# Supplementary material for: Proteome-Wide Analysis of Lysine 2-Hydroxyisobutyrylation in Aspergillus fumigatus
Source: Curr Microbiol. 2024 Jan 23;81(3):74. doi: 10.1007/s00284-023-03565-w (PMC10803526; doi:10.1007/s00284-023-03565-w)
Supplement: Supplementary file 3 — Supplementary file3 (XLSX 3271 kb)—Table S1 Protein and functional annotation (XLS). [file 284_2023_3565_MOESM3_ESM.xlsx]

## Sheet: Summary
Header line description of table 1			Table 1. MS/MS spectrum database search analysis summary (Localization probability> 0.75)
Total spectrum	Number of spectrum produced by mass spectrometer
Matched spectrum	Number of spectrum matched with alignment protein		Total spectrums	Matched spectrums	Peptides	Modified peptides	Identified proteins	Identified sites
Peptides	Number of peptides which spectrum hit		287902	68880	46190	41701	3494	18091
Modified peptides	Total number of modified peptides identified
Identified proteins	Number of proteins detected by spectrum search analysis
Identified sites	Number of modification sites detected by spectrum search analysis
Header line description of worksheet "Combine_ident"
Protein accession	Protein accession number of database used for search
Position	Modification site localization in protein
Amino acid	The amino acid that modification site modified)
Protein description	Protein functional description
Gene name	Name of the gene associated to the protein sequence
Localization probability	Probability of a certain amino acid containing this modification in this peptide
PEP	The maximal posterior error probability for peptides
Score	Andromeda score for the best associated MS/MS spectrum
Modified sequence	Identified peptide sequence marked with modification sites localization probabilities
Charge	The charge-state of the peptide
Mass error [ppm]	Parts per million ratio of peptide mass error between the theory and practice
MS/MS Counts	Number of spectrum matched with peptide

## Sheet: Combine_ident
Protein accession	Position	Amino acid	Protein description	Gene name	Localization probability AF293_1	PEP AF293_1	Score AF293_1	Charge AF293_1	Modified sequence AF293_1	Mass error [ppm] AF293_1	MS/MS Counts AF293_1	Intensity AF293_1	Localization probability AF293_2	PEP AF293_2	Score AF293_2	Charge AF293_2	Modified sequence AF293_2	Mass error [ppm] AF293_2	MS/MS Counts AF293_2	Intensity AF293_2	Localization probability AF293_3	PEP AF293_3	Score AF293_3	Charge AF293_3	Modified sequence AF293_3	Mass error [ppm] AF293_3	MS/MS Counts AF293_3	Intensity AF293_3
A0A067Z9B6	182	K	O-methyltransferase af390-400 OS=Neosartorya fumigata (strain ATCC MYA-4609 / Af293 / CBS 101355 / FGSC A1100) OX=330879 GN=af390-400 PE=1 SV=1	af390-400	1	2.97697e-11	175.64	2	ASCYIDTFPEK(1)K	-0.2818	1	533790	1	9.21203e-14	175.07	2	ASCYIDTFPEK(1)K	-0.3375	1	675250	1	2.8961e-17	152.17	2	ASCYIDTFPEK(1)K	-0.32083	1	618570
A0A067Z9B6	171	K	O-methyltransferase af390-400 OS=Neosartorya fumigata (strain ATCC MYA-4609 / Af293 / CBS 101355 / FGSC A1100) OX=330879 GN=af390-400 PE=1 SV=1	af390-400	1	1.79696e-05	73.502	2	DDK(1)ASCYIDTFPEK	0.14668	1	250720	1	4.76493e-07	80.815	2	DDK(1)ASCYIDTFPEK	0.93719	1	291450	1	3.57302e-06	87.573	2	DDK(1)ASCYIDTFPEK	-0.22589	1	279810
A0A067Z9B6	89	K	O-methyltransferase af390-400 OS=Neosartorya fumigata (strain ATCC MYA-4609 / Af293 / CBS 101355 / FGSC A1100) OX=330879 GN=af390-400 PE=1 SV=1	af390-400	1	0.000147787	94.804	2	DVTELAK(1)LSK	-0.27005	1	140980	1	0.000367488	105.36	2	DVTELAK(1)LSK	0.034823	1	243040	1	5.5177e-05	101.82	2	DVTELAK(1)LSK	-0.3142	1	226050
A0A067Z9B6	36	K	O-methyltransferase af390-400 OS=Neosartorya fumigata (strain ATCC MYA-4609 / Af293 / CBS 101355 / FGSC A1100) OX=330879 GN=af390-400 PE=1 SV=1	af390-400	1	1.8728e-11	121.8	2	K(1)LFHTLETK	-1.0957	2	458750	1	5.1309e-06	139.02	2	K(1)LFHTLETK	0.45071	1	730350	1	8.18823e-09	124.81	2	K(1)LFHTLETK	0.88542	2	714390
A0A067Z9B6	44	K	O-methyltransferase af390-400 OS=Neosartorya fumigata (strain ATCC MYA-4609 / Af293 / CBS 101355 / FGSC A1100) OX=330879 GN=af390-400 PE=1 SV=1	af390-400	1	5.83733e-24	187.33	2	LFHTLETK(1)EEK	-1.9227	4	2097700	1	1.59966e-18	151.22	2	LFHTLETK(1)EEK	-0.93217	4	2649200	1	9.62622e-22	181.87	2	LFHTLETK(1)EEK	-1.3826	4	2673200
A0A067Z9B6	383	K	O-methyltransferase af390-400 OS=Neosartorya fumigata (strain ATCC MYA-4609 / Af293 / CBS 101355 / FGSC A1100) OX=330879 GN=af390-400 PE=1 SV=1	af390-400	1	0.00181176	84.368	2	LVK(1)YYPDGR	0.46997	2	404490	1	0.000714716	91.783	2	LVK(1)YYPDGR	0.51345	1	426490	1	0.00125051	86.205	2	LVK(1)YYPDGR	-0.12161	2	528380
A0A067Z9B6	328	K	O-methyltransferase af390-400 OS=Neosartorya fumigata (strain ATCC MYA-4609 / Af293 / CBS 101355 / FGSC A1100) OX=330879 GN=af390-400 PE=1 SV=1	af390-400	1	0.000171092	62.271	2	QIAAVMK(1)PGYSK	2.6121	2	65572	1	0.000350638	60.547	2	QIAAVMK(1)PGYSK	0.59506	1	26465	1	1.71915e-08	106.35	2	QIAAVMK(1)PGYSK	1.2885	2	83412
A0A067Z9B6	161	K	O-methyltransferase af390-400 OS=Neosartorya fumigata (strain ATCC MYA-4609 / Af293 / CBS 101355 / FGSC A1100) OX=330879 GN=af390-400 PE=1 SV=1	af390-400	1	9.89745e-05	66.485	3	TDHVAPCAMHWPDFLAK(1)TNYR	-0.098651	2	157890									1	7.06097e-05	45.826	3	TDHVAPCAMHWPDFLAK(1)TNYR	-0.08714	1	129560
A0A067Z9B6	372	K	O-methyltransferase af390-400 OS=Neosartorya fumigata (strain ATCC MYA-4609 / Af293 / CBS 101355 / FGSC A1100) OX=330879 GN=af390-400 PE=1 SV=1	af390-400	1	2.48834e-05	109.88	2	TEAVWSK(1)VIK	-3.3371	1	263020	1	0.000231973	85.716	2	TEAVWSK(1)VIK	-3.5988	1	434100	1	6.57879e-05	112.8	2	TEAVWSK(1)VIK	-3.4798	1	382700
A0A067Z9B6	297	K	O-methyltransferase af390-400 OS=Neosartorya fumigata (strain ATCC MYA-4609 / Af293 / CBS 101355 / FGSC A1100) OX=330879 GN=af390-400 PE=1 SV=1	af390-400	1	6.68501e-06	84.102	3	TVAHDLFEEGVEQPIK(1)GAR	-1.2555	1	157910	1	3.7999e-06	84.102	3	TVAHDLFEEGVEQPIK(1)GAR	-1.8114	1	150090	1	1.33497e-10	91.939	3	TVAHDLFEEGVEQPIK(1)GAR	-1.3325	1	93125
A4D999	940	K	Guanyl-nucleotide exchange factor, putative OS=Neosartorya fumigata (strain ATCC MYA-4609 / Af293 / CBS 101355 / FGSC A1100) OX=330879 GN=AFUA_2G08780 PE=4 SV=1	AFUA_2G08780	1	0.058979	43.306	2	ETNEK(1)LFVSQR	0.3412	1	11187									1	0.012892	53.028	2	ETNEK(1)LFVSQR	2.3968	1	28603
A4D9A0	213	K	BAR domain protein OS=Neosartorya fumigata (strain ATCC MYA-4609 / Af293 / CBS 101355 / FGSC A1100) OX=330879 GN=AFUA_2G11475 PE=4 SV=1	AFUA_2G11475	1	6.80472e-25	189.13	2	K(1)AAAGGDLDNLSEEAR	9.5856	3	760600	1	3.18191e-14	126.63	2	K(1)AAAGGDLDNLSEEAR	-0.58914	2	666530	1	2.66928e-28	165.02	2	K(1)AAAGGDLDNLSEEAR	-0.7489	1	665840
A4D9A0	209	K	BAR domain protein OS=Neosartorya fumigata (strain ATCC MYA-4609 / Af293 / CBS 101355 / FGSC A1100) OX=330879 GN=AFUA_2G11475 PE=4 SV=1	AFUA_2G11475	1	3.05134e-07	113.14	2	LMLDSIK(1)AR	-1.0662	2	833890	1	0.00152216	79.809	2	LMLDSIK(1)AR	-1.2454	2	322720	1	6.60478e-07	105.81	2	LMLDSIK(1)AR	1.0765	3	967660
A4D9A0	59	K	BAR domain protein OS=Neosartorya fumigata (strain ATCC MYA-4609 / Af293 / CBS 101355 / FGSC A1100) OX=330879 GN=AFUA_2G11475 PE=4 SV=1	AFUA_2G11475	1	8.1378e-16	85.443	3	LVHQK(1)LLQVTSQYSNEAYDYPPNIR	2.7355	1	183730
A4D9A0	3	K	BAR domain protein OS=Neosartorya fumigata (strain ATCC MYA-4609 / Af293 / CBS 101355 / FGSC A1100) OX=330879 GN=AFUA_2G11475 PE=4 SV=1	AFUA_2G11475	1	0.00265751	49.96	2	MDK(1)FQAFGK	-2.8366	1	76707	1	0.00173504	46.447	2	MDK(1)FQAFGK	-3.45	1	27140
A4D9A0	120	K	BAR domain protein OS=Neosartorya fumigata (strain ATCC MYA-4609 / Af293 / CBS 101355 / FGSC A1100) OX=330879 GN=AFUA_2G11475 PE=4 SV=1	AFUA_2G11475	1	0.000124502	111.61	3	PQPK(1)TFNHAIAR	-0.49693	1	84415	1	0.00913384	69.915	3	PQPK(1)TFNHAIAR	-0.59889	1	97918	1	6.92414e-09	170.85	3	PQPK(1)TFNHAIAR	-0.32643	1	94304
A4D9A0	54	K	BAR domain protein OS=Neosartorya fumigata (strain ATCC MYA-4609 / Af293 / CBS 101355 / FGSC A1100) OX=330879 GN=AFUA_2G11475 PE=4 SV=1	AFUA_2G11475	1	2.97162e-08	142.56	2	VDALK(1)LVHQK	3.2479	7	723740	1	6.2183e-06	143.39	2	VDALK(1)LVHQK	2.8744	5	668540	1	1.67246e-06	131.22	2	VDALK(1)LVHQK	3.3023	5	524040
A4D9A0	48	K	BAR domain protein OS=Neosartorya fumigata (strain ATCC MYA-4609 / Af293 / CBS 101355 / FGSC A1100) OX=330879 GN=AFUA_2G11475 PE=4 SV=1	AFUA_2G11475	1	4.80182e-05	89.382	2	TQLPDEYIELEK(1)R	0.49213	1	202290									1	7.12133e-05	69.641	2	TQLPDEYIELEK(1)R	-0.40562	1	104320
A4D9A0	27	K	BAR domain protein OS=Neosartorya fumigata (strain ATCC MYA-4609 / Af293 / CBS 101355 / FGSC A1100) OX=330879 GN=AFUA_2G11475 PE=4 SV=1	AFUA_2G11475	1	6.66789e-25	193.34	2	TQQLIK(1)EQLGQAEDK	0.71123	1	284830	1	3.48962e-43	172.09	2	TQQLIK(1)EQLGQAEDK	-0.95212	1	252450	1	3.76387e-28	167.59	2	TQQLIK(1)EQLGQAEDK	0.40259	1	80140
A4D9A0	160	K	BAR domain protein OS=Neosartorya fumigata (strain ATCC MYA-4609 / Af293 / CBS 101355 / FGSC A1100) OX=330879 GN=AFUA_2G11475 PE=4 SV=1	AFUA_2G11475	1	0.00014266	101.48	2	YALASEK(1)VGEAR	1.0324	1	379600	1	2.18861e-27	176.45	2	YALASEK(1)VGEAR	0.38209	1	362590	1	4.67733e-12	167.76	2	YALASEK(1)VGEAR	0.67135	1	389490
A4D9A1	1514	K	GYF domain protein OS=Neosartorya fumigata (strain ATCC MYA-4609 / Af293 / CBS 101355 / FGSC A1100) OX=330879 GN=AFUA_2G13290 PE=4 SV=1	AFUA_2G13290	1	0.0102979	50.09	2	EEESSNAAFK(1)VVAPR	5.0823	1	15962
A4D9A1	282	K	GYF domain protein OS=Neosartorya fumigata (strain ATCC MYA-4609 / Af293 / CBS 101355 / FGSC A1100) OX=330879 GN=AFUA_2G13290 PE=4 SV=1	AFUA_2G13290	1	0.00656163	67.881	2	ETTSTSK(1)WDQK	-1.6967	1	45725
A4D9A1	853	K	GYF domain protein OS=Neosartorya fumigata (strain ATCC MYA-4609 / Af293 / CBS 101355 / FGSC A1100) OX=330879 GN=AFUA_2G13290 PE=4 SV=1	AFUA_2G13290	1	0.000959081	78.932	2	K(1)QEEQYLMAR	6.2595	1	14852
A4D9A1	372	K	GYF domain protein OS=Neosartorya fumigata (strain ATCC MYA-4609 / Af293 / CBS 101355 / FGSC A1100) OX=330879 GN=AFUA_2G13290 PE=4 SV=1	AFUA_2G13290	1	0.0237908	56.014	2	LK(1)GLFSK	-0.15359	1	19985
A4D9A1	1496	K	GYF domain protein OS=Neosartorya fumigata (strain ATCC MYA-4609 / Af293 / CBS 101355 / FGSC A1100) OX=330879 GN=AFUA_2G13290 PE=4 SV=1	AFUA_2G13290	1	0.00020827	68.548	2	NAAGGGWSEVAK(1)K	2.355	1	26946	1	0.00191533	71.219	2	NAAGGGWSEVAK(1)K	2.4625	1	19891
A4D9A1	1289	K	GYF domain protein OS=Neosartorya fumigata (strain ATCC MYA-4609 / Af293 / CBS 101355 / FGSC A1100) OX=330879 GN=AFUA_2G13290 PE=4 SV=1	AFUA_2G13290	1	0.00265278	75.474	2	TLAQIQK(1)EEEAR	2.5837	1	42053	1	0.012716	65.879	2	TLAQIQK(1)EEEAR	6.4411	1	24129
A4D9A1	98	K	GYF domain protein OS=Neosartorya fumigata (strain ATCC MYA-4609 / Af293 / CBS 101355 / FGSC A1100) OX=330879 GN=AFUA_2G13290 PE=4 SV=1	AFUA_2G13290	1	1.4535e-07	159.93	2	YSK(1)EQLLSLYK	0.98239	1	30430
A4D9A5	37	K	Ubiquinol-cytochrome-c reductase complex subunit-domain-containing protein OS=Neosartorya fumigata (strain ATCC MYA-4609 / Af293 / CBS 101355 / FGSC A1100) OX=330879 GN=AFUA_2G10580 PE=4 SV=1	AFUA_2G10580	1	0.015722	51.872	2	K(1)VPFLDEYFDR	1.4828	2	364330									1	0.00116422	51.531	2	K(1)VPFLDEYFDR	1.3129	1	160520
A4D9A6	151	K	Phosphoribosylglycinamide formyltransferase, putative OS=Neosartorya fumigata (strain ATCC MYA-4609 / Af293 / CBS 101355 / FGSC A1100) OX=330879 GN=AFUA_2G10855 PE=3 SV=1	AFUA_2G10855	1	0.000371804	64.906	2	AHAAWLEGK(1)IDK	0.54308	1	78091	1	0.000373174	63.212	2	AHAAWLEGK(1)IDK	0.22818	2	88978	1	2.07895e-05	57.293	2	AHAAWLEGK(1)IDK	-1.3273	1	73197
A4D9A6	119	K	Phosphoribosylglycinamide formyltransferase, putative OS=Neosartorya fumigata (strain ATCC MYA-4609 / Af293 / CBS 101355 / FGSC A1100) OX=330879 GN=AFUA_2G10855 PE=3 SV=1	AFUA_2G10855	1	0.000230701	95.311	2	FLEPLEAK(1)QLK	-0.45456	1	187830	1	0.000241825	83.623	2	FLEPLEAK(1)QLK	-1.7747	1	216210	1	2.22843e-05	115.86	2	FLEPLEAK(1)QLK	-1.7837	1	181220
A4D9A6	42	K	Phosphoribosylglycinamide formyltransferase, putative OS=Neosartorya fumigata (strain ATCC MYA-4609 / Af293 / CBS 101355 / FGSC A1100) OX=330879 GN=AFUA_2G10855 PE=3 SV=1	AFUA_2G10855	1	0.00100678	96.311	2	K(1)DAYGLER	0.084132	1	99315	1	0.00547184	72.038	2	K(1)DAYGLER	0.35099	1	106590	1	0.0191792	58.426	2	K(1)DAYGLER	0.10077	1	101470
A4D9A6	67	K	Phosphoribosylglycinamide formyltransferase, putative OS=Neosartorya fumigata (strain ATCC MYA-4609 / Af293 / CBS 101355 / FGSC A1100) OX=330879 GN=AFUA_2G10855 PE=3 SV=1	AFUA_2G10855	1	5.59237e-05	103.69	2	K(1)QHPSTPEGVQAAR	-1.679	2	86399	1	0.000174715	110.52	3	K(1)QHPSTPEGVQAAR	0.40718	1	52534	1	1.39503e-19	112.7	2	K(1)QHPSTPEGVQAAR	-1.0014	2	82540
A4D9B0	134	K	Aminotransferase family protein (LolT), putative OS=Neosartorya fumigata (strain ATCC MYA-4609 / Af293 / CBS 101355 / FGSC A1100) OX=330879 GN=AFUA_2G13295 PE=4 SV=1	AFUA_2G13295	1	2.83556e-07	91.245	3	K(1)VQYQFPISHDELVR	0.75499	1	28165
A4D9B2	127	K	DUF300 domain protein OS=Neosartorya fumigata (strain ATCC MYA-4609 / Af293 / CBS 101355 / FGSC A1100) OX=330879 GN=AFUA_2G13512 PE=4 SV=1	AFUA_2G13512	1	4.29176e-05	46.068	3	VDISDPHTFLAVK(1)R	-0.40426	1	20287	1	3.40582e-05	54.27	3	VDISDPHTFLAVK(1)R	1.0863	1	16359	1	9.18741e-05	48.701	3	VDISDPHTFLAVK(1)R	-0.81057	1	11190
A4D9C3	323	K	Vacuolar sorting protein SNF7 family protein, putative OS=Neosartorya fumigata (strain ATCC MYA-4609 / Af293 / CBS 101355 / FGSC A1100) OX=330879 GN=AFUA_2G16692 PE=4 SV=1	AFUA_2G16692	1	0.0128927	44.82	2	LAEHNLK(1)QR	1.1343	1	12851									1	0.000459502	67.507	2	LAEHNLK(1)QR	1.4385	1	8325.8
A4D9D3	31	K	Extracellular serine rich protein OS=Neosartorya fumigata (strain ATCC MYA-4609 / Af293 / CBS 101355 / FGSC A1100) OX=330879 GN=AFUA_3G12982 PE=4 SV=1	AFUA_3G12982	1	2.89847e-20	116.9	3	DHMK(1)CAAAVAQDADYPTCTSPSK	-0.0011325	2	164900	1	6.57763e-11	80.389	3	DHMK(1)CAAAVAQDADYPTCTSPSK	0.80225	2	139400	1	5.13135e-08	51.542	3	DHMK(1)CAAAVAQDADYPTCTSPSK	4.1583	1	17297
A4D9D3	69	K	Extracellular serine rich protein OS=Neosartorya fumigata (strain ATCC MYA-4609 / Af293 / CBS 101355 / FGSC A1100) OX=330879 GN=AFUA_3G12982 PE=4 SV=1	AFUA_3G12982	1	1.03777e-26	171.26	3	ISSAAK(1)DVCEGFGIPTESIHR	2.0851	2	359740	1	7.02018e-14	106.29	3	ISSAAK(1)DVCEGFGIPTESIHR	-1.2877	1	245700	1	1.17334e-05	86.766	3	ISSAAK(1)DVCEGFGIPTESIHR	-0.21678	1	95160
A4D9D5	75	K	Potassium ion channel Yvc1, putative OS=Neosartorya fumigata (strain ATCC MYA-4609 / Af293 / CBS 101355 / FGSC A1100) OX=330879 GN=AFUA_3G13490 PE=4 SV=1	AFUA_3G13490	1	0.00309219	45.654	2	ADQAASVSPAK(1)EVTK	-3.3038	1	45362	1	0.00245	51.829	2	ADQAASVSPAK(1)EVTK	-0.13616	1	36545
A4D9D5	166	K	Potassium ion channel Yvc1, putative OS=Neosartorya fumigata (strain ATCC MYA-4609 / Af293 / CBS 101355 / FGSC A1100) OX=330879 GN=AFUA_3G13490 PE=4 SV=1	AFUA_3G13490	1	7.00867e-05	90.761	2	ALACEVTAK(1)R	-1.7662	1	88985	1	0.0165574	40.502	2	ALACEVTAK(1)R	1.5989	1	84698	1	1.91896e-06	126.82	2	ALACEVTAK(1)R	-0.44248	1	108710
A4D9E4	95	K	DASH complex subunit Duo1, putative OS=Neosartorya fumigata (strain ATCC MYA-4609 / Af293 / CBS 101355 / FGSC A1100) OX=330879 GN=AFUA_3G10260 PE=3 SV=1	AFUA_3G10260	1	1.97048e-05	93.467	2	AK(1)GNMDTVAR	0.443	1	66488	1	9.95571e-05	111.39	2	AK(1)GNMDTVAR	1.7417	1	65778	1	1.68738e-06	102.55	2	AK(1)GNMDTVAR	0.10099	1	67204
A4D9F2	79	K	BPH_2 domain-containing protein OS=Neosartorya fumigata (strain ATCC MYA-4609 / Af293 / CBS 101355 / FGSC A1100) OX=330879 GN=AFUA_3G08265 PE=4 SV=1	AFUA_3G08265	1	0.00110406	41.824	2	VAK(1)EGDLLLFK	-2.3085	1	23695	1	4.92443e-05	79.311	2	VAK(1)EGDLLLFK	-0.56528	1	18993	1	0.000506222	41.824	2	VAK(1)EGDLLLFK	0.84756	1	18563
A4D9F7	228	K	Chitinase OS=Neosartorya fumigata (strain ATCC MYA-4609 / Af293 / CBS 101355 / FGSC A1100) OX=330879 GN=AFUA_3G07160 PE=3 SV=1	AFUA_3G07160	1	0.000216523	66.664	2	AYK(1)EIGLDTAK	1.8332	2	530330	1	0.000415106	77.358	2	AYK(1)EIGLDTAK	-0.026685	2	573100	1	2.99335e-05	79.311	2	AYK(1)EIGLDTAK	1.6261	2	1058600
A4D9F7	165	K	Chitinase OS=Neosartorya fumigata (strain ATCC MYA-4609 / Af293 / CBS 101355 / FGSC A1100) OX=330879 GN=AFUA_3G07160 PE=3 SV=1	AFUA_3G07160	1	0.00064409	85.622	2	DK(1)ILSVAVPGK	-2.3265	1	1307100	1	4.83213e-06	130.79	2	DK(1)ILSVAVPGK	-2.161	1	1022700	1	2.53992e-05	121.8	2	DK(1)ILSVAVPGK	-2.4299	1	1890700
A4D9F7	174	K	Chitinase OS=Neosartorya fumigata (strain ATCC MYA-4609 / Af293 / CBS 101355 / FGSC A1100) OX=330879 GN=AFUA_3G07160 PE=3 SV=1	AFUA_3G07160	1	0.000740847	109.36	2	ILSVAVPGK(1)R	-0.6063	1	2425300	1	0.00134924	84.368	2	ILSVAVPGK(1)R	-1.3655	1	2023800	1	1.07468e-05	133.68	2	ILSVAVPGK(1)R	-1.1572	1	3291900
A4D9F7	391	K	Chitinase OS=Neosartorya fumigata (strain ATCC MYA-4609 / Af293 / CBS 101355 / FGSC A1100) OX=330879 GN=AFUA_3G07160 PE=3 SV=1	AFUA_3G07160	1	4.02897e-12	139.02	2	FK(1)DIVNAEK	0.64342	1	415930	1	1.68017e-06	139.02	2	FK(1)DIVNAEK	-1.0009	1	318700	1	1.41176e-05	112.8	2	FK(1)DIVNAEK	-0.19618	1	651330
A4D9F7	183	K	Chitinase OS=Neosartorya fumigata (strain ATCC MYA-4609 / Af293 / CBS 101355 / FGSC A1100) OX=330879 GN=AFUA_3G07160 PE=3 SV=1	AFUA_3G07160	1	3.33471e-07	136.94	2	GDMIAFTK(1)EQGPK	2.8636	1	118410	1	0.000166979	71.896	2	GDMIAFTK(1)EQGPK	2.7957	1	131360	1	3.28137e-08	120.65	3	RGDMIAFTK(1)EQGPK	0.83366	2	312310
A4D9F7	143	K	Chitinase OS=Neosartorya fumigata (strain ATCC MYA-4609 / Af293 / CBS 101355 / FGSC A1100) OX=330879 GN=AFUA_3G07160 PE=3 SV=1	AFUA_3G07160	0.99416	7.05187e-18	126.46	3	K(0.006)VPNSQK(0.994)TSEIETYPLFVQAIR	-2.7059	1	407300									0.997079	1.07747e-29	134.49	3	K(0.003)VPNSQK(0.997)TSEIETYPLFVQAIR	-1.6823	1	508860
A4D9F7	308	K	Chitinase OS=Neosartorya fumigata (strain ATCC MYA-4609 / Af293 / CBS 101355 / FGSC A1100) OX=330879 GN=AFUA_3G07160 PE=3 SV=1	AFUA_3G07160	1	2.69203e-18	190.68	2	TSTDGTCGYSK(1)GTK	-2.6034	1	209190	1	2.91296e-09	133.49	2	TSTDGTCGYSK(1)GTK	-2.1311	1	154070	1	2.90539e-35	178.65	2	TSTDGTCGYSK(1)GTK	-2.4547	1	275930
A4D9G0	157	K	Deoxyribose-phosphate aldolase OS=Neosartorya fumigata (strain ATCC MYA-4609 / Af293 / CBS 101355 / FGSC A1100) OX=330879 GN=AFUA_3G06590 PE=3 SV=1	AFUA_3G06590	1	3.56263e-05	121.96	2	LK(1)VILETSQLTK	-1.6973	1	90296	1	0.000172938	74.524	2	LK(1)VILETSQLTK	-0.82192	1	71361	1	4.03493e-08	73.655	2	LK(1)VILETSQLTK	-1.3034	1	83901
A4D9G0	234	K	Deoxyribose-phosphate aldolase OS=Neosartorya fumigata (strain ATCC MYA-4609 / Af293 / CBS 101355 / FGSC A1100) OX=330879 GN=AFUA_3G06590 PE=3 SV=1	AFUA_3G06590	1	0.00387727	56.014	2	MLK(1)AGADR	0.32876	1	187760	1	0.00101145	82.716	2	MLK(1)AGADR	-0.26969	1	179450	1	0.0228898	56.014	2	MLK(1)AGADR	-0.41529	1	171590
A4D9G0	192	K	Deoxyribose-phosphate aldolase OS=Neosartorya fumigata (strain ATCC MYA-4609 / Af293 / CBS 101355 / FGSC A1100) OX=330879 GN=AFUA_3G06590 PE=3 SV=1	AFUA_3G06590	1	2.35453e-14	105.79	2	TSTGFK(1)GAGANVDDVAMMR	-0.75215	1	18179	1	1.88152e-16	119.58	2	TSTGFK(1)GAGANVDDVAMMR	-0.35342	1	47020	1	1.45457e-06	65.421	2	TSTGFK(1)GAGANVDDVAMMR	0.12027	1	52355
A4D9G8	65	K	SsDNA binding protein Ssb3, putative OS=Neosartorya fumigata (strain ATCC MYA-4609 / Af293 / CBS 101355 / FGSC A1100) OX=330879 GN=AFUA_5G12895 PE=3 SV=1	AFUA_5G12895	1	0.00814187	50.641	2	SDSHLQMGK(1)LVEVVGK	1.4978	2	154740	1	1.08282e-06	74.733	2	SDSHLQMGK(1)LVEVVGK	1.7887	1	81443	1	1.16616e-05	71.912	2	SDSHLQMGK(1)LVEVVGK	0.89803	1	85510
A4D9G9	254	K	Endo-1,3(4)-beta-glucanase, putative OS=Neosartorya fumigata (strain ATCC MYA-4609 / Af293 / CBS 101355 / FGSC A1100) OX=330879 GN=AFUA_5G13990 PE=4 SV=1	AFUA_5G13990	1	0.00257798	79.809	2	DK(1)DPEEVR	2.5137	1	21832
A4D9G9	337	K	Endo-1,3(4)-beta-glucanase, putative OS=Neosartorya fumigata (strain ATCC MYA-4609 / Af293 / CBS 101355 / FGSC A1100) OX=330879 GN=AFUA_5G13990 PE=4 SV=1	AFUA_5G13990	1	2.64658e-09	100.07	2	ESAPSASWDK(1)PANLGR	-0.42998	1	50266	1	5.04246e-05	66.953	2	ESAPSASWDK(1)PANLGR	1.717	1	31116
A4D9G9	120	K	Endo-1,3(4)-beta-glucanase, putative OS=Neosartorya fumigata (strain ATCC MYA-4609 / Af293 / CBS 101355 / FGSC A1100) OX=330879 GN=AFUA_5G13990 PE=4 SV=1	AFUA_5G13990	1	1.97048e-05	93.467	2	IESCK(1)VMINR	-0.44384	1	43048
A4D9H6	101	K	OHCU_decarbox domain-containing protein OS=Neosartorya fumigata (strain ATCC MYA-4609 / Af293 / CBS 101355 / FGSC A1100) OX=330879 GN=AFUA_5G12325 PE=4 SV=1	AFUA_5G12325	1	2.99747e-16	128.97	2	AADTEHMSELSK(1)R	-3.9906	1	147700	1	1.86314e-07	101.45	2	AADTEHMSELSK(1)R	-2.6378	1	140810	1	1.35879e-08	93.162	2	AADTEHMSELSK(1)R	-2.3462	1	113540
A4D9H6	117	K	OHCU_decarbox domain-containing protein OS=Neosartorya fumigata (strain ATCC MYA-4609 / Af293 / CBS 101355 / FGSC A1100) OX=330879 GN=AFUA_5G12325 PE=4 SV=1	AFUA_5G12325	1	3.97962e-35	171.51	2	EQANLNTGSEAQAEK(1)LR	-1.9744	1	144970	1	2.60396e-45	209.84	2	EQANLNTGSEAQAEK(1)LR	-0.9246	1	142540	1	1.21515e-30	185.57	2	EQANLNTGSEAQAEK(1)LR	-0.72285	1	124110
A4D9H6	89	K	OHCU_decarbox domain-containing protein OS=Neosartorya fumigata (strain ATCC MYA-4609 / Af293 / CBS 101355 / FGSC A1100) OX=330879 GN=AFUA_5G12325 PE=4 SV=1	AFUA_5G12325	1	2.87725e-05	84.999	2	PK(1)AADTEHMSELSK	-1.7102	3	72287	1	4.00796e-12	102.57	2	PK(1)AADTEHMSELSK	-0.71859	4	130360	1	1.62626e-08	73.891	2	PK(1)AADTEHMSELSK	-3.3938	3	91192
A4D9H6	66	K	OHCU_decarbox domain-containing protein OS=Neosartorya fumigata (strain ATCC MYA-4609 / Af293 / CBS 101355 / FGSC A1100) OX=330879 GN=AFUA_5G12325 PE=4 SV=1	AFUA_5G12325	1	2.83416e-05	106.47	2	MSALSPK(1)NSPTDDK	0.45022	1	77993	1	5.01702e-09	112.73	2	MSALSPK(1)NSPTDDK	-0.4347	1	64986	1	6.05854e-05	72.846	2	MSALSPK(1)NSPTDDK	-0.86314	1	61964
A4D9H6	175	K	OHCU_decarbox domain-containing protein OS=Neosartorya fumigata (strain ATCC MYA-4609 / Af293 / CBS 101355 / FGSC A1100) OX=330879 GN=AFUA_5G12325 PE=4 SV=1	AFUA_5G12325	1	2.39933e-11	165.09	2	QETIQAMCDIAK(1)DR	2.3124	1	70120	1	1.22785e-12	121.69	2	QETIQAMCDIAK(1)DR	1.8659	1	60000	1	4.39837e-13	130.65	2	QETIQAMCDIAK(1)DR	1.3119	1	52119
A4D9I3	82	K	Cytochrome c oxidase assembly protein (Pet191), putative OS=Neosartorya fumigata (strain ATCC MYA-4609 / Af293 / CBS 101355 / FGSC A1100) OX=330879 GN=AFUA_5G08965 PE=3 SV=1	AFUA_5G08965	1	5.16123e-08	91.245	3	ELEGGK(1)SQSHQQLYAGK	-0.61534	1	48072	1	1.07319e-05	45.183	3	ELEGGK(1)SQSHQQLYAGK	1.2088	1	39827	1	3.34295e-13	104.04	3	ELEGGK(1)SQSHQQLYAGK	-0.49151	1	29450
A4D9I5	277	K	NUDIX family hydrolase, putative OS=Neosartorya fumigata (strain ATCC MYA-4609 / Af293 / CBS 101355 / FGSC A1100) OX=330879 GN=AFUA_5G08235 PE=4 SV=1	AFUA_5G08235	1	0.000630778	79.059	2	ITLK(1)VVPLK	1.2913	1	36724	1	0.00128799	52.591	2	ITLK(1)VVPLK	0.48035	1	25164	1	0.00196413	56.378	2	ITLK(1)VVPLK	-0.40398	1	29555
A4D9I7	34	K	HSM3_N domain-containing protein OS=Neosartorya fumigata (strain ATCC MYA-4609 / Af293 / CBS 101355 / FGSC A1100) OX=330879 GN=AFUA_5G07265 PE=4 SV=1	AFUA_5G07265	1	0.00062631	57.293	2	LK(1)LELTETTDR	0.83633	1	61646	1	0.000261638	72.365	2	LK(1)LELTETTDR	1.8649	1	50358
A4D9I7	193	K	HSM3_N domain-containing protein OS=Neosartorya fumigata (strain ATCC MYA-4609 / Af293 / CBS 101355 / FGSC A1100) OX=330879 GN=AFUA_5G07265 PE=4 SV=1	AFUA_5G07265	1	0.000314209	98.009	2	VFTDK(1)NVYGR	2.0819	1	66303	1	0.000830837	83.623	2	VFTDK(1)NVYGR	2.1066	1	54186	1	5.53188e-05	79.059	2	VFTDK(1)NVYGR	1.5575	1	61810
A4D9I8	1352	K	THO complex subunit 2 OS=Neosartorya fumigata (strain ATCC MYA-4609 / Af293 / CBS 101355 / FGSC A1100) OX=330879 GN=AFUA_5G07180 PE=3 SV=1	AFUA_5G07180	1	0.00788498	40.386	2	AHLK(1)AYGQTR	0.2581	1	15084
A4D9I8	1348	K	THO complex subunit 2 OS=Neosartorya fumigata (strain ATCC MYA-4609 / Af293 / CBS 101355 / FGSC A1100) OX=330879 GN=AFUA_5G07180 PE=3 SV=1	AFUA_5G07180	1	0.00139117	69.915	2	ILEENK(1)AHLK	0.76019	1	18113	1	0.000789283	52.591	2	ILEENK(1)AHLK	-0.15248	1	15577	1	6.13736e-05	67.507	2	ILEENK(1)AHLK	0.34028	1	18627
A4D9I8	313	K	THO complex subunit 2 OS=Neosartorya fumigata (strain ATCC MYA-4609 / Af293 / CBS 101355 / FGSC A1100) OX=330879 GN=AFUA_5G07180 PE=3 SV=1	AFUA_5G07180	1	0.000874613	90.308	2	K(1)QTNLLYR	-0.018165	1	16637
A4D9I8	1465	K	THO complex subunit 2 OS=Neosartorya fumigata (strain ATCC MYA-4609 / Af293 / CBS 101355 / FGSC A1100) OX=330879 GN=AFUA_5G07180 PE=3 SV=1	AFUA_5G07180	1	0.00125403	78.816	2	WHADK(1)AVYEK	0.089133	1	18326	1	0.00364263	78.932	2	WHADK(1)AVYEK	4.4834	1	15317
A4D9I9	47	K	Nucleoside-diphosphate-sugar epimerase, putative OS=Neosartorya fumigata (strain ATCC MYA-4609 / Af293 / CBS 101355 / FGSC A1100) OX=330879 GN=AFUA_5G07170 PE=3 SV=1	AFUA_5G07170	1	0.00218672	68.49	2	AAQLASK(1)YPNVR	0.95328	1	144440									1	0.00535057	57.293	2	AAQLASK(1)YPNVR	-0.46744	1	170130
A4D9I9	40	K	Nucleoside-diphosphate-sugar epimerase, putative OS=Neosartorya fumigata (strain ATCC MYA-4609 / Af293 / CBS 101355 / FGSC A1100) OX=330879 GN=AFUA_5G07170 PE=3 SV=1	AFUA_5G07170	1	6.369e-05	135.63	2	EK(1)AAQLASK	0.40065	1	144690	1	0.000714756	90.263	2	EK(1)AAQLASK	1.3452	1	138770	1	1.16082e-05	124.81	2	EK(1)AAQLASK	0.99699	1	167350
A4D9I9	204	K	Nucleoside-diphosphate-sugar epimerase, putative OS=Neosartorya fumigata (strain ATCC MYA-4609 / Af293 / CBS 101355 / FGSC A1100) OX=330879 GN=AFUA_5G07170 PE=3 SV=1	AFUA_5G07170	1	0.00366728	90.142	2	K(1)GFLVGEGK	1.3998	2	97490	1	0.000183354	111.61	2	K(1)GFLVGEGK	1.5996	2	108950	1	0.000795288	100.84	2	K(1)GFLVGEGK	2.2951	2	105470
A4D9I9	154	K	Nucleoside-diphosphate-sugar epimerase, putative OS=Neosartorya fumigata (strain ATCC MYA-4609 / Af293 / CBS 101355 / FGSC A1100) OX=330879 GN=AFUA_5G07170 PE=3 SV=1	AFUA_5G07170	1	0.00145311	77.358	2	NVDK(1)IIIGAGQR	-1.7107	2	190780	1	0.000120506	101.82	2	NVDK(1)IIIGAGQR	-0.14908	2	153060	1	0.00288645	64.906	2	NVDK(1)IIIGAGQR	-0.32034	2	215470
A4D9J9	78	K	DUF636 domain protein OS=Neosartorya fumigata (strain ATCC MYA-4609 / Af293 / CBS 101355 / FGSC A1100) OX=330879 GN=AFUA_1G09754 PE=3 SV=1	AFUA_1G09754	1	0.0319992	43.306	2	GTPNEAK(1)CSSER	1.3132	1	32731
A4D9J9	140	K	DUF636 domain protein OS=Neosartorya fumigata (strain ATCC MYA-4609 / Af293 / CBS 101355 / FGSC A1100) OX=330879 GN=AFUA_1G09754 PE=3 SV=1	AFUA_1G09754	1	5.06029e-07	117.03	3	K(1)SVHDVYGDDSIEGWHK	0.47095	1	87612	1	1.1108e-11	120.75	3	K(1)SVHDVYGDDSIEGWHK	-0.67644	1	65380	1	1.18483e-12	93.026	3	K(1)SVHDVYGDDSIEGWHK	0.80655	1	83736
A4D9J9	156	K	DUF636 domain protein OS=Neosartorya fumigata (strain ATCC MYA-4609 / Af293 / CBS 101355 / FGSC A1100) OX=330879 GN=AFUA_1G09754 PE=3 SV=1	AFUA_1G09754	1	9.74581e-20	162.52	3	SVHDVYGDDSIEGWHK(1)K	0.2178	2	169870	1	7.01404e-11	121.86	3	SVHDVYGDDSIEGWHK(1)K	-0.5347	1	107920	1	9.78058e-18	144.2	3	SVHDVYGDDSIEGWHK(1)K	0.072917	1	128580
A4D9K4	15	K	MICOS complex subunit MIC10 OS=Neosartorya fumigata (strain ATCC MYA-4609 / Af293 / CBS 101355 / FGSC A1100) OX=330879 GN=AFUA_1G13195 PE=3 SV=1	AFUA_1G13195	1	0.00153344	71.219	2	STK(1)PVSEALLNEK	2.0772	1	156440	1	0.000823656	54.27	2	STK(1)PVSEALLNEK	1.649	1	170380
A4D9K4	25	K	MICOS complex subunit MIC10 OS=Neosartorya fumigata (strain ATCC MYA-4609 / Af293 / CBS 101355 / FGSC A1100) OX=330879 GN=AFUA_1G13195 PE=3 SV=1	AFUA_1G13195	1	5.86007e-07	92.747	3	STKPVSEALLNEK(1)WDR	-1.3469	1	117480	1	8.21812e-07	108.91	3	STKPVSEALLNEK(1)WDR	-2.47	1	129640	1	0.000600587	68.108	3	STKPVSEALLNEK(1)WDR	-1.9651	1	81421
A4D9K5	124	K	Ubiquitin-protein ligase Sel1/Ubx2, putative OS=Neosartorya fumigata (strain ATCC MYA-4609 / Af293 / CBS 101355 / FGSC A1100) OX=330879 GN=AFUA_1G14690 PE=4 SV=1	AFUA_1G14690	1	5.0619e-06	63.766	2	ILFMNAPQSETTEK(1)R	0.35657	1	95303	1	8.24103e-06	66.619	2	ILFMNAPQSETTEK(1)R	0.1883	1	74087	1	2.10055e-10	90.156	2	ILFMNAPQSETTEK(1)R	0.14093	1	87861
A4D9K5	694	K	Ubiquitin-protein ligase Sel1/Ubx2, putative OS=Neosartorya fumigata (strain ATCC MYA-4609 / Af293 / CBS 101355 / FGSC A1100) OX=330879 GN=AFUA_1G14690 PE=4 SV=1	AFUA_1G14690	1	0.0304473	49.058	2	LSLIK(1)LR	-1.435	1	51738	1	0.00905504	69.093	2	LSLIK(1)LR	1.7175	1	39693	1	0.0393953	42.229	2	LSLIK(1)LR	0.86326	1	53988
A4D9K5	85	K	Ubiquitin-protein ligase Sel1/Ubx2, putative OS=Neosartorya fumigata (strain ATCC MYA-4609 / Af293 / CBS 101355 / FGSC A1100) OX=330879 GN=AFUA_1G14690 PE=4 SV=1	AFUA_1G14690	1	0.000347293	72.365	2	VLHGIK(1)ISTTR	2.6579	1	27287	1	0.0046015	44.57	2	VLHGIK(1)ISTTR	1.121	1	22806	1	0.000615828	59.645	2	VLHGIK(1)ISTTR	2.1189	1	28025
A4D9K5	358	K	Ubiquitin-protein ligase Sel1/Ubx2, putative OS=Neosartorya fumigata (strain ATCC MYA-4609 / Af293 / CBS 101355 / FGSC A1100) OX=330879 GN=AFUA_1G14690 PE=4 SV=1	AFUA_1G14690	1	0.0111802	46.835	2	YFK(1)QVTR	1.3431	1	23761									1	0.00282802	70.67	2	YFK(1)QVTR	1.2636	1	23452
A4D9K8	61	K	D-arabinono-1,4-lactone oxidase OS=Neosartorya fumigata (strain ATCC MYA-4609 / Af293 / CBS 101355 / FGSC A1100) OX=330879 GN=AFUA_1G14950 PE=3 SV=1	AFUA_1G14950	1	7.8255e-05	75.5	2	SIAEIQK(1)VVTLAR	-0.56127	1	19535	1	6.94064e-05	59.731	2	SIAEIQK(1)VVTLAR	-1.0176	1	14993	1	0.000277315	62.705	2	SIAEIQK(1)VVTLAR	-1.3398	1	19071
A4D9M4	302	K	Sucrase/ferredoxin-like family protein, putative OS=Neosartorya fumigata (strain ATCC MYA-4609 / Af293 / CBS 101355 / FGSC A1100) OX=330879 GN=AFUA_4G11477 PE=4 SV=1	AFUA_4G11477	1	0.00785214	64.906	2	K(1)ENPGQDTLGK	0.70508	1	12932
A4D9M6	753	K	Sit4-associated protein (Sap185), putative OS=Neosartorya fumigata (strain ATCC MYA-4609 / Af293 / CBS 101355 / FGSC A1100) OX=330879 GN=AFUA_4G11012 PE=3 SV=1	AFUA_4G11012	1	1.54184e-05	127.94	2	ITQAIVAGQK(1)R	-0.38572	1	33880	1	0.000380323	94.804	2	ITQAIVAGQK(1)R	-0.24897	1	31624	1	7.66931e-05	107.08	2	ITQAIVAGQK(1)R	-0.17292	1	36912
A4D9M6	180	K	Sit4-associated protein (Sap185), putative OS=Neosartorya fumigata (strain ATCC MYA-4609 / Af293 / CBS 101355 / FGSC A1100) OX=330879 GN=AFUA_4G11012 PE=3 SV=1	AFUA_4G11012	1	0.000498367	76.85	2	K(1)TSEMLEFFK	-1.9445	1	39356
A4D9M6	532	K	Sit4-associated protein (Sap185), putative OS=Neosartorya fumigata (strain ATCC MYA-4609 / Af293 / CBS 101355 / FGSC A1100) OX=330879 GN=AFUA_4G11012 PE=3 SV=1	AFUA_4G11012	1	6.498e-07	44.667	3	TSATTEDDVK(1)HAGEANDHEEAK	-2.8803	1	46910	1	7.55407e-07	59.171	3	TSATTEDDVK(1)HAGEANDHEEAK	-3.4775	1	31788
A4D9N6	178	K	Disrupter of telomere silencing protein Dot5, putative OS=Neosartorya fumigata (strain ATCC MYA-4609 / Af293 / CBS 101355 / FGSC A1100) OX=330879 GN=AFUA_4G05915 PE=4 SV=1	AFUA_4G05915	1	0.00493428	79.809	2	GVFAVDK(1)QGK	2.0811	1	174550	1	0.000698659	91.783	2	GVFAVDK(1)QGK	1.6087	1	151980	1	2.06847e-06	102.46	2	GVFAVDK(1)QGK	0.42581	1	180390
A4D9N6	87	K	Disrupter of telomere silencing protein Dot5, putative OS=Neosartorya fumigata (strain ATCC MYA-4609 / Af293 / CBS 101355 / FGSC A1100) OX=330879 GN=AFUA_4G05915 PE=4 SV=1	AFUA_4G05915	1	3.86456e-07	91.939	3	HLVDTSK(1)SGIVLFTYPR	1.8034	1	19452									1	0.000121993	62.398	3	HLVDTSK(1)SGIVLFTYPR	0.70911	1	10111
A4D9N6	80	K	Disrupter of telomere silencing protein Dot5, putative OS=Neosartorya fumigata (strain ATCC MYA-4609 / Af293 / CBS 101355 / FGSC A1100) OX=330879 GN=AFUA_4G05915 PE=4 SV=1	AFUA_4G05915	1	3.5765e-08	129.69	2	TTLK(1)HLVDTSK	0.17416	2	154030	1	0.000442052	74.524	2	TTLK(1)HLVDTSK	0.078138	2	149880	1	3.64693e-10	119.94	2	TTLK(1)HLVDTSK	0.7551	2	193270
A4D9N7	10	K	NADH-ubiquinone oxidoreductase 21 kDa subunit, putative OS=Neosartorya fumigata (strain ATCC MYA-4609 / Af293 / CBS 101355 / FGSC A1100) OX=330879 GN=AFUA_4G05910 PE=4 SV=1	AFUA_4G05910	1	1.51381e-07	163.59	2	AAK(1)SASNAIAVHK	-1.2664	2	847480	1	1.42295e-10	150.44	2	AAK(1)SASNAIAVHK	-2.4724	2	734410	1	2.06505e-12	156.14	2	AAK(1)SASNAIAVHK	-3.5689	2	762080
A4D9N7	110	K	NADH-ubiquinone oxidoreductase 21 kDa subunit, putative OS=Neosartorya fumigata (strain ATCC MYA-4609 / Af293 / CBS 101355 / FGSC A1100) OX=330879 GN=AFUA_4G05910 PE=4 SV=1	AFUA_4G05910	1	0.00763398	51.785	3	AAPK(1)DDVLQTGQAGEQQLVEVK	-1.1654	1	108720	1	0.000153504	67.251	3	AAPK(1)DDVLQTGQAGEQQLVEVK	-0.17861	1	77656
A4D9N7	142	K	NADH-ubiquinone oxidoreductase 21 kDa subunit, putative OS=Neosartorya fumigata (strain ATCC MYA-4609 / Af293 / CBS 101355 / FGSC A1100) OX=330879 GN=AFUA_4G05910 PE=4 SV=1	AFUA_4G05910	1	8.1269e-06	97.277	2	GLAAIFEK(1)DK	0.3759	2	253030	0.998636	1.33188e-16	170.69	2	GLAAIFEK(0.999)DK(0.001)R	0.077735	1	133170	1	1.51682e-06	123.5	2	GLAAIFEK(1)DK	-1.2334	2	277610
A4D9R2	360	K	Cytochrome P450 monooxygenase pyr3 OS=Neosartorya fumigata (strain ATCC MYA-4609 / Af293 / CBS 101355 / FGSC A1100) OX=330879 GN=pyr3 PE=1 SV=1	pyr3	1	0.00813385	69.716	2	LK(1)LMDSALK	0.43245	1	20257	1	0.00126873	78.816	2	LK(1)LMDSALK	0.86145	1	23665	1	0.00113881	60.892	2	LK(1)LMDSALK	0.83298	1	25706
A4D9R5	304	K	Isoamyl alcohol oxidase, putative OS=Neosartorya fumigata (strain ATCC MYA-4609 / Af293 / CBS 101355 / FGSC A1100) OX=330879 GN=AFUA_1G01180 PE=3 SV=1	AFUA_1G01180	1	3.2676e-08	62.304	3	AHPDATVAGAGLQFLSSK(1)TTADK	-0.43752	1	56059	1	3.71758e-15	80.026	3	AHPDATVAGAGLQFLSSK(1)TTADK	-0.76621	1	20273	1	8.73847e-09	80.026	3	AHPDATVAGAGLQFLSSK(1)TTADK	-0.2658	1	44679
A4D9S0	102	K	6-phosphogluconolactonase OS=Neosartorya fumigata (strain ATCC MYA-4609 / Af293 / CBS 101355 / FGSC A1100) OX=330879 GN=AFUA_1G02980 PE=3 SV=1	AFUA_1G02980	1	2.22062e-06	81.48	2	DELLSK(1)IPAEMGTPK	6.4665	3	384030	1	1.78315e-06	67.838	2	DELLSK(1)IPAEMGTPK	5.2695	3	215370	1	9.61806e-08	86.135	2	DELLSK(1)IPAEMGTPK	4.4248	3	251810
A4D9S0	221	K	6-phosphogluconolactonase OS=Neosartorya fumigata (strain ATCC MYA-4609 / Af293 / CBS 101355 / FGSC A1100) OX=330879 GN=AFUA_1G02980 PE=3 SV=1	AFUA_1G02980	1	5.56147e-11	119.55	2	EILK(1)QIFDAEEGR	1.5065	3	640370	1	2.79516e-08	119.55	2	EILK(1)QIFDAEEGR	1.7923	3	408900	1	3.35844e-06	124.06	2	EILK(1)QIFDAEEGR	0.91632	3	454640
A4D9S0	176	K	6-phosphogluconolactonase OS=Neosartorya fumigata (strain ATCC MYA-4609 / Af293 / CBS 101355 / FGSC A1100) OX=330879 GN=AFUA_1G02980 PE=3 SV=1	AFUA_1G02980	1	1.83286e-07	99.668	3	EK(1)DAWVAAETNSPKPPPK	-0.27841	1	419080									1	5.21904e-09	97.949	3	EK(1)DAWVAAETNSPKPPPK	-0.38156	1	407790
A4D9S0	96	K	6-phosphogluconolactonase OS=Neosartorya fumigata (strain ATCC MYA-4609 / Af293 / CBS 101355 / FGSC A1100) OX=330879 GN=AFUA_1G02980 PE=3 SV=1	AFUA_1G02980	1	0.000522589	69.915	2	LLK(1)DELLSK	-0.79128	1	557360	1	0.00248598	51.872	2	LLK(1)DELLSK	-0.46715	1	431080	1	0.00113864	85.716	2	LLK(1)DELLSK	-0.49087	1	517760
A4D9S0	142	K	6-phosphogluconolactonase OS=Neosartorya fumigata (strain ATCC MYA-4609 / Af293 / CBS 101355 / FGSC A1100) OX=330879 GN=AFUA_1G02980 PE=3 SV=1	AFUA_1G02980	1	0.00188695	57.032	2	SFAAK(1)DSVK	1.1141	2	345810	1	0.00241526	52.591	2	SFAAK(1)DSVK	0.43305	2	345180	1	0.00113881	69.716	2	SFAAK(1)DSVK	1.1849	2	300400
A4D9S2	134	K	HD superfamily hydrolase, putative OS=Neosartorya fumigata (strain ATCC MYA-4609 / Af293 / CBS 101355 / FGSC A1100) OX=330879 GN=AFUA_1G03035 PE=4 SV=1	AFUA_1G03035	1	0.028525	45.489	2	EVK(1)DPATVR	-0.30458	1	40588
A4D9S2	210	K	HD superfamily hydrolase, putative OS=Neosartorya fumigata (strain ATCC MYA-4609 / Af293 / CBS 101355 / FGSC A1100) OX=330879 GN=AFUA_1G03035 PE=4 SV=1	AFUA_1G03035	1	0.000318385	87.942	2	LEGMMK(1)TQTGR	0.59764	1	124840	1	0.000561025	83.358	2	LEGMMK(1)TQTGR	0.038675	1	93136	1	0.000421386	57.888	2	LEGMMK(1)TQTGR	0.15995	1	92705
A4D9T0	227	K	Alpha/beta hydrolase, putative OS=Neosartorya fumigata (strain ATCC MYA-4609 / Af293 / CBS 101355 / FGSC A1100) OX=330879 GN=AFUA_1G05590 PE=4 SV=1	AFUA_1G05590	1	0.00469592	66.087	2	MFK(1)TSIR	0.73528	1	45765									1	0.018962	53.679	2	MFK(1)TSIR	-0.25386	1	51781
A4D9T0	42	K	Alpha/beta hydrolase, putative OS=Neosartorya fumigata (strain ATCC MYA-4609 / Af293 / CBS 101355 / FGSC A1100) OX=330879 GN=AFUA_1G05590 PE=4 SV=1	AFUA_1G05590	1	0.000154176	82.437	3	RPSEK(1)ENLELQLAR	-0.89694	1	37777	1	0.000959162	67.548	3	RPSEK(1)ENLELQLAR	-1.5536	1	22967	1	6.98905e-05	78.043	3	RPSEK(1)ENLELQLAR	-0.24421	1	39946
A4D9T0	330	K	Alpha/beta hydrolase, putative OS=Neosartorya fumigata (strain ATCC MYA-4609 / Af293 / CBS 101355 / FGSC A1100) OX=330879 GN=AFUA_1G05590 PE=4 SV=1	AFUA_1G05590	1	2.8659e-07	95.656	2	TAAGDEYPVSVK(1)EER	-0.41402	1	151050	1	4.27756e-05	63.766	2	TAAGDEYPVSVK(1)EER	-1.2599	1	132620	1	5.16001e-14	98.167	2	TAAGDEYPVSVK(1)EER	-0.375	1	143890
A4D9T0	160	K	Alpha/beta hydrolase, putative OS=Neosartorya fumigata (strain ATCC MYA-4609 / Af293 / CBS 101355 / FGSC A1100) OX=330879 GN=AFUA_1G05590 PE=4 SV=1	AFUA_1G05590	1	1.79117e-05	95.656	2	TK(1)YGIDTETGNNQR	-2.3253	1	44582	1	7.20579e-09	121.69	2	TK(1)YGIDTETGNNQR	0.54309	1	33407	1	0.000168511	62.454	2	TK(1)YGIDTETGNNQR	-2.2441	1	57778
A4D9T0	454	K	Alpha/beta hydrolase, putative OS=Neosartorya fumigata (strain ATCC MYA-4609 / Af293 / CBS 101355 / FGSC A1100) OX=330879 GN=AFUA_1G05590 PE=4 SV=1	AFUA_1G05590	1	0.0220277	50.297	2	TVEWAVK(1)GER	-0.26529	1	51941	1	0.00260748	63.397	2	TVEWAVK(1)GER	-0.27546	1	47323	1	0.00393567	43.168	2	TVEWAVK(1)GER	0.40545	1	43647
A4D9U2	452	K	WD repeat protein OS=Neosartorya fumigata (strain ATCC MYA-4609 / Af293 / CBS 101355 / FGSC A1100) OX=330879 GN=AFUA_2G04360 PE=3 SV=1	AFUA_2G04360	1	0.000513444	53.517	2	HCIYLGAK(1)TK	3.4497	1	11052
A4D9U3	487	K	Transcription factor hmgR OS=Neosartorya fumigata (strain ATCC MYA-4609 / Af293 / CBS 101355 / FGSC A1100) OX=330879 GN=hmgR PE=2 SV=1	hmgR	1	0.00873632	65.313	2	PLLDK(1)WK	0.5369	1	46481	1	0.0149729	56.091	2	PLLDK(1)WK	-0.44913	1	46438	1	0.0120883	42.835	2	PLLDK(1)WK	0.77091	1	33504
A4D9U4	220	K	GST N-terminal domain-containing protein OS=Neosartorya fumigata (strain ATCC MYA-4609 / Af293 / CBS 101355 / FGSC A1100) OX=330879 GN=AFUA_2G02490 PE=4 SV=1	AFUA_2G02490	1	0.0179715	44.42	2	LAHK(1)YYR	1.824	1	21083	1	0.0213865	61.494	2	LAHK(1)YYR	-0.020581	1	13647	1	0.0116386	69.093	2	LAHK(1)YYR	1.7551	1	23637
A4D9U5	124	K	Ribosome maturation factor RimP OS=Neosartorya fumigata (strain ATCC MYA-4609 / Af293 / CBS 101355 / FGSC A1100) OX=330879 GN=AFUA_2G03155 PE=4 SV=1	AFUA_2G03155	1	0.0053648	99.174	2	KQTSLK(1)AADIR	-0.17085	1	23960
A4D9U6	320	K	ELYS domain-containing protein OS=Neosartorya fumigata (strain ATCC MYA-4609 / Af293 / CBS 101355 / FGSC A1100) OX=330879 GN=AFUA_2G02165 PE=4 SV=1	AFUA_2G02165	1	0.00164509	51.531	2	K(1)IDGLDWDALR	-0.13191	1	24892	1	0.00830425	43.306	2	K(1)IDGLDWDALR	-0.021118	1	20698	1	0.005395	54.27	2	K(1)IDGLDWDALR	-1.7639	1	17889
A4D9U6	319	K	ELYS domain-containing protein OS=Neosartorya fumigata (strain ATCC MYA-4609 / Af293 / CBS 101355 / FGSC A1100) OX=330879 GN=AFUA_2G02165 PE=4 SV=1	AFUA_2G02165	1	3.80338e-06	63.908	2	LDALSPELESLGGK(1)K	-1.7697	1	53532									1	0.00754038	50.116	2	LDALSPELESLGGK(1)K	-1.5979	1	51120
A4D9U6	293	K	ELYS domain-containing protein OS=Neosartorya fumigata (strain ATCC MYA-4609 / Af293 / CBS 101355 / FGSC A1100) OX=330879 GN=AFUA_2G02165 PE=4 SV=1	AFUA_2G02165	1	2.8844e-05	86.243	2	TLHGAK(1)DTAMMR	-0.29379	2	64761	1	7.13381e-05	92.707	2	TLHGAK(1)DTAMMR	-0.64975	1	49440	1	0.00153295	68.49	2	TLHGAK(1)DTAMMR	-0.38568	2	76551
A4D9V2	523	K	Translation elongation factor EF-1 subunit, putative OS=Neosartorya fumigata (strain ATCC MYA-4609 / Af293 / CBS 101355 / FGSC A1100) OX=330879 GN=AFUA_2G04630 PE=3 SV=1	AFUA_2G04630	1	5.81216e-08	156.57	2	GQTK(1)EHALLVR	-2.1755	1	49247	1	0.000225005	101.45	2	GQTK(1)EHALLVR	-3.0886	1	38537	1	4.34801e-05	94.66	2	GQTK(1)EHALLVR	-0.76557	1	54052
A4D9V2	392	K	Translation elongation factor EF-1 subunit, putative OS=Neosartorya fumigata (strain ATCC MYA-4609 / Af293 / CBS 101355 / FGSC A1100) OX=330879 GN=AFUA_2G04630 PE=3 SV=1	AFUA_2G04630	1	0.000257968	51.569	2	NLDVLSEYHK(1)SQR	2.5875	1	22481
A4D9V2	382	K	Translation elongation factor EF-1 subunit, putative OS=Neosartorya fumigata (strain ATCC MYA-4609 / Af293 / CBS 101355 / FGSC A1100) OX=330879 GN=AFUA_2G04630 PE=3 SV=1	AFUA_2G04630	1	0.000158065	108.2	2	SK(1)NLDVLSEYHK	1.8558	1	37045	1	1.41683e-06	78.043	2	SK(1)NLDVLSEYHK	2.2099	1	27064
A4D9W2	83	K	Uncharacterized protein OS=Neosartorya fumigata (strain ATCC MYA-4609 / Af293 / CBS 101355 / FGSC A1100) OX=330879 GN=AFUA_2G05635 PE=4 SV=1	AFUA_2G05635	1	3.63345e-05	87.573	2	IPESK(1)AVAEPASTR	-0.55428	2	667440	1	7.43602e-05	69.327	2	IPESK(1)AVAEPASTR	0.25206	2	525500	1	9.05772e-13	121.69	2	IPESK(1)AVAEPASTR	0.028363	2	651400
A4D9W9	46	K	EKC/KEOPS complex subunit GON7 OS=Neosartorya fumigata (strain ATCC MYA-4609 / Af293 / CBS 101355 / FGSC A1100) OX=330879 GN=AFUA_7G05785 PE=3 SV=1	AFUA_7G05785	1	2.48834e-05	81.099	2	VK(1)VAYLTELR	-2.3928	1	24000	1	0.000382847	59.645	2	VK(1)VAYLTELR	-2.9616	1	25248	1	0.00364928	43.272	2	VK(1)VAYLTELR	-2.9625	1	15923
A4D9X1	63	K	Protein transport protein BOS1 OS=Neosartorya fumigata (strain ATCC MYA-4609 / Af293 / CBS 101355 / FGSC A1100) OX=330879 GN=AFUA_7G05735 PE=3 SV=1	AFUA_7G05735	1	0.00317658	53.878	2	ELIPEK(1)QEK	-0.13072	1	41697
A4D9Z0	107	K	Glucosamine 6-phosphate N-acetyltransferase OS=Neosartorya fumigata (strain ATCC MYA-4609 / Af293 / CBS 101355 / FGSC A1100) OX=330879 GN=AFUA_3G00870 PE=3 SV=1	AFUA_3G00870	1	0.0233144	61.494	2	TLLAK(1)IR	-3.6289	1	27286	1	0.00816632	61.494	2	TLLAK(1)IR	-3.43	1	24796	1	0.00528838	54.056	2	TLLAK(1)IR	-2.5555	1	22738
A4D9Z2	247	K	Integral membrane protein OS=Neosartorya fumigata (strain ATCC MYA-4609 / Af293 / CBS 101355 / FGSC A1100) OX=330879 GN=AFUA_3G01860 PE=4 SV=1	AFUA_3G01860	1	0.0698258	51.43	2	K(1)NFVLTR	-3.4406	1	28073									1	0.00678684	58.286	2	K(1)NFVLTR	-3.5119	1	31337
A4DA06	51	K	Xanthocillin biosynthesis cluster protein D OS=Neosartorya fumigata (strain ATCC MYA-4609 / Af293 / CBS 101355 / FGSC A1100) OX=330879 GN=xanD PE=3 SV=1	xanD	1	4.46053e-05	113.1	2	EFLALQK(1)R	-0.92375	1	22987	1	0.00264455	109.11	2	EFLALQK(1)R	0.63951	1	29139	1	0.0013514	84.699	2	EFLALQK(1)R	-0.1389	1	19610
A4DA06	121	K	Xanthocillin biosynthesis cluster protein D OS=Neosartorya fumigata (strain ATCC MYA-4609 / Af293 / CBS 101355 / FGSC A1100) OX=330879 GN=xanD PE=3 SV=1	xanD	1	0.00312128	47.561	2	IQQANK(1)TFSR	-0.1932	1	21915	1	0.000613621	85.716	2	IQQANK(1)TFSR	0.24744	1	14361
A4DA17	76	K	Uncharacterized protein OS=Neosartorya fumigata (strain ATCC MYA-4609 / Af293 / CBS 101355 / FGSC A1100) OX=330879 GN=AFUA_6G04705 PE=4 SV=1	AFUA_6G04705	1	0.00397661	78.178	2	FSK(1)DHLR	2.3465	1	27232	1	0.00350832	85.813	2	FSK(1)DHLR	1.0732	1	23411	1	0.0341236	51.43	2	FSK(1)DHLR	0.27216	1	22269
A4DA31	80	K	Carbonic anhydrase OS=Neosartorya fumigata (strain ATCC MYA-4609 / Af293 / CBS 101355 / FGSC A1100) OX=330879 GN=AFUA_8G06554 PE=1 SV=1	AFUA_8G06554	1	6.57538e-05	117.99	2	ATLGYALDSLK(1)IR	0.66459	2	135300	1	0.000115709	75.474	2	ATLGYALDSLK(1)IR	0.38506	2	85406
A4DA32	106	K	Carbonic anhydrase OS=Neosartorya fumigata (strain ATCC MYA-4609 / Af293 / CBS 101355 / FGSC A1100) OX=330879 GN=AFUA_8G06550 PE=1 SV=1	AFUA_8G06550	1	0.000164423	45.183	3	HLQVK(1)HIVVCGHYHCGGVK	-0.65521	1	22458	1	1.14077e-08	70.806	3	HLQVK(1)HIVVCGHYHCGGVK	-0.81362	2	51624	1	9.63256e-09	73.891	3	HLQVK(1)HIVVCGHYHCGGVK	-1.5021	2	63385
A4DA32	35	K	Carbonic anhydrase OS=Neosartorya fumigata (strain ATCC MYA-4609 / Af293 / CBS 101355 / FGSC A1100) OX=330879 GN=AFUA_8G06550 PE=1 SV=1	AFUA_8G06550	1	0.00034005	71.066	2	MK(1)DDPAFFEK	0.28708	1	44083									1	6.2675e-05	78.932	2	MK(1)DDPAFFEK	0.2104	1	46952
A4DA32	16	K	Carbonic anhydrase OS=Neosartorya fumigata (strain ATCC MYA-4609 / Af293 / CBS 101355 / FGSC A1100) OX=330879 GN=AFUA_8G06550 PE=1 SV=1	AFUA_8G06550	1	2.03465e-05	78.043	3	VDTVPQYLK(1)QSHER	2.7301	2	52173	1	5.37757e-05	71.219	3	VDTVPQYLK(1)QSHER	2.4022	2	32782	1	5.11158e-05	88.24	3	VDTVPQYLK(1)QSHER	1.3357	2	48587
A4DA35	54	K	DUF3844 domain-containing protein OS=Neosartorya fumigata (strain ATCC MYA-4609 / Af293 / CBS 101355 / FGSC A1100) OX=330879 GN=AFUA_8G03905 PE=4 SV=1	AFUA_8G03905	1	0.000501175	70.195	2	EYK(1)QSLVHCDSR	-0.65043	1	23493
A4DA35	264	K	DUF3844 domain-containing protein OS=Neosartorya fumigata (strain ATCC MYA-4609 / Af293 / CBS 101355 / FGSC A1100) OX=330879 GN=AFUA_8G03905 PE=4 SV=1	AFUA_8G03905	1	0.022518	50.314	2	SESK(1)SGLTNNDCFACK	1.7085	1	49990	1	0.0163466	48.363	2	SESK(1)SGLTNNDCFACK	1.9193	1	36263
A4DA50	139	K	Cytochrome P450, putative OS=Neosartorya fumigata (strain ATCC MYA-4609 / Af293 / CBS 101355 / FGSC A1100) OX=330879 GN=AFUA_8G00962 PE=3 SV=1	AFUA_8G00962	1	0.0245821	41.824	2	LVSK(1)DLTETLK	0.47827	1	24561
A4DA60	287	K	Purple acid phosphatase OS=Neosartorya fumigata (strain ATCC MYA-4609 / Af293 / CBS 101355 / FGSC A1100) OX=330879 GN=AFUA_7G00800 PE=3 SV=1	AFUA_7G00800	1	5.76791e-13	120.75	3	AFASSSSSSTAQSLAAK(1)AK	1.4184	3	300040	1	9.07182e-41	171.51	2	AFASSSSSSTAQSLAAK(1)AK	-2.3907	1	189990	1	1.08081e-08	76.009	2	AFASSSSSSTAQSLAAK(1)AK	-2.799	1	218340
A4DA65	89	K	Asp hemolysin-like protein OS=Neosartorya fumigata (strain ATCC MYA-4609 / Af293 / CBS 101355 / FGSC A1100) OX=330879 GN=AFUA_4G02805 PE=3 SV=1	AFUA_4G02805	0.999993	0.000103255	51.577	3	DAK(1)ICTLEWNAPMEPGKR	-2.5186	1	29830
A4DA65	103	K	Asp hemolysin-like protein OS=Neosartorya fumigata (strain ATCC MYA-4609 / Af293 / CBS 101355 / FGSC A1100) OX=330879 GN=AFUA_4G02805 PE=3 SV=1	AFUA_4G02805	1	7.26633e-14	147.72	2	ICTLEWNAPMEPGK(1)R	1.0025	1	256020	1	1.56761e-14	133.49	2	ICTLEWNAPMEPGK(1)R	1.0813	1	196290
A4DA65	19	K	Asp hemolysin-like protein OS=Neosartorya fumigata (strain ATCC MYA-4609 / Af293 / CBS 101355 / FGSC A1100) OX=330879 GN=AFUA_4G02805 PE=3 SV=1	AFUA_4G02805	1	0.00571909	69.905	2	DDMK(1)YDIR	0.72767	2	74548	1	0.00219254	91.783	2	DDMK(1)YDIR	0.45125	1	29279
A4DA65	86	K	Asp hemolysin-like protein OS=Neosartorya fumigata (strain ATCC MYA-4609 / Af293 / CBS 101355 / FGSC A1100) OX=330879 GN=AFUA_4G02805 PE=3 SV=1	AFUA_4G02805	1	1.71725e-09	120.21	2	GLQGTIDLIDDVK(1)DAK	0.29148	1	132680
A4DA65	70	K	Asp hemolysin-like protein OS=Neosartorya fumigata (strain ATCC MYA-4609 / Af293 / CBS 101355 / FGSC A1100) OX=330879 GN=AFUA_4G02805 PE=3 SV=1	AFUA_4G02805	1	2.01254e-07	119.94	2	HVCSCGEEK(1)GFK	-1.919	1	246210	1	1.32241e-09	130.79	2	HVCSCGEEK(1)GFK	-2.4911	1	192720	1	0.000508693	50.09	2	HVCSCGEEK(1)GFK	-1.8813	1	27616
A4DA68	39	K	Acetyltransferase, GNAT family family OS=Neosartorya fumigata (strain ATCC MYA-4609 / Af293 / CBS 101355 / FGSC A1100) OX=330879 GN=AFUA_4G03600 PE=4 SV=1	AFUA_4G03600	1	0.000164071	63.212	2	ATTK(1)EDLIPGLR	-1.1638	1	29807	1	8.74674e-05	71.066	2	ATTK(1)EDLIPGLR	-1.4487	2	31189	1	0.000123493	87.942	2	ATTK(1)EDLIPGLR	-1.092	1	20832
A4DA68	152	K	Acetyltransferase, GNAT family family OS=Neosartorya fumigata (strain ATCC MYA-4609 / Af293 / CBS 101355 / FGSC A1100) OX=330879 GN=AFUA_4G03600 PE=4 SV=1	AFUA_4G03600	1	0.00101099	49.487	2	GQGEEQEILVTK(1)FGER	-1.0939	1	52286									1	0.000820547	57.279	2	GQGEEQEILVTK(1)FGER	-1.794	1	23326
A4DA68	251	K	Acetyltransferase, GNAT family family OS=Neosartorya fumigata (strain ATCC MYA-4609 / Af293 / CBS 101355 / FGSC A1100) OX=330879 GN=AFUA_4G03600 PE=4 SV=1	AFUA_4G03600	1	0.010429	45.489	2	GVLEGVK(1)NR	1.1419	1	39738	1	0.00123935	58.286	2	GVLEGVK(1)NR	-0.16302	1	29017
A4DA68	225	K	Acetyltransferase, GNAT family family OS=Neosartorya fumigata (strain ATCC MYA-4609 / Af293 / CBS 101355 / FGSC A1100) OX=330879 GN=AFUA_4G03600 PE=4 SV=1	AFUA_4G03600	1	1.32016e-07	91.245	3	GWEGPVFDEEHANAK(1)R	0.53962	1	38396	1	3.17087e-05	47.57	3	GWEGPVFDEEHANAK(1)R	0.32306	1	27221	1	6.99971e-06	65.408	3	GWEGPVFDEEHANAK(1)R	1.2608	1	26983
A4DA68	126	K	Acetyltransferase, GNAT family family OS=Neosartorya fumigata (strain ATCC MYA-4609 / Af293 / CBS 101355 / FGSC A1100) OX=330879 GN=AFUA_4G03600 PE=4 SV=1	AFUA_4G03600	1	0.000203382	101.48	2	VGK(1)GEWLLPSR	1.72	1	40392	1	5.30985e-05	69.276	2	VGK(1)GEWLLPSR	-0.25743	1	39318	1	2.36121e-05	106	2	VGK(1)GEWLLPSR	0.12588	1	45294
A4DA75	227	K	D-ser_dehydrat domain-containing protein OS=Neosartorya fumigata (strain ATCC MYA-4609 / Af293 / CBS 101355 / FGSC A1100) OX=330879 GN=AFUA_4G03722 PE=3 SV=1	AFUA_4G03722	1	6.09267e-07	52.662	3	K(1)VVVSFGSTPTAHVVNSLR	0.23029	1	24395									1	5.66741e-06	45.826	3	K(1)VVVSFGSTPTAHVVNSLR	0.23055	1	17861
A4DA75	36	K	D-ser_dehydrat domain-containing protein OS=Neosartorya fumigata (strain ATCC MYA-4609 / Af293 / CBS 101355 / FGSC A1100) OX=330879 GN=AFUA_4G03722 PE=3 SV=1	AFUA_4G03722	1	0.00112095	81.163	2	NIK(1)QLLQDVK	-0.6822	1	56352	1	0.00134974	65.404	2	NIK(1)QLLQDVK	0.82682	1	61792	1	0.000542168	51.872	2	NIK(1)QLLQDVK	0.039743	1	62011
A4DA75	57	K	D-ser_dehydrat domain-containing protein OS=Neosartorya fumigata (strain ATCC MYA-4609 / Af293 / CBS 101355 / FGSC A1100) OX=330879 GN=AFUA_4G03722 PE=3 SV=1	AFUA_4G03722	1	0.00153041	72.042	2	TLK(1)SIEVTR	-1.385	1	90186	1	0.00137169	50.834	2	TLK(1)SIEVTR	-2.4636	1	83890	1	0.000373644	62.969	2	TLK(1)SIEVTR	-2.6393	1	90486
A4DA77	104	K	Cystathionine beta-lyase MetG OS=Neosartorya fumigata (strain ATCC MYA-4609 / Af293 / CBS 101355 / FGSC A1100) OX=330879 GN=AFUA_4G03950 PE=3 SV=1	AFUA_4G03950	1	0.00101172	57.032	2	HLAK(1)IMSAQR	-2.9345	1	95683
A4DA77	387	K	Cystathionine beta-lyase MetG OS=Neosartorya fumigata (strain ATCC MYA-4609 / Af293 / CBS 101355 / FGSC A1100) OX=330879 GN=AFUA_4G03950 PE=3 SV=1	AFUA_4G03950	1	3.1699e-06	116.13	2	MSHASIDAK(1)TR	1.564	3	55293
A4DA78	82	K	Copper resistance protein Crd2, putative OS=Neosartorya fumigata (strain ATCC MYA-4609 / Af293 / CBS 101355 / FGSC A1100) OX=330879 GN=AFUA_4G04318 PE=4 SV=1	AFUA_4G04318	1	4.92849e-08	141.87	4	AAAENHPVTGDACPCGK(1)RPSTSCTCEK	0.41721	3	595770	1	1.15267e-11	137.4	4	AAAENHPVTGDACPCGK(1)RPSTSCTCEK	0.17304	3	387210	1	1.02491e-08	95.345	3	AAAENHPVTGDACPCGK(1)R	1.3814	2	286260
A4DA78	29	K	Copper resistance protein Crd2, putative OS=Neosartorya fumigata (strain ATCC MYA-4609 / Af293 / CBS 101355 / FGSC A1100) OX=330879 GN=AFUA_4G04318 PE=4 SV=1	AFUA_4G04318	1	0.000431664	65.173	3	CSCGK(1)ENALHCTCSR	2.4166	1	47081	1	3.82699e-05	87.727	3	CSCGK(1)ENALHCTCSR	2.1384	1	41736	1	2.52591e-07	58.313	3	CSCGK(1)ENALHCTCSR	0.96852	1	25025
A4DA78	24	K	Copper resistance protein Crd2, putative OS=Neosartorya fumigata (strain ATCC MYA-4609 / Af293 / CBS 101355 / FGSC A1100) OX=330879 GN=AFUA_4G04318 PE=4 SV=1	AFUA_4G04318	1	3.02232e-17	150.81	2	TSGDGSCVCAAQAK(1)CSCGK	-3.7794	1	389730	1	1.202e-17	160.07	3	TSGDGSCVCAAQAK(1)CSCGK	-0.11025	2	308900	1	5.81589e-25	120.75	2	TSGDGSCVCAAQAK(1)CSCGK	-2.8991	1	189870
A4DA78	10	K	Copper resistance protein Crd2, putative OS=Neosartorya fumigata (strain ATCC MYA-4609 / Af293 / CBS 101355 / FGSC A1100) OX=330879 GN=AFUA_4G04318 PE=4 SV=1	AFUA_4G04318	1	4.15824e-58	269	3	VHPSSTCCK(1)TSGDGSCVCAAQAK	-1.3244	1	401640	1	3.14305e-48	186.55	3	VHPSSTCCK(1)TSGDGSCVCAAQAK	-0.79588	1	296950	1	1.03587e-49	155.96	3	VHPSSTCCK(1)TSGDGSCVCAAQAK	0.30816	1	217720
A4DA79	152	K	PaaI_thioesterase family protein, putative OS=Neosartorya fumigata (strain ATCC MYA-4609 / Af293 / CBS 101355 / FGSC A1100) OX=330879 GN=AFUA_4G04355 PE=3 SV=1	AFUA_4G04355	1	0.000791337	69.915	2	YIALAWK(1)DPK	1.6556	1	50324	1	0.00512892	53.517	2	YIALAWK(1)DPK	-0.076076	1	35005
A4DA85	125	K	Anthrone oxygenase encC OS=Neosartorya fumigata (strain ATCC MYA-4609 / Af293 / CBS 101355 / FGSC A1100) OX=330879 GN=encC PE=1 SV=1	encC	1	0.000230273	52.837	2	SAAEEEK(1)VPGATR	0.621	1	30360	1	6.00649e-06	88.734	2	SAAEEEK(1)VPGATR	-0.32972	1	35142	1	0.000152123	61.577	2	SAAEEEK(1)VPGATR	0.25814	1	49145
A4DA91	448	K	C6 transcription factor, putative OS=Neosartorya fumigata (strain ATCC MYA-4609 / Af293 / CBS 101355 / FGSC A1100) OX=330879 GN=AFUA_4G01392 PE=4 SV=1	AFUA_4G01392	1	0.00929215	42.495	2	GAPTQQPDGTAESAK(1)LR	-3.502	1	16432
A4GYZ2	150	K	Alpha-1,4 glucan phosphorylase OS=Neosartorya fumigata (strain ATCC MYA-4609 / Af293 / CBS 101355 / FGSC A1100) OX=330879 GN=AFUA_1G12920 PE=3 SV=1	AFUA_1G12920	1	6.72737e-07	77.696	2	ALDNAMLNVGMK(1)DAAR	3.3071	2	343030	1	3.18702e-05	90.376	2	ALDNAMLNVGMK(1)DAAR	12.828	1	129450	1	0.000249904	79.235	2	ALDNAMLNVGMK(1)DAAR	3.8555	1	129670
A4GYZ2	74	K	Alpha-1,4 glucan phosphorylase OS=Neosartorya fumigata (strain ATCC MYA-4609 / Af293 / CBS 101355 / FGSC A1100) OX=330879 GN=AFUA_1G12920 PE=3 SV=1	AFUA_1G12920	1	3.41821e-16	101.52	2	DEFEK(1)ELVR	4.0159	2	48157	0.999235	1.59441e-08	56.08	3	HSATGFSNK(0.001)DEFEK(0.999)ELVR	1.2425	1	23624	1	0.0142903	45.489	2	DEFEK(1)ELVR	6.6277	1	18431
A4GYZ2	515	K	Alpha-1,4 glucan phosphorylase OS=Neosartorya fumigata (strain ATCC MYA-4609 / Af293 / CBS 101355 / FGSC A1100) OX=330879 GN=AFUA_1G12920 PE=3 SV=1	AFUA_1G12920	1	0.000111675	95.311	2	DFVK(1)IYGPDK	-0.10282	2	181700	1	0.00264949	63.397	2	DFVK(1)IYGPDK	-0.36694	1	136740	1	0.000274386	90.263	2	DFVK(1)IYGPDK	-0.98693	2	190630
A4GYZ2	158	K	Alpha-1,4 glucan phosphorylase OS=Neosartorya fumigata (strain ATCC MYA-4609 / Af293 / CBS 101355 / FGSC A1100) OX=330879 GN=AFUA_1G12920 PE=3 SV=1	AFUA_1G12920	1	0.000953012	72.042	2	EGLK(1)DLGFR	-0.56683	2	157390	1	0.00299566	60.892	2	EGLK(1)DLGFR	0.053485	2	171400	1	0.00100599	74.486	2	EGLK(1)DLGFR	-0.076899	2	182400
A4GYZ2	594	K	Alpha-1,4 glucan phosphorylase OS=Neosartorya fumigata (strain ATCC MYA-4609 / Af293 / CBS 101355 / FGSC A1100) OX=330879 GN=AFUA_1G12920 PE=3 SV=1	AFUA_1G12920	1	0.000119281	81.409	3	HIK(1)DTTGYSVNPNALFDVQVK	0.22975	1	42339									1	5.11745e-05	70.638	3	HIK(1)DTTGYSVNPNALFDVQVK	0.19314	1	26338
A4GYZ2	69	K	Alpha-1,4 glucan phosphorylase OS=Neosartorya fumigata (strain ATCC MYA-4609 / Af293 / CBS 101355 / FGSC A1100) OX=330879 GN=AFUA_1G12920 PE=3 SV=1	AFUA_1G12920	1	1.70594e-11	119.52	2	HSATGFSNK(1)DEFEK	-0.29376	2	567480	1	2.89273e-30	193.34	2	HSATGFSNK(1)DEFEK	-1.3737	2	481650	1	7.87874e-13	108.91	2	HSATGFSNK(1)DEFEK	-1.0296	2	558570
A4GYZ2	60	K	Alpha-1,4 glucan phosphorylase OS=Neosartorya fumigata (strain ATCC MYA-4609 / Af293 / CBS 101355 / FGSC A1100) OX=330879 GN=AFUA_1G12920 PE=3 SV=1	AFUA_1G12920	1	1.33212e-11	138.23	2	K(1)HSATGFSNK	1.9806	1	25848	1	1.24955e-43	174.72	3	K(1)HSATGFSNKDEFEK	1.8806	1	199260	1	3.30603e-06	117.99	2	K(1)HSATGFSNK	0.69837	1	34386
A4GYZ2	114	K	Alpha-1,4 glucan phosphorylase OS=Neosartorya fumigata (strain ATCC MYA-4609 / Af293 / CBS 101355 / FGSC A1100) OX=330879 GN=AFUA_1G12920 PE=3 SV=1	AFUA_1G12920	1	0.000647454	85.622	2	LIIEWNK(1)TQQR	0.8735	1	119600	1	1.72175e-06	111.61	2	LIIEWNK(1)TQQR	3.5885	1	108920	1	6.43334e-06	90.142	2	LIIEWNK(1)TQQR	1.2418	1	126710
A4GYZ2	296	K	Alpha-1,4 glucan phosphorylase OS=Neosartorya fumigata (strain ATCC MYA-4609 / Af293 / CBS 101355 / FGSC A1100) OX=330879 GN=AFUA_1G12920 PE=3 SV=1	AFUA_1G12920	1	2.43773e-07	80.815	2	LWSSK(1)AASGEFDFQK	1.4583	1	152610	1	2.13721e-06	69.641	2	LWSSK(1)AASGEFDFQK	2.4049	1	132070	1	2.63982e-05	65.408	2	LWSSK(1)AASGEFDFQK	1.7544	1	135750
A4GYZ2	844	K	Alpha-1,4 glucan phosphorylase OS=Neosartorya fumigata (strain ATCC MYA-4609 / Af293 / CBS 101355 / FGSC A1100) OX=330879 GN=AFUA_1G12920 PE=3 SV=1	AFUA_1G12920	1	2.13027e-07	135.13	2	NQDEWIAK(1)SITSVAR	1.7935	1	130400	1	5.54398e-07	75.012	2	NQDEWIAK(1)SITSVAR	3.5194	1	108360	1	1.493e-15	95.345	2	NQDEWIAK(1)SITSVAR	0.79381	1	128920
A4GYZ2	125	K	Alpha-1,4 glucan phosphorylase OS=Neosartorya fumigata (strain ATCC MYA-4609 / Af293 / CBS 101355 / FGSC A1100) OX=330879 GN=AFUA_1G12920 PE=3 SV=1	AFUA_1G12920	1	2.052e-05	109.36	2	QSFADQK(1)R	3.7788	1	89628	1	0.00240704	93.561	2	QSFADQK(1)R	2.1094	1	58507	1	0.000136875	133.9	2	QSFADQK(1)R	3.4388	1	77651
A4GYZ2	511	K	Alpha-1,4 glucan phosphorylase OS=Neosartorya fumigata (strain ATCC MYA-4609 / Af293 / CBS 101355 / FGSC A1100) OX=330879 GN=AFUA_1G12920 PE=3 SV=1	AFUA_1G12920	1	0.000462374	100.84	2	TTIFK(1)DFVK	-0.2772	1	468340	1	0.000569547	92.732	2	TTIFK(1)DFVK	-0.35543	1	439460	1	0.000417269	79.059	2	TTIFK(1)DFVK	-0.89322	1	534880
A4GYZ2	479	K	Alpha-1,4 glucan phosphorylase OS=Neosartorya fumigata (strain ATCC MYA-4609 / Af293 / CBS 101355 / FGSC A1100) OX=330879 GN=AFUA_1G12920 PE=3 SV=1	AFUA_1G12920	1	5.92729e-11	142.71	2	VSIIEESHPK(1)MVR	-1.1292	2	588690	1	4.30071e-21	165.39	2	VSIIEESHPK(1)MVR	-0.075	2	524930	1	1.21317e-12	156.57	2	VSIIEESHPK(1)MVR	-0.47208	3	655210
A4GYZ2	635	K	Alpha-1,4 glucan phosphorylase OS=Neosartorya fumigata (strain ATCC MYA-4609 / Af293 / CBS 101355 / FGSC A1100) OX=330879 GN=AFUA_1G12920 PE=3 SV=1	AFUA_1G12920	1	0.000920257	87.251	2	YLIIK(1)AMSR	0.053115	1	32375	1	0.00136191	79.059	2	YLIIK(1)AMSR	-1.222	1	27071	1	0.000136319	79.059	2	YLIIK(1)AMSR	-1.1056	1	32130
A4GYZ3	99	K	Cell wall biogenesis protein Mhp1, putative OS=Neosartorya fumigata (strain ATCC MYA-4609 / Af293 / CBS 101355 / FGSC A1100) OX=330879 GN=AFUA_1G12900 PE=4 SV=1	AFUA_1G12900	1	0.00044755	77.696	2	VAETK(1)AVEQSQTPQR	-4.8675	1	10540
A4GYZ5	329	K	Nucleoporin, putative OS=Neosartorya fumigata (strain ATCC MYA-4609 / Af293 / CBS 101355 / FGSC A1100) OX=330879 GN=AFUA_1G12280 PE=4 SV=1	AFUA_1G12280	1	0.000639952	92.677	2	HLVLSK(1)R	-0.24783	1	214830	1	0.000447314	154.92	2	HLVLSK(1)R	-0.55781	1	179110	1	0.000902513	113.85	2	HLVLSK(1)R	0.63582	1	218430
A4GYZ5	316	K	Nucleoporin, putative OS=Neosartorya fumigata (strain ATCC MYA-4609 / Af293 / CBS 101355 / FGSC A1100) OX=330879 GN=AFUA_1G12280 PE=4 SV=1	AFUA_1G12280	1	0.0241666	48.157	2	ISVK(1)IADCR	1.606	1	44983	1	0.0222473	40.502	2	ISVK(1)IADCR	0.99981	1	29738	1	0.00763317	40.502	2	ISVK(1)IADCR	-0.23642	1	33865
A4GYZ5	323	K	Nucleoporin, putative OS=Neosartorya fumigata (strain ATCC MYA-4609 / Af293 / CBS 101355 / FGSC A1100) OX=330879 GN=AFUA_1G12280 PE=4 SV=1	AFUA_1G12280	1	0.0564485	45.489	2	K(1)HLVLSK	-0.26523	1	66686	1	0.033771	62.88	2	K(1)HLVLSK	-0.884	1	56221	1	0.0187914	58.426	2	K(1)HLVLSK	0.77654	1	60133
A4GYZ5	358	K	Nucleoporin, putative OS=Neosartorya fumigata (strain ATCC MYA-4609 / Af293 / CBS 101355 / FGSC A1100) OX=330879 GN=AFUA_1G12280 PE=4 SV=1	AFUA_1G12280	1	0.0404528	60.709	2	K(1)LAQLER	1.7182	1	60540	1	0.0256267	67.903	2	K(1)LAQLER	0.92646	1	66802
A4GYZ5	218	K	Nucleoporin, putative OS=Neosartorya fumigata (strain ATCC MYA-4609 / Af293 / CBS 101355 / FGSC A1100) OX=330879 GN=AFUA_1G12280 PE=4 SV=1	AFUA_1G12280	1	0.0110612	58.426	2	NK(1)WDTGSR	1.9299	1	34822	1	0.0356372	41.025	2	NK(1)WDTGSR	1.8127	1	32625
A4GYZ9	197	K	Cyclase OS=Neosartorya fumigata (strain ATCC MYA-4609 / Af293 / CBS 101355 / FGSC A1100) OX=330879 GN=AFUA_1G12190 PE=3 SV=1	AFUA_1G12190	1	0.000424836	75.243	2	K(1)GDIFFLR	-0.66282	1	41243	1	0.0051719	74.486	2	K(1)GDIFFLR	0.1311	1	38323	1	0.00928017	56.014	2	K(1)GDIFFLR	-1.3138	1	41325
A4GYZ9	17	K	Cyclase OS=Neosartorya fumigata (strain ATCC MYA-4609 / Af293 / CBS 101355 / FGSC A1100) OX=330879 GN=AFUA_1G12190 PE=3 SV=1	AFUA_1G12190	1	0.00166083	75.243	2	YDDLPDK(1)R	3.1776	1	17613
E9QQJ2	46	K	U6 snRNA-associated Sm-like protein LSm6 OS=Neosartorya fumigata (strain ATCC MYA-4609 / Af293 / CBS 101355 / FGSC A1100) OX=330879 GN=AFUA_1G14290 PE=3 SV=1	AFUA_1G14290	1	4.26123e-13	121.71	2	GGGAGGGAQQQQEK(1)PK	-0.35709	1	19382	1	1.14147e-06	81.48	2	GGGAGGGAQQQQEK(1)PK	-0.71523	1	22702
E9QQJ2	48	K	U6 snRNA-associated Sm-like protein LSm6 OS=Neosartorya fumigata (strain ATCC MYA-4609 / Af293 / CBS 101355 / FGSC A1100) OX=330879 GN=AFUA_1G14290 PE=3 SV=1	AFUA_1G14290	0.998637	4.95354e-34	180.17	2	GGGAGGGAQQQQEK(0.001)PK(0.999)K	-4.1178	1	92941	0.962565	0.000149985	57.042	2	GGGAGGGAQQQQEK(0.037)PK(0.963)K	-2.5936	1	88270	0.94429	7.90142e-08	93.772	2	GGGAGGGAQQQQEK(0.056)PK(0.944)K	-4.9026	2	109300
E9QQJ2	49	K	U6 snRNA-associated Sm-like protein LSm6 OS=Neosartorya fumigata (strain ATCC MYA-4609 / Af293 / CBS 101355 / FGSC A1100) OX=330879 GN=AFUA_1G14290 PE=3 SV=1	AFUA_1G14290	1	0.000187268	99.855	2	K(1)ENILDLSK	-0.75747	1	136520	1	6.87307e-06	129.28	2	K(1)ENILDLSK	1.3458	1	120250	1	0.00228711	81.099	2	K(1)ENILDLSK	0.75089	1	144680
E9QQJ2	57	K	U6 snRNA-associated Sm-like protein LSm6 OS=Neosartorya fumigata (strain ATCC MYA-4609 / Af293 / CBS 101355 / FGSC A1100) OX=330879 GN=AFUA_1G14290 PE=3 SV=1	AFUA_1G14290	1	5.03574e-07	105.08	2	KENILDLSK(1)YMDK	3.1162	3	108820	1	1.41564e-05	88.42	2	KENILDLSK(1)YMDK	3.5387	3	65971	1	3.46954e-06	91.245	3	KENILDLSK(1)YMDK	2.3867	3	78184
E9QQJ2	61	K	U6 snRNA-associated Sm-like protein LSm6 OS=Neosartorya fumigata (strain ATCC MYA-4609 / Af293 / CBS 101355 / FGSC A1100) OX=330879 GN=AFUA_1G14290 PE=3 SV=1	AFUA_1G14290	1	0.0126699	72.492	2	YMDK(1)EVK	-0.46974	1	27601	1	0.0281388	67.464	2	YMDK(1)EVK	0.42204	1	16194
E9QQM8	102	K	G protein complex alpha subunit GpaB OS=Neosartorya fumigata (strain ATCC MYA-4609 / Af293 / CBS 101355 / FGSC A1100) OX=330879 GN=AFUA_1G12930 PE=3 SV=1	AFUA_1G12930	1	0.000375742	63.908	3	ALIGAYHQFNLQPTSPK(1)VR	-3.4501	1	24242
E9QQX5	155	K	Annexin OS=Neosartorya fumigata (strain ATCC MYA-4609 / Af293 / CBS 101355 / FGSC A1100) OX=330879 GN=AFUA_2G13890 PE=3 SV=1	AFUA_2G13890	1	0.00733245	49.16	2	AMK(1)GFGTDEK	1.5062	1	20468
E9QQX5	361	K	Annexin OS=Neosartorya fumigata (strain ATCC MYA-4609 / Af293 / CBS 101355 / FGSC A1100) OX=330879 GN=AFUA_2G13890 PE=3 SV=1	AFUA_2G13890	1	2.3925e-07	112.73	3	EFSGHMK(1)DALLHMLR	-0.5772	1	43095	1	4.50407e-07	87.573	3	EFSGHMK(1)DALLHMLR	-0.8662	1	22013	1	1.93704e-05	66.619	3	EFSGHMK(1)DALLHMLR	-0.40002	1	26186
E9QQX5	252	K	Annexin OS=Neosartorya fumigata (strain ATCC MYA-4609 / Af293 / CBS 101355 / FGSC A1100) OX=330879 GN=AFUA_2G13890 PE=3 SV=1	AFUA_2G13890	1	9.12e-13	94.63	3	SNADLNAIK(1)AAYEHTFHR	-0.97341	1	84422	1	1.18002e-10	91.993	3	SNADLNAIK(1)AAYEHTFHR	-0.46109	1	61945	1	1.71802e-06	97.949	3	SNADLNAIK(1)AAYEHTFHR	-0.43162	1	60974
E9QR82	749	K	DENN (AEX-3) domain protein OS=Neosartorya fumigata (strain ATCC MYA-4609 / Af293 / CBS 101355 / FGSC A1100) OX=330879 GN=AFUA_6G11200 PE=4 SV=1	AFUA_6G11200	1	0.000705076	54.584	2	DK(1)TDAISDIIR	-0.72617	1	54766									1	0.000245974	58.889	2	DK(1)TDAISDIIR	3.0189	1	36179
E9QR82	586	K	DENN (AEX-3) domain protein OS=Neosartorya fumigata (strain ATCC MYA-4609 / Af293 / CBS 101355 / FGSC A1100) OX=330879 GN=AFUA_6G11200 PE=4 SV=1	AFUA_6G11200	1	2.05392e-05	81.48	2	LSGLIDQQK(1)DDVAR	-0.54517	1	58810	1	3.82818e-07	93.162	2	LSGLIDQQK(1)DDVAR	-0.41077	1	58186	1	3.43236e-09	124.06	2	LSGLIDQQK(1)DDVAR	3.348	1	44696
E9QRF2	226	K	Endochitinase B1 OS=Neosartorya fumigata (strain ATCC MYA-4609 / Af293 / CBS 101355 / FGSC A1100) OX=330879 GN=chiB1 PE=3 SV=1	chiB1	1	0.0195792	44.767	2	IK(1)VLHLK	-0.095751	1	43849	1	0.0153803	46.835	2	IK(1)VLHLK	-0.12355	1	34538	1	0.0108971	44.767	2	IK(1)VLHLK	0.38539	1	42871
E9QRL5	14	K	Nuclear segregation protein (Bfr1), putative OS=Neosartorya fumigata (strain ATCC MYA-4609 / Af293 / CBS 101355 / FGSC A1100) OX=330879 GN=AFUA_1G14120 PE=4 SV=1	AFUA_1G14120	1	1.48566e-06	77.157	2	AAAANAAPATEQK(1)AR	-0.022923	3	131090	1	2.19547e-05	71.896	2	AAAANAAPATEQK(1)AR	-1.0142	1	47733
E9QRL5	34	K	Nuclear segregation protein (Bfr1), putative OS=Neosartorya fumigata (strain ATCC MYA-4609 / Af293 / CBS 101355 / FGSC A1100) OX=330879 GN=AFUA_1G14120 PE=4 SV=1	AFUA_1G14120	1	9.65589e-08	93.649	3	ADLAQAEK(1)EHAAVQEK	0.04497	2	55916	1	6.17687e-07	76.563	3	ADLAQAEK(1)EHAAVQEK	-0.66877	1	31774
E9QRL5	42	K	Nuclear segregation protein (Bfr1), putative OS=Neosartorya fumigata (strain ATCC MYA-4609 / Af293 / CBS 101355 / FGSC A1100) OX=330879 GN=AFUA_1G14120 PE=4 SV=1	AFUA_1G14120	1	1.67641e-08	153.25	2	EHAAVQEK(1)LNQIK	-0.68645	2	295480	1	3.47212e-28	200.76	2	EHAAVQEK(1)LNQIK	0.1917	2	194670	1	2.2219e-61	220.25	2	EHAAVQEK(1)LNQIK	-0.26759	2	249350
E9QRL5	216	K	Nuclear segregation protein (Bfr1), putative OS=Neosartorya fumigata (strain ATCC MYA-4609 / Af293 / CBS 101355 / FGSC A1100) OX=330879 GN=AFUA_1G14120 PE=4 SV=1	AFUA_1G14120	1	2.059e-11	141.29	2	AEHDSAFK(1)NLNALR	2.4584	4	919820	1	6.79524e-08	121.71	2	AEHDSAFK(1)NLNALR	1.2221	4	629160	1	1.65236e-06	121.8	2	AEHDSAFK(1)NLNALR	1.4544	4	461400
E9QRL5	49	K	Nuclear segregation protein (Bfr1), putative OS=Neosartorya fumigata (strain ATCC MYA-4609 / Af293 / CBS 101355 / FGSC A1100) OX=330879 GN=AFUA_1G14120 PE=4 SV=1	AFUA_1G14120	0.999143	0.00793035	43.518	2	AK(0.999)IESAK(0.001)PNNQDSPSAK	-0.099864	1	60497	1	4.31702e-07	110.14	2	AK(1)IESAKPNNQDSPSAK	-0.63805	1	52433	1	5.84289e-22	135.5	2	AK(1)IESAKPNNQDSPSAK	0.052283	1	47826
E9QRL5	54	K	Nuclear segregation protein (Bfr1), putative OS=Neosartorya fumigata (strain ATCC MYA-4609 / Af293 / CBS 101355 / FGSC A1100) OX=330879 GN=AFUA_1G14120 PE=4 SV=1	AFUA_1G14120	1	0.000104316	56.938	2	IESAK(1)PNNQDSPSAK	-3.5868	2	89816	1	0.00119417	43.613	2	IESAK(1)PNNQDSPSAK	-2.7237	1	73743	1	0.000874314	55.782	2	IESAK(1)PNNQDSPSAK	-3.3489	1	64213
E9QRL5	196	K	Nuclear segregation protein (Bfr1), putative OS=Neosartorya fumigata (strain ATCC MYA-4609 / Af293 / CBS 101355 / FGSC A1100) OX=330879 GN=AFUA_1G14120 PE=4 SV=1	AFUA_1G14120	1	1.87516e-05	141.29	2	ALSDK(1)YTEIQK	2.991	1	1085300	1	2.57331e-08	129.69	2	ALSDK(1)YTEIQK	0.48424	1	783030	1	5.42769e-14	179.95	2	ALSDK(1)YTEIQK	4.292	1	1240300
E9QRL5	202	K	Nuclear segregation protein (Bfr1), putative OS=Neosartorya fumigata (strain ATCC MYA-4609 / Af293 / CBS 101355 / FGSC A1100) OX=330879 GN=AFUA_1G14120 PE=4 SV=1	AFUA_1G14120	1	3.8748e-05	108.2	2	YTEIQK(1)ELDAIK	0.24239	2	595670	1	1.08948e-14	143.22	2	YTEIQK(1)ELDAIK	1.3186	2	451330	1	1.3244e-08	132.44	2	YTEIQK(1)ELDAIK	1.2176	1	267150
E9QRL5	436	K	Nuclear segregation protein (Bfr1), putative OS=Neosartorya fumigata (strain ATCC MYA-4609 / Af293 / CBS 101355 / FGSC A1100) OX=330879 GN=AFUA_1G14120 PE=4 SV=1	AFUA_1G14120	1	1.606e-17	199.4	2	ANQAAK(1)TQENIK	-0.74989	1	99174	1	1.11475e-19	157.77	2	ANQAAK(1)TQENIK	-0.48965	1	81516	1	5.45323e-12	159.93	2	ANQAAK(1)TQENIK	-0.62042	1	63310
E9QRL5	449	K	Nuclear segregation protein (Bfr1), putative OS=Neosartorya fumigata (strain ATCC MYA-4609 / Af293 / CBS 101355 / FGSC A1100) OX=330879 GN=AFUA_1G14120 PE=4 SV=1	AFUA_1G14120	1	0.017733	62.88	2	AQEEIK(1)R	1.8781	1	218720	1	0.0158889	53.679	2	AQEEIK(1)R	1.31	1	192200	1	0.00982932	63.301	2	AQEEIK(1)R	0.59618	1	128200
E9QRL5	182	K	Nuclear segregation protein (Bfr1), putative OS=Neosartorya fumigata (strain ATCC MYA-4609 / Af293 / CBS 101355 / FGSC A1100) OX=330879 GN=AFUA_1G14120 PE=4 SV=1	AFUA_1G14120	1	0.0244347	58.286	2	AQIATLK(1)K	-2.1072	1	561090	1	0.0571636	49.325	2	AQIATLK(1)K	-0.049376	1	451030	1	0.016557	56.014	2	AQIATLK(1)K	-1.1116	1	446490
E9QRL5	183	K	Nuclear segregation protein (Bfr1), putative OS=Neosartorya fumigata (strain ATCC MYA-4609 / Af293 / CBS 101355 / FGSC A1100) OX=330879 GN=AFUA_1G14120 PE=4 SV=1	AFUA_1G14120	1	4.56782e-07	147.78	2	K(1)TLDNPEAK	1.2611	1	249500	1	0.00110262	94.804	2	K(1)TLDNPEAK	1.0827	1	241170	1	0.0078942	53.517	2	K(1)TLDNPEAK	0.65387	1	192120
E9QRL5	26	K	Nuclear segregation protein (Bfr1), putative OS=Neosartorya fumigata (strain ATCC MYA-4609 / Af293 / CBS 101355 / FGSC A1100) OX=330879 GN=AFUA_1G14120 PE=4 SV=1	AFUA_1G14120	0.999977	2.2544e-08	86.952	3	ARPTKPNEEAFK(1)ADLAQAEK	1.7976	1	145720	0.99997	2.10182e-09	78.75	3	ARPTKPNEEAFK(1)ADLAQAEK	2.1187	1	107840	0.999414	6.95958e-05	50.131	3	ARPTK(0.001)PNEEAFK(0.999)ADLAQAEK	1.3813	1	71740
E9QRL5	254	K	Nuclear segregation protein (Bfr1), putative OS=Neosartorya fumigata (strain ATCC MYA-4609 / Af293 / CBS 101355 / FGSC A1100) OX=330879 GN=AFUA_1G14120 PE=4 SV=1	AFUA_1G14120	1	9.66452e-05	75.474	2	AYK(1)EYEDEAWR	0.98131	1	48282	1	8.09514e-06	87.895	2	AYK(1)EYEDEAWR	2.2861	2	176150	1	3.36429e-05	72.922	2	AYK(1)EYEDEAWR	1.3612	2	98132
E9QRL5	248	K	Nuclear segregation protein (Bfr1), putative OS=Neosartorya fumigata (strain ATCC MYA-4609 / Af293 / CBS 101355 / FGSC A1100) OX=330879 GN=AFUA_1G14120 PE=4 SV=1	AFUA_1G14120	1	0.00795463	67.507	2	DNYYK(1)AR	1.4384	2	87171	1	6.00498e-05	100.84	2	DNYYK(1)AR	1.5763	2	74835	0.999997	0.0291957	58.916	2	EIKDNYYK(1)AR	1.2439	1	28513
E9QRL5	47	K	Nuclear segregation protein (Bfr1), putative OS=Neosartorya fumigata (strain ATCC MYA-4609 / Af293 / CBS 101355 / FGSC A1100) OX=330879 GN=AFUA_1G14120 PE=4 SV=1	AFUA_1G14120	1	0.0313261	42.229	2	LNQIK(1)AK	-1.0198	1	80997	1	0.0248846	44.42	2	LNQIK(1)AK	0.50248	1	99955	1	0.0319383	51.456	2	LNQIK(1)AK	0.43591	1	140620
E9QRL5	208	K	Nuclear segregation protein (Bfr1), putative OS=Neosartorya fumigata (strain ATCC MYA-4609 / Af293 / CBS 101355 / FGSC A1100) OX=330879 GN=AFUA_1G14120 PE=4 SV=1	AFUA_1G14120	1	6.04834e-17	175.68	2	ELDAIK(1)AEHDSAFK	-0.76003	4	1857900	1	8.61825e-40	230.23	2	ELDAIK(1)AEHDSAFK	-0.46341	3	1370900	1	2.93768e-51	222.48	2	ELDAIK(1)AEHDSAFK	0.76981	3	833030
E9QRL5	324	K	Nuclear segregation protein (Bfr1), putative OS=Neosartorya fumigata (strain ATCC MYA-4609 / Af293 / CBS 101355 / FGSC A1100) OX=330879 GN=AFUA_1G14120 PE=4 SV=1	AFUA_1G14120	1	7.06653e-07	88.42	3	HFNPSYDFSTLGLDDK(1)K	0.17633	1	61344	1	1.16715e-05	115.05	3	HFNPSYDFSTLGLDDK(1)K	0.0056018	1	41865
E9QRL5	325	K	Nuclear segregation protein (Bfr1), putative OS=Neosartorya fumigata (strain ATCC MYA-4609 / Af293 / CBS 101355 / FGSC A1100) OX=330879 GN=AFUA_1G14120 PE=4 SV=1	AFUA_1G14120	1	0.000215223	98.009	2	K(1)DQSSAFR	2.794	1	154250	1	0.00134276	110.22	2	K(1)DQSSAFR	2.5967	1	128210	1	0.00415602	87.251	2	K(1)DQSSAFR	2.2665	1	35190
E9QRL5	102	K	Nuclear segregation protein (Bfr1), putative OS=Neosartorya fumigata (strain ATCC MYA-4609 / Af293 / CBS 101355 / FGSC A1100) OX=330879 GN=AFUA_1G14120 PE=4 SV=1	AFUA_1G14120	1	3.61331e-05	121.8	2	INALELTLK(1)AR	1.6919	1	210040
E9QRL5	430	K	Nuclear segregation protein (Bfr1), putative OS=Neosartorya fumigata (strain ATCC MYA-4609 / Af293 / CBS 101355 / FGSC A1100) OX=330879 GN=AFUA_1G14120 PE=4 SV=1	AFUA_1G14120	1	1.1056e-07	132.39	2	ITEWK(1)ANQAAK	0.33399	1	1264400	1	7.57818e-13	146.88	2	ITEWK(1)ANQAAK	-0.71544	1	1018800	1	1.12289e-11	146.88	2	ITEWK(1)ANQAAK	-0.65785	1	848530
E9QRL5	146	K	Nuclear segregation protein (Bfr1), putative OS=Neosartorya fumigata (strain ATCC MYA-4609 / Af293 / CBS 101355 / FGSC A1100) OX=330879 GN=AFUA_1G14120 PE=4 SV=1	AFUA_1G14120	1	2.02734e-11	117.3	2	K(1)ALSDISTLR	-2.295	3	1014400	1	4.56938e-11	139.02	2	K(1)ALSDISTLR	-0.31068	3	1023500	1	4.02725e-07	132.39	2	K(1)ALSDISTLR	-1.063	3	1103400
E9QRL5	352	K	Nuclear segregation protein (Bfr1), putative OS=Neosartorya fumigata (strain ATCC MYA-4609 / Af293 / CBS 101355 / FGSC A1100) OX=330879 GN=AFUA_1G14120 PE=4 SV=1	AFUA_1G14120	1	4.0882e-07	96.27	2	K(1)EDREEDYFVGTGGK	-0.71674	2	300080	1	7.47676e-05	66.619	2	K(1)EDREEDYFVGTGGK	-0.73717	2	182250
E9QRL5	287	K	Nuclear segregation protein (Bfr1), putative OS=Neosartorya fumigata (strain ATCC MYA-4609 / Af293 / CBS 101355 / FGSC A1100) OX=330879 GN=AFUA_1G14120 PE=4 SV=1	AFUA_1G14120	1	0.0339403	60.589	2	K(1)LEEASR	0.041338	1	139410	1	0.0358192	44.767	2	K(1)LEEASR	-0.10303	1	140830	1	0.0806417	47.349	2	K(1)LEEASR	-0.82729	1	79295
E9QRL5	159	K	Nuclear segregation protein (Bfr1), putative OS=Neosartorya fumigata (strain ATCC MYA-4609 / Af293 / CBS 101355 / FGSC A1100) OX=330879 GN=AFUA_1G14120 PE=4 SV=1	AFUA_1G14120	1	4.87229e-24	216.26	2	K(1)NFAGLDEQQK	0.51516	1	197440	1	9.60023e-12	171.34	2	K(1)NFAGLDEQQK	0.43971	1	181130	1	4.18472e-10	156.57	2	K(1)NFAGLDEQQK	0.86539	1	214340
E9QRL5	169	K	Nuclear segregation protein (Bfr1), putative OS=Neosartorya fumigata (strain ATCC MYA-4609 / Af293 / CBS 101355 / FGSC A1100) OX=330879 GN=AFUA_1G14120 PE=4 SV=1	AFUA_1G14120	1	9.18587e-10	137.58	2	NFAGLDEQQK(1)VINDLK	-2.4939	2	158910	1	2.69568e-26	162.16	2	NFAGLDEQQK(1)VINDLK	-0.18922	3	164600	1	7.54308e-11	126.32	2	NFAGLDEQQK(1)VINDLK	-0.7557	3	140090
E9QRL5	175	K	Nuclear segregation protein (Bfr1), putative OS=Neosartorya fumigata (strain ATCC MYA-4609 / Af293 / CBS 101355 / FGSC A1100) OX=330879 GN=AFUA_1G14120 PE=4 SV=1	AFUA_1G14120	1	2.59882e-07	124.46	2	VINDLK(1)AQIATLK	0.40184	1	220620	1	2.43747e-28	175.54	2	VINDLK(1)AQIATLK	0.50047	1	138180	1	8.99956e-06	91.939	2	VINDLK(1)AQIATLK	0.39605	1	123160
E9QRL5	191	K	Nuclear segregation protein (Bfr1), putative OS=Neosartorya fumigata (strain ATCC MYA-4609 / Af293 / CBS 101355 / FGSC A1100) OX=330879 GN=AFUA_1G14120 PE=4 SV=1	AFUA_1G14120	1	0.000450666	47.57	2	TLDNPEAK(1)ALSDK	-1.0837	2	193360	1	0.000847785	66.953	2	TLDNPEAK(1)ALSDK	-1.4794	2	302660
E9QRL5	425	K	Nuclear segregation protein (Bfr1), putative OS=Neosartorya fumigata (strain ATCC MYA-4609 / Af293 / CBS 101355 / FGSC A1100) OX=330879 GN=AFUA_1G14120 PE=4 SV=1	AFUA_1G14120	1	0.00133496	79.059	2	LAAK(1)ITEWK	0.97225	1	205480	1	0.00499428	69.716	2	LAAK(1)ITEWK	1.5071	1	169050	1	0.00543194	69.716	2	LAAK(1)ITEWK	-0.3806	1	145370
E9QRL5	132	K	Nuclear segregation protein (Bfr1), putative OS=Neosartorya fumigata (strain ATCC MYA-4609 / Af293 / CBS 101355 / FGSC A1100) OX=330879 GN=AFUA_1G14120 PE=4 SV=1	AFUA_1G14120	1	6.92852e-09	142.71	2	LEK(1)QVDSGTLR	-1.5808	1	434580	1	2.99959e-06	120.65	2	LEK(1)QVDSGTLR	-1.2786	1	345460	1	1.81733e-07	132.44	2	LEK(1)QVDSGTLR	0.0078019	2	383710
E9QRL5	118	K	Nuclear segregation protein (Bfr1), putative OS=Neosartorya fumigata (strain ATCC MYA-4609 / Af293 / CBS 101355 / FGSC A1100) OX=330879 GN=AFUA_1G14120 PE=4 SV=1	AFUA_1G14120	1	0.00021391	90.306	2	MPFK(1)NVEDIDR	0.078034	1	172260	1	0.00443612	51.531	2	MPFK(1)NVEDIDR	1.0017	1	167930	1	3.65211e-05	96.957	2	MPFK(1)NVEDIDR	0.68874	1	149470
E9QRL5	79	K	Nuclear segregation protein (Bfr1), putative OS=Neosartorya fumigata (strain ATCC MYA-4609 / Af293 / CBS 101355 / FGSC A1100) OX=330879 GN=AFUA_1G14120 PE=4 SV=1	AFUA_1G14120	1	0.0215598	54.056	2	QK(1)QQGFK	1.3039	1	80415	1	0.0248846	44.42	2	QK(1)QQGFK	0.062418	1	70119	1	0.00453836	88.35	2	QK(1)QQGFK	0.40655	1	106310
E9QRL5	93	K	Nuclear segregation protein (Bfr1), putative OS=Neosartorya fumigata (strain ATCC MYA-4609 / Af293 / CBS 101355 / FGSC A1100) OX=330879 GN=AFUA_1G14120 PE=4 SV=1	AFUA_1G14120	1	7.32044e-25	197.79	2	TSTQEK(1)INALELTLK	-0.086615	1	358240	1	5.42928e-11	87.727	2	TSTQEK(1)INALELTLK	1.4919	1	222330	1	6.65658e-20	146.37	2	TSTQEK(1)INALELTLK	1.5189	1	340500
E9QRL5	345	K	Nuclear segregation protein (Bfr1), putative OS=Neosartorya fumigata (strain ATCC MYA-4609 / Af293 / CBS 101355 / FGSC A1100) OX=330879 GN=AFUA_1G14120 PE=4 SV=1	AFUA_1G14120	1	0.000736776	67.881	2	TVDDSNIK(1)GMK	2.1926	2	296950	1	0.0291038	47.561	2	TVDDSNIK(1)GMK	2.139	1	135850
E9QRW5	216	K	Mitochondrial processing peptidase alpha subunit, putative OS=Neosartorya fumigata (strain ATCC MYA-4609 / Af293 / CBS 101355 / FGSC A1100) OX=330879 GN=AFUA_1G11870 PE=3 SV=1	AFUA_1G11870	1	0.00289242	69.905	2	EVFFK(1)PER	-1.7191	1	94010	1	0.000242928	105.81	2	EVFFK(1)PER	-1.9924	1	85002	1	0.00164551	60.709	2	EVFFK(1)PER	-1.3762	1	81978
E9QRW5	306	K	Mitochondrial processing peptidase alpha subunit, putative OS=Neosartorya fumigata (strain ATCC MYA-4609 / Af293 / CBS 101355 / FGSC A1100) OX=330879 GN=AFUA_1G11870 PE=3 SV=1	AFUA_1G11870	1	0.000103978	76.255	2	LPFLK(1)NLSTTASK	-0.025825	1	97233
E9QRW5	244	K	Mitochondrial processing peptidase alpha subunit, putative OS=Neosartorya fumigata (strain ATCC MYA-4609 / Af293 / CBS 101355 / FGSC A1100) OX=330879 GN=AFUA_1G11870 PE=3 SV=1	AFUA_1G11870	1	0.00716342	41.87	2	LTEQYFGDMK(1)AANQAK	0.7221	1	28132
E9QRW5	507	K	Mitochondrial processing peptidase alpha subunit, putative OS=Neosartorya fumigata (strain ATCC MYA-4609 / Af293 / CBS 101355 / FGSC A1100) OX=330879 GN=AFUA_1G11870 PE=3 SV=1	AFUA_1G11870	1	4.28797e-11	127.94	2	QVQVHGHK(1)VGVK	-3.258	1	18971	1	0.00207466	55.235	2	QVQVHGHK(1)VGVK	-1.7923	1	9877.9	1	0.000325936	50.834	3	QVQVHGHK(1)VGVK	0.54782	1	10992
E9QRW5	511	K	Mitochondrial processing peptidase alpha subunit, putative OS=Neosartorya fumigata (strain ATCC MYA-4609 / Af293 / CBS 101355 / FGSC A1100) OX=330879 GN=AFUA_1G11870 PE=3 SV=1	AFUA_1G11870	1	0.00994138	51.864	2	VGVK(1)EMCDR	-1.9171	1	58629	1	0.00138807	60.892	2	VGVK(1)EMCDR	-1.5495	1	58355	1	0.000779032	57.032	2	VGVK(1)EMCDR	-1.7626	1	63087
E9QS89	23	K	Isoflavone reductase family protein OS=Neosartorya fumigata (strain ATCC MYA-4609 / Af293 / CBS 101355 / FGSC A1100) OX=330879 GN=AFUA_1G12510 PE=3 SV=1	AFUA_1G12510	1	0.000100535	54.309	2	YIVK(1)AIATAAPTSFDR	-2.669	1	24068
E9QT94	41	K	Hydrophobin OS=Neosartorya fumigata (strain ATCC MYA-4609 / Af293 / CBS 101355 / FGSC A1100) OX=330879 GN=AFUA_1G17250 PE=3 SV=1	AFUA_1G17250	1	5.23662e-33	186.89	3	YTLQQAQNK(1)CGEHTTLSCCNHVSK	-2.0067	2	782520	1	1.45786e-59	204.6	3	YTLQQAQNK(1)CGEHTTLSCCNHVSK	-1.2945	2	970210	1	6.7722e-30	155.96	3	YTLQQAQNK(1)CGEHTTLSCCNHVSK	-0.43949	2	769930
E9QTE7	317	K	Regulator of nonsense transcripts, putative OS=Neosartorya fumigata (strain ATCC MYA-4609 / Af293 / CBS 101355 / FGSC A1100) OX=330879 GN=AFUA_1G13060 PE=3 SV=1	AFUA_1G13060	1	0.000949279	65.156	3	LK(1)YTGELRPK	0.55953	1	34158	1	0.000560982	67.507	3	LK(1)YTGELRPK	0.67733	1	26547	1	0.00048293	72.042	2	LK(1)YTGELRPK	-0.77334	2	56326
E9QTE7	411	K	Regulator of nonsense transcripts, putative OS=Neosartorya fumigata (strain ATCC MYA-4609 / Af293 / CBS 101355 / FGSC A1100) OX=330879 GN=AFUA_1G13060 PE=3 SV=1	AFUA_1G13060	1	5.45653e-05	73.891	3	LLGHEVAAAPMK(1)TQLPK	1.0866	1	18631	1	0.00414781	48.822	3	LLGHEVAAAPMK(1)TQLPK	1.627	1	13937	1	0.000343363	52.863	3	LLGHEVAAAPMK(1)TQLPK	-0.071707	1	18981
E9QU85	133	K	Ribosomal protein OS=Neosartorya fumigata (strain ATCC MYA-4609 / Af293 / CBS 101355 / FGSC A1100) OX=330879 GN=AFUA_1G11710 PE=3 SV=1	AFUA_1G11710	1	0.000597349	54.309	3	AGK(1)FPTPVSHSEDMANK	1.3977	2	803890	1	1.45274e-08	94.507	3	AGK(1)FPTPVSHSEDMANK	0.38978	3	1017200	1	1.02563e-08	119.52	3	AGK(1)FPTPVSHSEDMANK	-0.56285	1	632810
E9QU85	147	K	Ribosomal protein OS=Neosartorya fumigata (strain ATCC MYA-4609 / Af293 / CBS 101355 / FGSC A1100) OX=330879 GN=AFUA_1G11710 PE=3 SV=1	AFUA_1G11710	1	2.05967e-37	261.94	3	FPTPVSHSEDMANK(1)VTEIK	-0.73328	4	3047100	1	4.55568e-40	240.82	3	FPTPVSHSEDMANK(1)VTEIK	-0.42082	4	2569600	1	6.42076e-41	261.94	3	FPTPVSHSEDMANK(1)VTEIK	-0.055755	3	2277500
E9QU85	78	K	Ribosomal protein OS=Neosartorya fumigata (strain ATCC MYA-4609 / Af293 / CBS 101355 / FGSC A1100) OX=330879 GN=AFUA_1G11710 PE=3 SV=1	AFUA_1G11710	1	1.43523e-25	222.48	3	AK(1)HHGIDAMSADDLKK	0.28451	16	10265000	1	5.52087e-26	162.52	3	AK(1)HHGIDAMSADDLK	0.70751	16	9237700	1	8.97634e-48	174.05	3	AK(1)HHGIDAMSADDLK	0.088138	16	9219900
E9QU85	91	K	Ribosomal protein OS=Neosartorya fumigata (strain ATCC MYA-4609 / Af293 / CBS 101355 / FGSC A1100) OX=330879 GN=AFUA_1G11710 PE=3 SV=1	AFUA_1G11710	1	1.11839e-24	192.95	2	HHGIDAMSADDLK(1)K	-2.0595	11	4315300	1	3.73209e-22	145.75	3	HHGIDAMSADDLK(1)K	2.9053	7	2772500	1	7.44498e-20	133.49	3	HHGIDAMSADDLK(1)K	1.6438	10	2757500
E9QU85	214	K	Ribosomal protein OS=Neosartorya fumigata (strain ATCC MYA-4609 / Af293 / CBS 101355 / FGSC A1100) OX=330879 GN=AFUA_1G11710 PE=3 SV=1	AFUA_1G11710	1	0.0040012	67.903	2	ATMSPPK(1)R	1.2541	1	1622400	1	0.00285145	89.123	2	ATMSPPK(1)R	1.1316	1	1278400	1	0.000986165	105.04	2	ATMSPPK(1)R	0.12321	1	1074700
E9QU85	24	K	Ribosomal protein OS=Neosartorya fumigata (strain ATCC MYA-4609 / Af293 / CBS 101355 / FGSC A1100) OX=330879 GN=AFUA_1G11710 PE=3 SV=1	AFUA_1G11710	1	4.97377e-56	258	2	ENVEQLLNYSQNEK(1)K	-0.49851	1	1127100	1	2.20605e-33	161.23	2	ENVEQLLNYSQNEK(1)K	-0.53329	1	1032000	1	3.64409e-69	170.22	2	ENVEQLLNYSQNEK(1)K	0.8854	1	912720
E9QU85	152	K	Ribosomal protein OS=Neosartorya fumigata (strain ATCC MYA-4609 / Af293 / CBS 101355 / FGSC A1100) OX=330879 GN=AFUA_1G11710 PE=3 SV=1	AFUA_1G11710	1	0.00135401	69.716	2	VTEIK(1)STIK	0.96013	1	630600	1	0.00120073	72.038	2	VTEIK(1)STIK	0.74236	1	576640	1	0.00525071	52.591	2	VTEIK(1)STIK	1.1724	1	605120
E9QU85	54	K	Ribosomal protein OS=Neosartorya fumigata (strain ATCC MYA-4609 / Af293 / CBS 101355 / FGSC A1100) OX=330879 GN=AFUA_1G11710 PE=3 SV=1	AFUA_1G11710	1	1.9023e-32	223.96	2	FSGTIK(1)LPTVPR	-1.6911	1	923590	1	5.61836e-08	134.2	2	FSGTIK(1)LPTVPR	-1.1428	1	837310	1	9.97084e-12	139.78	2	FSGTIK(1)LPTVPR	-1.2741	1	669040
E9QU85	106	K	Ribosomal protein OS=Neosartorya fumigata (strain ATCC MYA-4609 / Af293 / CBS 101355 / FGSC A1100) OX=330879 GN=AFUA_1G11710 PE=3 SV=1	AFUA_1G11710	1	2.99546e-07	147.02	2	K(1)YDAFLASDTLIK	3.5138	3	2500100	1	9.68632e-15	171.2	2	K(1)YDAFLASDTLIK	1.7617	3	1537800	1	5.79059e-34	202.72	2	K(1)YDAFLASDTLIK	3.5024	3	1583000
E9QU85	118	K	Ribosomal protein OS=Neosartorya fumigata (strain ATCC MYA-4609 / Af293 / CBS 101355 / FGSC A1100) OX=330879 GN=AFUA_1G11710 PE=3 SV=1	AFUA_1G11710	1	2.03517e-14	177.41	3	KYDAFLASDTLIK(1)QIPR	-1.2526	4	2510400	1	6.06237e-11	144.2	3	KYDAFLASDTLIK(1)QIPR	-1.4272	3	1528100	1	1.24536e-39	209.7	3	KYDAFLASDTLIK(1)QIPR	-1.2841	4	1559900
E9QU85	130	K	Ribosomal protein OS=Neosartorya fumigata (strain ATCC MYA-4609 / Af293 / CBS 101355 / FGSC A1100) OX=330879 GN=AFUA_1G11710 PE=3 SV=1	AFUA_1G11710	1	0.000722767	76.572	2	LLGPGLSK(1)AGK	-0.87471	1	1415600	1	0.000327373	83.623	2	LLGPGLSK(1)AGK	0.22776	1	1643500	1	2.12745e-05	83.358	2	LLGPGLSK(1)AGK	-1.1953	1	1562400
E9QU85	3	K	Ribosomal protein OS=Neosartorya fumigata (strain ATCC MYA-4609 / Af293 / CBS 101355 / FGSC A1100) OX=330879 GN=AFUA_1G11710 PE=3 SV=1	AFUA_1G11710	1	0.000306044	84.368	2	SK(1)ITVAGVR	0.24071	2	724730	1	0.000819645	88.921	2	SK(1)ITVAGVR	-1.1195	2	631810	1	0.00664079	56.378	2	SK(1)ITVAGVR	0.060393	1	609700
E9QU85	156	K	Ribosomal protein OS=Neosartorya fumigata (strain ATCC MYA-4609 / Af293 / CBS 101355 / FGSC A1100) OX=330879 GN=AFUA_1G11710 PE=3 SV=1	AFUA_1G11710	1	0.0334211	42.835	2	STIK(1)FQLK	-2.0224	1	453040									1	0.00935425	51.43	2	STIK(1)FQLK	-1.6493	1	348790
E9QUM5	403	K	MAPKKK cascade protein kinase regulator Ste50 OS=Neosartorya fumigata (strain ATCC MYA-4609 / Af293 / CBS 101355 / FGSC A1100) OX=330879 GN=AFUA_2G17130 PE=4 SV=1	AFUA_2G17130	1	0.0512642	43.734	2	K(1)YNINADWK	-9.3643	1	24964
E9QUP9	188	K	Citrate synthase OS=Neosartorya fumigata (strain ATCC MYA-4609 / Af293 / CBS 101355 / FGSC A1100) OX=330879 GN=AFUA_6G03590 PE=3 SV=1	AFUA_6G03590	1	0.0120277	56.378	2	AYEK(1)GLSK	1.3315	1	210760	1	0.0294086	44.82	2	AYEK(1)GLSK	0.17288	1	180610	1	0.0112528	69.716	2	AYEK(1)GLSK	2.1162	1	164100
E9QUP9	104	K	Citrate synthase OS=Neosartorya fumigata (strain ATCC MYA-4609 / Af293 / CBS 101355 / FGSC A1100) OX=330879 GN=AFUA_6G03590 PE=3 SV=1	AFUA_6G03590	1	0.000126233	114.64	2	DCQK(1)ELPK	0.3278	2	269630	1	0.000379694	103.8	2	DCQK(1)ELPK	1.4357	2	193230	1	0.00201905	52.591	2	DCQK(1)ELPK	0.35771	1	176050
E9QUP9	157	K	Citrate synthase OS=Neosartorya fumigata (strain ATCC MYA-4609 / Af293 / CBS 101355 / FGSC A1100) OX=330879 GN=AFUA_6G03590 PE=3 SV=1	AFUA_6G03590	1	2.2568e-12	83.061	3	ELAEQSHLPQHILDLIK(1)SFPR	-1.4136	2	244100	1	4.09435e-06	69.224	3	ELAEQSHLPQHILDLIK(1)SFPR	-1.3904	2	137530	1	1.0978e-06	96.27	4	ELAEQSHLPQHILDLIK(1)SFPR	-0.54671	1	44534
E9QUP9	97	K	Citrate synthase OS=Neosartorya fumigata (strain ATCC MYA-4609 / Af293 / CBS 101355 / FGSC A1100) OX=330879 GN=AFUA_6G03590 PE=3 SV=1	AFUA_6G03590	1	0.0352904	44.767	2	FHGK(1)TIK	4.1223	1	938630	1	0.00794183	72.492	2	FHGK(1)TIK	4.9186	1	688850
E9QUP9	250	K	Citrate synthase OS=Neosartorya fumigata (strain ATCC MYA-4609 / Af293 / CBS 101355 / FGSC A1100) OX=330879 GN=AFUA_6G03590 PE=3 SV=1	AFUA_6G03590	1	5.66899e-11	152.23	2	GGK(1)ENQDFHDLLR	0.54458	4	851750	1	8.16178e-08	114.93	2	GGK(1)ENQDFHDLLR	0.53821	3	628960	1	4.01557e-13	159.44	2	GGK(1)ENQDFHDLLR	1.3373	4	620460
E9QUP9	326	K	Citrate synthase OS=Neosartorya fumigata (strain ATCC MYA-4609 / Af293 / CBS 101355 / FGSC A1100) OX=330879 GN=AFUA_6G03590 PE=3 SV=1	AFUA_6G03590	1	4.48414e-11	136.94	2	IGTK(1)FTDDDVR	1.6437	1	270880	1	5.16147e-06	99.34	2	IGTK(1)FTDDDVR	2.2704	1	276590	1	1.73547e-10	116.13	2	IGTK(1)FTDDDVR	6.5254	2	334130
E9QUP9	385	K	Citrate synthase OS=Neosartorya fumigata (strain ATCC MYA-4609 / Af293 / CBS 101355 / FGSC A1100) OX=330879 GN=AFUA_6G03590 PE=3 SV=1	AFUA_6G03590	1	2.31791e-12	144.09	2	K(1)NSEIAPAVLTEHGK	-0.22007	2	598840	1	6.99038e-10	148.69	2	K(1)NSEIAPAVLTEHGK	-0.083226	2	508590	1	0.0181839	68.108	3	K(1)NSEIAPAVLTEHGK	0.23253	1	93192
E9QUP9	399	K	Citrate synthase OS=Neosartorya fumigata (strain ATCC MYA-4609 / Af293 / CBS 101355 / FGSC A1100) OX=330879 GN=AFUA_6G03590 PE=3 SV=1	AFUA_6G03590	1	1.20231e-08	168.78	3	KNSEIAPAVLTEHGK(1)TK	1.54	1	162720	1	5.66937e-08	105.78	3	KNSEIAPAVLTEHGK(1)TK	-0.072273	1	140210	1	8.20155e-13	153.05	3	KNSEIAPAVLTEHGK(1)TK	0.088995	1	132730
E9QUP9	341	K	Citrate synthase OS=Neosartorya fumigata (strain ATCC MYA-4609 / Af293 / CBS 101355 / FGSC A1100) OX=330879 GN=AFUA_6G03590 PE=3 SV=1	AFUA_6G03590	1	6.09034e-05	117.99	2	NYLWDTLK(1)SGR	4.5757	2	238970	1	7.90309e-05	74.424	2	NYLWDTLK(1)SGR	7.276	2	213280	1	0.000164658	70.389	2	NYLWDTLK(1)SGR	6.4614	2	166980
E9QUP9	456	K	Citrate synthase OS=Neosartorya fumigata (strain ATCC MYA-4609 / Af293 / CBS 101355 / FGSC A1100) OX=330879 GN=AFUA_6G03590 PE=3 SV=1	AFUA_6G03590	1	8.32635e-12	166.66	2	PK(1)SINLLGLK	0.27641	1	536030	1	1.97854e-11	166.66	2	PK(1)SINLLGLK	-0.4567	1	437060	1	3.90253e-13	159.11	2	PK(1)SINLLGLK	-0.24631	1	421810
E9QUP9	464	K	Citrate synthase OS=Neosartorya fumigata (strain ATCC MYA-4609 / Af293 / CBS 101355 / FGSC A1100) OX=330879 GN=AFUA_6G03590 PE=3 SV=1	AFUA_6G03590	1	0.0120785	58.916	2	SINLLGLK(1)K	-1.2869	1	399370	1	0.0211478	49.96	2	SINLLGLK(1)K	-1.5578	1	265230	1	0.0107853	52.591	2	SINLLGLK(1)K	-1.1094	1	273190
E9QUP9	181	K	Citrate synthase OS=Neosartorya fumigata (strain ATCC MYA-4609 / Af293 / CBS 101355 / FGSC A1100) OX=330879 GN=AFUA_6G03590 PE=3 SV=1	AFUA_6G03590	1	7.28371e-08	100.98	3	SMHPMTQLSIAVAALNTESK(1)FAK	0.055219	2	30488
E9QUP9	40	K	Citrate synthase OS=Neosartorya fumigata (strain ATCC MYA-4609 / Af293 / CBS 101355 / FGSC A1100) OX=330879 GN=AFUA_6G03590 PE=3 SV=1	AFUA_6G03590	1	0.000602678	63.397	2	TALK(1)AVIPAK	-0.93356	1	487420	1	0.00200081	50.834	2	TALK(1)AVIPAK	-0.904	1	353090	1	0.000399384	88.181	2	TALK(1)AVIPAK	-1.6934	1	370880
E9QUP9	322	K	Citrate synthase OS=Neosartorya fumigata (strain ATCC MYA-4609 / Af293 / CBS 101355 / FGSC A1100) OX=330879 GN=AFUA_6G03590 PE=3 SV=1	AFUA_6G03590	1	2.10497e-05	113.46	2	WILAMQDK(1)IGTK	-0.66072	1	449220	1	1.53861e-09	115.41	2	WILAMQDK(1)IGTK	-0.39268	1	326590	1	4.21249e-08	99.34	2	WILAMQDK(1)IGTK	-1.0375	1	324360
E9QUT3	181	K	Hydroxynaphthalene reductase arp2 OS=Neosartorya fumigata (strain ATCC MYA-4609 / Af293 / CBS 101355 / FGSC A1100) OX=330879 GN=arp2 PE=3 SV=1	arp2	1	2.3366e-12	150.44	2	K(1)GCTVNAIAPAGVK	-0.47924	1	93904	1	5.87184e-12	156.14	2	K(1)GCTVNAIAPAGVK	-2.1297	1	198450	1	3.27257e-08	76.255	2	K(1)GCTVNAIAPAGVK	-1.1184	1	153970
E9QUX5	159	K	60S ribosome subunit biogenesis protein NIP7 OS=Neosartorya fumigata (strain ATCC MYA-4609 / Af293 / CBS 101355 / FGSC A1100) OX=330879 GN=AFUA_2G17060 PE=3 SV=1	AFUA_2G17060	1	0.0247822	41.796	2	K(1)LDPTAIAVFR	-0.79899	1	12092
E9QUZ4	73	K	ADP-ribosylation factor OS=Neosartorya fumigata (strain ATCC MYA-4609 / Af293 / CBS 101355 / FGSC A1100) OX=330879 GN=AFUA_1G11730 PE=3 SV=1	AFUA_1G11730	1	1.55602e-09	86.135	2	NIQFTVWDVGGQDK(1)IR	1.7234	1	61986	1	7.11881e-10	85.081	2	NIQFTVWDVGGQDK(1)IR	0.35887	1	26059	1	2.13842e-11	117.77	2	NIQFTVWDVGGQDK(1)IR	2.6008	1	38729
Q4WY78	36	K	ADP-ribosylation factor 6, putative OS=Neosartorya fumigata (strain ATCC MYA-4609 / Af293 / CBS 101355 / FGSC A1100) OX=330879 GN=AFUA_3G12080 PE=3 SV=1	AFUA_3G12080	1	0.0254154	53.679	2	TTILYK(1)LK	-0.67465	1	855120	1	0.00575449	65.313	2	TTILYK(1)LK	-1.5437	1	691860	1	0.0448984	42.835	2	TTILYK(1)LK	-1.2074	1	792420
E9QV41	213	K	Phosphoesterase superfamily protein OS=Neosartorya fumigata (strain ATCC MYA-4609 / Af293 / CBS 101355 / FGSC A1100) OX=330879 GN=AFUA_1G17590 PE=4 SV=1	AFUA_1G17590	1	7.56313e-92	310.89	3	AALVSGTSLGHGLNDAAFTK(1)HEFPQR	-0.22836	3	13563000	1	1.3091e-128	309.21	3	AALVSGTSLGHGLNDAAFTK(1)HEFPQR	-0.12124	3	11066000	1	3.67881e-127	358.17	3	AALVSGTSLGHGLNDAAFTK(1)HEFPQR	-1.4005	3	4159300
E9QV41	392	K	Phosphoesterase superfamily protein OS=Neosartorya fumigata (strain ATCC MYA-4609 / Af293 / CBS 101355 / FGSC A1100) OX=330879 GN=AFUA_1G17590 PE=4 SV=1	AFUA_1G17590	1	2.92503e-13	171.51	3	GK(1)NAHGETVSYSAASILR	1.5369	4	1529300	1	1.21079e-22	189.13	3	GK(1)NAHGETVSYSAASILR	3.4842	2	1947800	1	0.000209698	100.69	3	GK(1)NAHGETVSYSAASILR	2.8673	2	1084300
E9QV41	36	K	Phosphoesterase superfamily protein OS=Neosartorya fumigata (strain ATCC MYA-4609 / Af293 / CBS 101355 / FGSC A1100) OX=330879 GN=AFUA_1G17590 PE=4 SV=1	AFUA_1G17590	1	5.39883e-08	170.69	2	HSINNFK(1)SK	-0.26651	1	919240	1	9.48167e-10	183.27	2	HSINNFK(1)SK	0.8384	1	783270	1	0.000578368	102.55	2	HSINNFK(1)SK	0.23337	1	140550
E9QV41	40	K	Phosphoesterase superfamily protein OS=Neosartorya fumigata (strain ATCC MYA-4609 / Af293 / CBS 101355 / FGSC A1100) OX=330879 GN=AFUA_1G17590 PE=4 SV=1	AFUA_1G17590	1	3.0965e-08	148.9	2	IK(1)NVVILVMENR	1.891	4	1192300	1	9.70471e-10	125.17	2	IK(1)NVVILVMENR	-3.3096	3	983710	1	1.06727e-05	71.066	2	IK(1)NVVILVMENR	0.90125	1	75225
E9QV41	384	K	Phosphoesterase superfamily protein OS=Neosartorya fumigata (strain ATCC MYA-4609 / Af293 / CBS 101355 / FGSC A1100) OX=330879 GN=AFUA_1G17590 PE=4 SV=1	AFUA_1G17590	1	2.80322e-07	142.51	3	IPTLLISPWVAK(1)AQVEQK	-3.0553	2	1775900	1	2.39345e-08	126.21	3	IPTLLISPWVAK(1)AQVEQK	-0.66081	1	50982	1	4.61816e-06	130.71	3	IPTLLISPWVAK(1)AQVEQK	0.34863	1	19002
E9QV41	309	K	Phosphoesterase superfamily protein OS=Neosartorya fumigata (strain ATCC MYA-4609 / Af293 / CBS 101355 / FGSC A1100) OX=330879 GN=AFUA_1G17590 PE=4 SV=1	AFUA_1G17590	1	0.0223941	56.091	2	K(1)VYDALR	-0.30782	3	6024600	1	0.00858288	85.813	2	K(1)VYDALR	-1.0613	2	4867700	1	0.0107448	60.709	2	K(1)VYDALR	0.18852	2	680780
E9QV41	60	K	Phosphoesterase superfamily protein OS=Neosartorya fumigata (strain ATCC MYA-4609 / Af293 / CBS 101355 / FGSC A1100) OX=330879 GN=AFUA_1G17590 PE=4 SV=1	AFUA_1G17590	1	1.606e-17	199.4	2	SFDNLLGGQK(1)LK	1.4855	3	7208400	1	9.73177e-14	164.31	2	SFDNLLGGQK(1)LK	1.9165	3	6847600	1	6.64683e-18	179.31	2	SFDNLLGGQK(1)LK	0.35722	2	902800
E9QV42	269	K	rRNA 2'-O-methyltransferase fibrillarin OS=Neosartorya fumigata (strain ATCC MYA-4609 / Af293 / CBS 101355 / FGSC A1100) OX=330879 GN=AFUA_1G14220 PE=3 SV=1	AFUA_1G14220	1	2.91109e-07	82.437	2	ANCIDSTAK(1)PEVVFAR	3.2812	1	125630									1	2.14935e-10	106.97	2	ANCIDSTAK(1)PEVVFAR	3.3694	1	110320
E9QV42	309	K	rRNA 2'-O-methyltransferase fibrillarin OS=Neosartorya fumigata (strain ATCC MYA-4609 / Af293 / CBS 101355 / FGSC A1100) OX=330879 GN=AFUA_1G14220 PE=3 SV=1	AFUA_1G14220	1	0.00580701	60.892	3	DHCIVSGIYK(1)R	-3.1263	1	51009
E9QV42	73	K	rRNA 2'-O-methyltransferase fibrillarin OS=Neosartorya fumigata (strain ATCC MYA-4609 / Af293 / CBS 101355 / FGSC A1100) OX=330879 GN=AFUA_1G14220 PE=3 SV=1	AFUA_1G14220	1	0.00064652	85.622	2	GGAK(1)VIIEPHR	1.3976	2	269390	1	0.000489658	85.622	2	GGAK(1)VIIEPHR	0.040728	2	221180	1	0.000122073	64.064	2	GGAK(1)VIIEPHR	0.158	2	242130
E9QV42	91	K	rRNA 2'-O-methyltransferase fibrillarin OS=Neosartorya fumigata (strain ATCC MYA-4609 / Af293 / CBS 101355 / FGSC A1100) OX=330879 GN=AFUA_1G14220 PE=3 SV=1	AFUA_1G14220	1	0.00136404	50.297	2	GGK(1)EDLLVTK	-1.1446	1	138320	1	0.00512892	53.517	2	GGK(1)EDLLVTK	0.39846	1	103680	1	0.00393567	43.168	2	GGK(1)EDLLVTK	0.19908	1	110100
E9QV42	98	K	rRNA 2'-O-methyltransferase fibrillarin OS=Neosartorya fumigata (strain ATCC MYA-4609 / Af293 / CBS 101355 / FGSC A1100) OX=330879 GN=AFUA_1G14220 PE=3 SV=1	AFUA_1G14220	0.999764	6.27556e-07	80.175	3	GGKEDLLVTK(1)NLTPGESVYGEK	0.35666	1	69999
E9QV42	110	K	rRNA 2'-O-methyltransferase fibrillarin OS=Neosartorya fumigata (strain ATCC MYA-4609 / Af293 / CBS 101355 / FGSC A1100) OX=330879 GN=AFUA_1G14220 PE=3 SV=1	AFUA_1G14220	1	1.12787e-10	140.57	2	NLTPGESVYGEK(1)R	-0.16943	1	233210	1	1.29054e-07	99.276	2	NLTPGESVYGEK(1)R	-0.058777	1	147970	1	4.87205e-18	136.06	2	NLTPGESVYGEK(1)R	0.066006	1	140810
E9QV42	289	K	rRNA 2'-O-methyltransferase fibrillarin OS=Neosartorya fumigata (strain ATCC MYA-4609 / Af293 / CBS 101355 / FGSC A1100) OX=330879 GN=AFUA_1G14220 PE=3 SV=1	AFUA_1G14220	0.999329	1.03683e-07	151.66	3	IK(0.001)PK(0.999)EQLTLEPFER	-2.5622	2	808120	0.991722	1.31937e-06	133.49	3	IK(0.008)PK(0.992)EQLTLEPFER	-1.4058	1	353260	0.990322	7.33574e-09	126.21	3	IK(0.01)PK(0.99)EQLTLEPFER	-1.4527	2	513270
E9QV42	285	K	rRNA 2'-O-methyltransferase fibrillarin OS=Neosartorya fumigata (strain ATCC MYA-4609 / Af293 / CBS 101355 / FGSC A1100) OX=330879 GN=AFUA_1G14220 PE=3 SV=1	AFUA_1G14220	0.99916	0.0158319	74.486	3	MREEK(0.999)IK(0.001)PK	2.8343	1	32123	0.995295	0.000395815	90.761	3	MREEK(0.995)IK(0.005)PK	0.8581	1	23761	0.999426	0.00398952	52.591	3	MREEK(0.999)IK(0.001)PK	-1.7258	1	21352
E9QV42	138	K	rRNA 2'-O-methyltransferase fibrillarin OS=Neosartorya fumigata (strain ATCC MYA-4609 / Af293 / CBS 101355 / FGSC A1100) OX=330879 GN=AFUA_1G14220 PE=3 SV=1	AFUA_1G14220	1	2.93622e-12	81.449	3	SK(1)LAAGILGGLDDIYMKPGSK	-2.2964	1	28900									1	2.41854e-09	77.478	3	SK(1)LAAGILGGLDDIYMKPGSK	-3.6524	1	3361.4
E9QVH0	141	K	G-protein complex alpha subunit GpaA/FadA OS=Neosartorya fumigata (strain ATCC MYA-4609 / Af293 / CBS 101355 / FGSC A1100) OX=330879 GN=AFUA_1G13140 PE=3 SV=1	AFUA_1G13140	1	2.76613e-17	183.27	2	DTGVQECFK(1)R	0.17907	1	369350	1	8.30671e-17	162.49	2	DTGVQECFK(1)R	0.71974	1	300540	1	5.76497e-13	178.94	2	DTGVQECFK(1)R	0.6452	1	426000
E9QVH0	277	K	G-protein complex alpha subunit GpaA/FadA OS=Neosartorya fumigata (strain ATCC MYA-4609 / Af293 / CBS 101355 / FGSC A1100) OX=330879 GN=AFUA_1G13140 PE=3 SV=1	AFUA_1G13140	1	0.00839484	62.969	2	EK(1)LPVSPMK	-2.8865	1	189700	1	0.00247858	59.645	2	EK(1)LPVSPMK	2.5037	2	201010	1	0.00146106	63.397	2	EK(1)LPVSPMK	-2.8635	1	275890
E9QVH0	316	K	G-protein complex alpha subunit GpaA/FadA OS=Neosartorya fumigata (strain ATCC MYA-4609 / Af293 / CBS 101355 / FGSC A1100) OX=330879 GN=AFUA_1G13140 PE=3 SV=1	AFUA_1G13140	1	1.39021e-07	48.037	3	FVSLNQAEQK(1)QIYTHFTCATDTTQIR	1.4093	1	64943									1	1.25012e-08	53.44	3	FVSLNQAEQK(1)QIYTHFTCATDTTQIR	1.2265	1	55310
E9QVH0	46	K	G-protein complex alpha subunit GpaA/FadA OS=Neosartorya fumigata (strain ATCC MYA-4609 / Af293 / CBS 101355 / FGSC A1100) OX=330879 GN=AFUA_1G13140 PE=3 SV=1	AFUA_1G13140	1	9.00255e-14	181.44	2	MLLLGAGESGK(1)STILK	-0.062276	3	632920	1	2.60037e-26	140.01	2	MLLLGAGESGK(1)STILK	-0.82353	2	517720	1	9.03452e-28	135.21	2	MLLLGAGESGK(1)STILK	-0.90363	2	635930
E9QVH0	51	K	G-protein complex alpha subunit GpaA/FadA OS=Neosartorya fumigata (strain ATCC MYA-4609 / Af293 / CBS 101355 / FGSC A1100) OX=330879 GN=AFUA_1G13140 PE=3 SV=1	AFUA_1G13140	1	0.0113678	40.203	2	STILK(1)QMK	-2.4872	2	335120									1	0.0194803	49.325	2	STILK(1)QMK	-0.022791	1	321610
E9QVH0	24	K	G-protein complex alpha subunit GpaA/FadA OS=Neosartorya fumigata (strain ATCC MYA-4609 / Af293 / CBS 101355 / FGSC A1100) OX=330879 GN=AFUA_1G13140 PE=3 SV=1	AFUA_1G13140	1	2.0938e-25	206.38	2	NEEIENQLK(1)R	-0.30999	1	301250	1	1.19514e-05	127.94	2	NEEIENQLK(1)R	-0.84384	1	227660	1	4.67544e-22	222.07	2	NEEIENQLK(1)R	-0.82931	1	257950
E9QVH0	54	K	G-protein complex alpha subunit GpaA/FadA OS=Neosartorya fumigata (strain ATCC MYA-4609 / Af293 / CBS 101355 / FGSC A1100) OX=330879 GN=AFUA_1G13140 PE=3 SV=1	AFUA_1G13140	1	0.00273242	53.028	2	QMK(1)LIHEGGYSR	0.0053519	1	165650	1	0.000268003	81.799	2	QMK(1)LIHEGGYSR	1.4133	1	108540	1	0.00037557	90.142	2	QMK(1)LIHEGGYSR	0.17399	1	146860
E9QVH3	299	K	Exocyst complex component SEC5 OS=Neosartorya fumigata (strain ATCC MYA-4609 / Af293 / CBS 101355 / FGSC A1100) OX=330879 GN=AFUA_1G12790 PE=3 SV=1	AFUA_1G12790	1	0.0090783	53.028	2	DYDSVFEQYTK(1)AR	3.9195	1	6250.2
E9QVH3	270	K	Exocyst complex component SEC5 OS=Neosartorya fumigata (strain ATCC MYA-4609 / Af293 / CBS 101355 / FGSC A1100) OX=330879 GN=AFUA_1G12790 PE=3 SV=1	AFUA_1G12790	1	0.000602678	72.042	2	SVVDTMEK(1)HR	1.5904	1	13324	1	0.00260748	63.397	2	SVVDTMEK(1)HR	1.5546	2	78563	1	8.15961e-05	83.623	2	SVVDTMEK(1)HR	4.0165	1	56129
E9QVU7	764	K	Cell division control protein Cdc48 OS=Neosartorya fumigata (strain ATCC MYA-4609 / Af293 / CBS 101355 / FGSC A1100) OX=330879 GN=AFUA_2G17110 PE=4 SV=1	AFUA_2G17110	1	0.00227323	71.066	2	AHFEEAMK(1)SAR	2.2574	2	147220	1	8.09514e-06	97.277	2	AHFEEAMK(1)SAR	1.8172	3	703510	1	2.81884e-17	126.29	2	AHFEEAMK(1)SAR	0.29434	3	747160
E9QVU7	584	K	Cell division control protein Cdc48 OS=Neosartorya fumigata (strain ATCC MYA-4609 / Af293 / CBS 101355 / FGSC A1100) OX=330879 GN=AFUA_2G17110 PE=4 SV=1	AFUA_2G17110	1	0.00203699	92.677	2	DIFDK(1)AR	-0.25007	1	116620									1	0.0310239	54.056	2	DIFDK(1)AR	-0.88908	1	88122
E9QVU7	165	K	Cell division control protein Cdc48 OS=Neosartorya fumigata (strain ATCC MYA-4609 / Af293 / CBS 101355 / FGSC A1100) OX=330879 GN=AFUA_2G17110 PE=4 SV=1	AFUA_2G17110	1	1.70124e-13	147.02	3	EAYRPVK(1)QGDLFTVR	0.57304	3	521240	1	1.62552e-07	95.138	3	EAYRPVK(1)QGDLFTVR	0.17606	2	408520	1	4.20978e-10	152.23	3	EAYRPVK(1)QGDLFTVR	-0.309	1	375920
E9QVU7	521	K	Cell division control protein Cdc48 OS=Neosartorya fumigata (strain ATCC MYA-4609 / Af293 / CBS 101355 / FGSC A1100) OX=330879 GN=AFUA_2G17110 PE=4 SV=1	AFUA_2G17110	1	2.9909e-16	183	3	ELIESVQYPVDHPEK(1)FQK	-0.4008	1	644660	1	1.69862e-08	113.86	3	ELIESVQYPVDHPEK(1)FQK	-0.53038	1	465830	1	4.30137e-18	137.39	3	ELIESVQYPVDHPEK(1)FQK	1.0968	1	440640
E9QVU7	524	K	Cell division control protein Cdc48 OS=Neosartorya fumigata (strain ATCC MYA-4609 / Af293 / CBS 101355 / FGSC A1100) OX=330879 GN=AFUA_2G17110 PE=4 SV=1	AFUA_2G17110	1	7.13088e-08	108.3	2	FQK(1)FGLSPSR	-0.97718	1	546920	1	0.000329414	90.761	2	FQK(1)FGLSPSR	1.1604	1	462320	1	7.53017e-05	102.55	2	FQK(1)FGLSPSR	-0.25242	1	455170
E9QVU7	269	K	Cell division control protein Cdc48 OS=Neosartorya fumigata (strain ATCC MYA-4609 / Af293 / CBS 101355 / FGSC A1100) OX=330879 GN=AFUA_2G17110 PE=4 SV=1	AFUA_2G17110	1	1.91258e-08	115.35	2	GILMYGPPGTGK(1)TLMAR	-0.16689	2	598570	1	4.85674e-16	135.21	2	GILMYGPPGTGK(1)TLMAR	0.48907	2	486780	1	5.35181e-06	82.437	2	GILMYGPPGTGK(1)TLMAR	-0.35565	2	489090
E9QVU7	543	K	Cell division control protein Cdc48 OS=Neosartorya fumigata (strain ATCC MYA-4609 / Af293 / CBS 101355 / FGSC A1100) OX=330879 GN=AFUA_2G17110 PE=4 SV=1	AFUA_2G17110	1	9.07738e-05	70.806	2	GVLFYGPPGTGK(1)TMLAK	2.6017	1	828480	1	9.17976e-11	101.64	2	GVLFYGPPGTGK(1)TMLAK	-0.22316	2	797480	1	3.76863e-09	83.214	2	GVLFYGPPGTGK(1)TMLAK	0.43125	1	675770
E9QVU7	548	K	Cell division control protein Cdc48 OS=Neosartorya fumigata (strain ATCC MYA-4609 / Af293 / CBS 101355 / FGSC A1100) OX=330879 GN=AFUA_2G17110 PE=4 SV=1	AFUA_2G17110	1	0.00411207	53.773	3	TMLAK(1)AVANECAANFISVK	-0.64783	1	7170.5
E9QVU7	127	K	Cell division control protein Cdc48 OS=Neosartorya fumigata (strain ATCC MYA-4609 / Af293 / CBS 101355 / FGSC A1100) OX=330879 GN=AFUA_2G17110 PE=4 SV=1	AFUA_2G17110	1	0.000315183	51.569	3	HGDIITVHPCPDIK(1)YAK	0.30162	1	18360									1	0.00239271	45.183	3	HGDIITVHPCPDIK(1)YAK	1.6776	1	7324
E9QVU7	249	K	Cell division control protein Cdc48 OS=Neosartorya fumigata (strain ATCC MYA-4609 / Af293 / CBS 101355 / FGSC A1100) OX=330879 GN=AFUA_2G17110 PE=4 SV=1	AFUA_2G17110	1	6.65487e-13	160.62	3	HPQLFK(1)SIGIKPPR	-1.0764	2	1035800	1	8.69476e-17	185.18	3	HPQLFK(1)SIGIKPPR	-0.15706	2	763540	1	5.0546e-13	138	3	HPQLFK(1)SIGIKPPR	-0.84662	3	928950
E9QVU7	254	K	Cell division control protein Cdc48 OS=Neosartorya fumigata (strain ATCC MYA-4609 / Af293 / CBS 101355 / FGSC A1100) OX=330879 GN=AFUA_2G17110 PE=4 SV=1	AFUA_2G17110	1	0.0133883	44.767	2	SIGIK(1)PPR	-1.4069	1	415740	1	0.0208551	46.835	2	SIGIK(1)PPR	-1.6737	1	321180	1	0.0059102	66.087	2	SIGIK(1)PPR	-0.97061	1	337840
E9QVU7	306	K	Cell division control protein Cdc48 OS=Neosartorya fumigata (strain ATCC MYA-4609 / Af293 / CBS 101355 / FGSC A1100) OX=330879 GN=AFUA_2G17110 PE=4 SV=1	AFUA_2G17110	1	0.00770733	46.447	2	K(1)AFEEAEK	0.99546	1	194280	1	0.0194144	58.916	2	K(1)AFEEAEK	0.85477	1	186720	1	0.005649	81.163	2	K(1)AFEEAEK	1.6297	1	176400
E9QVU7	25	K	Cell division control protein Cdc48 OS=Neosartorya fumigata (strain ATCC MYA-4609 / Af293 / CBS 101355 / FGSC A1100) OX=330879 GN=AFUA_2G17110 PE=4 SV=1	AFUA_2G17110	1	2.25198e-07	138.71	2	K(1)EELDTSTAILK	0.45779	2	711020	1	1.04713e-09	127.03	2	K(1)EELDTSTAILK	-0.28801	2	679430	1	1.66821e-11	106	2	K(1)EELDTSTAILK	0.082839	2	525720
E9QVU7	36	K	Cell division control protein Cdc48 OS=Neosartorya fumigata (strain ATCC MYA-4609 / Af293 / CBS 101355 / FGSC A1100) OX=330879 GN=AFUA_2G17110 PE=4 SV=1	AFUA_2G17110	1	0.000549636	108.24	2	KEELDTSTAILK(1)K	0.47361	2	960060	1	1.55952e-07	112.95	2	KEELDTSTAILK(1)K	0.57768	2	705700	1	8.6349e-06	130.71	2	KEELDTSTAILK(1)K	-0.53901	2	597060
E9QVU7	634	K	Cell division control protein Cdc48 OS=Neosartorya fumigata (strain ATCC MYA-4609 / Af293 / CBS 101355 / FGSC A1100) OX=330879 GN=AFUA_2G17110 PE=4 SV=1	AFUA_2G17110	1	4.44821e-11	102.1	3	K(1)NVFVIGATNRPEQLDAALVRPGR	0.88335	2	1034000	1	3.07037e-07	73.345	3	K(1)NVFVIGATNRPEQLDAALVRPGR	-0.2331	3	807030	1	8.61231e-13	103.63	3	K(1)NVFVIGATNRPEQLDAALVRPGR	0.30734	2	792070
E9QVU7	682	K	Cell division control protein Cdc48 OS=Neosartorya fumigata (strain ATCC MYA-4609 / Af293 / CBS 101355 / FGSC A1100) OX=330879 GN=AFUA_2G17110 PE=4 SV=1	AFUA_2G17110	1	2.96555e-07	94.63	2	K(1)TPVAPDVDIPFIASK	5.1495	1	127240	1	1.68171e-09	66.66	2	K(1)TPVAPDVDIPFIASK	5.1688	1	63240
E9QVU7	719	K	Cell division control protein Cdc48 OS=Neosartorya fumigata (strain ATCC MYA-4609 / Af293 / CBS 101355 / FGSC A1100) OX=330879 GN=AFUA_2G17110 PE=4 SV=1	AFUA_2G17110	1	1.95945e-05	93.162	2	LAIK(1)ESIAAEIER	-4.8524	1	156030	1	0.00269825	41.317	2	LAIK(1)ESIAAEIER	-7.6004	1	80946	1	1.70214e-05	69.641	2	LAIK(1)ESIAAEIER	-7.0526	1	77739
E9QVU7	404	K	Cell division control protein Cdc48 OS=Neosartorya fumigata (strain ATCC MYA-4609 / Af293 / CBS 101355 / FGSC A1100) OX=330879 GN=AFUA_2G17110 PE=4 SV=1	AFUA_2G17110	1	7.9528e-24	207.6	2	LEILSIHTK(1)NMK	0.25883	3	484160	1	2.20176e-09	133.76	2	LEILSIHTK(1)NMK	-0.43593	3	403330	1	8.4507e-17	157.77	2	LEILSIHTK(1)NMK	-0.85855	3	390490
E9QVU7	24	K	Cell division control protein Cdc48 OS=Neosartorya fumigata (strain ATCC MYA-4609 / Af293 / CBS 101355 / FGSC A1100) OX=330879 GN=AFUA_2G17110 PE=4 SV=1	AFUA_2G17110	1	3.82803e-58	202.16	2	VHLHDASGAEK(1)K	-0.92754	5	865030	1	2.54682e-29	183.57	2	VHLHDASGAEK(1)K	0.50832	6	807090	1	2.92229e-16	179.31	2	VHLHDASGAEK(1)K	-0.85947	3	322450
E9QVU7	113	K	Cell division control protein Cdc48 OS=Neosartorya fumigata (strain ATCC MYA-4609 / Af293 / CBS 101355 / FGSC A1100) OX=330879 GN=AFUA_2G17110 PE=4 SV=1	AFUA_2G17110	1	4.27755e-13	171.51	4	VK(1)HGDIITVHPCPDIK	0.19119	3	954760	1	2.51051e-20	164.3	3	VK(1)HGDIITVHPCPDIK	-0.20042	4	958880	1	2.41592e-20	144.16	3	VK(1)HGDIITVHPCPDIK	-0.36925	3	959250
E9QVU7	633	K	Cell division control protein Cdc48 OS=Neosartorya fumigata (strain ATCC MYA-4609 / Af293 / CBS 101355 / FGSC A1100) OX=330879 GN=AFUA_2G17110 PE=4 SV=1	AFUA_2G17110	1	3.38681e-18	150.85	2	VVNQLLTEMDGMTSK(1)K	-0.27236	2	942790	1	1.12994e-14	130.78	2	VVNQLLTEMDGMTSK(1)K	-0.61383	3	884660	1	6.26943e-10	99.668	2	VVNQLLTEMDGMTSK(1)K	8.9566	3	897670
E9QVU7	354	K	Cell division control protein Cdc48 OS=Neosartorya fumigata (strain ATCC MYA-4609 / Af293 / CBS 101355 / FGSC A1100) OX=330879 GN=AFUA_2G17110 PE=4 SV=1	AFUA_2G17110	1	0.00234011	45.183	2	VVSQLLTLMDGMK(1)AR	1.7583	2	161290	1	2.24823e-05	53.051	2	VVSQLLTLMDGMK(1)AR	-0.34136	1	31448	1	5.37504e-10	110.58	2	VVSQLLTLMDGMK(1)AR	1.0317	3	177840
E9QVU7	505	K	Cell division control protein Cdc48 OS=Neosartorya fumigata (strain ATCC MYA-4609 / Af293 / CBS 101355 / FGSC A1100) OX=330879 GN=AFUA_2G17110 PE=4 SV=1	AFUA_2G17110	1	1.82624e-08	142.71	2	WEDIGGLEEVK(1)R	-0.16923	1	545550	1	1.47413e-06	101.45	2	WEDIGGLEEVK(1)R	0.55738	1	366500	1	1.44328e-08	106	2	WEDIGGLEEVK(1)R	-0.37335	1	330960
E9QW96	127	K	Cytochrome P450, putative OS=Neosartorya fumigata (strain ATCC MYA-4609 / Af293 / CBS 101355 / FGSC A1100) OX=330879 GN=AFUA_1G11390 PE=4 SV=1	AFUA_1G11390	1	1.45235e-13	126.17	3	FTLMHDYDDHLK(1)LHHR	0.36624	2	34907
E9QW96	531	K	Cytochrome P450, putative OS=Neosartorya fumigata (strain ATCC MYA-4609 / Af293 / CBS 101355 / FGSC A1100) OX=330879 GN=AFUA_1G11390 PE=4 SV=1	AFUA_1G11390	1	0.00980343	56.378	2	GDWVLDVIK(1)R	-2.7809	1	19369	1	0.00901094	46.447	2	GDWVLDVIK(1)R	-2.5633	1	10598
E9QWH8	58	K	Aminotransferase, putative OS=Neosartorya fumigata (strain ATCC MYA-4609 / Af293 / CBS 101355 / FGSC A1100) OX=330879 GN=AFUA_1G14490 PE=4 SV=1	AFUA_1G14490	1	2.30683e-05	68.548	3	K(1)SVAEWLTHFYKPR	-0.60163	1	26091	1	2.36075e-06	73.655	3	K(1)SVAEWLTHFYKPR	-0.88381	1	15577	1	4.89461e-06	77.157	3	K(1)SVAEWLTHFYKPR	-1.4088	1	16249
E9QWI4	371	K	Isoleucine--tRNA ligase OS=Neosartorya fumigata (strain ATCC MYA-4609 / Af293 / CBS 101355 / FGSC A1100) OX=330879 GN=AFUA_1G13710 PE=3 SV=1	AFUA_1G13710	1	0.0495939	43.734	2	AADK(1)AIIK	-1.7944	1	25868	1	0.0174057	41.025	2	AADK(1)AIIK	-1.7746	1	17089	1	0.0283971	56.014	2	AADK(1)AIIK	0.87748	1	23281
E9QWI4	503	K	Isoleucine--tRNA ligase OS=Neosartorya fumigata (strain ATCC MYA-4609 / Af293 / CBS 101355 / FGSC A1100) OX=330879 GN=AFUA_1G13710 PE=3 SV=1	AFUA_1G13710	1	2.21341e-06	117.21	2	VDK(1)ITIPSK	0.13361	2	204390	1	3.56393e-06	121.96	2	VDK(1)ITIPSK	-0.88356	2	166310	0.999711	6.30093e-05	86.838	2	DKVDK(1)ITIPSK	-1.2123	1	144730
E9QWI4	644	K	Isoleucine--tRNA ligase OS=Neosartorya fumigata (strain ATCC MYA-4609 / Af293 / CBS 101355 / FGSC A1100) OX=330879 GN=AFUA_1G13710 PE=3 SV=1	AFUA_1G13710	1	0.0181135	40.386	2	ESGVK(1)EIVAK	-5.6798	1	12981									1	0.000657097	72.365	2	ESGVK(1)EIVAK	-0.63359	1	147130
E9QWI4	484	K	Isoleucine--tRNA ligase OS=Neosartorya fumigata (strain ATCC MYA-4609 / Af293 / CBS 101355 / FGSC A1100) OX=330879 GN=AFUA_1G13710 PE=3 SV=1	AFUA_1G13710	1	2.42089e-05	48.037	3	EVVAVGSVEELK(1)QLSGHEGEITDLHR	1.6259	1	114950	1	1.04621e-32	95.001	3	EVVAVGSVEELK(1)QLSGHEGEITDLHR	1.6848	1	84397	1	6.08971e-25	104.47	3	EVVAVGSVEELK(1)QLSGHEGEITDLHR	0.79523	1	94181
E9QWI4	92	K	Isoleucine--tRNA ligase OS=Neosartorya fumigata (strain ATCC MYA-4609 / Af293 / CBS 101355 / FGSC A1100) OX=330879 GN=AFUA_1G13710 PE=3 SV=1	AFUA_1G13710	1	0.000994612	47.915	3	FGWDTHGVPIEYEIDK(1)K	-1.0116	1	69371	1	0.000648486	51.829	3	FGWDTHGVPIEYEIDK(1)K	-2.0971	1	44265
E9QWI4	93	K	Isoleucine--tRNA ligase OS=Neosartorya fumigata (strain ATCC MYA-4609 / Af293 / CBS 101355 / FGSC A1100) OX=330879 GN=AFUA_1G13710 PE=3 SV=1	AFUA_1G13710	1	0.00105429	88.734	2	K(1)LGMSGLEAVEK	0.35439	1	110080	1	0.0103004	54.199	2	K(1)LGMSGLEAVEK	0.86574	1	99876	1	0.00788528	65.408	2	K(1)LGMSGLEAVEK	2.3353	1	140830
E9QWI4	276	K	Isoleucine--tRNA ligase OS=Neosartorya fumigata (strain ATCC MYA-4609 / Af293 / CBS 101355 / FGSC A1100) OX=330879 GN=AFUA_1G13710 PE=3 SV=1	AFUA_1G13710	1	0.00498599	72.492	2	FK(1)GVDMK	-0.34176	1	151100	1	0.0228762	47.349	2	FK(1)GVDMK	-1.2816	1	116040	1	0.0114803	65.313	2	FK(1)GVDMK	-0.35045	1	148160
E9QWI4	367	K	Isoleucine--tRNA ligase OS=Neosartorya fumigata (strain ATCC MYA-4609 / Af293 / CBS 101355 / FGSC A1100) OX=330879 GN=AFUA_1G13710 PE=3 SV=1	AFUA_1G13710	1	1.24675e-06	56.473	3	GCFTAEVPDFVGQHVK(1)AADK	-0.39261	1	144650	1	4.09458e-05	64.21	3	GCFTAEVPDFVGQHVK(1)AADK	-0.071468	1	87586	1	2.00062e-07	80.128	3	GCFTAEVPDFVGQHVK(1)AADK	-0.25017	1	86898
E9QWI4	247	K	Isoleucine--tRNA ligase OS=Neosartorya fumigata (strain ATCC MYA-4609 / Af293 / CBS 101355 / FGSC A1100) OX=330879 GN=AFUA_1G13710 PE=3 SV=1	AFUA_1G13710	1	0.0662799	47.349	2	ILDEASK(1)K	-1.393	1	163650	1	0.0202253	47.349	2	ILDEASK(1)K	1.382	1	29086
E9QWI4	248	K	Isoleucine--tRNA ligase OS=Neosartorya fumigata (strain ATCC MYA-4609 / Af293 / CBS 101355 / FGSC A1100) OX=330879 GN=AFUA_1G13710 PE=3 SV=1	AFUA_1G13710	1	0.000659943	81.099	2	K(1)HYILLESLLR	-1.8305	2	253580	1	2.58258e-05	109.88	2	K(1)HYILLESLLR	0.64039	2	171010	1	1.97092e-05	81.099	2	K(1)HYILLESLLR	0.66924	2	210300
E9QWI4	911	K	Isoleucine--tRNA ligase OS=Neosartorya fumigata (strain ATCC MYA-4609 / Af293 / CBS 101355 / FGSC A1100) OX=330879 GN=AFUA_1G13710 PE=3 SV=1	AFUA_1G13710	1	0.0027913	71.066	2	K(1)ALPSLTSDDVK	2.9937	1	77354									1	0.01323	44.598	2	K(1)ALPSLTSDDVK	0.96643	1	70599
E9QWI4	104	K	Isoleucine--tRNA ligase OS=Neosartorya fumigata (strain ATCC MYA-4609 / Af293 / CBS 101355 / FGSC A1100) OX=330879 GN=AFUA_1G13710 PE=3 SV=1	AFUA_1G13710	1	1.04569e-06	62.398	2	LGMSGLEAVEK(1)LGIEK	3.8008	1	14927									1	2.74947e-10	101.43	2	LGMSGLEAVEK(1)LGIEK	5.9005	1	26494
E9QWI4	670	K	Isoleucine--tRNA ligase OS=Neosartorya fumigata (strain ATCC MYA-4609 / Af293 / CBS 101355 / FGSC A1100) OX=330879 GN=AFUA_1G13710 PE=3 SV=1	AFUA_1G13710	1	0.000212729	84.309	2	K(1)NNSIDFVFDPK	1.1359	1	98400	1	3.21841e-06	105.94	2	K(1)NNSIDFVFDPK	-0.062718	1	56154	1	1.50366e-11	101.64	2	K(1)NNSIDFVFDPK	0.68766	1	76846
E9QWI4	109	K	Isoleucine--tRNA ligase OS=Neosartorya fumigata (strain ATCC MYA-4609 / Af293 / CBS 101355 / FGSC A1100) OX=330879 GN=AFUA_1G13710 PE=3 SV=1	AFUA_1G13710	1	1.63025e-07	112.93	2	LGIEK(1)YNEECR	0.30963	1	96556	1	1.07067e-08	94.66	2	LGIEK(1)YNEECR	0.92786	1	90564	1	2.94789e-10	108.4	2	LGIEK(1)YNEECR	0.14851	1	131430
E9QWI4	604	K	Isoleucine--tRNA ligase OS=Neosartorya fumigata (strain ATCC MYA-4609 / Af293 / CBS 101355 / FGSC A1100) OX=330879 GN=AFUA_1G13710 PE=3 SV=1	AFUA_1G13710	1	0.0332782	40.861	2	LK(1)NYPDPTLIMQR	-0.10079	1	232830	1	0.00257674	60	2	LK(1)NYPDPTLIMQR	-0.31895	1	174920	1	1.87289e-05	68.548	2	LK(1)NYPDPTLIMQR	0.67062	1	198980
E9QWI4	824	K	Isoleucine--tRNA ligase OS=Neosartorya fumigata (strain ATCC MYA-4609 / Af293 / CBS 101355 / FGSC A1100) OX=330879 GN=AFUA_1G13710 PE=3 SV=1	AFUA_1G13710	1	0.00095005	74.486	2	MQK(1)VIEMAR	-1.1665	1	212650	1	0.00106273	83.623	2	MQK(1)VIEMAR	0.13774	1	159550	1	0.00609829	67.464	2	MQK(1)VIEMAR	0.34382	2	247490
E9QWI4	597	K	Isoleucine--tRNA ligase OS=Neosartorya fumigata (strain ATCC MYA-4609 / Af293 / CBS 101355 / FGSC A1100) OX=330879 GN=AFUA_1G13710 PE=3 SV=1	AFUA_1G13710	1	0.000301329	82.437	2	NCVVNGIVLAEDGK(1)K	-3.1283	1	112020									1	3.32667e-05	81.48	2	NCVVNGIVLAEDGK(1)K	-2.8038	1	69975
E9QWI4	163	K	Isoleucine--tRNA ligase OS=Neosartorya fumigata (strain ATCC MYA-4609 / Af293 / CBS 101355 / FGSC A1100) OX=330879 GN=AFUA_1G13710 PE=3 SV=1	AFUA_1G13710	1	3.77238e-12	138.26	2	QLFDK(1)GLVYR	-1.5662	1	77441	1	5.8547e-06	115.86	2	QLFDK(1)GLVYR	-1.304	1	54509	1	9.97035e-05	79.059	2	QLFDK(1)GLVYR	-1.5586	1	60453
E9QWI4	841	K	Isoleucine--tRNA ligase OS=Neosartorya fumigata (strain ATCC MYA-4609 / Af293 / CBS 101355 / FGSC A1100) OX=330879 GN=AFUA_1G13710 PE=3 SV=1	AFUA_1G13710	1	0.0100981	48.157	2	SIGLK(1)SPLK	-0.69928	1	154750
E9QX28	111	K	RAS small monomeric GTPase RasA OS=Neosartorya fumigata (strain ATCC MYA-4609 / Af293 / CBS 101355 / FGSC A1100) OX=330879 GN=AFUA_5G11230 PE=4 SV=1	AFUA_5G11230	1	2.04901e-07	108.4	2	DK(1)DYFPIIVVGNK	3.1747	1	49010	1	3.64103e-05	68.49	2	DK(1)DYFPIIVVGNK	1.37	2	86628	1	1.19139e-05	90.689	2	DK(1)DYFPIIVVGNK	2.4622	2	133920
E9QX28	10	K	RAS small monomeric GTPase RasA OS=Neosartorya fumigata (strain ATCC MYA-4609 / Af293 / CBS 101355 / FGSC A1100) OX=330879 GN=AFUA_5G11230 PE=4 SV=1	AFUA_5G11230	1	1.4917e-05	72.922	2	EYK(1)LVVVGGGGVGK	1.3536	2	180010	1	1.49564e-06	81.799	2	EYK(1)LVVVGGGGVGK	1.4353	2	131200	1	4.31111e-07	76.255	2	EYK(1)LVVVGGGGVGK	-0.14924	2	209630
E9QX28	153	K	RAS small monomeric GTPase RasA OS=Neosartorya fumigata (strain ATCC MYA-4609 / Af293 / CBS 101355 / FGSC A1100) OX=330879 GN=AFUA_5G11230 PE=4 SV=1	AFUA_5G11230	1	0.00042325	87.251	2	FIETSAK(1)SR	0.58507	1	408830	1	0.000517774	67.464	2	FIETSAK(1)SR	-0.35716	1	400090	1	0.000773562	58.426	2	FIETSAK(1)SR	0.56326	1	469600
E9QX28	146	K	RAS small monomeric GTPase RasA OS=Neosartorya fumigata (strain ATCC MYA-4609 / Af293 / CBS 101355 / FGSC A1100) OX=330879 GN=AFUA_5G11230 PE=4 SV=1	AFUA_5G11230	1	4.41469e-11	130.79	2	QFGCK(1)FIETSAK	0.30783	1	187000	1	6.73522e-10	127.93	2	QFGCK(1)FIETSAK	-0.27148	1	135660	1	1.03551e-11	129.69	2	QFGCK(1)FIETSAK	0.35374	1	177360
E9QX28	109	K	RAS small monomeric GTPase RasA OS=Neosartorya fumigata (strain ATCC MYA-4609 / Af293 / CBS 101355 / FGSC A1100) OX=330879 GN=AFUA_5G11230 PE=4 SV=1	AFUA_5G11230	0.998629	3.5318e-12	130.65	2	VK(0.999)DK(0.001)DYFPIIVVGNK	-1.1114	2	682900	0.997308	1.49854e-06	87.573	2	VK(0.997)DK(0.003)DYFPIIVVGNK	-0.7059	4	602090	0.998828	3.19476e-13	126.48	3	VK(0.999)DK(0.001)DYFPIIVVGNK	0.562	2	662820
E9QX28	174	K	RAS small monomeric GTPase RasA OS=Neosartorya fumigata (strain ATCC MYA-4609 / Af293 / CBS 101355 / FGSC A1100) OX=330879 GN=AFUA_5G11230 PE=4 SV=1	AFUA_5G11230	1	2.02323e-10	83.061	2	YNK(1)EMSSYPSGSGAAGTR	-2.7274	1	207440	1	1.64045e-22	136.39	2	YNK(1)EMSSYPSGSGAAGTR	-1.9825	1	151120	1	1.14122e-17	148.62	2	YNK(1)EMSSYPSGSGAAGTR	-1.9325	1	176160
E9QXB9	384	K	Annexin OS=Neosartorya fumigata (strain ATCC MYA-4609 / Af293 / CBS 101355 / FGSC A1100) OX=330879 GN=AFUA_8G06700 PE=3 SV=1	AFUA_8G06700	1	0.000942889	60.547	2	AK(1)DPVGHDVEK	-0.72071	1	38742	1	0.000110096	84.309	2	AK(1)DPVGHDVEK	1.2383	1	29690	1	0.000276118	75.474	2	AK(1)DPVGHDVEK	1.4706	1	30547
E9QXB9	270	K	Annexin OS=Neosartorya fumigata (strain ATCC MYA-4609 / Af293 / CBS 101355 / FGSC A1100) OX=330879 GN=AFUA_8G06700 PE=3 SV=1	AFUA_8G06700	1	0.00285538	60.589	2	YAYVSK(1)YQK	2.5833	1	27395	1	0.00380572	77.072	2	YAYVSK(1)YQK	1.3623	1	17372
E9QXU1	189	K	Rho GTPase Rho1 OS=Neosartorya fumigata (strain ATCC MYA-4609 / Af293 / CBS 101355 / FGSC A1100) OX=330879 GN=AFUA_6G06900 PE=4 SV=1	AFUA_6G06900	1	0.010621	54.436	2	AALLTK(1)THK	0.57881	1	4478600	1	0.00129261	72.038	2	AALLTK(1)THK	0.43791	2	4462700	1	0.00975621	62.969	2	AALLTK(1)THK	0.96362	1	4088800
E9QXU1	126	K	Rho GTPase Rho1 OS=Neosartorya fumigata (strain ATCC MYA-4609 / Af293 / CBS 101355 / FGSC A1100) OX=330879 GN=AFUA_6G06900 PE=4 SV=1	AFUA_6G06900	1	2.58165e-11	150.21	2	HDPK(1)TIEELHK	-0.26344	2	3376300	1	7.30564e-07	150.21	2	HDPK(1)TIEELHK	-0.56097	2	2814100	1	6.77714e-08	139.78	2	HDPK(1)TIEELHK	0.16705	2	2906400
E9QXU1	133	K	Rho GTPase Rho1 OS=Neosartorya fumigata (strain ATCC MYA-4609 / Af293 / CBS 101355 / FGSC A1100) OX=330879 GN=AFUA_6G06900 PE=4 SV=1	AFUA_6G06900	1	3.34496e-05	117.99	2	TIEELHK(1)TSQK	0.61976	1	67165	1	9.09338e-05	71.066	2	TIEELHK(1)TSQK	1.016	1	66923	1	2.90354e-17	150.21	2	TIEELHK(1)TSQK	0.56419	1	72484
E9QXU1	162	K	Rho GTPase Rho1 OS=Neosartorya fumigata (strain ATCC MYA-4609 / Af293 / CBS 101355 / FGSC A1100) OX=330879 GN=AFUA_6G06900 PE=4 SV=1	AFUA_6G06900	1	1.92134e-16	138.23	2	IGAYK(1)YLECSAR	0.96278	1	1569300	1	2.02422e-09	122.51	2	IGAYK(1)YLECSAR	1.6581	1	1490200	1	1.01382e-11	123.42	2	IGAYK(1)YLECSAR	1.7976	1	1395300
E9QXU1	7	K	Rho GTPase Rho1 OS=Neosartorya fumigata (strain ATCC MYA-4609 / Af293 / CBS 101355 / FGSC A1100) OX=330879 GN=AFUA_6G06900 PE=4 SV=1	AFUA_6G06900	1	0.000673834	60.547	2	K(1)LVIVGDGACGK	-1.1158	1	613530	1	7.68311e-07	96.946	2	K(1)LVIVGDGACGK	0.62292	1	675540	1	2.19223e-05	87.942	2	K(1)LVIVGDGACGK	0.8295	1	757040
E9QY26	381	K	Sterol 14-alpha demethylase cyp51B OS=Neosartorya fumigata (strain ATCC MYA-4609 / Af293 / CBS 101355 / FGSC A1100) OX=330879 GN=cyp51B PE=1 SV=1	cyp51B	1	3.0797e-19	91.39	3	AVK(1)NPMAVDGTSYVIPTSHNVLSSPGVTAR	0.28228	1	327570	1	7.20702e-13	47.965	3	AVK(1)NPMAVDGTSYVIPTSHNVLSSPGVTAR	0.86582	1	188430
E9QY26	151	K	Sterol 14-alpha demethylase cyp51B OS=Neosartorya fumigata (strain ATCC MYA-4609 / Af293 / CBS 101355 / FGSC A1100) OX=330879 GN=cyp51B PE=1 SV=1	cyp51B	1	9.81091e-06	111.61	2	FVK(1)YGLTSDALR	0.80545	1	451750	1	1.32241e-09	130.79	2	FVK(1)YGLTSDALR	1.2415	1	312020	1	1.32804e-08	147.19	2	FVK(1)YGLTSDALR	0.95166	1	267570
E9QY26	112	K	Sterol 14-alpha demethylase cyp51B OS=Neosartorya fumigata (strain ATCC MYA-4609 / Af293 / CBS 101355 / FGSC A1100) OX=330879 GN=cyp51B PE=1 SV=1	cyp51B	1	0.00435462	40.502	2	GNDFILNGK(1)LR	-2.7555	1	21963
E9QY26	142	K	Sterol 14-alpha demethylase cyp51B OS=Neosartorya fumigata (strain ATCC MYA-4609 / Af293 / CBS 101355 / FGSC A1100) OX=330879 GN=cyp51B PE=1 SV=1	cyp51B	1	0.000353104	58.476	2	HVVYDCPNAK(1)LMEQK	-0.73084	2	53499	1	0.000123142	58.476	3	HVVYDCPNAK(1)LMEQK	1.7636	1	22181	1	1.75985e-05	77.157	3	HVVYDCPNAK(1)LMEQK	0.85608	1	19494
E9QY26	253	K	Sterol 14-alpha demethylase cyp51B OS=Neosartorya fumigata (strain ATCC MYA-4609 / Af293 / CBS 101355 / FGSC A1100) OX=330879 GN=cyp51B PE=1 SV=1	cyp51B	1	0.00037792	101.45	2	K(1)LTETYMEIIK	1.0383	1	173060	1	0.000314143	90.306	2	K(1)LTETYMEIIK	2.0737	1	123900	1	8.05164e-05	85.821	2	K(1)LTETYMEIIK	1.1696	1	108070
E9QY26	263	K	Sterol 14-alpha demethylase cyp51B OS=Neosartorya fumigata (strain ATCC MYA-4609 / Af293 / CBS 101355 / FGSC A1100) OX=330879 GN=cyp51B PE=1 SV=1	cyp51B	1	1.98077e-10	126.48	2	LTETYMEIIK(1)AR	3.1583	3	252480	1	1.36093e-14	130.99	2	LTETYMEIIK(1)AR	1.0526	3	170210	1	3.21302e-08	99.589	2	LTETYMEIIK(1)AR	0.93548	3	134540
E9QY26	95	K	Sterol 14-alpha demethylase cyp51B OS=Neosartorya fumigata (strain ATCC MYA-4609 / Af293 / CBS 101355 / FGSC A1100) OX=330879 GN=cyp51B PE=1 SV=1	cyp51B	1	0.00284853	90.263	2	K(1)TTVYLGTK	2.8826	1	140320	1	0.00698405	50.834	2	K(1)TTVYLGTK	4.2366	1	121080
E9QY26	361	K	Sterol 14-alpha demethylase cyp51B OS=Neosartorya fumigata (strain ATCC MYA-4609 / Af293 / CBS 101355 / FGSC A1100) OX=330879 GN=cyp51B PE=1 SV=1	cyp51B	1	0.000694904	67.507	2	LDLHAK(1)VIK	1.6573	2	417470	1	0.000948613	86.205	2	LDLHAK(1)VIK	1.0093	2	318860	1	0.00127237	79.059	2	LDLHAK(1)VIK	0.39716	2	282270
E9QY26	364	K	Sterol 14-alpha demethylase cyp51B OS=Neosartorya fumigata (strain ATCC MYA-4609 / Af293 / CBS 101355 / FGSC A1100) OX=330879 GN=cyp51B PE=1 SV=1	cyp51B	1	0.0423469	44.767	2	VIK(1)ETLR	-0.43763	1	280670	1	0.0118206	44.767	2	VIK(1)ETLR	1.098	1	211140
E9QY26	517	K	Sterol 14-alpha demethylase cyp51B OS=Neosartorya fumigata (strain ATCC MYA-4609 / Af293 / CBS 101355 / FGSC A1100) OX=330879 GN=cyp51B PE=1 SV=1	cyp51B	1	9.31177e-05	113.7	2	SFVEFEK(1)R	-1.664	1	219090	1	0.00606547	75.243	2	SFVEFEK(1)R	-3.1388	1	146830	1	0.00468925	62.88	2	SFVEFEK(1)R	-0.96067	1	122130
E9QY26	355	K	Sterol 14-alpha demethylase cyp51B OS=Neosartorya fumigata (strain ATCC MYA-4609 / Af293 / CBS 101355 / FGSC A1100) OX=330879 GN=cyp51B PE=1 SV=1	cyp51B	1	3.90698e-07	73.345	3	VLGSDLPPLTYDNLQK(1)LDLHAK	-2.4395	1	128480	1	5.6753e-05	61.503	3	VLGSDLPPLTYDNLQK(1)LDLHAK	-2.0801	1	22381	1	9.95001e-06	48.892	3	VLGSDLPPLTYDNLQK(1)LDLHAK	1.5152	1	7810.4
E9QYM4	15	K	Adenylyl cyclase-associated protein OS=Neosartorya fumigata (strain ATCC MYA-4609 / Af293 / CBS 101355 / FGSC A1100) OX=330879 GN=AFUA_1G12760 PE=3 SV=1	AFUA_1G12760	1	5.46016e-07	108.91	3	ATNNHMHNLTTLIK(1)R	0.26092	1	91353	1	4.90587e-14	126.17	3	ATNNHMHNLTTLIK(1)R	-1.9454	1	56853
E9QYM4	500	K	Adenylyl cyclase-associated protein OS=Neosartorya fumigata (strain ATCC MYA-4609 / Af293 / CBS 101355 / FGSC A1100) OX=330879 GN=AFUA_1G12760 PE=3 SV=1	AFUA_1G12760	1	8.09409e-05	56.938	2	EGTDDDTK(1)ECPVPEQIK	-0.265	1	42972	1	7.38508e-08	59.67	2	EGTDDDTK(1)ECPVPEQIK	-1.1576	1	18433
E9QYM4	230	K	Adenylyl cyclase-associated protein OS=Neosartorya fumigata (strain ATCC MYA-4609 / Af293 / CBS 101355 / FGSC A1100) OX=330879 GN=AFUA_1G12760 PE=3 SV=1	AFUA_1G12760	1	6.73401e-10	117.8	3	HYPK(1)GLTWNQESGIDAQEALR	0.79594	1	56024	1	2.06744e-06	74.643	3	HYPK(1)GLTWNQESGIDAQEALR	0.13502	1	27344
E9QYM4	356	K	Adenylyl cyclase-associated protein OS=Neosartorya fumigata (strain ATCC MYA-4609 / Af293 / CBS 101355 / FGSC A1100) OX=330879 GN=AFUA_1G12760 PE=3 SV=1	AFUA_1G12760	0.998399	0.00130829	62.88	3	K(0.998)PK(0.002)PESMR	0.2175	2	27199	0.990017	0.00447861	58.286	3	K(0.99)PK(0.01)PESMR	-1.166	1	7789.3	0.994887	0.00129204	93.561	3	K(0.995)PK(0.005)PESMR	2.9583	1	8309.6
E9QYM4	319	K	Adenylyl cyclase-associated protein OS=Neosartorya fumigata (strain ATCC MYA-4609 / Af293 / CBS 101355 / FGSC A1100) OX=330879 GN=AFUA_1G12760 PE=3 SV=1	AFUA_1G12760	0.999988	5.76113e-08	126.29	2	KVDK(1)SEMTHK	-0.67131	2	91584	0.999855	5.16685e-06	99.855	3	KVDK(1)SEMTHK	-1.9975	1	51983	0.999981	1.29715e-09	144.47	3	KVDK(1)SEMTHK	-0.75264	1	36564
E9QYM4	325	K	Adenylyl cyclase-associated protein OS=Neosartorya fumigata (strain ATCC MYA-4609 / Af293 / CBS 101355 / FGSC A1100) OX=330879 GN=AFUA_1G12760 PE=3 SV=1	AFUA_1G12760	1	0.000400149	108.4	2	SEMTHK(1)NPSLR	-0.65787	2	269730	1	6.23949e-06	126.29	2	SEMTHK(1)NPSLR	0.025951	2	200460	1	4.74114e-07	106	2	SEMTHK(1)NPSLR	0.26196	2	158820
E9QYM4	121	K	Adenylyl cyclase-associated protein OS=Neosartorya fumigata (strain ATCC MYA-4609 / Af293 / CBS 101355 / FGSC A1100) OX=330879 GN=AFUA_1G12760 PE=3 SV=1	AFUA_1G12760	1	0.000368258	86.205	2	TYLYVSTK(1)AR	0.68276	1	69217	1	6.59159e-05	103.8	2	TYLYVSTK(1)AR	0.53967	1	50526	1	7.44076e-07	100.84	2	TYLYVSTK(1)AR	2.6148	1	25107
E9QYP0	68	K	L-ornithine N(5)-monooxygenase OS=Neosartorya fumigata (strain ATCC MYA-4609 / Af293 / CBS 101355 / FGSC A1100) OX=330879 GN=sidA PE=1 SV=1	sidA	1	1.23535e-05	105.94	2	LNK(1)SASNIHAQPK	-1.0688	1	22389									1	5.88315e-08	74.524	2	LNK(1)SASNIHAQPK	-3.8236	1	10079
E9QYP0	78	K	L-ornithine N(5)-monooxygenase OS=Neosartorya fumigata (strain ATCC MYA-4609 / Af293 / CBS 101355 / FGSC A1100) OX=330879 GN=sidA PE=1 SV=1	sidA	1	0.000930257	58.338	3	SASNIHAQPK(1)ICFLER	0.22191	1	22476
E9QYP0	320	K	L-ornithine N(5)-monooxygenase OS=Neosartorya fumigata (strain ATCC MYA-4609 / Af293 / CBS 101355 / FGSC A1100) OX=330879 GN=sidA PE=1 SV=1	sidA	1	2.97547e-08	112.73	2	SLLADK(1)ATNYSVVR	1.3359	1	37775	1	4.717e-07	95.656	2	SLLADK(1)ATNYSVVR	1.474	1	19529	1	6.95733e-06	69.641	2	SLLADK(1)ATNYSVVR	0.6629	1	26372
E9QYY1	373	K	Isocitrate dehydrogenase (NAD(+)) OS=Neosartorya fumigata (strain ATCC MYA-4609 / Af293 / CBS 101355 / FGSC A1100) OX=330879 GN=AFUA_1G12800 PE=3 SV=1	AFUA_1G12800	1	1.94856e-11	126.48	2	AK(1)THEYAEAICK	-1.3591	2	1232700	1	4.30718e-27	186.27	2	AK(1)THEYAEAICK	-0.67027	2	1070900	1	4.21133e-28	220.25	2	AK(1)THEYAEAICK	-2.2327	2	1173800
E9QYY1	383	K	Isocitrate dehydrogenase (NAD(+)) OS=Neosartorya fumigata (strain ATCC MYA-4609 / Af293 / CBS 101355 / FGSC A1100) OX=330879 GN=AFUA_1G12800 PE=3 SV=1	AFUA_1G12800	1	4.798e-07	132.39	2	THEYAEAICK(1)R	0.6728	2	1632200	1	1.04953e-11	170.85	2	THEYAEAICK(1)R	-0.80718	2	1176300	1	2.00941e-13	142.04	2	THEYAEAICK(1)R	0.21106	2	1438500
E9QYY1	85	K	Isocitrate dehydrogenase (NAD(+)) OS=Neosartorya fumigata (strain ATCC MYA-4609 / Af293 / CBS 101355 / FGSC A1100) OX=330879 GN=AFUA_1G12800 PE=3 SV=1	AFUA_1G12800	1	5.61161e-09	82.437	2	APIK(1)WEPVDVTPILK	2.91	1	52611
E9QYY1	96	K	Isocitrate dehydrogenase (NAD(+)) OS=Neosartorya fumigata (strain ATCC MYA-4609 / Af293 / CBS 101355 / FGSC A1100) OX=330879 GN=AFUA_1G12800 PE=3 SV=1	AFUA_1G12800	1	3.17857e-06	114.93	2	WEPVDVTPILK(1)DGK	2.1882	2	1732600	1	4.31423e-06	91.245	2	WEPVDVTPILK(1)DGK	0.88065	2	1206000	1	6.70516e-09	108.24	2	WEPVDVTPILK(1)DGK	1.0271	2	1310300
E9QYY1	362	K	Isocitrate dehydrogenase (NAD(+)) OS=Neosartorya fumigata (strain ATCC MYA-4609 / Af293 / CBS 101355 / FGSC A1100) OX=330879 GN=AFUA_1G12800 PE=3 SV=1	AFUA_1G12800	1	1.12291e-16	124.24	2	ATFDTLAEGK(1)TLTGDLGGK	-0.81761	1	135440	1	4.70524e-23	131.06	2	ATFDTLAEGK(1)TLTGDLGGK	-0.24079	1	102160	1	3.04389e-13	107.46	2	ATFDTLAEGK(1)TLTGDLGGK	0.67967	1	110520
E9QYY1	371	K	Isocitrate dehydrogenase (NAD(+)) OS=Neosartorya fumigata (strain ATCC MYA-4609 / Af293 / CBS 101355 / FGSC A1100) OX=330879 GN=AFUA_1G12800 PE=3 SV=1	AFUA_1G12800	1	0.000377962	90.761	2	TLTGDLGGK(1)AK	-0.58431	2	1093600	1	6.1473e-06	120.33	2	TLTGDLGGK(1)AK	-0.60316	2	829960	1	0.00026535	81.163	2	TLTGDLGGK(1)AK	-0.50588	3	966040
E9QYY1	227	K	Isocitrate dehydrogenase (NAD(+)) OS=Neosartorya fumigata (strain ATCC MYA-4609 / Af293 / CBS 101355 / FGSC A1100) OX=330879 GN=AFUA_1G12800 PE=3 SV=1	AFUA_1G12800	1	2.34209e-07	89.359	2	ATIMK(1)MSDGLFLNTAR	2.4891	4	783010	1	3.98089e-10	97.084	2	ATIMK(1)MSDGLFLNTAR	4.7091	2	478190	1	3.61664e-48	164.56	2	ATIMK(1)MSDGLFLNTAR	-0.39742	3	542030
E9QYY1	99	K	Isocitrate dehydrogenase (NAD(+)) OS=Neosartorya fumigata (strain ATCC MYA-4609 / Af293 / CBS 101355 / FGSC A1100) OX=330879 GN=AFUA_1G12800 PE=3 SV=1	AFUA_1G12800	1	0.000236798	90.306	2	DGK(1)TTIPEEAIK	-0.70443	2	1147400	1	0.000220563	73.655	2	DGK(1)TTIPEEAIK	0.73464	2	1087100	1	2.10518e-05	94.791	2	DGK(1)TTIPEEAIK	0.7026	2	1115900
E9QYY1	108	K	Isocitrate dehydrogenase (NAD(+)) OS=Neosartorya fumigata (strain ATCC MYA-4609 / Af293 / CBS 101355 / FGSC A1100) OX=330879 GN=AFUA_1G12800 PE=3 SV=1	AFUA_1G12800	1	2.15475e-07	139.78	2	TTIPEEAIK(1)SVQK	-1.31	1	785630	1	7.30711e-08	139.78	2	TTIPEEAIK(1)SVQK	0.43716	1	838390	1	1.94105e-12	115.41	2	TTIPEEAIK(1)SVQK	0.097892	1	967850
E9QYY1	127	K	Isocitrate dehydrogenase (NAD(+)) OS=Neosartorya fumigata (strain ATCC MYA-4609 / Af293 / CBS 101355 / FGSC A1100) OX=330879 GN=AFUA_1G12800 PE=3 SV=1	AFUA_1G12800	1	1.40928e-07	96.27	3	GPLATPVGK(1)GHVSLNLTLR	-2.3788	1	266150									1	9.52026e-09	66.509	3	GPLATPVGK(1)GHVSLNLTLR	0.06651	1	120870
E9QYY1	352	K	Isocitrate dehydrogenase (NAD(+)) OS=Neosartorya fumigata (strain ATCC MYA-4609 / Af293 / CBS 101355 / FGSC A1100) OX=330879 GN=AFUA_1G12800 PE=3 SV=1	AFUA_1G12800	1	1.69907e-16	172.51	2	IQK(1)ATFDTLAEGK	2.4675	2	2032500	1	3.98431e-09	133.49	2	IQK(1)ATFDTLAEGK	2.4162	3	1975000	1	5.17575e-26	175.54	2	IQK(1)ATFDTLAEGK	0.70636	3	2101900
E9QYY1	118	K	Isocitrate dehydrogenase (NAD(+)) OS=Neosartorya fumigata (strain ATCC MYA-4609 / Af293 / CBS 101355 / FGSC A1100) OX=330879 GN=AFUA_1G12800 PE=3 SV=1	AFUA_1G12800	1	2.58385e-25	184.43	2	NYVALK(1)GPLATPVGK	0.98675	1	482950	1	7.73012e-34	199.51	2	NYVALK(1)GPLATPVGK	0.3845	2	593660	1	8.92403e-37	179.98	2	NYVALK(1)GPLATPVGK	0.24421	2	704130
E9QYY1	156	K	Isocitrate dehydrogenase (NAD(+)) OS=Neosartorya fumigata (strain ATCC MYA-4609 / Af293 / CBS 101355 / FGSC A1100) OX=330879 GN=AFUA_1G12800 PE=3 SV=1	AFUA_1G12800	1	9.94799e-14	111.75	2	SVAGYK(1)TPYDNVDTVLIR	-0.71697	1	10570
E9QYY1	112	K	Isocitrate dehydrogenase (NAD(+)) OS=Neosartorya fumigata (strain ATCC MYA-4609 / Af293 / CBS 101355 / FGSC A1100) OX=330879 GN=AFUA_1G12800 PE=3 SV=1	AFUA_1G12800	1	0.000459208	99.855	2	SVQK(1)NYVALK	0.72332	1	534440	1	0.00512892	61.48	2	SVQK(1)NYVALK	1.9495	1	357140	1	0.00352773	40.502	2	SVQK(1)NYVALK	0.59319	1	428280
E9QYY1	222	K	Isocitrate dehydrogenase (NAD(+)) OS=Neosartorya fumigata (strain ATCC MYA-4609 / Af293 / CBS 101355 / FGSC A1100) OX=330879 GN=AFUA_1G12800 PE=3 SV=1	AFUA_1G12800	1	0.000644906	76.572	2	VVHK(1)ATIMK	-0.53319	2	1210600	1	0.00152946	65.156	2	VVHK(1)ATIMK	0.27856	2	979750	1	0.000443188	85.716	2	VVHK(1)ATIMK	0.27537	2	1228500
E9R015	400	K	Spindle assembly checkpoint component MAD1 OS=Neosartorya fumigata (strain ATCC MYA-4609 / Af293 / CBS 101355 / FGSC A1100) OX=330879 GN=AFUA_1G13580 PE=3 SV=1	AFUA_1G13580	1	0.00343326	45.939	2	ALAVK(1)EVEYLR	-2.05	1	194930	1	0.000593313	87.942	2	ALAVK(1)EVEYLR	-1.0244	1	138180
E9R015	293	K	Spindle assembly checkpoint component MAD1 OS=Neosartorya fumigata (strain ATCC MYA-4609 / Af293 / CBS 101355 / FGSC A1100) OX=330879 GN=AFUA_1G13580 PE=3 SV=1	AFUA_1G13580	1	0.00372372	53.517	2	IQK(1)QILDDER	0.17643	1	23975
E9R015	90	K	Spindle assembly checkpoint component MAD1 OS=Neosartorya fumigata (strain ATCC MYA-4609 / Af293 / CBS 101355 / FGSC A1100) OX=330879 GN=AFUA_1G13580 PE=3 SV=1	AFUA_1G13580	1	0.000235828	104.39	2	K(1)AQAAESASHR	-1.026	1	57069	1	0.000314143	99.174	2	K(1)AQAAESASHR	-1.9791	1	73058	1	1.03693e-06	92.428	2	K(1)AQAAESASHR	-2.0229	1	93201
E9R015	430	K	Spindle assembly checkpoint component MAD1 OS=Neosartorya fumigata (strain ATCC MYA-4609 / Af293 / CBS 101355 / FGSC A1100) OX=330879 GN=AFUA_1G13580 PE=3 SV=1	AFUA_1G13580	1	2.04802e-07	108.2	2	K(1)SEQIANLEK	2.78	1	24621	1	1.79179e-05	81.799	2	K(1)SEQIANLEK	0.75588	1	23217	1	4.991e-05	90.306	2	K(1)SEQIANLEK	1.9468	1	22568
E9R015	215	K	Spindle assembly checkpoint component MAD1 OS=Neosartorya fumigata (strain ATCC MYA-4609 / Af293 / CBS 101355 / FGSC A1100) OX=330879 GN=AFUA_1G13580 PE=3 SV=1	AFUA_1G13580	1	0.00010649	69.327	2	LK(1)AEGADGETMSVLK	1.5831	1	63505									1	1.28137e-05	63.79	2	LK(1)AEGADGETMSVLK	-0.16973	1	29675
E9R015	548	K	Spindle assembly checkpoint component MAD1 OS=Neosartorya fumigata (strain ATCC MYA-4609 / Af293 / CBS 101355 / FGSC A1100) OX=330879 GN=AFUA_1G13580 PE=3 SV=1	AFUA_1G13580	1	0.0212596	50.834	2	LK(1)FSTIATLR	-3.8678	1	46962									1	0.00246063	72.042	2	LK(1)FSTIATLR	-2.8804	1	41205
E9R082	215	K	Arp2/3 complex subunit (Arp2), putative OS=Neosartorya fumigata (strain ATCC MYA-4609 / Af293 / CBS 101355 / FGSC A1100) OX=330879 GN=AFUA_1G13330 PE=3 SV=1	AFUA_1G13330	1	2.64244e-07	95.345	3	EK(1)LCYVSYDLELDKK	-0.80252	1	86403	0.999991	4.78534e-05	50.641	3	EK(1)LCYVSYDLELDKK	-1.703	1	49538	1	0.000245811	68.108	3	EK(1)LCYVSYDLELDKK	-2.2707	1	47973
E9R082	318	K	Arp2/3 complex subunit (Arp2), putative OS=Neosartorya fumigata (strain ATCC MYA-4609 / Af293 / CBS 101355 / FGSC A1100) OX=330879 GN=AFUA_1G13330 PE=3 SV=1	AFUA_1G13330	1	2.96846e-05	97.277	2	ELK(1)QLWLTR	-3.4498	1	372640	1	8.56777e-05	123.5	2	ELK(1)QLWLTR	-3.6011	1	211240	1	0.000277967	99.855	2	ELK(1)QLWLTR	-2.8186	1	329900
E9R082	114	K	Arp2/3 complex subunit (Arp2), putative OS=Neosartorya fumigata (strain ATCC MYA-4609 / Af293 / CBS 101355 / FGSC A1100) OX=330879 GN=AFUA_1G13330 PE=3 SV=1	AFUA_1G13330	1	1.01341e-05	103.69	2	ILLTEPPMNPLK(1)NR	-0.093811	1	352840	1	3.28409e-06	75.474	2	ILLTEPPMNPLK(1)NR	0.085849	1	295250	1	5.00803e-09	135.28	2	ILLTEPPMNPLK(1)NR	-0.48586	1	260610
E9R082	102	K	Arp2/3 complex subunit (Arp2), putative OS=Neosartorya fumigata (strain ATCC MYA-4609 / Af293 / CBS 101355 / FGSC A1100) OX=330879 GN=AFUA_1G13330 PE=3 SV=1	AFUA_1G13330	1	0.000121809	75.474	2	K(1)ILLTEPPMNPLK	2.4714	1	179570									1	1.51771e-12	120.65	2	K(1)ILLTEPPMNPLK	2.0251	1	157980
E9R082	95	K	Arp2/3 complex subunit (Arp2), putative OS=Neosartorya fumigata (strain ATCC MYA-4609 / Af293 / CBS 101355 / FGSC A1100) OX=330879 GN=AFUA_1G13330 PE=3 SV=1	AFUA_1G13330	1	0.0112594	45.489	2	MK(1)IDPTGR	4.3515	1	89735	1	0.00552993	77.072	2	MK(1)IDPTGR	2.8923	1	59625	1	0.00469076	69.905	2	MK(1)IDPTGR	3.1187	1	57194
E9R0F1	115	K	Related to sporozoite surface protein 2 OS=Neosartorya fumigata (strain ATCC MYA-4609 / Af293 / CBS 101355 / FGSC A1100) OX=330879 GN=AFUA_1G13670 PE=4 SV=1	AFUA_1G13670	1	0.00101304	98.009	2	DTFPYCK(1)ALK	1.1614	1	3602500	1	0.00212575	76.605	2	DTFPYCK(1)ALK	1.1624	1	3035100	1	0.00190718	76.605	2	DTFPYCK(1)ALK	0.66313	1	3683000
E9R0F1	191	K	Related to sporozoite surface protein 2 OS=Neosartorya fumigata (strain ATCC MYA-4609 / Af293 / CBS 101355 / FGSC A1100) OX=330879 GN=AFUA_1G13670 PE=4 SV=1	AFUA_1G13670	1	1.37226e-56	181.24	4	EGAEQSAPQAEHSTK(1)QDAQQGSHQGQEVQNSPK	-2.2882	2	762480	1	4.29344e-58	165.18	4	EGAEQSAPQAEHSTK(1)QDAQQGSHQGQEVQNSPK	-1.1536	2	713640	1	1.52282e-91	286.88	4	EGAEQSAPQAEHSTK(1)QDAQQGSHQGQEVQNSPK	-2.7209	3	964440
E9R0F1	176	K	Related to sporozoite surface protein 2 OS=Neosartorya fumigata (strain ATCC MYA-4609 / Af293 / CBS 101355 / FGSC A1100) OX=330879 GN=AFUA_1G13670 PE=4 SV=1	AFUA_1G13670	1	4.19853e-34	260.18	3	EPYGPK(1)EGAEQSAPQAEHSTK	-0.067625	3	3957300	1	2.63454e-44	239.38	3	EPYGPK(1)EGAEQSAPQAEHSTK	0.025477	5	2964800	1	3.10151e-61	215.53	3	EPYGPK(1)EGAEQSAPQAEHSTK	1.0415	2	4237800
E9R0F1	170	K	Related to sporozoite surface protein 2 OS=Neosartorya fumigata (strain ATCC MYA-4609 / Af293 / CBS 101355 / FGSC A1100) OX=330879 GN=AFUA_1G13670 PE=4 SV=1	AFUA_1G13670	0.76537	9.32708e-07	73.262	4	K(0.765)EPYGPK(0.235)EGAEQSAPQAEHSTK	1.901	1	112130
E9R0F1	66	K	Related to sporozoite surface protein 2 OS=Neosartorya fumigata (strain ATCC MYA-4609 / Af293 / CBS 101355 / FGSC A1100) OX=330879 GN=AFUA_1G13670 PE=4 SV=1	AFUA_1G13670	1	1.42063e-16	152.17	2	K(1)VAQEIINPGPK	3.0795	1	4009100	1	1.10822e-13	145.75	2	K(1)VAQEIINPGPK	1.9835	2	3955900	1	2.70488e-12	126.29	2	K(1)VAQEIINPGPK	2.8459	2	5631200
E9R0F1	77	K	Related to sporozoite surface protein 2 OS=Neosartorya fumigata (strain ATCC MYA-4609 / Af293 / CBS 101355 / FGSC A1100) OX=330879 GN=AFUA_1G13670 PE=4 SV=1	AFUA_1G13670	1	1.03232e-11	105.71	3	VAQEIINPGPK(1)VVTTPYTCDQVK	-2.546	2	1360200	1	1.69143e-15	138.44	3	VAQEIINPGPK(1)VVTTPYTCDQVK	-3.0957	2	1022600	1	3.1402e-22	175.69	3	VAQEIINPGPK(1)VVTTPYTCDQVK	-2.7505	2	1365500
E9R0F1	239	K	Related to sporozoite surface protein 2 OS=Neosartorya fumigata (strain ATCC MYA-4609 / Af293 / CBS 101355 / FGSC A1100) OX=330879 GN=AFUA_1G13670 PE=4 SV=1	AFUA_1G13670	1	3.18928e-10	124.24	2	QEQEAEQASEAAPEK(1)K	-2.9808	1	57331	1	1.86692e-20	124.24	2	QEQEAEQASEAAPEK(1)K	-2.0581	1	26387	1	9.22547e-11	119.79	2	QEQEAEQASEAAPEK(1)K	-1.54	1	41761
E9R0G9	143	K	D-isomer specific 2-hydroxyacid dehydrogenase family protein OS=Neosartorya fumigata (strain ATCC MYA-4609 / Af293 / CBS 101355 / FGSC A1100) OX=330879 GN=AFUA_1G13630 PE=3 SV=1	AFUA_1G13630	1	0.000997093	58.889	2	K(1)GTIMYQLLDK	0.1291	1	29137	1	7.26817e-06	115.04	2	K(1)GTIMYQLLDK	-0.14149	1	29992	1	1.28518e-06	101.45	2	K(1)GTIMYQLLDK	-0.20076	1	23150
E9R0R8	221	K	Glutathione S-transferase GstA OS=Neosartorya fumigata (strain ATCC MYA-4609 / Af293 / CBS 101355 / FGSC A1100) OX=330879 GN=AFUA_3G10830 PE=3 SV=1	AFUA_3G10830	1	5.57434e-05	71.066	3	HVPAPHTIK(1)DLLK	0.38816	1	60305	1	0.000175566	54.584	3	HVPAPHTIK(1)DLLK	-0.10536	1	45665	1	0.000512367	57.293	3	HVPAPHTIK(1)DLLK	-0.62956	1	50131
E9R0R8	40	K	Glutathione S-transferase GstA OS=Neosartorya fumigata (strain ATCC MYA-4609 / Af293 / CBS 101355 / FGSC A1100) OX=330879 GN=AFUA_3G10830 PE=3 SV=1	AFUA_3G10830	1	0.00936172	58.426	2	IDISK(1)NTQK	1.3462	1	107840	1	0.000322313	99.305	2	IDISK(1)NTQK	1.3661	1	87383	1	0.00391378	58.426	2	IDISK(1)NTQK	2.0321	1	87738
E9R0R8	69	K	Glutathione S-transferase GstA OS=Neosartorya fumigata (strain ATCC MYA-4609 / Af293 / CBS 101355 / FGSC A1100) OX=330879 GN=AFUA_3G10830 PE=3 SV=1	AFUA_3G10830	1	3.03898e-18	138	2	IPALTDTFTDGQK(1)IR	0.46567	1	349930
E9R0R8	153	K	Glutathione S-transferase GstA OS=Neosartorya fumigata (strain ATCC MYA-4609 / Af293 / CBS 101355 / FGSC A1100) OX=330879 GN=AFUA_3G10830 PE=3 SV=1	AFUA_3G10830	1	2.55115e-05	106.11	2	LYGVLDK(1)HLSTSK	-1.0793	1	236900	1	0.000169005	61.194	2	LYGVLDK(1)HLSTSK	-1.6965	1	169290	1	0.00194261	67.548	2	LYGVLDK(1)HLSTSK	-1.2542	1	206050
E9R1Z4	331	K	SCF ubiquitin ligase complex subunit CulA, putative OS=Neosartorya fumigata (strain ATCC MYA-4609 / Af293 / CBS 101355 / FGSC A1100) OX=330879 GN=AFUA_1G12960 PE=3 SV=1	AFUA_1G12960	1	5.62111e-05	103.8	2	AK(1)FETHVR	0.27271	1	208590	1	2.56336e-13	154.71	2	AK(1)FETHVR	-0.21449	1	124500	1	0.000190198	141.93	2	AK(1)FETHVR	0.16796	1	127700
E9R1Z4	494	K	SCF ubiquitin ligase complex subunit CulA, putative OS=Neosartorya fumigata (strain ATCC MYA-4609 / Af293 / CBS 101355 / FGSC A1100) OX=330879 GN=AFUA_1G12960 PE=3 SV=1	AFUA_1G12960	1	4.51409e-11	138.23	2	EACGFEYTNK(1)LQR	3.7682	1	78795	1	1.45536e-15	120.65	2	EACGFEYTNK(1)LQR	2.0448	1	59363	1	2.63622e-14	135.28	2	EACGFEYTNK(1)LQR	2.6263	1	69142
E9R1Z4	734	K	SCF ubiquitin ligase complex subunit CulA, putative OS=Neosartorya fumigata (strain ATCC MYA-4609 / Af293 / CBS 101355 / FGSC A1100) OX=330879 GN=AFUA_1G12960 PE=3 SV=1	AFUA_1G12960	1	0.000752943	48.822	3	HVQLVQEVIQQVK(1)SR	-2.4104	1	53877	1	0.00113974	54.199	3	HVQLVQEVIQQVK(1)SR	-0.19158	1	33727
E9R1Z4	322	K	SCF ubiquitin ligase complex subunit CulA, putative OS=Neosartorya fumigata (strain ATCC MYA-4609 / Af293 / CBS 101355 / FGSC A1100) OX=330879 GN=AFUA_1G12960 PE=3 SV=1	AFUA_1G12960	1	0.00103596	81.163	2	IK(1)DGLDPLR	-0.58208	1	110820	1	8.83237e-06	131.22	2	IK(1)DGLDPLR	0.29901	1	80879	1	0.000649228	58.916	2	IK(1)DGLDPLR	0.81994	2	121170
E9R1Z4	703	K	SCF ubiquitin ligase complex subunit CulA, putative OS=Neosartorya fumigata (strain ATCC MYA-4609 / Af293 / CBS 101355 / FGSC A1100) OX=330879 GN=AFUA_1G12960 PE=3 SV=1	AFUA_1G12960	1	0.000420394	58.916	2	K(1)LLLQSAIVR	0.98657	1	48179	1	0.000487523	74.269	2	K(1)LLLQSAIVR	0.24015	1	35864	1	0.000841442	65.933	2	K(1)LLLQSAIVR	0.13171	1	47280
E9R1Z4	148	K	SCF ubiquitin ligase complex subunit CulA, putative OS=Neosartorya fumigata (strain ATCC MYA-4609 / Af293 / CBS 101355 / FGSC A1100) OX=330879 GN=AFUA_1G12960 PE=3 SV=1	AFUA_1G12960	1	0.000107168	74.524	2	K(1)NVYDVYTLHLVK	1.5977	1	58084	1	1.33212e-05	90.689	2	K(1)NVYDVYTLHLVK	1.8436	1	34901	1	3.11174e-05	86.838	2	K(1)NVYDVYTLHLVK	2.2581	1	46507
E9R1Z4	264	K	SCF ubiquitin ligase complex subunit CulA, putative OS=Neosartorya fumigata (strain ATCC MYA-4609 / Af293 / CBS 101355 / FGSC A1100) OX=330879 GN=AFUA_1G12960 PE=3 SV=1	AFUA_1G12960	1	0.0155277	51.43	2	LDEEK(1)AR	5.1688	1	29393	1	0.021933	53.679	2	LDEEK(1)AR	3.4747	1	22790
E9R1Z4	484	K	SCF ubiquitin ligase complex subunit CulA, putative OS=Neosartorya fumigata (strain ATCC MYA-4609 / Af293 / CBS 101355 / FGSC A1100) OX=330879 GN=AFUA_1G12960 PE=3 SV=1	AFUA_1G12960	1	0.000290789	74.524	2	LK(1)EACGFEYTNK	5.5677	1	101130	1	5.01977e-05	78.043	2	LK(1)EACGFEYTNK	3.8788	1	77339	1	6.06849e-06	78.864	2	LK(1)EACGFEYTNK	2.9568	1	111230
E9R1Z4	482	K	SCF ubiquitin ligase complex subunit CulA, putative OS=Neosartorya fumigata (strain ATCC MYA-4609 / Af293 / CBS 101355 / FGSC A1100) OX=330879 GN=AFUA_1G12960 PE=3 SV=1	AFUA_1G12960	1	1.19742e-08	100.69	3	LVHVSSVSDDAETSMISK(1)LK	-0.34436	1	31642	1	3.84634e-06	85.081	3	LVHVSSVSDDAETSMISK(1)LK	-0.3652	1	21319	1	7.17594e-05	65.173	3	LVHVSSVSDDAETSMISK(1)LK	0.19078	1	36104
E9R1Z4	696	K	SCF ubiquitin ligase complex subunit CulA, putative OS=Neosartorya fumigata (strain ATCC MYA-4609 / Af293 / CBS 101355 / FGSC A1100) OX=330879 GN=AFUA_1G12960 PE=3 SV=1	AFUA_1G12960	1	1.34177e-06	58.313	3	VESDDTHK(1)TIEEDRK	2.5347	1	13807	1	8.93225e-06	59.731	3	VESDDTHK(1)TIEEDRK	2.4501	1	10173
E9R1Z4	277	K	SCF ubiquitin ligase complex subunit CulA, putative OS=Neosartorya fumigata (strain ATCC MYA-4609 / Af293 / CBS 101355 / FGSC A1100) OX=330879 GN=AFUA_1G12960 PE=3 SV=1	AFUA_1G12960	1	0.000710346	49.16	3	VGLYLHPDIMK(1)R	0.28825	1	8153.3	1	0.000124338	43.168	2	VGLYLHPDIMK(1)R	-0.40885	1	74252	1	0.000909785	69.915	2	VGLYLHPDIMK(1)R	0.91665	1	88246
E9R1Z4	226	K	SCF ubiquitin ligase complex subunit CulA, putative OS=Neosartorya fumigata (strain ATCC MYA-4609 / Af293 / CBS 101355 / FGSC A1100) OX=330879 GN=AFUA_1G12960 PE=3 SV=1	AFUA_1G12960	1	0.00234527	48.701	2	VYFEK(1)PFIAATR	0.98506	1	37208									1	0.000378827	66.664	2	VYFEK(1)PFIAATR	-0.73595	1	23690
E9R1Z4	162	K	SCF ubiquitin ligase complex subunit CulA, putative OS=Neosartorya fumigata (strain ATCC MYA-4609 / Af293 / CBS 101355 / FGSC A1100) OX=330879 GN=AFUA_1G12960 PE=3 SV=1	AFUA_1G12960	1	0.0121808	49.96	2	WK(1)DDFFMK	0.28957	1	51204	1	0.00615424	72.038	2	WK(1)DDFFMK	0.3488	1	40741	1	0.00456785	77.072	2	WK(1)DDFFMK	-0.13187	1	37463
E9R1Z4	168	K	SCF ubiquitin ligase complex subunit CulA, putative OS=Neosartorya fumigata (strain ATCC MYA-4609 / Af293 / CBS 101355 / FGSC A1100) OX=330879 GN=AFUA_1G12960 PE=3 SV=1	AFUA_1G12960	0.999999	0.000352253	67.548	3	WKDDFFMK(1)VHEK	0.49274	1	27135									0.999999	0.0105288	65.879	3	WKDDFFMK(1)VHEK	-0.17694	1	26004
E9R1Z4	422	K	SCF ubiquitin ligase complex subunit CulA, putative OS=Neosartorya fumigata (strain ATCC MYA-4609 / Af293 / CBS 101355 / FGSC A1100) OX=330879 GN=AFUA_1G12960 PE=3 SV=1	AFUA_1G12960	1	0.00700115	65.313	2	YTDSLLK(1)K	0.59334	1	50219	1	0.0186408	47.349	2	YTDSLLK(1)K	-0.72025	1	33153	1	0.0588016	42.835	2	YTDSLLK(1)K	0.39003	1	44356
E9R1Z4	125	K	SCF ubiquitin ligase complex subunit CulA, putative OS=Neosartorya fumigata (strain ATCC MYA-4609 / Af293 / CBS 101355 / FGSC A1100) OX=330879 GN=AFUA_1G12960 PE=3 SV=1	AFUA_1G12960	1	1.14774e-16	173.07	2	YTTAAK(1)YVNHLFR	0.059018	1	48310	1	3.17586e-15	187.33	2	YTTAAK(1)YVNHLFR	0.81562	1	69979	1	2.88495e-08	110.88	2	YTTAAK(1)YVNHLFR	-0.56948	1	77296
E9R226	51	K	Exo-beta-1,3-glucanase Exg0 OS=Neosartorya fumigata (strain ATCC MYA-4609 / Af293 / CBS 101355 / FGSC A1100) OX=330879 GN=AFUA_1G14450 PE=4 SV=1	AFUA_1G14450	1	2.22775e-16	165.39	2	DTASSFWVANIK(1)R	1.3837	1	114970									1	1.93909e-05	94.804	2	DTASSFWVANIK(1)R	1.2962	1	112340
E9R226	723	K	Exo-beta-1,3-glucanase Exg0 OS=Neosartorya fumigata (strain ATCC MYA-4609 / Af293 / CBS 101355 / FGSC A1100) OX=330879 GN=AFUA_1G14450 PE=4 SV=1	AFUA_1G14450	1	2.93104e-25	172.92	2	IGGSAGTELQSDK(1)CSK	-3.0192	1	280930	1	1.24775e-34	190.87	2	IGGSAGTELQSDK(1)CSK	-3.1091	1	275840	1	2.16131e-48	214.14	2	IGGSAGTELQSDK(1)CSK	-2.0372	1	517730
E9R226	634	K	Exo-beta-1,3-glucanase Exg0 OS=Neosartorya fumigata (strain ATCC MYA-4609 / Af293 / CBS 101355 / FGSC A1100) OX=330879 GN=AFUA_1G14450 PE=4 SV=1	AFUA_1G14450	1	2.69633e-05	94.63	3	NIK(1)ITGEVWPLLMAHGEK	-3.2616	1	33611	1	0.000158515	65.212	3	NIK(1)ITGEVWPLLMAHGEK	-3.4641	1	18994	1	0.00496609	42.495	3	NIK(1)ITGEVWPLLMAHGEK	-1.9616	1	54726
E9R226	71	K	Exo-beta-1,3-glucanase Exg0 OS=Neosartorya fumigata (strain ATCC MYA-4609 / Af293 / CBS 101355 / FGSC A1100) OX=330879 GN=AFUA_1G14450 PE=4 SV=1	AFUA_1G14450	1	0.0121989	58.286	2	NVK(1)DFGAK	-0.49682	1	165550	1	0.0459453	42.075	2	NVK(1)DFGAK	0.48745	1	146860	1	0.00753568	60.589	2	NVK(1)DFGAK	-0.58365	1	265730
E9R226	590	K	Exo-beta-1,3-glucanase Exg0 OS=Neosartorya fumigata (strain ATCC MYA-4609 / Af293 / CBS 101355 / FGSC A1100) OX=330879 GN=AFUA_1G14450 PE=4 SV=1	AFUA_1G14450	1	5.24485e-60	218.79	2	SAGAK(1)GDGQTDDTAAIQK	-3.2981	1	642570	1	6.9658e-32	135.89	2	SAGAK(1)GDGQTDDTAAIQK	-3.4668	1	496420	1	2.305e-63	206.14	2	SAGAK(1)GDGQTDDTAAIQK	-2.5733	2	1193800
E9R226	585	K	Exo-beta-1,3-glucanase Exg0 OS=Neosartorya fumigata (strain ATCC MYA-4609 / Af293 / CBS 101355 / FGSC A1100) OX=330879 GN=AFUA_1G14450 PE=4 SV=1	AFUA_1G14450	1	1.12583e-05	92.319	3	SKPQYAEYAASSFVSVK(1)SAGAK	2.5666	1	202040	1	8.88216e-07	112.67	3	SKPQYAEYAASSFVSVK(1)SAGAK	1.2185	1	164370	1	3.89203e-15	130.81	3	SKPQYAEYAASSFVSVK(1)SAGAK	1.7799	1	321850
E9R2B2	10	K	U6 snRNA-associated Sm-like protein LSm8 OS=Neosartorya fumigata (strain ATCC MYA-4609 / Af293 / CBS 101355 / FGSC A1100) OX=330879 GN=LSM8 PE=3 SV=1	LSM8	1	0.0172244	46.033	2	K(1)VLILTVDGR	-2.4761	1	25384	1	0.0104992	50.834	2	K(1)VLILTVDGR	-0.44318	1	21276	1	0.0119639	51.872	2	K(1)VLILTVDGR	-1.2175	1	29649
E9R2S1	157	K	C2H2 transcription factor, putative OS=Neosartorya fumigata (strain ATCC MYA-4609 / Af293 / CBS 101355 / FGSC A1100) OX=330879 GN=AFUA_1G13050 PE=4 SV=1	AFUA_1G13050	1	0.0347202	42.075	2	QENLK(1)EHLR	1.0171	1	26946
E9R337	363	K	D-xylulose reductase OS=Neosartorya fumigata (strain ATCC MYA-4609 / Af293 / CBS 101355 / FGSC A1100) OX=330879 GN=AFUA_1G14390 PE=3 SV=1	AFUA_1G14390	1	1.56373e-05	112.93	3	LDHVEK(1)QVVTHR	2.5696	1	29926	1	0.000116931	103.69	3	LDHVEK(1)QVVTHR	0.67834	1	25117	1	1.2608e-05	99.34	2	LDHVEK(1)QVVTHR	-1.1005	2	40561
E9R3C5	1700	K	Myosin class II heavy chain (MHC), putative OS=Neosartorya fumigata (strain ATCC MYA-4609 / Af293 / CBS 101355 / FGSC A1100) OX=330879 GN=AFUA_1G11450 PE=4 SV=1	AFUA_1G11450	1	5.9985e-05	110.88	2	ASALAAAAEAK(1)ER	2.2623	2	107260	1	8.81761e-09	112.93	2	ASALAAAAEAK(1)ER	1.4141	2	121900	1	1.36559e-05	92.707	2	ASALAAAAEAK(1)ER	0.060404	2	170260
E9R3C5	1609	K	Myosin class II heavy chain (MHC), putative OS=Neosartorya fumigata (strain ATCC MYA-4609 / Af293 / CBS 101355 / FGSC A1100) OX=330879 GN=AFUA_1G11450 PE=4 SV=1	AFUA_1G11450	1	0.00188577	68.49	2	LENHELQNK(1)AAR	-1.2893	2	59485	1	6.06644e-05	75.474	2	LENHELQNK(1)AAR	-0.42897	2	59597	1	1.71549e-12	139.78	2	LENHELQNK(1)AAR	-0.49916	2	88479
E9R3C5	1579	K	Myosin class II heavy chain (MHC), putative OS=Neosartorya fumigata (strain ATCC MYA-4609 / Af293 / CBS 101355 / FGSC A1100) OX=330879 GN=AFUA_1G11450 PE=4 SV=1	AFUA_1G11450	1	0.00144971	58.313	2	LK(1)FIFGQSQQENAR	2.6429	1	22555
E9R3C5	1414	K	Myosin class II heavy chain (MHC), putative OS=Neosartorya fumigata (strain ATCC MYA-4609 / Af293 / CBS 101355 / FGSC A1100) OX=330879 GN=AFUA_1G11450 PE=4 SV=1	AFUA_1G11450	1	0.0289168	42.835	2	LLQFK(1)EEK	-0.47234	1	23831	1	0.00454872	75.243	2	LLQFK(1)EEK	-2.5884	1	31188	1	0.0373167	49.96	2	LLQFK(1)EEK	-1.9475	1	42208
E9R3D1	482	K	Serine palmitoyltransferase 2, putative OS=Neosartorya fumigata (strain ATCC MYA-4609 / Af293 / CBS 101355 / FGSC A1100) OX=330879 GN=AFUA_1G11890 PE=4 SV=1	AFUA_1G11890	1	0.0233144	42.229	2	AMIDK(1)LR	-1.7443	1	10524
E9R3D7	452	K	Phosphatidate cytidylyltransferase, mitochondrial OS=Neosartorya fumigata (strain ATCC MYA-4609 / Af293 / CBS 101355 / FGSC A1100) OX=330879 GN=AFUA_1G14100 PE=3 SV=1	AFUA_1G14100	1	0.0200408	48.157	2	IAADENLK(1)K	1.6826	1	115890	1	0.00978454	74.486	2	IAADENLK(1)K	0.73959	1	88356
E9R3D7	453	K	Phosphatidate cytidylyltransferase, mitochondrial OS=Neosartorya fumigata (strain ATCC MYA-4609 / Af293 / CBS 101355 / FGSC A1100) OX=330879 GN=AFUA_1G14100 PE=3 SV=1	AFUA_1G14100	1	0.00121199	96.311	2	K(1)EIQASITK	0.82702	1	42759	1	0.00172945	81.099	2	K(1)EIQASITK	-1.122	1	35648	1	0.00111662	85.716	2	K(1)EIQASITK	0.40228	1	43065
E9R3F6	512	K	C6 transcription factor, putative OS=Neosartorya fumigata (strain ATCC MYA-4609 / Af293 / CBS 101355 / FGSC A1100) OX=330879 GN=AFUA_6G11230 PE=4 SV=1	AFUA_6G11230	1	0.000236617	57.003	2	AAK(1)DISQLASIR	-0.53252	1	27324
E9R3W5	88	K	Spermidine synthase OS=Neosartorya fumigata (strain ATCC MYA-4609 / Af293 / CBS 101355 / FGSC A1100) OX=330879 GN=AFUA_1G13490 PE=3 SV=1	AFUA_1G13490	1	1.29823e-64	237.51	3	DEFSYQEMITHLAMNSHPNPK(1)K	2.0759	4	1820300	1	6.57949e-56	188.77	3	DEFSYQEMITHLAMNSHPNPK(1)K	-1.1718	1	894460	1	1.03656e-38	173.63	3	DEFSYQEMITHLAMNSHPNPK(1)K	-0.57267	1	953830
E9R3W5	89	K	Spermidine synthase OS=Neosartorya fumigata (strain ATCC MYA-4609 / Af293 / CBS 101355 / FGSC A1100) OX=330879 GN=AFUA_1G13490 PE=3 SV=1	AFUA_1G13490	1	1.34288e-05	104.04	2	K(1)VLVIGGGDGGVLR	-1.2799	1	753800	1	3.00862e-08	97.175	2	K(1)VLVIGGGDGGVLR	1.4113	2	559500	1	1.15477e-12	128.97	2	K(1)VLVIGGGDGGVLR	-0.95352	2	620380
E9R3W5	128	K	Spermidine synthase OS=Neosartorya fumigata (strain ATCC MYA-4609 / Af293 / CBS 101355 / FGSC A1100) OX=330879 GN=AFUA_1G13490 PE=3 SV=1	AFUA_1G13490	1	3.46172e-10	133.07	3	K(1)YLPGMSIGFQHPNVK	0.71948	3	1036200	1	8.01669e-15	138	3	K(1)YLPGMSIGFQHPNVK	0.37744	3	675560	1	2.39693e-08	112.7	3	K(1)YLPGMSIGFQHPNVK	-0.69612	3	652510
E9R3W5	154	K	Spermidine synthase OS=Neosartorya fumigata (strain ATCC MYA-4609 / Af293 / CBS 101355 / FGSC A1100) OX=330879 GN=AFUA_1G13490 PE=3 SV=1	AFUA_1G13490	1	9.31781e-06	136.84	2	VHIGDGFQFLK(1)ER	3.0593	4	1176000	1	9.63632e-22	172.51	2	VHIGDGFQFLK(1)ER	4.6933	3	758440	1	5.6976e-10	154.81	2	VHIGDGFQFLK(1)ER	2.0051	3	670140
E9R3W5	38	K	Spermidine synthase OS=Neosartorya fumigata (strain ATCC MYA-4609 / Af293 / CBS 101355 / FGSC A1100) OX=330879 GN=AFUA_1G13490 PE=3 SV=1	AFUA_1G13490	1	8.88164e-24	215.84	2	VNQILHHEK(1)SK	3.4292	2	737250	1	0.00148611	56.202	3	VNQILHHEK(1)SK	0.80817	1	271950	1	4.94169e-18	164.31	2	VNQILHHEK(1)SK	3.8666	2	799930
E9R3X0	447	K	G2/M phase checkpoint control protein Sum2, putative OS=Neosartorya fumigata (strain ATCC MYA-4609 / Af293 / CBS 101355 / FGSC A1100) OX=330879 GN=AFUA_1G12390 PE=4 SV=1	AFUA_1G12390	1	0.00675549	49.96	2	FNK(1)QDLVK	-1.7076	1	203920	1	0.00408429	62.88	2	FNK(1)QDLVK	-1.166	1	154740	1	0.00694715	65.156	2	FNK(1)QDLVK	-0.50808	1	28345
E9R3X0	16	K	G2/M phase checkpoint control protein Sum2, putative OS=Neosartorya fumigata (strain ATCC MYA-4609 / Af293 / CBS 101355 / FGSC A1100) OX=330879 GN=AFUA_1G12390 PE=4 SV=1	AFUA_1G12390	1	0.00125659	60.892	2	FNLISK(1)SDIR	-0.93908	1	158640	1	1.58342e-11	131.22	2	FNLISK(1)SDIR	0.0070624	1	144290
E9R3X0	74	K	G2/M phase checkpoint control protein Sum2, putative OS=Neosartorya fumigata (strain ATCC MYA-4609 / Af293 / CBS 101355 / FGSC A1100) OX=330879 GN=AFUA_1G12390 PE=4 SV=1	AFUA_1G12390	1	2.9732e-07	117.21	2	GSDVK(1)DISVAEEK	-0.33247	1	373620	1	3.91524e-06	86.838	2	GSDVK(1)DISVAEEK	0.33022	1	259990	1	1.62581e-12	121.71	2	GSDVK(1)DISVAEEK	-0.42062	1	236010
E9R3X0	83	K	G2/M phase checkpoint control protein Sum2, putative OS=Neosartorya fumigata (strain ATCC MYA-4609 / Af293 / CBS 101355 / FGSC A1100) OX=330879 GN=AFUA_1G12390 PE=4 SV=1	AFUA_1G12390	1	5.58664e-05	87.895	2	K(1)ENAQPEPPR	1.0637	2	36277
E9R426	90	K	Aflatoxin B1-aldehyde reductase GliO-like, putative OS=Neosartorya fumigata (strain ATCC MYA-4609 / Af293 / CBS 101355 / FGSC A1100) OX=330879 GN=AFUA_1G13370 PE=4 SV=1	AFUA_1G13370	1	1.30407e-06	84.102	3	WYPHTPGAHK(1)PDVLR	-1.2747	1	126270	1	7.40554e-05	97.594	3	WYPHTPGAHK(1)PDVLR	-1.7151	1	105250	1	1.52187e-05	91.245	3	WYPHTPGAHK(1)PDVLR	-1.2069	1	108400
E9R426	239	K	Aflatoxin B1-aldehyde reductase GliO-like, putative OS=Neosartorya fumigata (strain ATCC MYA-4609 / Af293 / CBS 101355 / FGSC A1100) OX=330879 GN=AFUA_1G13370 PE=4 SV=1	AFUA_1G13370	1	0.0699308	41.824	2	YFK(1)DATFDALR	1.4755	1	26943									1	0.00307346	72.922	2	YFK(1)DATFDALR	2.8429	1	20663
E9R4W4	67	K	Carboxypeptidase OS=Neosartorya fumigata (strain ATCC MYA-4609 / Af293 / CBS 101355 / FGSC A1100) OX=330879 GN=AFUA_2G03510 PE=3 SV=1	AFUA_2G03510	1	0.0038003	54.436	2	DTK(1)PYLVK	0.023586	1	313010	1	0.00149734	88.921	2	DTK(1)PYLVK	-1.0402	1	254720	1	0.00205802	86.205	2	DTK(1)PYLVK	-0.2999	2	950470
E9R4W4	72	K	Carboxypeptidase OS=Neosartorya fumigata (strain ATCC MYA-4609 / Af293 / CBS 101355 / FGSC A1100) OX=330879 GN=AFUA_2G03510 PE=3 SV=1	AFUA_2G03510	1	4.70421e-07	133.13	2	DTKPYLVK(1)SLPDVK	-0.25207	5	1277000	1	2.50282e-22	137.39	2	DTKPYLVK(1)SLPDVK	-0.80919	3	1052900	1	6.08404e-34	176.58	2	PYLVK(1)SLPDVK	-0.80502	5	2504000
E9R4W4	193	K	Carboxypeptidase OS=Neosartorya fumigata (strain ATCC MYA-4609 / Af293 / CBS 101355 / FGSC A1100) OX=330879 GN=AFUA_2G03510 PE=3 SV=1	AFUA_2G03510	1	3.2775e-05	96.957	2	FFK(1)NFQEIFGIK	-0.30268	1	56427	1	1.17874e-05	116.13	2	FFK(1)NFQEIFGIK	1.0636	1	20583	1	4.1627e-12	101.48	2	FFK(1)NFQEIFGIK	3.5318	1	49961
E9R4W4	202	K	Carboxypeptidase OS=Neosartorya fumigata (strain ATCC MYA-4609 / Af293 / CBS 101355 / FGSC A1100) OX=330879 GN=AFUA_2G03510 PE=3 SV=1	AFUA_2G03510	1	1.05003e-11	127.93	2	NFQEIFGIK(1)NYK	0.012797	1	1292400	1	7.27805e-27	191.24	2	NFQEIFGIK(1)NYK	0.0178	1	834450	1	5.04825e-08	124.81	2	NFQEIFGIK(1)NYK	-0.12127	1	1558900
E9R4W4	64	K	Carboxypeptidase OS=Neosartorya fumigata (strain ATCC MYA-4609 / Af293 / CBS 101355 / FGSC A1100) OX=330879 GN=AFUA_2G03510 PE=3 SV=1	AFUA_2G03510	1	1.56262e-06	138.23	2	FLNK(1)DTK	0.5373	3	2247300	1	3.61321e-09	160.98	2	FLNK(1)DTK	0.11031	3	1498100	1	2.22206e-27	203.8	2	FLNK(1)DTK	0.70751	5	3946900
E9R4W4	205	K	Carboxypeptidase OS=Neosartorya fumigata (strain ATCC MYA-4609 / Af293 / CBS 101355 / FGSC A1100) OX=330879 GN=AFUA_2G03510 PE=3 SV=1	AFUA_2G03510	1	0.00381193	71.219	2	NYK(1)IYVTGESYAGR	4.7663	1	1065900									1	8.29455e-07	110.44	2	NYK(1)IYVTGESYAGR	3.533	1	1314900
E9R4Z9	368	K	Geranylgeranyl diphosphate synthase OS=Neosartorya fumigata (strain ATCC MYA-4609 / Af293 / CBS 101355 / FGSC A1100) OX=330879 GN=AFUA_1G13160 PE=3 SV=1	AFUA_1G13160	1	0.000400596	46.068	2	AILDK(1)ITESTLR	-0.23846	1	23484	1	0.00321307	54.27	2	AILDK(1)ITESTLR	-0.78603	1	22630	1	1.44983e-05	75.474	2	AILDK(1)ITESTLR	-0.74791	1	39193
E9R4Z9	268	K	Geranylgeranyl diphosphate synthase OS=Neosartorya fumigata (strain ATCC MYA-4609 / Af293 / CBS 101355 / FGSC A1100) OX=330879 GN=AFUA_1G13160 PE=3 SV=1	AFUA_1G13160	1	1.19757e-06	65.12	2	TYTQNK(1)GLCEDLTEGK	-2.2975	1	6832.1									1	6.27896e-06	61.067	2	TYTQNK(1)GLCEDLTEGK	-0.28185	1	14535
E9R554	332	K	Membrane-tethered transcription factor (SPT23), putative OS=Neosartorya fumigata (strain ATCC MYA-4609 / Af293 / CBS 101355 / FGSC A1100) OX=330879 GN=AFUA_1G12550 PE=4 SV=1	AFUA_1G12550	1	0.00192787	48.701	3	HVLTVHPTSLK(1)SR	1.1783	1	13808									1	0.000559218	55.754	3	HVLTVHPTSLK(1)SR	-0.1703	1	12423
E9R5E2	131	K	Glutamine--fructose-6-phosphate transaminase (isomerizing) OS=Neosartorya fumigata (strain ATCC MYA-4609 / Af293 / CBS 101355 / FGSC A1100) OX=330879 GN=AFUA_6G06340 PE=4 SV=1	AFUA_6G06340	1	2.71371e-11	129.56	2	ALLESK(1)GFR	-0.49374	1	1390300	1	0.000133454	87.251	2	ALLESK(1)GFR	-0.29815	1	1031500	1	3.72815e-05	84.368	2	ALLESK(1)GFR	-0.53071	1	955570
E9R5E2	551	K	Glutamine--fructose-6-phosphate transaminase (isomerizing) OS=Neosartorya fumigata (strain ATCC MYA-4609 / Af293 / CBS 101355 / FGSC A1100) OX=330879 GN=AFUA_6G06340 PE=4 SV=1	AFUA_6G06340	1	4.76397e-10	126.48	2	DQK(1)SLLLLGR	-0.53454	3	1428800	1	2.07208e-10	112.8	2	DQK(1)SLLLLGR	-0.64946	3	1018700	1	2.542e-09	123.5	2	DQK(1)SLLLLGR	0.2929	2	685590
E9R5E2	524	K	Glutamine--fructose-6-phosphate transaminase (isomerizing) OS=Neosartorya fumigata (strain ATCC MYA-4609 / Af293 / CBS 101355 / FGSC A1100) OX=330879 GN=AFUA_6G06340 PE=4 SV=1	AFUA_6G06340	1	2.51841e-56	207.12	4	RREEIMDGLSK(1)ISGQFR	-2.0016	7	1063400	1	5.64479e-26	133.07	3	REEIMDGLSK(1)ISGQFR	-1.5865	7	698120	1	6.55109e-48	175.54	3	REEIMDGLSK(1)ISGQFR	-0.55689	5	431260
E9R5E2	534	K	Glutamine--fructose-6-phosphate transaminase (isomerizing) OS=Neosartorya fumigata (strain ATCC MYA-4609 / Af293 / CBS 101355 / FGSC A1100) OX=330879 GN=AFUA_6G06340 PE=4 SV=1	AFUA_6G06340	1	1.30616e-05	123.5	2	EILK(1)LNEPIK	-0.21199	1	379980	1	2.43851e-05	127.94	2	EILK(1)LNEPIK	0.6149	1	353530	1	2.04421e-05	120.33	2	EILK(1)LNEPIK	-0.36864	1	240070
E9R5E2	70	K	Glutamine--fructose-6-phosphate transaminase (isomerizing) OS=Neosartorya fumigata (strain ATCC MYA-4609 / Af293 / CBS 101355 / FGSC A1100) OX=330879 GN=AFUA_6G06340 PE=4 SV=1	AFUA_6G06340	1	1.42667e-17	175.64	2	ELIEESK(1)PDMTK	0.85234	5	742240	1	9.25591e-14	132.44	2	ELIEESK(1)PDMTK	-0.10072	5	646840	1	1.699e-22	165.39	2	ELIEESK(1)PDMTK	0.26238	4	422230
E9R5E2	75	K	Glutamine--fructose-6-phosphate transaminase (isomerizing) OS=Neosartorya fumigata (strain ATCC MYA-4609 / Af293 / CBS 101355 / FGSC A1100) OX=330879 GN=AFUA_6G06340 PE=4 SV=1	AFUA_6G06340	1	4.4777e-33	148.22	4	ELIEESKPDMTK(1)TFESHAGIAHTR	0.58202	4	976200	0.999999	7.58643e-48	158.38	4	ELIEESKPDMTK(1)TFESHAGIAHTR	1.2389	4	699690	0.998578	1.55895e-29	146.37	4	ELIEESK(0.001)PDMTK(0.999)TFESHAGIAHTR	1.471	2	408690
E9R5E2	125	K	Glutamine--fructose-6-phosphate transaminase (isomerizing) OS=Neosartorya fumigata (strain ATCC MYA-4609 / Af293 / CBS 101355 / FGSC A1100) OX=330879 GN=AFUA_6G06340 PE=4 SV=1	AFUA_6G06340	1	0.00158253	65.404	2	ELK(1)ALLESK	-1.337	1	345760	1	0.000244042	111.61	2	ELK(1)ALLESK	-2.7006	1	289970	1	0.000393716	81.163	2	ELK(1)ALLESK	-1.3388	1	289710
E9R5E2	339	K	Glutamine--fructose-6-phosphate transaminase (isomerizing) OS=Neosartorya fumigata (strain ATCC MYA-4609 / Af293 / CBS 101355 / FGSC A1100) OX=330879 GN=AFUA_6G06340 PE=4 SV=1	AFUA_6G06340	1	2.05228e-17	124.69	3	FDHFMQK(1)EIFEQPESVVNTMR	-1.3234	2	342930	1	0.000660966	54.813	3	FDHFMQK(1)EIFEQPESVVNTMR	-1.4552	1	100500
E9R5E2	146	K	Glutamine--fructose-6-phosphate transaminase (isomerizing) OS=Neosartorya fumigata (strain ATCC MYA-4609 / Af293 / CBS 101355 / FGSC A1100) OX=330879 GN=AFUA_6G06340 PE=4 SV=1	AFUA_6G06340	1	1.70481e-100	260.97	2	FETETDTECIAK(1)LAK	0.3922	1	774310	1	1.68242e-54	200.76	2	FETETDTECIAK(1)LAK	0.15172	1	659440	1	7.91646e-48	212.27	2	FETETDTECIAK(1)LAK	-0.46144	1	581070
E9R5E2	647	K	Glutamine--fructose-6-phosphate transaminase (isomerizing) OS=Neosartorya fumigata (strain ATCC MYA-4609 / Af293 / CBS 101355 / FGSC A1100) OX=330879 GN=AFUA_6G06340 PE=4 SV=1	AFUA_6G06340	1	5.53662e-58	204.37	3	PIVICNHDDPEFSSAQTEK(1)IEVPK	-1.7436	3	1016700	1	5.62806e-30	103.27	3	PIVICNHDDPEFSSAQTEK(1)IEVPK	-1.6783	1	312580	1	1.32033e-15	48.037	3	PIVICNHDDPEFSSAQTEK(1)IEVPK	-0.4246	1	54074
E9R5E2	332	K	Glutamine--fructose-6-phosphate transaminase (isomerizing) OS=Neosartorya fumigata (strain ATCC MYA-4609 / Af293 / CBS 101355 / FGSC A1100) OX=330879 GN=AFUA_6G06340 PE=4 SV=1	AFUA_6G06340	1	9.91381e-13	188.98	2	GK(1)FDHFMQK	1.2883	3	2326300	1	0.000118329	120.33	2	GK(1)FDHFMQK	1.7419	4	2082300	1	2.05498e-05	119.07	2	GK(1)FDHFMQK	0.91142	3	1006600
E9R5E2	571	K	Glutamine--fructose-6-phosphate transaminase (isomerizing) OS=Neosartorya fumigata (strain ATCC MYA-4609 / Af293 / CBS 101355 / FGSC A1100) OX=330879 GN=AFUA_6G06340 PE=4 SV=1	AFUA_6G06340	1	6.38947e-05	68.108	2	GSQFPTALEGALK(1)IK	1.8998	2	1099400	1	0.000127131	55.604	2	GSQFPTALEGALK(1)IK	1.1516	1	426630	1	2.83181e-06	73.891	2	GSQFPTALEGALK(1)IK	1.3186	2	933280
E9R5E2	573	K	Glutamine--fructose-6-phosphate transaminase (isomerizing) OS=Neosartorya fumigata (strain ATCC MYA-4609 / Af293 / CBS 101355 / FGSC A1100) OX=330879 GN=AFUA_6G06340 PE=4 SV=1	AFUA_6G06340	1	2.3454e-07	88.421	3	IK(1)EISYLHCEAVMSGELK	3.543	2	339390	1	4.60257e-23	132.01	3	IK(1)EISYLHCEAVMSGELK	-0.81755	1	184200	1	3.09948e-19	85.513	3	IK(1)EISYLHCEAVMSGELK	-0.16149	1	163860
E9R5E2	46	K	Glutamine--fructose-6-phosphate transaminase (isomerizing) OS=Neosartorya fumigata (strain ATCC MYA-4609 / Af293 / CBS 101355 / FGSC A1100) OX=330879 GN=AFUA_6G06340 PE=4 SV=1	AFUA_6G06340	1	7.76063e-05	99.174	2	GYDSAGFAVDGDK(1)K	1.3829	3	645450	1	0.000303812	70.195	2	GYDSAGFAVDGDK(1)K	-0.17521	1	82451	1	1.34535e-18	124.06	2	GYDSAGFAVDGDK(1)K	0.19333	2	85536
E9R5E2	47	K	Glutamine--fructose-6-phosphate transaminase (isomerizing) OS=Neosartorya fumigata (strain ATCC MYA-4609 / Af293 / CBS 101355 / FGSC A1100) OX=330879 GN=AFUA_6G06340 PE=4 SV=1	AFUA_6G06340	1	1.33991e-17	144.16	2	K(1)NEVCAFK	-0.96186	3	602570	1	0.00889032	72.038	2	K(1)NEVCAFK	0.95604	1	438820	1	2.57641e-05	83.623	2	K(1)NEVCAFK	0.85045	2	327800
E9R5E2	54	K	Glutamine--fructose-6-phosphate transaminase (isomerizing) OS=Neosartorya fumigata (strain ATCC MYA-4609 / Af293 / CBS 101355 / FGSC A1100) OX=330879 GN=AFUA_6G06340 PE=4 SV=1	AFUA_6G06340	1	0.000116915	125.17	2	NEVCAFK(1)EVGK	-0.81455	3	1230000	1	5.74692e-12	164.31	2	NEVCAFK(1)EVGK	-0.76914	2	1004300	1	8.20279e-15	191.24	2	NEVCAFK(1)EVGK	0.68677	2	759210
E9R5E2	193	K	Glutamine--fructose-6-phosphate transaminase (isomerizing) OS=Neosartorya fumigata (strain ATCC MYA-4609 / Af293 / CBS 101355 / FGSC A1100) OX=330879 GN=AFUA_6G06340 PE=4 SV=1	AFUA_6G06340	1	2.13366e-07	142.56	2	K(1)GSPLVIGVR	1.2965	1	273300
E9R5E2	235	K	Glutamine--fructose-6-phosphate transaminase (isomerizing) OS=Neosartorya fumigata (strain ATCC MYA-4609 / Af293 / CBS 101355 / FGSC A1100) OX=330879 GN=AFUA_6G06340 PE=4 SV=1	AFUA_6G06340	1	0.00024955	86.243	2	K(1)SATGLLAPPDK	-1.5763	1	761820	1	2.38697e-06	95.138	2	K(1)SATGLLAPPDK	0.68793	1	620060	1	0.00698091	44.82	2	K(1)SATGLLAPPDK	0.12336	1	204500
E9R5E2	246	K	Glutamine--fructose-6-phosphate transaminase (isomerizing) OS=Neosartorya fumigata (strain ATCC MYA-4609 / Af293 / CBS 101355 / FGSC A1100) OX=330879 GN=AFUA_6G06340 PE=4 SV=1	AFUA_6G06340	1	3.29545e-13	143.22	2	SATGLLAPPDK(1)SLLHR	-0.26251	2	1067500	1	1.66696e-10	103.76	2	SATGLLAPPDK(1)SLLHR	-0.070294	3	745010	1	5.98961e-06	80.623	2	SATGLLAPPDK(1)SLLHR	1.0909	2	255060
E9R5E2	284	K	Glutamine--fructose-6-phosphate transaminase (isomerizing) OS=Neosartorya fumigata (strain ATCC MYA-4609 / Af293 / CBS 101355 / FGSC A1100) OX=330879 GN=AFUA_6G06340 PE=4 SV=1	AFUA_6G06340	1	3.45716e-27	139.5	3	K(1)VLYLEDDDIAHVHEGQLNIHR	0.20296	3	964710	1	1.58959e-44	149.14	3	K(1)VLYLEDDDIAHVHEGQLNIHR	0.73326	2	685850	1	1.23706e-16	63.421	3	K(1)VLYLEDDDIAHVHEGQLNIHR	0.52658	3	403290
E9R5E2	17	K	Glutamine--fructose-6-phosphate transaminase (isomerizing) OS=Neosartorya fumigata (strain ATCC MYA-4609 / Af293 / CBS 101355 / FGSC A1100) OX=330879 GN=AFUA_6G06340 PE=4 SV=1	AFUA_6G06340	1	0.000173984	55.578	2	K(1)YIIDTLLNGLSR	-2.6366	1	1049.8
E9R5E2	361	K	Glutamine--fructose-6-phosphate transaminase (isomerizing) OS=Neosartorya fumigata (strain ATCC MYA-4609 / Af293 / CBS 101355 / FGSC A1100) OX=330879 GN=AFUA_6G06340 PE=4 SV=1	AFUA_6G06340	1	3.56938e-25	220.81	2	LDVANK(1)QVTLGGLR	1.9548	3	1557900	1	1.18279e-39	229.4	2	LDVANK(1)QVTLGGLR	0.40786	3	970220	1	3.45567e-42	240.52	2	LDVANK(1)QVTLGGLR	0.46554	2	735560
E9R5E2	63	K	Glutamine--fructose-6-phosphate transaminase (isomerizing) OS=Neosartorya fumigata (strain ATCC MYA-4609 / Af293 / CBS 101355 / FGSC A1100) OX=330879 GN=AFUA_6G06340 PE=4 SV=1	AFUA_6G06340	1	2.75167e-16	165.02	2	LK(1)ELIEESKPDMTK	-1.4412	2	389550	1	1.39928e-22	194.83	2	LK(1)ELIEESKPDMTK	-1.7812	2	336490	1	5.31604e-13	153.52	2	LK(1)ELIEESKPDMTK	-1.5703	2	238180
E9R5E2	308	K	Glutamine--fructose-6-phosphate transaminase (isomerizing) OS=Neosartorya fumigata (strain ATCC MYA-4609 / Af293 / CBS 101355 / FGSC A1100) OX=330879 GN=AFUA_6G06340 PE=4 SV=1	AFUA_6G06340	1	1.90831e-07	112.93	2	LTK(1)DDGTSNVR	0.011631	2	800610	1	1.04602e-08	129.69	2	LTK(1)DDGTSNVR	0.65534	2	665160	1	5.34272e-11	120.65	2	LTK(1)DDGTSNVR	-0.3099	2	476000
E9R5E2	545	K	Glutamine--fructose-6-phosphate transaminase (isomerizing) OS=Neosartorya fumigata (strain ATCC MYA-4609 / Af293 / CBS 101355 / FGSC A1100) OX=330879 GN=AFUA_6G06340 PE=4 SV=1	AFUA_6G06340	1	0.00113736	108.92	2	QMCAK(1)FFK	0.4373	2	485010	1	0.0298301	46.835	2	QMCAK(1)FFK	-3.1078	1	321480
E9R5G2	206	K	Squalene epoxidase erg1 OS=Neosartorya fumigata (strain ATCC MYA-4609 / Af293 / CBS 101355 / FGSC A1100) OX=330879 GN=erg1 PE=3 SV=1	erg1	1	2.86871e-05	81.335	2	QHHPHTPK(1)VSSR	-1.7038	4	287650	1	1.6356e-05	96.957	3	QHHPHTPK(1)VSSR	1.6309	2	105440	1	0.000196882	79.311	3	QHHPHTPK(1)VSSR	1.1732	1	75252
E9R5G2	362	K	Squalene epoxidase erg1 OS=Neosartorya fumigata (strain ATCC MYA-4609 / Af293 / CBS 101355 / FGSC A1100) OX=330879 GN=erg1 PE=3 SV=1	erg1	1	2.445e-05	101.48	3	VMK(1)QLSTFHWER	-2.4234	3	1062800	1	5.07659e-07	144.47	3	VMK(1)QLSTFHWER	-1.5021	3	755500	1	3.25373e-08	133.76	3	VMK(1)QLSTFHWER	-0.64173	3	545070
E9R5G2	358	K	Squalene epoxidase erg1 OS=Neosartorya fumigata (strain ATCC MYA-4609 / Af293 / CBS 101355 / FGSC A1100) OX=330879 GN=erg1 PE=3 SV=1	erg1	1	2.84212e-07	130.31	2	VPNLGDTK(1)R	4.5419	2	1402600	1	6.23099e-06	138.26	2	VPNLGDTK(1)R	5.8871	2	1044200	1	0.00107113	103.8	2	VPNLGDTK(1)R	7.3203	2	934830
E9R5I4	226	K	Prohibitin OS=Neosartorya fumigata (strain ATCC MYA-4609 / Af293 / CBS 101355 / FGSC A1100) OX=330879 GN=AFUA_1G13470 PE=3 SV=1	AFUA_1G13470	1	1.05938e-26	170.22	2	AEGEAESAEIISK(1)AVAK	1.6123	1	252120	1	3.79931e-28	168.43	2	AEGEAESAEIISK(1)AVAK	1.032	1	200080	1	5.05862e-23	132.93	2	AEGEAESAEIISK(1)AVAK	0.48745	1	176090
E9R5I4	230	K	Prohibitin OS=Neosartorya fumigata (strain ATCC MYA-4609 / Af293 / CBS 101355 / FGSC A1100) OX=330879 GN=AFUA_1G13470 PE=3 SV=1	AFUA_1G13470	1	5.4269e-05	95.656	2	AVAK(1)AGSGLIEIR	-0.27431	1	151760	1	4.51939e-08	124.06	2	AVAK(1)AGSGLIEIR	-0.43084	1	163830	1	3.9248e-05	99.276	2	AVAK(1)AGSGLIEIR	-0.12524	1	145440
E9R5I4	186	K	Prohibitin OS=Neosartorya fumigata (strain ATCC MYA-4609 / Af293 / CBS 101355 / FGSC A1100) OX=330879 GN=AFUA_1G13470 PE=3 SV=1	AFUA_1G13470	1	1.06254e-16	196.38	2	AVEQK(1)QIAQQDAER	-2.6071	2	664680	1	1.80341e-16	160.52	2	AVEQK(1)QIAQQDAER	-2.5877	2	540780	1	1.54312e-13	154.09	2	AVEQK(1)QIAQQDAER	-2.3889	1	494960
E9R5I4	270	K	Prohibitin OS=Neosartorya fumigata (strain ATCC MYA-4609 / Af293 / CBS 101355 / FGSC A1100) OX=330879 GN=AFUA_1G13470 PE=3 SV=1	AFUA_1G13470	1	0.000130275	88.24	2	DGGK(1)STSLLLGLR	2.5214	2	219050	1	5.95269e-15	143.22	2	DGGK(1)STSLLLGLR	0.58617	2	147080	1	1.83673e-05	73.655	2	DGGK(1)STSLLLGLR	1.066	2	117950
E9R5I4	266	K	Prohibitin OS=Neosartorya fumigata (strain ATCC MYA-4609 / Af293 / CBS 101355 / FGSC A1100) OX=330879 GN=AFUA_1G13470 PE=3 SV=1	AFUA_1G13470	1	2.06692e-07	54.143	3	EIAQTLANNPNVTYLPGNEGK(1)DGGK	3.1141	1	59657									1	1.97645e-06	96.26	3	EIAQTLANNPNVTYLPGNEGK(1)DGGK	4.2184	1	35296
E9R5I4	245	K	Prohibitin OS=Neosartorya fumigata (strain ATCC MYA-4609 / Af293 / CBS 101355 / FGSC A1100) OX=330879 GN=AFUA_1G13470 PE=3 SV=1	AFUA_1G13470	1	1.1692e-17	84.551	3	RIDATK(1)EIAQTLANNPNVTYLPGNEGK	-0.59319	2	148220	1	9.61012e-33	120.49	3	RIDATK(1)EIAQTLANNPNVTYLPGNEGK	-0.80801	1	65964	1	6.89321e-06	58.691	3	RIDATK(1)EIAQTLANNPNVTYLPGNEGK	0.52378	1	60983
E9R5I4	48	K	Prohibitin OS=Neosartorya fumigata (strain ATCC MYA-4609 / Af293 / CBS 101355 / FGSC A1100) OX=330879 GN=AFUA_1G13470 PE=3 SV=1	AFUA_1G13470	1	6.55288e-22	96.453	3	LSGVQEK(1)VVNEGTHFLIPWLQK	1.3643	1	11952
E9R5I4	102	K	Prohibitin OS=Neosartorya fumigata (strain ATCC MYA-4609 / Af293 / CBS 101355 / FGSC A1100) OX=330879 GN=AFUA_1G13470 PE=3 SV=1	AFUA_1G13470	1	1.49899e-07	57.71	3	VLHRPDVPK(1)LPVIYQTYGTDYDER	-0.31894	1	154320
E9R5K9	142	K	3-hydroxyisobutyrate dehydrogenase OS=Neosartorya fumigata (strain ATCC MYA-4609 / Af293 / CBS 101355 / FGSC A1100) OX=330879 GN=AFUA_6G11020 PE=4 SV=1	AFUA_6G11020	1	1.20779e-13	97.933	3	DVFHSILK(1)HGDLPALEEER	-2.0555	1	117540									1	3.58448e-11	56.436	3	DVFHSILK(1)HGDLPALEEER	-1.9228	1	93982
E9R5K9	96	K	3-hydroxyisobutyrate dehydrogenase OS=Neosartorya fumigata (strain ATCC MYA-4609 / Af293 / CBS 101355 / FGSC A1100) OX=330879 GN=AFUA_6G11020 PE=4 SV=1	AFUA_6G11020	1	0.00283669	44.82	2	EAAK(1)SSGAADGTMK	1.9926	1	60080									1	5.16386e-05	66.953	2	EAAK(1)SSGAADGTMK	0.012004	1	62155
E9R5K9	106	K	3-hydroxyisobutyrate dehydrogenase OS=Neosartorya fumigata (strain ATCC MYA-4609 / Af293 / CBS 101355 / FGSC A1100) OX=330879 GN=AFUA_6G11020 PE=4 SV=1	AFUA_6G11020	1	0.000334127	54.912	2	SSGAADGTMK(1)VEVAQSAR	-0.2706	1	107370									1	1.67342e-17	109.16	2	SSGAADGTMK(1)VEVAQSAR	-1.3706	1	89730
E9R5K9	92	K	3-hydroxyisobutyrate dehydrogenase OS=Neosartorya fumigata (strain ATCC MYA-4609 / Af293 / CBS 101355 / FGSC A1100) OX=330879 GN=AFUA_6G11020 PE=4 SV=1	AFUA_6G11020	1	0.0047575	60.892	2	FVEETK(1)EAAK	1.677	1	123320	1	0.000452102	74.269	2	FVEETK(1)EAAK	1.9396	1	92594	1	0.00130267	62.969	2	FVEETK(1)EAAK	0.60483	1	106660
E9R5K9	313	K	3-hydroxyisobutyrate dehydrogenase OS=Neosartorya fumigata (strain ATCC MYA-4609 / Af293 / CBS 101355 / FGSC A1100) OX=330879 GN=AFUA_6G11020 PE=4 SV=1	AFUA_6G11020	1	0.000124768	96.957	2	GYEGGFGVGLMK(1)K	-1.9062	1	49166	1	0.000426343	58.889	2	GYEGGFGVGLMK(1)K	-0.99525	1	27319	1	0.000100055	60.547	2	GYEGGFGVGLMK(1)K	-2.5737	1	42290
E9R5K9	225	K	3-hydroxyisobutyrate dehydrogenase OS=Neosartorya fumigata (strain ATCC MYA-4609 / Af293 / CBS 101355 / FGSC A1100) OX=330879 GN=AFUA_6G11020 PE=4 SV=1	AFUA_6G11020	1	0.000216328	66.485	2	K(1)AWHLGPPGAGVSGK	1.238	2	233410	1	1.79855e-06	96.313	2	K(1)AWHLGPPGAGVSGK	0.25842	2	209360	1	6.89211e-07	72.031	2	K(1)AWHLGPPGAGVSGK	-0.64784	2	241090
E9R5K9	167	K	3-hydroxyisobutyrate dehydrogenase OS=Neosartorya fumigata (strain ATCC MYA-4609 / Af293 / CBS 101355 / FGSC A1100) OX=330879 GN=AFUA_6G11020 PE=4 SV=1	AFUA_6G11020	1	3.271e-11	74.778	3	LFIDTSTIDPASSK(1)EIANAIHSTR	0.95795	1	58227	1	0.00068099	49.155	3	LFIDTSTIDPASSK(1)EIANAIHSTR	1.7611	1	32406
E9R5S0	103	K	Rheb small monomeric GTPase RhbA OS=Neosartorya fumigata (strain ATCC MYA-4609 / Af293 / CBS 101355 / FGSC A1100) OX=330879 GN=AFUA_5G05480 PE=4 SV=1	AFUA_5G05480	1	4.15474e-21	112.06	3	DK(1)ILNHLGADHVPLVVVGNK	-0.78294	1	188830	1	3.17898e-06	83.061	3	DK(1)ILNHLGADHVPLVVVGNK	-0.050526	1	81295	1	1.39455e-20	112.67	3	DK(1)ILNHLGADHVPLVVVGNK	-0.29399	1	142110
E9R5S0	9	K	Rheb small monomeric GTPase RhbA OS=Neosartorya fumigata (strain ATCC MYA-4609 / Af293 / CBS 101355 / FGSC A1100) OX=330879 GN=AFUA_5G05480 PE=4 SV=1	AFUA_5G05480	1	0.00225375	69.905	2	K(1)IAIVGSR	-0.040519	1	65919	1	0.0331309	49.325	2	K(1)IAIVGSR	-1.9033	1	32801	1	0.00318227	77.072	2	K(1)IAIVGSR	-0.32382	1	50867
E9R5S0	125	K	Rheb small monomeric GTPase RhbA OS=Neosartorya fumigata (strain ATCC MYA-4609 / Af293 / CBS 101355 / FGSC A1100) OX=330879 GN=AFUA_5G05480 PE=4 SV=1	AFUA_5G05480	1	0.00370725	77.072	2	SDLK(1)SEQR	2.4547	1	44155	1	0.0133622	40.502	2	SDLK(1)SEQR	-1.9012	1	28898	1	0.00469076	79.809	2	SDLK(1)SEQR	0.19386	1	34274
E9R643	142	K	Acetoacetyl-CoA synthase OS=Neosartorya fumigata (strain ATCC MYA-4609 / Af293 / CBS 101355 / FGSC A1100) OX=330879 GN=AFUA_1G11880 PE=3 SV=1	AFUA_1G11880	1	0.0282835	44.767	2	K(1)CANSLR	3.9004	1	13081
E9R643	317	K	Acetoacetyl-CoA synthase OS=Neosartorya fumigata (strain ATCC MYA-4609 / Af293 / CBS 101355 / FGSC A1100) OX=330879 GN=AFUA_1G11880 PE=3 SV=1	AFUA_1G11880	1	0.000134464	45.654	3	K(1)EHVLHCDIHPGDR	2.3528	1	24327	1	0.00123195	50.314	3	K(1)EHVLHCDIHPGDR	1.5618	1	20377	1	0.000124962	43.518	3	K(1)EHVLHCDIHPGDR	3.0809	1	17855
E9R643	618	K	Acetoacetyl-CoA synthase OS=Neosartorya fumigata (strain ATCC MYA-4609 / Af293 / CBS 101355 / FGSC A1100) OX=330879 GN=AFUA_1G11880 PE=3 SV=1	AFUA_1G11880	1	0.000178299	87.727	3	LASHGK(1)TPTTMPADLAAR	2.2775	1	40354	1	9.13617e-05	70.598	3	LASHGK(1)TPTTMPADLAAR	1.0716	1	32068	1	0.000144844	59.77	3	LASHGK(1)TPTTMPADLAAR	1.0934	1	34387
E9R643	316	K	Acetoacetyl-CoA synthase OS=Neosartorya fumigata (strain ATCC MYA-4609 / Af293 / CBS 101355 / FGSC A1100) OX=330879 GN=AFUA_1G11880 PE=3 SV=1	AFUA_1G11880	1	1.5676e-06	106	3	PIVHGALGTLLQHK(1)K	0.53847	2	104060	1	6.9421e-07	135.28	3	PIVHGALGTLLQHK(1)K	-0.25021	2	82935	1	2.67772e-05	90.306	3	PIVHGALGTLLQHK(1)K	1.0814	2	87067
E9R643	86	K	Acetoacetyl-CoA synthase OS=Neosartorya fumigata (strain ATCC MYA-4609 / Af293 / CBS 101355 / FGSC A1100) OX=330879 GN=AFUA_1G11880 PE=3 SV=1	AFUA_1G11880	1	1.77698e-05	87.942	2	VMSSEK(1)LLFPR	-2.9365	1	44577	1	0.000684946	78.932	2	VMSSEK(1)LLFPR	-3.2798	1	38236	1	3.74243e-05	92.428	2	VMSSEK(1)LLFPR	-1.5493	1	44527
E9R6J7	486	K	Multifunctional tryptophan biosynthesis protein OS=Neosartorya fumigata (strain ATCC MYA-4609 / Af293 / CBS 101355 / FGSC A1100) OX=330879 GN=AFUA_1G13090 PE=3 SV=1	AFUA_1G13090	1	0.000328159	67.881	2	DVEAYK(1)NDGVK	-0.81913	1	93769	1	4.25197e-05	109.88	2	DVEAYK(1)NDGVK	0.1777	2	181970	1	0.000472624	81.099	2	DVEAYK(1)NDGVK	0.74164	2	201470
E9R6J7	189	K	Multifunctional tryptophan biosynthesis protein OS=Neosartorya fumigata (strain ATCC MYA-4609 / Af293 / CBS 101355 / FGSC A1100) OX=330879 GN=AFUA_1G13090 PE=3 SV=1	AFUA_1G13090	1	4.94159e-27	182.09	4	HK(1)QYAVEGVQFHPESILTEHGR	-0.37312	1	268340	1	7.3955e-20	125.52	4	HK(1)QYAVEGVQFHPESILTEHGR	-1.8467	1	267940	1	9.30875e-22	158.38	4	HK(1)QYAVEGVQFHPESILTEHGR	-1.3185	1	271260
E9R6J7	660	K	Multifunctional tryptophan biosynthesis protein OS=Neosartorya fumigata (strain ATCC MYA-4609 / Af293 / CBS 101355 / FGSC A1100) OX=330879 GN=AFUA_1G13090 PE=3 SV=1	AFUA_1G13090	1	2.11488e-06	139.02	2	K(1)FALDESSIAR	0.15831	1	190740	1	0.0066124	62.271	2	K(1)FALDESSIAR	0.84324	1	185630	1	1.34965e-06	111.61	2	K(1)FALDESSIAR	-0.41463	1	223940
E9R6J7	67	K	Multifunctional tryptophan biosynthesis protein OS=Neosartorya fumigata (strain ATCC MYA-4609 / Af293 / CBS 101355 / FGSC A1100) OX=330879 GN=AFUA_1G13090 PE=3 SV=1	AFUA_1G13090	1	7.32609e-05	42.959	3	K(1)PTQLVISPGPGHPETDAGISNAAIK	-0.74404	1	49156
E9R6J7	92	K	Multifunctional tryptophan biosynthesis protein OS=Neosartorya fumigata (strain ATCC MYA-4609 / Af293 / CBS 101355 / FGSC A1100) OX=330879 GN=AFUA_1G13090 PE=3 SV=1	AFUA_1G13090	0.999999	5.64654e-14	61.319	4	KPTQLVISPGPGHPETDAGISNAAIK(1)YFGGK	-0.64837	1	95297									0.999999	3.26977e-10	60.055	4	KPTQLVISPGPGHPETDAGISNAAIK(1)YFGGK	-1.3763	1	56375
E9R6J7	246	K	Multifunctional tryptophan biosynthesis protein OS=Neosartorya fumigata (strain ATCC MYA-4609 / Af293 / CBS 101355 / FGSC A1100) OX=330879 GN=AFUA_1G13090 PE=3 SV=1	AFUA_1G13090	1	0.00250982	97.033	2	K(1)TSILNK	-0.53725	1	157430	1	0.00608627	93.561	2	K(1)TSILNK	-0.72084	1	152830	1	0.00344673	100.75	2	K(1)TSILNK	-0.69957	1	174550
E9R6J7	252	K	Multifunctional tryptophan biosynthesis protein OS=Neosartorya fumigata (strain ATCC MYA-4609 / Af293 / CBS 101355 / FGSC A1100) OX=330879 GN=AFUA_1G13090 PE=3 SV=1	AFUA_1G13090	1	0.000492415	106	2	TSILNK(1)IYDHR	-1.8492	2	269640	1	3.3879e-06	115.41	2	TSILNK(1)IYDHR	-1.1176	2	229220	1	2.49859e-15	183.13	2	TSILNK(1)IYDHR	-0.37264	2	228510
E9R6J7	133	K	Multifunctional tryptophan biosynthesis protein OS=Neosartorya fumigata (strain ATCC MYA-4609 / Af293 / CBS 101355 / FGSC A1100) OX=330879 GN=AFUA_1G13090 PE=3 SV=1	AFUA_1G13090	1	0.00169894	81.163	2	TSILK(1)HDGK	1.1862	2	258670	1	0.000196528	95.311	2	TSILK(1)HDGK	1.8846	2	256030	1	0.00144062	83.623	2	TSILK(1)HDGK	1.4162	2	290670
E9R7B2	297	K	RNA-binding La domain protein OS=Neosartorya fumigata (strain ATCC MYA-4609 / Af293 / CBS 101355 / FGSC A1100) OX=330879 GN=AFUA_1G12590 PE=4 SV=1	AFUA_1G12590	1	0.00839021	51.43	2	DYCEEK(1)VR	0.2591	1	9507.5
E9R7B2	277	K	RNA-binding La domain protein OS=Neosartorya fumigata (strain ATCC MYA-4609 / Af293 / CBS 101355 / FGSC A1100) OX=330879 GN=AFUA_1G12590 PE=4 SV=1	AFUA_1G12590	1	2.71237e-07	96.957	2	EFLALDPK(1)PQWK	1.5471	1	135120	1	1.6495e-07	141.29	2	EFLALDPK(1)PQWK	0.02854	1	90355	1	1.07098e-11	120.65	2	EFLALDPK(1)PQWK	0.55976	1	83788
E9R7B2	281	K	RNA-binding La domain protein OS=Neosartorya fumigata (strain ATCC MYA-4609 / Af293 / CBS 101355 / FGSC A1100) OX=330879 GN=AFUA_1G12590 PE=4 SV=1	AFUA_1G12590	1	1.4462e-05	85.821	2	PQWK(1)GQDLLIK	-0.93557	2	140630	1	1.7592e-06	116.13	2	PQWK(1)GQDLLIK	-1.3462	2	119080	1	4.75024e-13	127.93	2	PQWK(1)GQDLLIK	-1.5767	2	115760
E9R7B2	288	K	RNA-binding La domain protein OS=Neosartorya fumigata (strain ATCC MYA-4609 / Af293 / CBS 101355 / FGSC A1100) OX=330879 GN=AFUA_1G12590 PE=4 SV=1	AFUA_1G12590	1	0.00144848	76.605	2	GQDLLIK(1)SK	-1.3948	1	99552	1	0.0263927	54.436	2	GQDLLIK(1)SK	-2.5358	1	75262
E9R7B2	136	K	RNA-binding La domain protein OS=Neosartorya fumigata (strain ATCC MYA-4609 / Af293 / CBS 101355 / FGSC A1100) OX=330879 GN=AFUA_1G12590 PE=4 SV=1	AFUA_1G12590	1	3.12964e-05	52.773	3	FLLSK(1)VGGSSNRPVPLELLHSFK	6.0756	1	21622									1	6.43849e-08	63.025	3	FLLSK(1)VGGSSNRPVPLELLHSFK	4.9854	1	18732
E9R7B2	154	K	RNA-binding La domain protein OS=Neosartorya fumigata (strain ATCC MYA-4609 / Af293 / CBS 101355 / FGSC A1100) OX=330879 GN=AFUA_1G12590 PE=4 SV=1	AFUA_1G12590	1	0.000239871	75.474	2	PVPLELLHSFK(1)R	2.0523	2	125620	1	2.43419e-06	95.677	3	VGGSSNRPVPLELLHSFK(1)R	1.0619	2	113060	1	2.14437e-06	92.319	3	VGGSSNRPVPLELLHSFK(1)R	1.9351	3	151420
E9R7B2	267	K	RNA-binding La domain protein OS=Neosartorya fumigata (strain ATCC MYA-4609 / Af293 / CBS 101355 / FGSC A1100) OX=330879 GN=AFUA_1G12590 PE=4 SV=1	AFUA_1G12590	1	2.47015e-06	106	2	GSVFVEFATEEK(1)QK	4.0302	1	154700	1	2.06424e-06	88.24	2	GSVFVEFATEEK(1)QK	1.0316	1	113370	1	3.8613e-06	88.24	2	GSVFVEFATEEK(1)QK	2.0171	1	90101
E9R7B2	376	K	RNA-binding La domain protein OS=Neosartorya fumigata (strain ATCC MYA-4609 / Af293 / CBS 101355 / FGSC A1100) OX=330879 GN=AFUA_1G12590 PE=4 SV=1	AFUA_1G12590	1	4.92923e-17	116.36	2	GVPVVQSTADDATAGQK(1)R	-2.5843	3	312720	1	3.60296e-30	101.52	2	GVPVVQSTADDATAGQK(1)R	-1.8277	1	178570	1	4.57294e-17	112.68	2	GVPVVQSTADDATAGQK(1)R	-2.3001	1	107080
E9R7B2	67	K	RNA-binding La domain protein OS=Neosartorya fumigata (strain ATCC MYA-4609 / Af293 / CBS 101355 / FGSC A1100) OX=330879 GN=AFUA_1G12590 PE=4 SV=1	AFUA_1G12590	1	1.22944e-16	179.95	2	IVAAAAK(1)LGEQSAK	-0.87123	1	215500	1	6.61523e-12	103.69	2	IVAAAAK(1)LGEQSAK	0.092571	1	141980
E9R7B2	74	K	RNA-binding La domain protein OS=Neosartorya fumigata (strain ATCC MYA-4609 / Af293 / CBS 101355 / FGSC A1100) OX=330879 GN=AFUA_1G12590 PE=4 SV=1	AFUA_1G12590	1	0.000186928	75.5	2	LGEQSAK(1)AEEQK	-1.1278	1	40943	1	2.18366e-05	110.44	2	LGEQSAK(1)AEEQK	-2.4758	1	36742	1	4.04677e-12	90.689	2	LGEQSAK(1)AEEQK	-3.635	1	30523
E9R7B2	291	K	RNA-binding La domain protein OS=Neosartorya fumigata (strain ATCC MYA-4609 / Af293 / CBS 101355 / FGSC A1100) OX=330879 GN=AFUA_1G12590 PE=4 SV=1	AFUA_1G12590	1	0.00383507	82.716	2	K(1)DYCEEK	1.3787	1	18816
E9R7B2	48	K	RNA-binding La domain protein OS=Neosartorya fumigata (strain ATCC MYA-4609 / Af293 / CBS 101355 / FGSC A1100) OX=330879 GN=AFUA_1G12590 PE=4 SV=1	AFUA_1G12590	1	1.16749e-11	128.57	2	K(1)GEAPTEDAEEAR	-2.0897	1	62330	1	1.44966e-07	78.157	2	K(1)GEAPTEDAEEAR	-0.33594	1	45560
E9R7B2	204	K	RNA-binding La domain protein OS=Neosartorya fumigata (strain ATCC MYA-4609 / Af293 / CBS 101355 / FGSC A1100) OX=330879 GN=AFUA_1G12590 PE=4 SV=1	AFUA_1G12590	0.922336	6.79768e-05	42.888	4	K(0.008)VPLPESVTEK(0.07)PDPSVTK(0.922)VFEDQAMSR	-0.08503	1	23632
E9R7H8	73	K	2-deoxy-D-gluconate 3-dehydrogenase, putative OS=Neosartorya fumigata (strain ATCC MYA-4609 / Af293 / CBS 101355 / FGSC A1100) OX=330879 GN=AFUA_1G14350 PE=3 SV=1	AFUA_1G14350	1	0.00194573	78.932	2	AWIHVAELSK(1)R	1.5813	1	22768	1	0.00779502	69.915	2	AWIHVAELSK(1)R	0.74383	1	20303	1	0.000428359	78.816	2	AWIHVAELSK(1)R	1.0437	1	31934
E9R7Y1	155	K	TPR repeat protein OS=Neosartorya fumigata (strain ATCC MYA-4609 / Af293 / CBS 101355 / FGSC A1100) OX=330879 GN=AFUA_6G13600 PE=3 SV=1	AFUA_6G13600	1	0.000927687	46.033	2	ALAVVTTK(1)IDK	0.45419	1	31152									1	0.0163286	40.386	2	ALAVVTTK(1)IDK	0.053533	1	39161
E9R7Y1	191	K	TPR repeat protein OS=Neosartorya fumigata (strain ATCC MYA-4609 / Af293 / CBS 101355 / FGSC A1100) OX=330879 GN=AFUA_6G13600 PE=3 SV=1	AFUA_6G13600	1	0.00355467	69.915	2	ALCNLELK(1)NYR	1.8331	1	55852	1	0.00196647	76.572	2	ALCNLELK(1)NYR	5.6184	1	59218
E9R7Y1	279	K	TPR repeat protein OS=Neosartorya fumigata (strain ATCC MYA-4609 / Af293 / CBS 101355 / FGSC A1100) OX=330879 GN=AFUA_6G13600 PE=3 SV=1	AFUA_6G13600	1	0.00201552	64.064	2	EK(1)QLLSTALR	-5.2535	1	59482	1	0.0151711	43.272	2	EK(1)QLLSTALR	-2.752	1	52849	1	6.90564e-05	74.424	2	EK(1)QLLSTALR	-3.1332	1	47555
E9R7Y1	243	K	TPR repeat protein OS=Neosartorya fumigata (strain ATCC MYA-4609 / Af293 / CBS 101355 / FGSC A1100) OX=330879 GN=AFUA_6G13600 PE=3 SV=1	AFUA_6G13600	1	0.0292603	51.864	2	GLALDPK(1)NK	0.40052	1	43022	1	0.0207903	43.734	2	GLALDPK(1)NK	-0.41925	1	34954	1	0.00519582	58.286	2	GLALDPK(1)NK	-0.2979	1	46106
E9R7Y1	414	K	TPR repeat protein OS=Neosartorya fumigata (strain ATCC MYA-4609 / Af293 / CBS 101355 / FGSC A1100) OX=330879 GN=AFUA_6G13600 PE=3 SV=1	AFUA_6G13600	1	0.000967816	63.397	2	IYVIPTSK(1)SAK	-0.61382	1	21472	1	0.0024764	47.561	2	IYVIPTSK(1)SAK	-0.51438	1	22420	1	0.000340365	40.386	2	IYVIPTSK(1)SAK	0.43238	1	23037
E9R893	715	K	DUF255 domain protein OS=Neosartorya fumigata (strain ATCC MYA-4609 / Af293 / CBS 101355 / FGSC A1100) OX=330879 GN=AFUA_1G12370 PE=4 SV=1	AFUA_1G12370	1	0.0198612	44.598	2	LINK(1)PEEPVSVR	-0.40891	1	45443									1	0.0122265	45.939	2	LINK(1)PEEPVSVR	-0.10384	1	51029
E9R893	774	K	DUF255 domain protein OS=Neosartorya fumigata (strain ATCC MYA-4609 / Af293 / CBS 101355 / FGSC A1100) OX=330879 GN=AFUA_1G12370 PE=4 SV=1	AFUA_1G12370	0.999953	8.99505e-05	97.594	2	NPLLK(1)ELKPSGTVK	0.31491	1	69585	0.99992	8.90514e-06	85.813	2	NPLLK(1)ELKPSGTVK	0.55036	2	54966	0.999843	8.76354e-08	65.408	2	NPLLK(1)ELKPSGTVK	0.38605	1	59699
E9R8H0	34	K	Translation initiation factor IF-2 OS=Neosartorya fumigata (strain ATCC MYA-4609 / Af293 / CBS 101355 / FGSC A1100) OX=330879 GN=AFUA_1G11780 PE=4 SV=1	AFUA_1G11780	0.998725	0.0192036	50.09	2	AK(0.001)PTVK(0.999)PAAEK	2.0735	1	20699	0.999795	0.00579639	61.577	2	AKPTVK(1)PAAEK	0.38773	1	16684
E9R8H0	39	K	Translation initiation factor IF-2 OS=Neosartorya fumigata (strain ATCC MYA-4609 / Af293 / CBS 101355 / FGSC A1100) OX=330879 GN=AFUA_1G11780 PE=4 SV=1	AFUA_1G11780	0.997843	4.82244e-05	70.831	3	AKPTVK(0.002)PAAEK(0.998)IESATGVK	0.97251	1	234040	0.998094	2.0762e-08	88.421	3	AKPTVK(0.002)PAAEK(0.998)IESATGVK	0.3477	1	151150	0.999773	5.86095e-06	76.049	3	AKPTVKPAAEK(1)IESATGVK	2.0671	1	89735
E9R8H0	47	K	Translation initiation factor IF-2 OS=Neosartorya fumigata (strain ATCC MYA-4609 / Af293 / CBS 101355 / FGSC A1100) OX=330879 GN=AFUA_1G11780 PE=4 SV=1	AFUA_1G11780	0.961075	0.000351465	106.35	2	IESATGVK(0.961)K(0.039)PK	-0.1098	1	97850									0.834171	0.000216127	92.732	2	IESATGVK(0.834)K(0.166)PK	-1.3186	1	47460
E9R8H0	205	K	Translation initiation factor IF-2 OS=Neosartorya fumigata (strain ATCC MYA-4609 / Af293 / CBS 101355 / FGSC A1100) OX=330879 GN=AFUA_1G11780 PE=4 SV=1	AFUA_1G11780	1	0.00520651	44.57	2	AQSFK(1)QVETK	-0.68358	1	85256	1	0.00343834	57.888	2	AQSFK(1)QVETK	0.44877	1	44727
E9R8H0	101	K	Translation initiation factor IF-2 OS=Neosartorya fumigata (strain ATCC MYA-4609 / Af293 / CBS 101355 / FGSC A1100) OX=330879 GN=AFUA_1G11780 PE=4 SV=1	AFUA_1G11780	1	9.9276e-13	99.668	2	FTAVK(1)SGIPAQVSGSEGK	-0.70906	1	229380	1	3.75226e-08	89.923	2	FTAVK(1)SGIPAQVSGSEGK	-0.72374	1	166010	1	1.19996e-05	67.838	2	FTAVK(1)SGIPAQVSGSEGK	-3.759	1	30911
E9R8H0	114	K	Translation initiation factor IF-2 OS=Neosartorya fumigata (strain ATCC MYA-4609 / Af293 / CBS 101355 / FGSC A1100) OX=330879 GN=AFUA_1G11780 PE=4 SV=1	AFUA_1G11780	1	4.86285e-07	74.62	2	SGIPAQVSGSEGK(1)SQK	-3.7962	1	104690	1	2.64668e-05	77.696	2	SGIPAQVSGSEGK(1)SQK	-4.583	1	72691
E9R8H0	223	K	Translation initiation factor IF-2 OS=Neosartorya fumigata (strain ATCC MYA-4609 / Af293 / CBS 101355 / FGSC A1100) OX=330879 GN=AFUA_1G11780 PE=4 SV=1	AFUA_1G11780	1	6.32641e-05	123.42	2	K(1)QQVQEAEAER	-0.68509	1	30836
E9R8H0	121	K	Translation initiation factor IF-2 OS=Neosartorya fumigata (strain ATCC MYA-4609 / Af293 / CBS 101355 / FGSC A1100) OX=330879 GN=AFUA_1G11780 PE=4 SV=1	AFUA_1G11780	1	0.000106456	117.21	2	K(1)TTSQLEAEESK	-0.20716	2	50654	1	1.22894e-14	130.99	2	K(1)TTSQLEAEESK	1.3725	2	37880
E9R8H0	132	K	Translation initiation factor IF-2 OS=Neosartorya fumigata (strain ATCC MYA-4609 / Af293 / CBS 101355 / FGSC A1100) OX=330879 GN=AFUA_1G11780 PE=4 SV=1	AFUA_1G11780	1	0.00137814	81.335	2	TTSQLEAEESK(1)R	-1.0388	1	64164	1	5.24618e-09	110.52	2	TTSQLEAEESK(1)R	-0.62725	1	42414
E9R8H0	67	K	Translation initiation factor IF-2 OS=Neosartorya fumigata (strain ATCC MYA-4609 / Af293 / CBS 101355 / FGSC A1100) OX=330879 GN=AFUA_1G11780 PE=4 SV=1	AFUA_1G11780	1	1.26747e-06	117.45	2	K(1)VEEKPAFEYK	-1.7406	2	121540	0.999902	0.000369396	64.906	2	K(1)VEEKPAFEYK	-0.18422	2	86136	0.992488	0.0196236	40.533	2	K(0.992)VEEK(0.008)PAFEYK	-0.34007	1	32914
E9R8H0	71	K	Translation initiation factor IF-2 OS=Neosartorya fumigata (strain ATCC MYA-4609 / Af293 / CBS 101355 / FGSC A1100) OX=330879 GN=AFUA_1G11780 PE=4 SV=1	AFUA_1G11780	0.999997	0.000258015	110.52	2	KVEEK(1)PAFEYK	-1.3302	1	163050	0.971983	0.00233209	60	2	K(0.028)VEEK(0.972)PAFEYK	-0.057362	1	112500	0.999413	0.00182202	72.846	2	K(0.001)VEEK(0.999)PAFEYK	-0.31088	1	47481
E9R8H0	239	K	Translation initiation factor IF-2 OS=Neosartorya fumigata (strain ATCC MYA-4609 / Af293 / CBS 101355 / FGSC A1100) OX=330879 GN=AFUA_1G11780 PE=4 SV=1	AFUA_1G11780	1	1.65466e-05	107.08	2	LLEK(1)QLHTAR	-0.77494	2	210970	1	4.48315e-05	99.855	2	LLEK(1)QLHTAR	0.0067016	2	118860	1	2.92441e-05	108.93	2	LLEK(1)QLHTAR	0.14648	1	16182
E9R8H0	256	K	Translation initiation factor IF-2 OS=Neosartorya fumigata (strain ATCC MYA-4609 / Af293 / CBS 101355 / FGSC A1100) OX=330879 GN=AFUA_1G11780 PE=4 SV=1	AFUA_1G11780	1	0.000119894	61.194	2	TK(1)LVAPQSNAWQAK	-3.0799	1	85855	1	3.29041e-06	77.157	2	TK(1)LVAPQSNAWQAK	-0.60455	1	47039
E9R8H0	197	K	Translation initiation factor IF-2 OS=Neosartorya fumigata (strain ATCC MYA-4609 / Af293 / CBS 101355 / FGSC A1100) OX=330879 GN=AFUA_1G11780 PE=4 SV=1	AFUA_1G11780	1	0.0086695	74.424	2	VTGSMEAPQK(1)K	0.52533	1	181660	1	0.00642926	83.358	2	VTGSMEAPQK(1)K	1.3769	1	98628
E9R8S8	203	K	Transmembrane protein OS=Neosartorya fumigata (strain ATCC MYA-4609 / Af293 / CBS 101355 / FGSC A1100) OX=330879 GN=AFUA_1G11700 PE=4 SV=1	AFUA_1G11700	1	1.56342e-07	65.212	3	VFISPEAMACYTK(1)IHTLLK	-0.62126	1	11279
E9R8Y4	43	K	Phosphatidylglycerol specific phospholipase C, putative OS=Neosartorya fumigata (strain ATCC MYA-4609 / Af293 / CBS 101355 / FGSC A1100) OX=330879 GN=AFUA_7G04910 PE=4 SV=1	AFUA_7G04910	1	3.24634e-07	146.27	2	ESIANLK(1)DK	-0.91605	1	1847400	1	3.21089e-07	154.28	2	ESIANLK(1)DK	0.13516	1	2535100	1	2.23229e-07	150.24	2	ESIANLK(1)DK	-0.73719	1	1509500
E9R8Y4	403	K	Phosphatidylglycerol specific phospholipase C, putative OS=Neosartorya fumigata (strain ATCC MYA-4609 / Af293 / CBS 101355 / FGSC A1100) OX=330879 GN=AFUA_7G04910 PE=4 SV=1	AFUA_7G04910	1	5.48091e-85	341.47	3	GHIENYGVDPATGK(1)SASYSATSVLK	1.034	1	2582600	1	2.14326e-119	305.44	3	GHIENYGVDPATGK(1)SASYSATSVLK	-0.0087985	1	1921100	1	5.12097e-120	300.98	3	GHIENYGVDPATGK(1)SASYSATSVLK	0.044362	1	2055600
E9R8Y4	389	K	Phosphatidylglycerol specific phospholipase C, putative OS=Neosartorya fumigata (strain ATCC MYA-4609 / Af293 / CBS 101355 / FGSC A1100) OX=330879 GN=AFUA_7G04910 PE=4 SV=1	AFUA_7G04910	1	9.72675e-56	188.12	3	MPTWLISPYTPK(1)GHIENYGVDPATGK	-1.0788	2	3204600	1	1.91768e-65	167.66	3	MPTWLISPYTPK(1)GHIENYGVDPATGK	0.50528	1	1897000	1	6.75381e-25	111.27	3	MPTWLISPYTPK(1)GHIENYGVDPATGK	-1.1146	2	2582500
E9R8Y4	67	K	Phosphatidylglycerol specific phospholipase C, putative OS=Neosartorya fumigata (strain ATCC MYA-4609 / Af293 / CBS 101355 / FGSC A1100) OX=330879 GN=AFUA_7G04910 PE=4 SV=1	AFUA_7G04910	1	3.14867e-07	162.8	2	SFDNILGGVK(1)R	0.55219	2	9846100	1	6.00581e-08	150.53	2	SFDNILGGVK(1)R	1.0113	3	8707600	1	5.7241e-17	174.92	2	SFDNILGGVK(1)R	0.23619	2	5230400
E9R8Y4	442	K	Phosphatidylglycerol specific phospholipase C, putative OS=Neosartorya fumigata (strain ATCC MYA-4609 / Af293 / CBS 101355 / FGSC A1100) OX=330879 GN=AFUA_7G04910 PE=4 SV=1	AFUA_7G04910	1	4.81815e-25	193.94	2	VSHSPAFDHLIGPK(1)K	1.2888	7	11114000	1	1.35331e-26	181.87	2	VSHSPAFDHLIGPK(1)K	0.40911	5	8687100	1	1.90113e-47	208.63	2	VSHSPAFDHLIGPK(1)K	0.33354	7	9767900
E9R8Y4	99	K	Phosphatidylglycerol specific phospholipase C, putative OS=Neosartorya fumigata (strain ATCC MYA-4609 / Af293 / CBS 101355 / FGSC A1100) OX=330879 GN=AFUA_7G04910 PE=4 SV=1	AFUA_7G04910	1	6.49413e-17	173.07	2	WCSVYK(1)DFDSVK	2.6202	3	5928300	1	1.46494e-14	157.77	2	WCSVYK(1)DFDSVK	3.154	4	4927800	1	1.19371e-16	160.98	2	WCSVYK(1)DFDSVK	0.22421	2	1827300
E9R9J7	71	K	4-amino-5-hydroxymethyl-2-methylpyrimidine phosphate synthase OS=Neosartorya fumigata (strain ATCC MYA-4609 / Af293 / CBS 101355 / FGSC A1100) OX=330879 GN=AFUA_5G02470 PE=3 SV=1	AFUA_5G02470	1	0.011272	46.447	3	AMIHTLAAK(1)AR	-0.57629	2	158390	1	0.000448936	93.467	2	AMIHTLAAK(1)AR	-2.5617	2	87220	1	4.98171e-06	87.895	2	AMIHTLAAK(1)AR	-0.6184	2	69777
E9R9J7	270	K	4-amino-5-hydroxymethyl-2-methylpyrimidine phosphate synthase OS=Neosartorya fumigata (strain ATCC MYA-4609 / Af293 / CBS 101355 / FGSC A1100) OX=330879 GN=AFUA_5G02470 PE=3 SV=1	AFUA_5G02470	1	0.0204764	56.091	2	DLK(1)NVQR	1.2304	1	68685
E9R9J7	278	K	4-amino-5-hydroxymethyl-2-methylpyrimidine phosphate synthase OS=Neosartorya fumigata (strain ATCC MYA-4609 / Af293 / CBS 101355 / FGSC A1100) OX=330879 GN=AFUA_5G02470 PE=3 SV=1	AFUA_5G02470	1	0.000915078	58.916	2	DWAK(1)VTNYGK	-2.0593	1	67401	1	0.000667699	62.969	2	DWAK(1)VTNYGK	-3.3113	1	48659	1	0.000212725	76.605	2	DWAK(1)VTNYGK	-2.5869	1	52034
E9R9J7	284	K	4-amino-5-hydroxymethyl-2-methylpyrimidine phosphate synthase OS=Neosartorya fumigata (strain ATCC MYA-4609 / Af293 / CBS 101355 / FGSC A1100) OX=330879 GN=AFUA_5G02470 PE=3 SV=1	AFUA_5G02470	1	0.0467597	46.802	2	VTNYGK(1)R	1.9008	1	26481	1	0.0427627	44.42	2	VTNYGK(1)R	-1.3956	1	21153	1	0.0212994	54.056	2	VTNYGK(1)R	-0.69261	1	17805
E9R9J7	325	K	4-amino-5-hydroxymethyl-2-methylpyrimidine phosphate synthase OS=Neosartorya fumigata (strain ATCC MYA-4609 / Af293 / CBS 101355 / FGSC A1100) OX=330879 GN=AFUA_5G02470 PE=3 SV=1	AFUA_5G02470	1	0.000168586	69.327	2	MAELQK(1)QVAAEGGFK	-0.8799	1	111030	1	0.00116282	65.173	2	MAELQK(1)QVAAEGGFK	-0.94274	1	92797
E9RAB9	480	K	Hsp70 chaperone Hsp88 OS=Neosartorya fumigata (strain ATCC MYA-4609 / Af293 / CBS 101355 / FGSC A1100) OX=330879 GN=AFUA_1G12610 PE=4 SV=1	AFUA_1G12610	1	2.47744e-17	163.59	2	ADANDDFMICK(1)LK	1.1206	2	522260	1	2.86685e-15	176.45	2	ADANDDFMICK(1)LK	0.59666	2	393290	1	7.18306e-13	136.94	2	ADANDDFMICK(1)LK	-0.55052	3	510500
E9RAB9	165	K	Hsp70 chaperone Hsp88 OS=Neosartorya fumigata (strain ATCC MYA-4609 / Af293 / CBS 101355 / FGSC A1100) OX=330879 GN=AFUA_1G12610 PE=4 SV=1	AFUA_1G12610	1	3.03233e-06	57.003	2	AMIDAGEIAGLK(1)VLR	-0.48173	1	53260	1	4.75309e-06	56.938	2	AMIDAGEIAGLK(1)VLR	1.1266	1	45372	1	3.95038e-05	52.837	2	AMIDAGEIAGLK(1)VLR	0.16325	1	60390
E9RAB9	130	K	Hsp70 chaperone Hsp88 OS=Neosartorya fumigata (strain ATCC MYA-4609 / Af293 / CBS 101355 / FGSC A1100) OX=330879 GN=AFUA_1G12610 PE=4 SV=1	AFUA_1G12610	1	0.00998834	41.025	2	DITSK(1)ELK	0.17074	1	129350
E9RAB9	589	K	Hsp70 chaperone Hsp88 OS=Neosartorya fumigata (strain ATCC MYA-4609 / Af293 / CBS 101355 / FGSC A1100) OX=330879 GN=AFUA_1G12610 PE=4 SV=1	AFUA_1G12610	1	8.35069e-05	43.518	2	DK(1)IDGVYAEFASEEEK	2.3612	1	102030	1	1.27309e-05	65.212	2	DK(1)IDGVYAEFASEEEK	3.8585	1	57521	1	1.43001e-07	59.77	2	DK(1)IDGVYAEFASEEEK	3.7879	1	41265
E9RAB9	603	K	Hsp70 chaperone Hsp88 OS=Neosartorya fumigata (strain ATCC MYA-4609 / Af293 / CBS 101355 / FGSC A1100) OX=330879 GN=AFUA_1G12610 PE=4 SV=1	AFUA_1G12610	0.999998	2.84254e-05	81.449	3	DKIDGVYAEFASEEEK(1)DK	-0.18767	2	163760
E9RAB9	605	K	Hsp70 chaperone Hsp88 OS=Neosartorya fumigata (strain ATCC MYA-4609 / Af293 / CBS 101355 / FGSC A1100) OX=330879 GN=AFUA_1G12610 PE=4 SV=1	AFUA_1G12610	0.963421	6.06471e-06	60.734	3	DKIDGVYAEFASEEEK(0.037)DK(0.963)LR	1.3525	1	265250	0.857275	5.81817e-06	47.267	3	DKIDGVYAEFASEEEK(0.143)DK(0.857)LR	1.4061	1	163600	0.861297	0.00347413	50.819	3	DKIDGVYAEFASEEEK(0.139)DK(0.861)LR	0.60598	1	96501
E9RAB9	354	K	Hsp70 chaperone Hsp88 OS=Neosartorya fumigata (strain ATCC MYA-4609 / Af293 / CBS 101355 / FGSC A1100) OX=330879 GN=AFUA_1G12610 PE=4 SV=1	AFUA_1G12610	1	0.0094409	58.426	2	EAISK(1)FFGK	-2.2257	1	562730	1	0.00821947	62.969	2	EAISK(1)FFGK	-1.5218	1	418100	1	0.0065452	49.96	2	EAISK(1)FFGK	-1.8829	1	462760
E9RAB9	309	K	Hsp70 chaperone Hsp88 OS=Neosartorya fumigata (strain ATCC MYA-4609 / Af293 / CBS 101355 / FGSC A1100) OX=330879 GN=AFUA_1G12610 PE=4 SV=1	AFUA_1G12610	1	4.45696e-05	91.939	3	REELETMVK(1)PLLER	-1.3844	4	325580	1	0.00441892	48.822	3	REELETMVK(1)PLLER	-0.46644	2	129900	1	5.21983e-06	75.5	3	REELETMVK(1)PLLER	-0.75021	2	150370
E9RAB9	110	K	Hsp70 chaperone Hsp88 OS=Neosartorya fumigata (strain ATCC MYA-4609 / Af293 / CBS 101355 / FGSC A1100) OX=330879 GN=AFUA_1G12610 PE=4 SV=1	AFUA_1G12610	1	5.79449e-25	162.52	2	EK(1)FSATQLAAMYLTK	5.878	2	105950									1	2.04592e-20	130.78	2	EK(1)FSATQLAAMYLTK	7.0846	1	28033
E9RAB9	650	K	Hsp70 chaperone Hsp88 OS=Neosartorya fumigata (strain ATCC MYA-4609 / Af293 / CBS 101355 / FGSC A1100) OX=330879 GN=AFUA_1G12610 PE=4 SV=1	AFUA_1G12610	1	2.28469e-06	143.39	2	EK(1)IEAER	-0.68501	2	690920	1	8.01747e-06	126.29	2	EK(1)IEAER	0.36043	2	583730	1	0.00115855	107.08	2	EK(1)IEAER	-0.80523	2	679550
E9RAB9	466	K	Hsp70 chaperone Hsp88 OS=Neosartorya fumigata (strain ATCC MYA-4609 / Af293 / CBS 101355 / FGSC A1100) OX=330879 GN=AFUA_1G12610 PE=4 SV=1	AFUA_1G12610	1	0.0352114	46.835	2	FSVK(1)GVK	-0.31996	1	448320	1	0.0514258	42.835	2	FSVK(1)GVK	-1.2918	1	319000
E9RAB9	469	K	Hsp70 chaperone Hsp88 OS=Neosartorya fumigata (strain ATCC MYA-4609 / Af293 / CBS 101355 / FGSC A1100) OX=330879 GN=AFUA_1G12610 PE=4 SV=1	AFUA_1G12610	1	3.75761e-06	123.92	2	GVK(1)ADANDDFMICK	2.2983	3	462650	1	8.5411e-05	75.5	2	GVK(1)ADANDDFMICK	2.7736	3	386300	1	1.60317e-06	78.864	2	GVK(1)ADANDDFMICK	-0.021306	4	410350
E9RAB9	430	K	Hsp70 chaperone Hsp88 OS=Neosartorya fumigata (strain ATCC MYA-4609 / Af293 / CBS 101355 / FGSC A1100) OX=330879 GN=AFUA_1G12610 PE=4 SV=1	AFUA_1G12610	1	5.21731e-05	78.157	2	GNVMPSTK(1)ILTFYR	-0.72984	2	499630	1	1.9686e-07	84.309	2	GNVMPSTK(1)ILTFYR	0.29409	2	329610	1	4.07149e-06	62.454	2	GNVMPSTK(1)ILTFYR	-1.0622	2	349990
E9RAB9	53	K	Hsp70 chaperone Hsp88 OS=Neosartorya fumigata (strain ATCC MYA-4609 / Af293 / CBS 101355 / FGSC A1100) OX=330879 GN=AFUA_1G12610 PE=4 SV=1	AFUA_1G12610	1	9.53695e-13	148.69	2	HIGEGAK(1)TQEMSNLK	-1.5674	4	2155400	1	2.27344e-67	265.34	2	HIGEGAK(1)TQEMSNLK	-1.9914	3	1547600	1	6.81813e-37	194.83	2	HIGEGAK(1)TQEMSNLK	-1.5812	5	1904800
E9RAB9	61	K	Hsp70 chaperone Hsp88 OS=Neosartorya fumigata (strain ATCC MYA-4609 / Af293 / CBS 101355 / FGSC A1100) OX=330879 GN=AFUA_1G12610 PE=4 SV=1	AFUA_1G12610	1	1.25729e-07	135.13	2	TQEMSNLK(1)NTVGNLK	1.6216	1	64455	1	8.04522e-05	94.507	2	TQEMSNLK(1)NTVGNLK	-2.1619	2	505830
E9RAB9	678	K	Hsp70 chaperone Hsp88 OS=Neosartorya fumigata (strain ATCC MYA-4609 / Af293 / CBS 101355 / FGSC A1100) OX=330879 GN=AFUA_1G12610 PE=4 SV=1	AFUA_1G12610	1	0.0413407	65.313	2	K(1)AEEEAK	1.6765	1	18739	1	0.029834	72.492	2	K(1)AEEEAK	1.1116	1	15916	1	0.0643522	53.679	2	K(1)AEEEAK	1.0087	1	19084
E9RAB9	684	K	Hsp70 chaperone Hsp88 OS=Neosartorya fumigata (strain ATCC MYA-4609 / Af293 / CBS 101355 / FGSC A1100) OX=330879 GN=AFUA_1G12610 PE=4 SV=1	AFUA_1G12610	1	0.0167432	72.038	2	KAEEEAK(1)K	-1.5595	1	47427	0.999988	0.0583325	51.864	2	KAEEEAK(1)K	0.10101	1	51589
E9RAB9	685	K	Hsp70 chaperone Hsp88 OS=Neosartorya fumigata (strain ATCC MYA-4609 / Af293 / CBS 101355 / FGSC A1100) OX=330879 GN=AFUA_1G12610 PE=4 SV=1	AFUA_1G12610	0.999949	0.00595783	71.219	2	K(1)AEETKPDEEMK	-1.8356	1	46398	0.999843	6.4779e-05	73.891	2	K(1)AEETKPDEEMK	-0.86642	1	44453	1	2.45312e-21	145.95	2	K(1)AEETKPDEEMK	-1.2664	1	49934
E9RAB9	690	K	Hsp70 chaperone Hsp88 OS=Neosartorya fumigata (strain ATCC MYA-4609 / Af293 / CBS 101355 / FGSC A1100) OX=330879 GN=AFUA_1G12610 PE=4 SV=1	AFUA_1G12610	0.999976	2.31854e-10	147.72	2	KAEETK(1)PDEEMK	-0.97687	1	93352	1	1.18598e-05	99.276	2	KAEETK(1)PDEEMK	-2.0124	1	96457	1	8.28746e-11	112.73	2	KAEETK(1)PDEEMK	-0.57386	1	123500
E9RAB9	535	K	Hsp70 chaperone Hsp88 OS=Neosartorya fumigata (strain ATCC MYA-4609 / Af293 / CBS 101355 / FGSC A1100) OX=330879 GN=AFUA_1G12610 PE=4 SV=1	AFUA_1G12610	1	1.15122e-06	93.026	2	K(1)GDLPISTGTNSVDQTVK	-1.798	1	82007	1	0.000619212	40.53	2	K(1)GDLPISTGTNSVDQTVK	-0.72874	1	92595	1	3.8434e-08	71.935	2	K(1)GDLPISTGTNSVDQTVK	-0.62181	1	90315
E9RAB9	552	K	Hsp70 chaperone Hsp88 OS=Neosartorya fumigata (strain ATCC MYA-4609 / Af293 / CBS 101355 / FGSC A1100) OX=330879 GN=AFUA_1G12610 PE=4 SV=1	AFUA_1G12610	1	3.15678e-27	168.17	3	KGDLPISTGTNSVDQTVK(1)ETWIER	-0.29874	2	134090	1	4.89821e-38	141.09	3	KGDLPISTGTNSVDQTVK(1)ETWIER	-0.46875	2	137820	1	1.09837e-21	106.98	3	KGDLPISTGTNSVDQTVK(1)ETWIER	-1.0132	1	122270
E9RAB9	216	K	Hsp70 chaperone Hsp88 OS=Neosartorya fumigata (strain ATCC MYA-4609 / Af293 / CBS 101355 / FGSC A1100) OX=330879 GN=AFUA_1G12610 PE=4 SV=1	AFUA_1G12610	1	0.0116638	67.464	2	K(1)GELNVK	0.60863	1	160930	1	0.02799	65.313	2	K(1)GELNVK	0.38311	1	175530	1	0.00113927	147.16	2	K(1)GELNVK	0.005001	1	187040
E9RAB9	222	K	Hsp70 chaperone Hsp88 OS=Neosartorya fumigata (strain ATCC MYA-4609 / Af293 / CBS 101355 / FGSC A1100) OX=330879 GN=AFUA_1G12610 PE=4 SV=1	AFUA_1G12610	1	0.000568744	88.42	2	KGELNVK(1)ATAYDR	-2.3851	2	402740	0.999915	0.000631143	65.879	2	KGELNVK(1)ATAYDR	-0.97803	2	350380	0.99998	0.000244968	86.243	3	KGELNVK(1)ATAYDR	-1.3409	1	97572
E9RAB9	576	K	Hsp70 chaperone Hsp88 OS=Neosartorya fumigata (strain ATCC MYA-4609 / Af293 / CBS 101355 / FGSC A1100) OX=330879 GN=AFUA_1G12610 PE=4 SV=1	AFUA_1G12610	1	4.61448e-12	108.2	2	K(1)NELESTIYELR	-4.7776	3	730310	1	2.03606e-13	151.66	2	K(1)NELESTIYELR	-6.7322	2	645750
E9RAB9	437	K	Hsp70 chaperone Hsp88 OS=Neosartorya fumigata (strain ATCC MYA-4609 / Af293 / CBS 101355 / FGSC A1100) OX=330879 GN=AFUA_1G12610 PE=4 SV=1	AFUA_1G12610	1	0.0670367	54.436	2	K(1)QPFDLEAR	0.36026	1	324270									1	0.0181739	62.969	2	K(1)QPFDLEAR	0.29509	1	325520
E9RAB9	193	K	Hsp70 chaperone Hsp88 OS=Neosartorya fumigata (strain ATCC MYA-4609 / Af293 / CBS 101355 / FGSC A1100) OX=330879 GN=AFUA_1G12610 PE=4 SV=1	AFUA_1G12610	1	0.00099056	51.531	2	LDLPGPEEK(1)PR	-1.1649	1	451220	1	5.34242e-17	147.78	2	LDLPGPEEK(1)PR	-1.0425	1	400490	1	5.28933e-07	106.35	2	LDLPGPEEK(1)PR	-0.035858	1	406090
E9RAB9	575	K	Hsp70 chaperone Hsp88 OS=Neosartorya fumigata (strain ATCC MYA-4609 / Af293 / CBS 101355 / FGSC A1100) OX=330879 GN=AFUA_1G12610 PE=4 SV=1	AFUA_1G12610	1	4.61448e-12	110.22	2	LIAETDEK(1)K	1.0778	3	620280	1	4.01391e-09	88.921	2	LIAETDEK(1)K	0.7232	2	573560	1	2.44777e-05	91.783	2	LIAETDEK(1)K	0.76408	2	658320
E9RAB9	184	K	Hsp70 chaperone Hsp88 OS=Neosartorya fumigata (strain ATCC MYA-4609 / Af293 / CBS 101355 / FGSC A1100) OX=330879 GN=AFUA_1G12610 PE=4 SV=1	AFUA_1G12610	0.943057	6.88287e-13	79.248	3	LINDTTATALGYGITK(0.943)LDLPGPEEK(0.057)PR	2.0897	1	48023									0.980443	2.45763e-13	63.355	3	LINDTTATALGYGITK(0.98)LDLPGPEEK(0.02)PR	2.5388	1	18379
E9RAB9	329	K	Hsp70 chaperone Hsp88 OS=Neosartorya fumigata (strain ATCC MYA-4609 / Af293 / CBS 101355 / FGSC A1100) OX=330879 GN=AFUA_1G12610 PE=4 SV=1	AFUA_1G12610	1	0.00127175	46.206	2	LK(1)PEDIDTIEMVGGCTR	4.8395	1	147890
E9RAB9	524	K	Hsp70 chaperone Hsp88 OS=Neosartorya fumigata (strain ATCC MYA-4609 / Af293 / CBS 101355 / FGSC A1100) OX=330879 GN=AFUA_1G12610 PE=4 SV=1	AFUA_1G12610	1	0.00367463	82.437	2	MDTDAPEGEQPK(1)K	-1.2768	1	113160	1	1.73974e-08	131.54	2	MDTDAPEGEQPK(1)K	-1.6265	1	94146	1	6.66512e-06	112.7	2	MDTDAPEGEQPK(1)K	-1.8189	1	98209
E9RAB9	21	K	Hsp70 chaperone Hsp88 OS=Neosartorya fumigata (strain ATCC MYA-4609 / Af293 / CBS 101355 / FGSC A1100) OX=330879 GN=AFUA_1G12610 PE=4 SV=1	AFUA_1G12610	1	1.16389e-06	126.17	2	NK(1)GIDIITNEVSNR	1.3935	1	481510	1	4.5324e-23	179.98	2	NK(1)GIDIITNEVSNR	2.1835	1	384100	1	2.68964e-26	176.97	2	NK(1)GIDIITNEVSNR	1.2386	2	486050
E9RAB9	68	K	Hsp70 chaperone Hsp88 OS=Neosartorya fumigata (strain ATCC MYA-4609 / Af293 / CBS 101355 / FGSC A1100) OX=330879 GN=AFUA_1G12610 PE=4 SV=1	AFUA_1G12610	1	0.00325852	70.67	2	NTVGNLK(1)R	-0.36555	1	831670	1	0.0110063	85.813	2	NTVGNLK(1)R	0.11636	1	543160	1	0.00298547	89.123	2	NTVGNLK(1)R	-0.75408	1	727570
E9RAB9	660	K	Hsp70 chaperone Hsp88 OS=Neosartorya fumigata (strain ATCC MYA-4609 / Af293 / CBS 101355 / FGSC A1100) OX=330879 GN=AFUA_1G12610 PE=4 SV=1	AFUA_1G12610	1	7.12915e-13	160.98	2	QAILK(1)AQEEEAAK	-2.015	1	272650	1	3.28716e-06	115.04	2	QAILK(1)AQEEEAAK	-1.3305	1	207040	1	3.99449e-42	196.44	2	QAILK(1)AQEEEAAK	-1.4335	1	246830
E9RAB9	632	K	Hsp70 chaperone Hsp88 OS=Neosartorya fumigata (strain ATCC MYA-4609 / Af293 / CBS 101355 / FGSC A1100) OX=330879 GN=AFUA_1G12610 PE=4 SV=1	AFUA_1G12610	1	9.00847e-08	147.78	2	SVYVAK(1)LDEIR	0.88793	2	904590	1	5.59489e-12	151.22	2	SVYVAK(1)LDEIR	1.7106	2	835740	1	7.7476e-08	130.79	2	SVYVAK(1)LDEIR	0.35973	2	871020
E9RAB9	349	K	Hsp70 chaperone Hsp88 OS=Neosartorya fumigata (strain ATCC MYA-4609 / Af293 / CBS 101355 / FGSC A1100) OX=330879 GN=AFUA_1G12610 PE=4 SV=1	AFUA_1G12610	1	0.000121304	87.895	2	VPAIK(1)EAISK	-0.80688	1	1752100	1	0.00077907	83.438	2	VPAIK(1)EAISK	-1.5026	1	1557100	1	0.000531683	83.438	2	VPAIK(1)EAISK	-1.2609	1	1706600
E9RAB9	448	K	Hsp70 chaperone Hsp88 OS=Neosartorya fumigata (strain ATCC MYA-4609 / Af293 / CBS 101355 / FGSC A1100) OX=330879 GN=AFUA_1G12610 PE=4 SV=1	AFUA_1G12610	1	0.00125123	55.235	2	YAK(1)PDMLPGK	0.39655	1	305970									1	0.0053574	61.48	2	YAK(1)PDMLPGK	-0.14872	1	268620
E9RAB9	455	K	Hsp70 chaperone Hsp88 OS=Neosartorya fumigata (strain ATCC MYA-4609 / Af293 / CBS 101355 / FGSC A1100) OX=330879 GN=AFUA_1G12610 PE=4 SV=1	AFUA_1G12610	0.999998	2.93452e-05	92.747	3	YAKPDMLPGK(1)INPWIGR	-1.2972	1	385540	0.999823	0.00024368	75.012	3	YAKPDMLPGK(1)INPWIGR	-1.0794	1	184080	0.999806	5.28361e-05	61.042	3	YAKPDMLPGK(1)INPWIGR	-0.039718	2	247170
E9RAH5	227	K	Thioredoxin reductase gliT OS=Neosartorya fumigata (strain ATCC MYA-4609 / Af293 / CBS 101355 / FGSC A1100) OX=330879 GN=gliT PE=1 SV=1	gliT	1	0.013655	58.916	2	FEK(1)GDVAK	0.025114	1	34153	1	0.00443687	46.033	2	RFEK(1)GDVAK	2.3276	1	44531	1	0.000119054	109.88	2	RFEK(1)GDVAK	0.94326	2	100330
E9RAH5	117	K	Thioredoxin reductase gliT OS=Neosartorya fumigata (strain ATCC MYA-4609 / Af293 / CBS 101355 / FGSC A1100) OX=330879 GN=gliT PE=1 SV=1	gliT	1	0.00105943	110.22	2	K(1)VVLATGVR	-1.2392	1	130580
E9RAH5	51	K	Thioredoxin reductase gliT OS=Neosartorya fumigata (strain ATCC MYA-4609 / Af293 / CBS 101355 / FGSC A1100) OX=330879 GN=gliT PE=1 SV=1	gliT	1	7.64404e-05	54.912	3	NAK(1)TQHMHNVLGWDHR	1.5013	2	163130	1	0.00092355	47.27	3	NAK(1)TQHMHNVLGWDHR	0.90112	1	42635	1	4.56017e-06	61.23	3	NAK(1)TQHMHNVLGWDHR	0.9054	2	135450
E9RAK7	107	K	Cell division protein kinase (Ctk1), putative OS=Neosartorya fumigata (strain ATCC MYA-4609 / Af293 / CBS 101355 / FGSC A1100) OX=330879 GN=AFUA_1G13600 PE=4 SV=1	AFUA_1G13600	1	0.000285526	47.915	3	EAASPHVISLLDSLK(1)VDGGR	-1.4239	1	22827	1	0.000140154	53.363	3	EAASPHVISLLDSLK(1)VDGGR	-2.7999	1	7441.9
E9RAK7	275	K	Cell division protein kinase (Ctk1), putative OS=Neosartorya fumigata (strain ATCC MYA-4609 / Af293 / CBS 101355 / FGSC A1100) OX=330879 GN=AFUA_1G13600 PE=4 SV=1	AFUA_1G13600	1	0.00403279	41.317	2	TLGTPDESTWPEAK(1)K	-2.244	1	37197
E9RB80	156	K	Rho GTPase Rho3 OS=Neosartorya fumigata (strain ATCC MYA-4609 / Af293 / CBS 101355 / FGSC A1100) OX=330879 GN=AFUA_3G06690 PE=4 SV=1	AFUA_3G06690	1	1.36212e-08	130.78	2	EIGAVK(1)YLECSAVQNR	-1.5164	1	100410	1	3.49822e-34	187.47	2	EIGAVK(1)YLECSAVQNR	1.0541	1	46894	1	1.93274e-14	96.313	2	EIGAVK(1)YLECSAVQNR	0.68869	1	29290
E9RB80	148	K	Rho GTPase Rho3 OS=Neosartorya fumigata (strain ATCC MYA-4609 / Af293 / CBS 101355 / FGSC A1100) OX=330879 GN=AFUA_3G06690 PE=4 SV=1	AFUA_3G06690	0.999908	0.00541283	40.372	3	KDDELNDNPNAITFEQGLAK(1)AK	-0.16472	1	28075
E9RB80	13	K	Rho GTPase Rho3 OS=Neosartorya fumigata (strain ATCC MYA-4609 / Af293 / CBS 101355 / FGSC A1100) OX=330879 GN=AFUA_3G06690 PE=4 SV=1	AFUA_3G06690	1	0.00203415	45.939	2	K(1)MVLLGDGACGK	-0.5623	1	52833	1	0.00292362	70.389	2	K(1)MVLLGDGACGK	3.8123	1	72078
E9RB80	124	K	Rho GTPase Rho3 OS=Neosartorya fumigata (strain ATCC MYA-4609 / Af293 / CBS 101355 / FGSC A1100) OX=330879 GN=AFUA_3G06690 PE=4 SV=1	AFUA_3G06690	1	0.00122109	46.033	2	LVLTALK(1)CDLR	1.0097	1	151950	1	2.88932e-06	124.81	2	LVLTALK(1)CDLR	1.038	1	130260	1	0.00761781	51.872	2	LVLTALK(1)CDLR	1.2466	1	142230
E9RBC1	4	K	CORD and CS domain protein OS=Neosartorya fumigata (strain ATCC MYA-4609 / Af293 / CBS 101355 / FGSC A1100) OX=330879 GN=AFUA_1G11540 PE=4 SV=1	AFUA_1G11540	1	0.0245942	44.767	2	ASK(1)CVHK	1.0301	1	150090	1	0.0255103	53.679	2	ASK(1)CVHK	0.48926	1	123080
E9RBC1	151	K	CORD and CS domain protein OS=Neosartorya fumigata (strain ATCC MYA-4609 / Af293 / CBS 101355 / FGSC A1100) OX=330879 GN=AFUA_1G11540 PE=4 SV=1	AFUA_1G11540	1	6.20648e-11	95.677	3	DEEK(1)CVYHPGQPIFHEGSK	1.0156	2	157540	1	2.23069e-06	76.009	3	DEEK(1)CVYHPGQPIFHEGSK	-0.69685	2	105450	1	6.85082e-09	85.742	3	DEEK(1)CVYHPGQPIFHEGSK	2.1262	2	148630
E9RBC1	12	K	CORD and CS domain protein OS=Neosartorya fumigata (strain ATCC MYA-4609 / Af293 / CBS 101355 / FGSC A1100) OX=330879 GN=AFUA_1G11540 PE=4 SV=1	AFUA_1G11540	1	3.19646e-08	77.996	4	GCGK(1)EFTDPDEDCLYHPGPPVFHEGQK	0.38499	1	25985
E9RBC1	206	K	CORD and CS domain protein OS=Neosartorya fumigata (strain ATCC MYA-4609 / Af293 / CBS 101355 / FGSC A1100) OX=330879 GN=AFUA_1G11540 PE=4 SV=1	AFUA_1G11540	1	0.000179303	96.946	2	GKPAGEEK(1)VETVR	-1.6236	2	293590	1	1.01404e-05	94.791	3	GKPAGEEK(1)VETVR	0.4803	2	213990	1	5.5397e-06	144.27	3	GKPAGEEK(1)VETVR	0.2756	1	127520
E9RBC1	198	K	CORD and CS domain protein OS=Neosartorya fumigata (strain ATCC MYA-4609 / Af293 / CBS 101355 / FGSC A1100) OX=330879 GN=AFUA_1G11540 PE=4 SV=1	AFUA_1G11540	1	0.000977142	66.087	2	HLFVGK(1)GK	1.7546	1	229190	1	0.00505127	49.058	2	HLFVGK(1)GK	0.26844	1	154480	1	0.000322357	84.699	2	HLFVGK(1)GK	1.3474	1	201740
E9RBC1	283	K	CORD and CS domain protein OS=Neosartorya fumigata (strain ATCC MYA-4609 / Af293 / CBS 101355 / FGSC A1100) OX=330879 GN=AFUA_1G11540 PE=4 SV=1	AFUA_1G11540	1	0.00908849	67.903	2	LELK(1)LVK	-1.2873	1	81899									1	0.018962	63.301	2	LELK(1)LVK	-1.2962	1	76473
E9RBC1	286	K	CORD and CS domain protein OS=Neosartorya fumigata (strain ATCC MYA-4609 / Af293 / CBS 101355 / FGSC A1100) OX=330879 GN=AFUA_1G11540 PE=4 SV=1	AFUA_1G11540	1	0.000222917	71.896	2	LVK(1)ADGTSWPVLR	0.46557	2	379440	1	0.000504273	65.879	2	LVK(1)ADGTSWPVLR	0.11558	1	213250	1	5.20171e-05	79.889	2	LVK(1)ADGTSWPVLR	1.0311	1	248730
E9RBC1	300	K	CORD and CS domain protein OS=Neosartorya fumigata (strain ATCC MYA-4609 / Af293 / CBS 101355 / FGSC A1100) OX=330879 GN=AFUA_1G11540 PE=4 SV=1	AFUA_1G11540	1	0.000716159	74.424	2	SDDK(1)WTGER	1.2	1	63198	1	0.000445549	74.269	2	SDDK(1)WTGER	1.4389	1	48834	1	0.00132452	93.467	2	SDDK(1)WTGER	0.51499	1	60320
E9RBC1	279	K	CORD and CS domain protein OS=Neosartorya fumigata (strain ATCC MYA-4609 / Af293 / CBS 101355 / FGSC A1100) OX=330879 GN=AFUA_1G11540 PE=4 SV=1	AFUA_1G11540	1	0.0140167	43.272	2	VLGTK(1)LELK	-2.0765	1	141340									1	0.0163902	46.447	2	VLGTK(1)LELK	-2.8071	1	123380
E9RBE2	574	K	U4/U6 small nuclear ribonucleoprotein, putative OS=Neosartorya fumigata (strain ATCC MYA-4609 / Af293 / CBS 101355 / FGSC A1100) OX=330879 GN=AFUA_1G13890 PE=4 SV=1	AFUA_1G13890	1	0.00209898	58.916	2	AK(1)MENFWVLAK	0.26803	1	20626
E9RBG1	1146	K	ABC multidrug transporter C OS=Neosartorya fumigata (strain ATCC MYA-4609 / Af293 / CBS 101355 / FGSC A1100) OX=330879 GN=abcC PE=1 SV=1	abcC	1	8.66722e-05	60.547	2	AVHEHLDELK(1)R	-2.2354	3	115570	1	0.000297266	97.277	2	AVHEHLDELK(1)R	-1.5534	2	98725	1	1.34965e-06	111.61	2	AVHEHLDELK(1)R	-1.1745	3	201310
E9RBG1	107	K	ABC multidrug transporter C OS=Neosartorya fumigata (strain ATCC MYA-4609 / Af293 / CBS 101355 / FGSC A1100) OX=330879 GN=abcC PE=1 SV=1	abcC	1	4.06109e-07	99.589	2	EDSTLNPLSPNFK(1)AK	7.3322	1	93507	1	9.21771e-05	86.243	2	EDSTLNPLSPNFK(1)AK	6.5626	1	82318	1	4.01764e-08	88.734	2	EDSTLNPLSPNFK(1)AK	6.7196	1	81035
E9RBG1	824	K	ABC multidrug transporter C OS=Neosartorya fumigata (strain ATCC MYA-4609 / Af293 / CBS 101355 / FGSC A1100) OX=330879 GN=abcC PE=1 SV=1	abcC	1	0.000196948	51.128	3	GHAQPTGSHDVEK(1)SPEVSSAAK	1.758	1	19538
E9RBG1	833	K	ABC multidrug transporter C OS=Neosartorya fumigata (strain ATCC MYA-4609 / Af293 / CBS 101355 / FGSC A1100) OX=330879 GN=abcC PE=1 SV=1	abcC	1	1.06664e-09	113.34	2	SPEVSSAAK(1)TDEASSK	-2.6958	1	51419	1	2.91103e-10	100.69	2	SPEVSSAAK(1)TDEASSK	-2.1321	1	46003	1	2.13743e-14	100.69	2	SPEVSSAAK(1)TDEASSK	-2.1787	1	23920
E9RBG1	172	K	ABC multidrug transporter C OS=Neosartorya fumigata (strain ATCC MYA-4609 / Af293 / CBS 101355 / FGSC A1100) OX=330879 GN=abcC PE=1 SV=1	abcC	1	0.0289168	42.835	2	IMGTGK(1)QK	-1.5906	1	30442
E9RBG1	174	K	ABC multidrug transporter C OS=Neosartorya fumigata (strain ATCC MYA-4609 / Af293 / CBS 101355 / FGSC A1100) OX=330879 GN=abcC PE=1 SV=1	abcC	1	0.00300945	64.547	2	QK(1)IQILR	-0.86715	1	31244	1	0.0192745	54.056	2	QK(1)IQILR	0.69434	1	31949
E9RBG1	929	K	ABC multidrug transporter C OS=Neosartorya fumigata (strain ATCC MYA-4609 / Af293 / CBS 101355 / FGSC A1100) OX=330879 GN=abcC PE=1 SV=1	abcC	1	6.30349e-09	84.266	3	K(1)TGYVQQQDLHLHTTTVR	0.44564	1	88751	1	2.71921e-08	69.224	3	K(1)TGYVQQQDLHLHTTTVR	0.69379	1	86062	1	0.000262842	47.844	3	K(1)TGYVQQQDLHLHTTTVR	0.43701	1	113930
E9RBG1	803	K	ABC multidrug transporter C OS=Neosartorya fumigata (strain ATCC MYA-4609 / Af293 / CBS 101355 / FGSC A1100) OX=330879 GN=abcC PE=1 SV=1	abcC	1	0.00189045	76.605	2	SK(1)GEVLLFR	-0.84952	1	47919	1	0.000424726	79.059	2	SK(1)GEVLLFR	-0.18807	1	44691	1	0.00163714	74.486	2	SK(1)GEVLLFR	-1.4223	1	38877
E9RBG1	840	K	ABC multidrug transporter C OS=Neosartorya fumigata (strain ATCC MYA-4609 / Af293 / CBS 101355 / FGSC A1100) OX=330879 GN=abcC PE=1 SV=1	abcC	1	2.21438e-08	80.815	2	TDEASSK(1)EATGAIQR	-1.5706	1	39369	1	1.14974e-14	147.02	2	TDEASSK(1)EATGAIQR	-0.17253	1	42646	1	1.09689e-14	115.05	2	TDEASSK(1)EATGAIQR	-2.2811	1	47549
E9RBL5	360	K	Acetyl-CoA C-acetyltransferase OS=Neosartorya fumigata (strain ATCC MYA-4609 / Af293 / CBS 101355 / FGSC A1100) OX=330879 GN=AFUA_1G12650 PE=3 SV=1	AFUA_1G12650	1	2.24263e-07	129.69	2	NLGLDHAK(1)VNPR	0.58212	3	304210	1	2.07175e-09	134.2	2	NLGLDHAK(1)VNPR	0.00203	3	216280	1	1.53058e-05	96.946	2	NLGLDHAK(1)VNPR	-0.73559	2	172290
E9RBL5	208	K	Acetyl-CoA C-acetyltransferase OS=Neosartorya fumigata (strain ATCC MYA-4609 / Af293 / CBS 101355 / FGSC A1100) OX=330879 GN=AFUA_1G12650 PE=3 SV=1	AFUA_1G12650	1	1.36194e-17	89.459	3	RAEAAQK(1)AGWFDDEIVPITTK	-1.2317	1	127490	1	2.10672e-14	95.001	3	RAEAAQK(1)AGWFDDEIVPITTK	-1.6317	1	78570	1	9.22263e-10	89.459	3	RAEAAQK(1)AGWFDDEIVPITTK	-0.77888	1	89856
E9RBL5	287	K	Acetyl-CoA C-acetyltransferase OS=Neosartorya fumigata (strain ATCC MYA-4609 / Af293 / CBS 101355 / FGSC A1100) OX=330879 GN=AFUA_1G12650 PE=3 SV=1	AFUA_1G12650	1	6.25116e-05	90.689	2	SK(1)AIELNQPILAK	0.98624	1	138710	1	5.39816e-06	82.437	2	SK(1)AIELNQPILAK	1.0161	1	125270	1	2.16083e-08	101.64	2	SK(1)AIELNQPILAK	1.0107	1	131120
E9RBL5	227	K	Acetyl-CoA C-acetyltransferase OS=Neosartorya fumigata (strain ATCC MYA-4609 / Af293 / CBS 101355 / FGSC A1100) OX=330879 GN=AFUA_1G12650 PE=3 SV=1	AFUA_1G12650	0.999989	0.00923766	86.243	2	VKDPK(1)TGEVK	0.2428	1	113490	0.999977	0.00245488	69.276	2	VKDPK(1)TGEVK	1.3676	1	113850	0.999825	0.000684868	68.49	2	VKDPK(1)TGEVK	1.9396	1	127960
E9RBL5	322	K	Acetyl-CoA C-acetyltransferase OS=Neosartorya fumigata (strain ATCC MYA-4609 / Af293 / CBS 101355 / FGSC A1100) OX=330879 GN=AFUA_1G12650 PE=3 SV=1	AFUA_1G12650	1	2.18018e-09	72.327	2	VMGIGPTAAIPK(1)LLSK	5.5858	1	31444	1	0.000840565	45.183	2	VMGIGPTAAIPK(1)LLSK	5.5199	1	7731.6	1	2.54753e-08	69.327	2	VMGIGPTAAIPK(1)LLSK	0.63698	2	34960
E9RBL5	253	K	Acetyl-CoA C-acetyltransferase OS=Neosartorya fumigata (strain ATCC MYA-4609 / Af293 / CBS 101355 / FGSC A1100) OX=330879 GN=AFUA_1G12650 PE=3 SV=1	AFUA_1G12650	1	3.47332e-05	113.46	2	YGTTVEALSK(1)IR	0.81486	1	72118	1	0.000368647	72.922	2	YGTTVEALSK(1)IR	-0.13999	1	63520	1	0.000306304	92.428	2	YGTTVEALSK(1)IR	-0.41012	1	68532
E9RBN4	273	K	Small nuclear ribonucleoprotein complex protein Nhp2, putative OS=Neosartorya fumigata (strain ATCC MYA-4609 / Af293 / CBS 101355 / FGSC A1100) OX=330879 GN=AFUA_1G13570 PE=3 SV=1	AFUA_1G13570	1	0.00144772	76.572	2	AELGNSAATK(1)R	-0.10455	1	39392	1	0.00130524	74.424	2	AELGNSAATK(1)R	0.42733	1	35448	1	4.46632e-05	68.49	2	AELGNSAATK(1)R	-0.81384	1	65950
E9RBN4	210	K	Small nuclear ribonucleoprotein complex protein Nhp2, putative OS=Neosartorya fumigata (strain ATCC MYA-4609 / Af293 / CBS 101355 / FGSC A1100) OX=330879 GN=AFUA_1G13570 PE=3 SV=1	AFUA_1G13570	1	0.0460788	51.456	2	EVVK(1)ALR	-0.017941	1	54070
E9RBR0	123	K	Laccase abr2 OS=Neosartorya fumigata (strain ATCC MYA-4609 / Af293 / CBS 101355 / FGSC A1100) OX=330879 GN=abr2 PE=1 SV=1	abr2	1	8.39542e-12	51.542	4	ADTYGTYWYHAHDK(1)AEIMDGLYGPVHIR	-1.769	2	122050	1	4.45453e-08	71.892	4	ADTYGTYWYHAHDK(1)AEIMDGLYGPVHIR	2.3803	1	64231	1	1.44399e-42	172.54	4	ADTYGTYWYHAHDK(1)AEIMDGLYGPVHIR	1.76	1	124180
E9RBR0	512	K	Laccase abr2 OS=Neosartorya fumigata (strain ATCC MYA-4609 / Af293 / CBS 101355 / FGSC A1100) OX=330879 GN=abr2 PE=1 SV=1	abr2	1	9.73235e-05	63.79	2	EAK(1)EASPESFLETPVYR	-1.035	1	116920	1	1.28091e-07	84.58	2	EAK(1)EASPESFLETPVYR	-3.4143	1	85959	1	2.53386e-30	122.66	2	EAK(1)EASPESFLETPVYR	-2.0551	1	108230
E9RBR0	492	K	Laccase abr2 OS=Neosartorya fumigata (strain ATCC MYA-4609 / Af293 / CBS 101355 / FGSC A1100) OX=330879 GN=abr2 PE=1 SV=1	abr2	1	6.7785e-05	114.93	2	HSNK(1)GFLLGTGHGK	-3.3617	2	742620	1	2.87367e-06	86.838	2	HSNK(1)GFLLGTGHGK	-2.0751	2	617480	1	3.34163e-13	160.62	2	HSNK(1)GFLLGTGHGK	-1.1395	2	1040700
E9RBR0	337	K	Laccase abr2 OS=Neosartorya fumigata (strain ATCC MYA-4609 / Af293 / CBS 101355 / FGSC A1100) OX=330879 GN=abr2 PE=1 SV=1	abr2	1	0.00508877	76.605	2	LDK(1)EPANYK	0.41736	1	365850	1	0.000322313	79.059	2	LDK(1)EPANYK	-0.86038	1	313500	1	0.00354643	72.042	2	LDK(1)EPANYK	0.82023	1	504560
E9RBR0	343	K	Laccase abr2 OS=Neosartorya fumigata (strain ATCC MYA-4609 / Af293 / CBS 101355 / FGSC A1100) OX=330879 GN=abr2 PE=1 SV=1	abr2	1	0.000516842	77.358	2	LDKEPANYK(1)MR	-3.2007	3	927690	1	3.33853e-08	133.76	2	LDKEPANYK(1)MR	-2.6483	4	879420	1	1.24279e-12	144.47	2	EPANYK(1)MR	1.7339	5	1833400
E9RBR0	334	K	Laccase abr2 OS=Neosartorya fumigata (strain ATCC MYA-4609 / Af293 / CBS 101355 / FGSC A1100) OX=330879 GN=abr2 PE=1 SV=1	abr2	1	0.00105612	57.032	2	YSVMVK(1)LDK	1.5026	2	198090	1	2.44329e-06	61.194	2	YSVMVK(1)LDK	0.36949	2	146770	1	6.76305e-06	112.93	2	YSVMVK(1)LDK	0.67048	2	294350
E9RD31	347	K	Elongation factor Tu OS=Neosartorya fumigata (strain ATCC MYA-4609 / Af293 / CBS 101355 / FGSC A1100) OX=330879 GN=AFUA_1G12170 PE=3 SV=1	AFUA_1G12170	1	7.30317e-06	50.519	3	AHDK(1)FLVSMYVLTEAEGGR	-2.5382	1	10249
E9RD31	295	K	Elongation factor Tu OS=Neosartorya fumigata (strain ATCC MYA-4609 / Af293 / CBS 101355 / FGSC A1100) OX=330879 GN=AFUA_1G12170 PE=3 SV=1	AFUA_1G12170	1	1.12573e-09	130.99	2	DSEVEIVGGSFEPK(1)K	1.0849	2	396840	1	0.000160673	84.999	2	DSEVEIVGGSFEPK(1)K	3.5808	3	417570	1	2.20737e-05	103.76	2	DSEVEIVGGSFEPK(1)K	3.5554	2	394560
E9RD31	343	K	Elongation factor Tu OS=Neosartorya fumigata (strain ATCC MYA-4609 / Af293 / CBS 101355 / FGSC A1100) OX=330879 GN=AFUA_1G12170 PE=3 SV=1	AFUA_1G12170	1	1.24831e-09	117.45	2	GMVIAVPGSTK(1)AHDK	-1.2869	2	2235100	1	7.45282e-15	112.73	2	GMVIAVPGSTK(1)AHDK	-0.88882	1	1705000	1	1.49042e-09	127.03	2	GMVIAVPGSTK(1)AHDK	-1.5681	3	2231800
E9RD31	79	K	Elongation factor Tu OS=Neosartorya fumigata (strain ATCC MYA-4609 / Af293 / CBS 101355 / FGSC A1100) OX=330879 GN=AFUA_1G12170 PE=3 SV=1	AFUA_1G12170	1	1.09059e-08	165.02	3	HQSEK(1)GLANFLEYGAIDK	0.6997	2	208810	1	9.63013e-07	80.128	3	HQSEK(1)GLANFLEYGAIDK	0.36086	2	113370	1	7.67691e-09	84.266	3	HQSEK(1)GLANFLEYGAIDK	0.07211	2	63243
E9RD31	281	K	Elongation factor Tu OS=Neosartorya fumigata (strain ATCC MYA-4609 / Af293 / CBS 101355 / FGSC A1100) OX=330879 GN=AFUA_1G12170 PE=3 SV=1	AFUA_1G12170	1	6.41694e-09	128.41	2	K(1)DSEVEIVGGSFEPK	19.465	2	1327600	1	1.6713e-14	99.668	2	K(1)DSEVEIVGGSFEPK	1.4412	1	737250	1	2.91772e-20	141.88	2	K(1)DSEVEIVGGSFEPK	0.80602	1	790330
E9RD31	307	K	Elongation factor Tu OS=Neosartorya fumigata (strain ATCC MYA-4609 / Af293 / CBS 101355 / FGSC A1100) OX=330879 GN=AFUA_1G12170 PE=3 SV=1	AFUA_1G12170	1	0.0116638	67.464	2	K(1)SCDESR	0.40346	1	110500	1	0.0216373	72.492	2	K(1)SCDESR	0.71847	1	80713
E9RD31	298	K	Elongation factor Tu OS=Neosartorya fumigata (strain ATCC MYA-4609 / Af293 / CBS 101355 / FGSC A1100) OX=330879 GN=AFUA_1G12170 PE=3 SV=1	AFUA_1G12170	1	1.1251e-15	148.76	2	TK(1)VTDIETFK	-0.012203	4	863090	1	2.54522e-23	159.12	2	TK(1)VTDIETFK	-1.3895	3	687160	1	1.30771e-09	130.79	2	TK(1)VTDIETFK	0.0089997	2	605110
E9RD31	306	K	Elongation factor Tu OS=Neosartorya fumigata (strain ATCC MYA-4609 / Af293 / CBS 101355 / FGSC A1100) OX=330879 GN=AFUA_1G12170 PE=3 SV=1	AFUA_1G12170	1	0.00109392	88.921	2	VTDIETFK(1)K	-0.37745	1	830220	1	0.00170281	88.921	2	VTDIETFK(1)K	-1.0144	1	618340	1	0.000767488	81.642	2	VTDIETFK(1)K	-0.20689	1	785330
E9RD31	170	K	Elongation factor Tu OS=Neosartorya fumigata (strain ATCC MYA-4609 / Af293 / CBS 101355 / FGSC A1100) OX=330879 GN=AFUA_1G12170 PE=3 SV=1	AFUA_1G12170	1	1.30136e-16	178.95	2	QVGVQK(1)IVVFVNK	-0.63331	1	354210	1	2.67348e-28	170.85	2	QVGVQK(1)IVVFVNK	-0.40154	1	232310	1	9.14726e-51	236.03	2	QVGVQK(1)IVVFVNK	-0.72034	1	280910
E9RD31	228	K	Elongation factor Tu OS=Neosartorya fumigata (strain ATCC MYA-4609 / Af293 / CBS 101355 / FGSC A1100) OX=330879 GN=AFUA_1G12170 PE=3 SV=1	AFUA_1G12170	1	0.00364399	105.36	2	RDDIGK(1)DR	0.18104	1	145230	1	0.00406203	95.311	2	RDDIGK(1)DR	0.7489	1	122460
E9RD31	50	K	Elongation factor Tu OS=Neosartorya fumigata (strain ATCC MYA-4609 / Af293 / CBS 101355 / FGSC A1100) OX=330879 GN=AFUA_1G12170 PE=3 SV=1	AFUA_1G12170	1	4.10623e-14	184.59	3	TK(1)PHVNIGTIGHVDHGK	0.82146	1	670840	1	1.16552e-15	121.39	3	TK(1)PHVNIGTIGHVDHGK	0.63679	1	459540	1	4.8657e-18	159.75	3	TK(1)PHVNIGTIGHVDHGK	1.3033	1	326680
E9RD31	65	K	Elongation factor Tu OS=Neosartorya fumigata (strain ATCC MYA-4609 / Af293 / CBS 101355 / FGSC A1100) OX=330879 GN=AFUA_1G12170 PE=3 SV=1	AFUA_1G12170	1	9.8008e-48	216.4	4	TKPHVNIGTIGHVDHGK(1)TTLTAAITK	0.061766	2	1586000	1	2.89208e-53	212.44	4	TKPHVNIGTIGHVDHGK(1)TTLTAAITK	-0.54173	1	637050	1	7.31131e-42	167.56	4	TKPHVNIGTIGHVDHGK(1)TTLTAAITK	1.6731	1	393770
E9RD31	74	K	Elongation factor Tu OS=Neosartorya fumigata (strain ATCC MYA-4609 / Af293 / CBS 101355 / FGSC A1100) OX=330879 GN=AFUA_1G12170 PE=3 SV=1	AFUA_1G12170	1	1.96132e-55	252.75	2	TTLTAAITK(1)HQSEK	0.7958	1	2628700	1	2.25362e-62	256.7	2	TTLTAAITK(1)HQSEK	0.35937	2	1964400	1	5.04102e-51	244.71	2	TTLTAAITK(1)HQSEK	-0.66614	2	1357100
E9RD31	407	K	Elongation factor Tu OS=Neosartorya fumigata (strain ATCC MYA-4609 / Af293 / CBS 101355 / FGSC A1100) OX=330879 GN=AFUA_1G12170 PE=3 SV=1	AFUA_1G12170	1	1.4473e-20	141	3	VMPGDNVEMILK(1)THHPVAAEAGQR	-2.491	1	1417200	1	1.32518e-10	75.312	4	VMPGDNVEMILK(1)THHPVAAEAGQR	-0.11284	2	1309500	1	9.01991e-12	68.789	4	VMPGDNVEMILK(1)THHPVAAEAGQR	0.60358	2	1281800
E9RDD2	177	K	Hydroxyisocaproate dehydrogenase, putative OS=Neosartorya fumigata (strain ATCC MYA-4609 / Af293 / CBS 101355 / FGSC A1100) OX=330879 GN=AFUA_1G14400 PE=3 SV=1	AFUA_1G14400	1	0.000799109	65.404	2	AFGMK(1)IQYHNR	2.3451	1	24576	1	1.9477e-06	103.8	2	AFGMK(1)IQYHNR	2.2874	1	14660	1	1.70728e-05	65.156	2	AFGMK(1)IQYHNR	0.74825	1	27774
E9RDD2	226	K	Hydroxyisocaproate dehydrogenase, putative OS=Neosartorya fumigata (strain ATCC MYA-4609 / Af293 / CBS 101355 / FGSC A1100) OX=330879 GN=AFUA_1G14400 PE=3 SV=1	AFUA_1G14400	1	0.00581825	50.297	2	HIIGEK(1)EFQK	0.73131	1	67735	1	0.000288458	109.88	2	HIIGEK(1)EFQK	0.21646	1	78311	1	0.000673492	87.895	2	HIIGEK(1)EFQK	0.13659	1	101110
E9RDD2	232	K	Hydroxyisocaproate dehydrogenase, putative OS=Neosartorya fumigata (strain ATCC MYA-4609 / Af293 / CBS 101355 / FGSC A1100) OX=330879 GN=AFUA_1G14400 PE=3 SV=1	AFUA_1G14400	1	0.000348955	67.548	2	MK(1)DGVVIVNTAR	1.4071	2	152880
H9CJQ0	107	K	Cytochrome b OS=Neosartorya fumigata (strain ATCC MYA-4609 / Af293 / CBS 101355 / FGSC A1100) OX=330879 GN=AFUA_m0010 PE=3 SV=1	AFUA_m0010	1	0.0057483	69.915	2	GLYYGSYK(1)SPR	0.28327	1	115490	1	0.00359246	43.272	2	GLYYGSYK(1)SPR	0.77462	1	96538	1	1.42029e-05	64.064	2	GLYYGSYK(1)SPR	0.68948	1	114230
H9CJQ0	5	K	Cytochrome b OS=Neosartorya fumigata (strain ATCC MYA-4609 / Af293 / CBS 101355 / FGSC A1100) OX=330879 GN=AFUA_m0010 PE=3 SV=1	AFUA_m0010	1	0.00599339	62.969	2	ILK(1)SHPLLK	0.25425	2	1689200	1	0.000554082	112.8	2	ILK(1)SHPLLK	0.42876	1	1083100	1	0.00196798	83.623	2	ILK(1)SHPLLK	0.50603	1	682020
H9CJR0	40	K	Cytochrome c oxidase subunit 1 OS=Neosartorya fumigata (strain ATCC MYA-4609 / Af293 / CBS 101355 / FGSC A1100) OX=330879 GN=AFUA_m0420 PE=3 SV=1	AFUA_m0420	1	7.19788e-07	87.573	2	STSFITLK(1)QPSEWQER	-2.6298	1	77800	1	3.62667e-15	132.93	2	STSFITLK(1)QPSEWQER	-2.4796	1	70814	1	1.47716e-10	85.081	2	STSFITLK(1)QPSEWQER	-0.28426	1	57726
H9CJR3	168	K	Uncharacterized protein OS=Neosartorya fumigata (strain ATCC MYA-4609 / Af293 / CBS 101355 / FGSC A1100) OX=330879 GN=AFUA_m0450 PE=4 SV=1	AFUA_m0450	1	1.42251e-07	93.772	2	IYETGQHLDYLK(1)K	-2.2529	1	35278	1	0.000314483	40.861	2	IYETGQHLDYLK(1)K	-0.89422	1	24983	1	4.92387e-14	121.69	2	IYETGQHLDYLK(1)K	-2.2176	1	28581
H9CJR6	66	K	Cytochrome c oxidase subunit 2 OS=Neosartorya fumigata (strain ATCC MYA-4609 / Af293 / CBS 101355 / FGSC A1100) OX=330879 GN=AFUA_m0490 PE=3 SV=1	AFUA_m0490	1	3.87203e-05	108.93	2	NFVATK(1)SPIAHK	-1.8321	1	248620	1	1.3927e-06	99.174	2	NFVATK(1)SPIAHK	-0.84371	1	245600	1	1.57614e-08	126.29	2	NFVATK(1)SPIAHK	-0.90782	1	214910
H9CJR8	578	K	NADH-ubiquinone oxidoreductase chain 5 OS=Neosartorya fumigata (strain ATCC MYA-4609 / Af293 / CBS 101355 / FGSC A1100) OX=330879 GN=AFUA_m0520 PE=3 SV=1	AFUA_m0520	1	4.35294e-05	110.88	2	LGGQTSK(1)SLDK	-0.65621	1	149660	1	0.00153168	62.271	2	LGGQTSK(1)SLDK	-0.36873	1	137870	1	2.0549e-10	141.29	2	LGGQTSK(1)SLDK	0.15909	1	140860
H9CJR8	582	K	NADH-ubiquinone oxidoreductase chain 5 OS=Neosartorya fumigata (strain ATCC MYA-4609 / Af293 / CBS 101355 / FGSC A1100) OX=330879 GN=AFUA_m0520 PE=3 SV=1	AFUA_m0520	1	8.30264e-07	81.578	2	SLDK(1)GSVELIGPYGLEK	-0.21367	1	250800	1	6.30058e-11	94.63	2	SLDK(1)GSVELIGPYGLEK	-0.35672	1	147620	1	1.00011e-12	78.888	2	SLDK(1)GSVELIGPYGLEK	0.077675	1	175840
H9CJR9	497	K	NADH dehydrogenase subunit 2 OS=Neosartorya fumigata (strain ATCC MYA-4609 / Af293 / CBS 101355 / FGSC A1100) OX=330879 GN=AFUA_m0530 PE=3 SV=1	AFUA_m0530	1	0.00121077	84.999	2	DLK(1)IPAIILQK	-0.66238	2	228530	1	1.6615e-05	80.623	2	DLK(1)IPAIILQK	0.4687	3	186270	1	0.00030871	90.142	2	DLK(1)IPAIILQK	1.6878	3	238070
H9CJR9	505	K	NADH dehydrogenase subunit 2 OS=Neosartorya fumigata (strain ATCC MYA-4609 / Af293 / CBS 101355 / FGSC A1100) OX=330879 GN=AFUA_m0530 PE=3 SV=1	AFUA_m0530	1	7.53179e-25	203.02	2	IPAIILQK(1)DK	-1.6063	3	889860	1	2.72367e-08	150.17	2	IPAIILQK(1)DK	-0.48939	2	735710	1	7.60288e-07	142.04	2	IPAIILQK(1)DK	-0.44496	3	1014600
H9CJR9	90	K	NADH dehydrogenase subunit 2 OS=Neosartorya fumigata (strain ATCC MYA-4609 / Af293 / CBS 101355 / FGSC A1100) OX=330879 GN=AFUA_m0530 PE=3 SV=1	AFUA_m0530	1	0.0014134	58.889	2	K(1)LISNEYMSLYK	3.057	1	112210	1	0.00109486	66.953	2	K(1)LISNEYMSLYK	1.8266	1	85843	1	0.00061266	66.953	2	K(1)LISNEYMSLYK	2.6854	1	95114
H9CJR9	106	K	NADH dehydrogenase subunit 2 OS=Neosartorya fumigata (strain ATCC MYA-4609 / Af293 / CBS 101355 / FGSC A1100) OX=330879 GN=AFUA_m0530 PE=3 SV=1	AFUA_m0530	1	1.13996e-07	109.88	2	LLFTK(1)LQFIK	-0.26888	1	8739.7	1	0.00379605	52.591	2	LLFTK(1)LQFIK	-3.1038	1	2696.9	1	7.32504e-05	93.467	2	LLFTK(1)LQFIK	-2.1425	1	3526.9
H9CJR9	399	K	NADH dehydrogenase subunit 2 OS=Neosartorya fumigata (strain ATCC MYA-4609 / Af293 / CBS 101355 / FGSC A1100) OX=330879 GN=AFUA_m0530 PE=3 SV=1	AFUA_m0530	1	2.59474e-05	51.128	3	NINHNNLVDK(1)NNSPIQLISQLK	-0.47047	1	18460
H9CJR9	121	K	NADH dehydrogenase subunit 2 OS=Neosartorya fumigata (strain ATCC MYA-4609 / Af293 / CBS 101355 / FGSC A1100) OX=330879 GN=AFUA_m0530 PE=3 SV=1	AFUA_m0530	1	6.45563e-05	94.804	2	NLTVSNIILK(1)K	-1.3908	1	125290	1	7.24081e-08	126.29	2	NLTVSNIILK(1)K	-1.7001	1	111230	1	3.15603e-07	129.28	2	NLTVSNIILK(1)K	-0.62797	1	134810
O00092	413	K	3-phytase A OS=Neosartorya fumigata (strain ATCC MYA-4609 / Af293 / CBS 101355 / FGSC A1100) OX=330879 GN=phyA PE=1 SV=1	phyA	1	6.34772e-05	87.942	2	AYFETMQCK(1)SEK	0.85214	2	115700	1	8.6083e-07	92.445	2	AYFETMQCK(1)SEK	0.29715	2	110850	1	9.56196e-09	106.35	2	AYFETMQCK(1)SEK	0.31538	2	194770
O00092	416	K	3-phytase A OS=Neosartorya fumigata (strain ATCC MYA-4609 / Af293 / CBS 101355 / FGSC A1100) OX=330879 GN=phyA PE=1 SV=1	phyA	1	0.00184254	84.368	2	SEK(1)EPLVR	0.3167	1	58862	1	0.0081343	49.325	2	SEK(1)EPLVR	0.15988	1	81018	1	0.00720315	67.464	2	SEK(1)EPLVR	-0.098841	1	104970
O00092	449	K	3-phytase A OS=Neosartorya fumigata (strain ATCC MYA-4609 / Af293 / CBS 101355 / FGSC A1100) OX=330879 GN=phyA PE=1 SV=1	phyA	1	0.00170049	55.578	2	LNDFVK(1)GLSWAR	-1.1315	1	47513	1	6.56146e-05	68.548	2	LNDFVK(1)GLSWAR	-1.8502	1	46493	1	8.62309e-05	72.846	2	LNDFVK(1)GLSWAR	-1.2483	1	78323
O00092	289	K	3-phytase A OS=Neosartorya fumigata (strain ATCC MYA-4609 / Af293 / CBS 101355 / FGSC A1100) OX=330879 GN=phyA PE=1 SV=1	phyA	1	4.99897e-09	54.912	3	TSDASQLSPFCQLFTHNEWK(1)K	-1.7038	1	35275	1	1.08147e-06	55.354	3	TSDASQLSPFCQLFTHNEWK(1)K	-1.9943	1	13731	1	6.77353e-20	95.263	3	TSDASQLSPFCQLFTHNEWK(1)K	-0.33334	1	35178
O00092	171	K	3-phytase A OS=Neosartorya fumigata (strain ATCC MYA-4609 / Af293 / CBS 101355 / FGSC A1100) OX=330879 GN=phyA PE=1 SV=1	phyA	1	8.01356e-08	85.813	2	VIASGEK(1)FIEGFQQAK	1.1533	1	197990	1	7.37779e-10	85.813	2	VIASGEK(1)FIEGFQQAK	-0.60854	1	179630	1	1.65532e-20	144.51	2	VIASGEK(1)FIEGFQQAK	0.70845	1	257370
O00092	438	K	3-phytase A OS=Neosartorya fumigata (strain ATCC MYA-4609 / Af293 / CBS 101355 / FGSC A1100) OX=330879 GN=phyA PE=1 SV=1	phyA	1	1.39012e-05	103.69	2	VVPLHGCDVDK(1)LGR	-0.51815	3	423370	1	4.38833e-05	76.255	2	VVPLHGCDVDK(1)LGR	0.25609	2	342640	1	6.39899e-13	136.06	2	VVPLHGCDVDK(1)LGR	0.45746	2	544140
O13410	15	K	Orotidine 5'-phosphate decarboxylase OS=Neosartorya fumigata (strain ATCC MYA-4609 / Af293 / CBS 101355 / FGSC A1100) OX=330879 GN=pyrG PE=3 SV=1	pyrG	1	0.000396745	83.358	2	ASK(1)HPNPLAK	1.1669	1	140560	1	4.48315e-05	81.099	2	ASK(1)HPNPLAK	1.2825	1	117800	1	0.000515195	62.271	2	ASK(1)HPNPLAK	0.624	1	140870
O13410	22	K	Orotidine 5'-phosphate decarboxylase OS=Neosartorya fumigata (strain ATCC MYA-4609 / Af293 / CBS 101355 / FGSC A1100) OX=330879 GN=pyrG PE=3 SV=1	pyrG	1	0.0630899	40.203	2	HPNPLAK(1)R	1.8835	1	159020	1	0.00362367	58.687	2	HPNPLAK(1)R	1.6591	1	114730	1	0.000628095	96.51	2	HPNPLAK(1)R	0.69481	1	110060
O13410	105	K	Orotidine 5'-phosphate decarboxylase OS=Neosartorya fumigata (strain ATCC MYA-4609 / Af293 / CBS 101355 / FGSC A1100) OX=330879 GN=pyrG PE=3 SV=1	pyrG	1	2.29566e-07	70.806	3	FIDIGNTVQK(1)QYHGGALR	3.2969	1	31862	1	8.70381e-06	77.157	3	FIDIGNTVQK(1)QYHGGALR	1.0805	1	34092	1	1.87284e-06	62.454	3	FIDIGNTVQK(1)QYHGGALR	3.5039	1	23370
O13410	224	K	Orotidine 5'-phosphate decarboxylase OS=Neosartorya fumigata (strain ATCC MYA-4609 / Af293 / CBS 101355 / FGSC A1100) OX=330879 GN=pyrG PE=3 SV=1	pyrG	1	3.26938e-26	146.48	2	GDK(1)LGQQYQTPASAIGR	-2.0258	1	197700	1	1.29466e-15	99.668	2	GDK(1)LGQQYQTPASAIGR	-2.0611	1	139580	1	4.34417e-09	82.822	2	GDK(1)LGQQYQTPASAIGR	-0.77533	1	124190
O13410	95	K	Orotidine 5'-phosphate decarboxylase OS=Neosartorya fumigata (strain ATCC MYA-4609 / Af293 / CBS 101355 / FGSC A1100) OX=330879 GN=pyrG PE=3 SV=1	pyrG	1	5.15491e-07	132.44	2	K(1)FIDIGNTVQK	-1.4551	1	111300	1	6.3487e-08	117.99	2	K(1)FIDIGNTVQK	-2.5329	1	96059
O13410	32	K	Orotidine 5'-phosphate decarboxylase OS=Neosartorya fumigata (strain ATCC MYA-4609 / Af293 / CBS 101355 / FGSC A1100) OX=330879 GN=pyrG PE=3 SV=1	pyrG	1	6.98443e-05	75.5	2	K(1)TNVTVSADVTTTR	-1.8531	1	42003	1	5.23369e-07	79.795	2	K(1)TNVTVSADVTTTR	-1.9761	1	28814	1	5.51836e-06	68.108	2	K(1)TNVTVSADVTTTR	0.048977	1	29861
O13410	31	K	Orotidine 5'-phosphate decarboxylase OS=Neosartorya fumigata (strain ATCC MYA-4609 / Af293 / CBS 101355 / FGSC A1100) OX=330879 GN=pyrG PE=3 SV=1	pyrG	1	0.00190297	48.157	2	LFEIAEAK(1)K	0.5815	1	213920	1	0.00102769	88.921	2	LFEIAEAK(1)K	0.93245	1	187090	1	0.00355906	65.156	2	LFEIAEAK(1)K	0.11964	1	184910
O14434	147	K	Scytalone dehydratase arp1 OS=Neosartorya fumigata (strain ATCC MYA-4609 / Af293 / CBS 101355 / FGSC A1100) OX=330879 GN=arp1 PE=2 SV=1	arp1	1	0.000507199	102.46	2	FAGLK(1)PTVR	-0.41971	1	422200	1	0.00166139	74.486	2	FAGLK(1)PTVR	-1.0619	1	484570	1	0.0136751	53.679	2	FAGLK(1)PTVR	-0.39742	1	704370
O14434	19	K	Scytalone dehydratase arp1 OS=Neosartorya fumigata (strain ATCC MYA-4609 / Af293 / CBS 101355 / FGSC A1100) OX=330879 GN=arp1 PE=2 SV=1	arp1	1	1.20311e-07	72.031	3	KPNLTLEFHDYLALK(1)K	-0.01671	1	96910	1	1.02054e-10	129.04	3	KPNLTLEFHDYLALK(1)K	-2.9549	3	319800	1	2.37173e-10	95.345	3	KPNLTLEFHDYLALK(1)K	-3.1413	2	463640
O14434	20	K	Scytalone dehydratase arp1 OS=Neosartorya fumigata (strain ATCC MYA-4609 / Af293 / CBS 101355 / FGSC A1100) OX=330879 GN=arp1 PE=2 SV=1	arp1	1	0.000487242	59.731	2	K(1)VLFDWADSYDAK	1.811	1	212910	1	0.000737735	52.837	2	K(1)VLFDWADSYDAK	0.92925	1	105950	1	0.00124866	46.768	2	K(1)VLFDWADSYDAK	1.3063	1	79204
O14434	136	K	Scytalone dehydratase arp1 OS=Neosartorya fumigata (strain ATCC MYA-4609 / Af293 / CBS 101355 / FGSC A1100) OX=330879 GN=arp1 PE=2 SV=1	arp1	1	0.0169579	67.903	2	K(1)VDGVWK	0.37207	3	272470	1	0.0161682	82.716	2	K(1)VDGVWK	-0.13962	2	323630	1	0.00326858	93.561	2	K(1)VDGVWK	0.84949	2	491380
O14434	142	K	Scytalone dehydratase arp1 OS=Neosartorya fumigata (strain ATCC MYA-4609 / Af293 / CBS 101355 / FGSC A1100) OX=330879 GN=arp1 PE=2 SV=1	arp1	1	2.63713e-13	179.21	3	KVDGVWK(1)FAGLKPTVR	-1.33	1	306900	0.999999	2.56642e-10	102.26	3	KVDGVWK(1)FAGLKPTVR	-1.3255	1	341750	1	1.59913e-14	162.16	3	KVDGVWK(1)FAGLKPTVR	-1.4689	1	433490
O14434	93	K	Scytalone dehydratase arp1 OS=Neosartorya fumigata (strain ATCC MYA-4609 / Af293 / CBS 101355 / FGSC A1100) OX=330879 GN=arp1 PE=2 SV=1	arp1	1	1.72145e-16	84.144	4	TQHLLGESWWEK(1)ISDTEVIGHHQLR	-1.0041	2	186410	1	2.67124e-22	94.865	4	TQHLLGESWWEK(1)ISDTEVIGHHQLR	-0.22797	2	198370	1	1.21001e-23	100.6	4	TQHLLGESWWEK(1)ISDTEVIGHHQLR	-0.16215	2	244500
O14434	4	K	Scytalone dehydratase arp1 OS=Neosartorya fumigata (strain ATCC MYA-4609 / Af293 / CBS 101355 / FGSC A1100) OX=330879 GN=arp1 PE=2 SV=1	arp1	0.993987	3.88166e-13	94.119	3	VEK(0.994)K(0.006)PNLTLEFHDYLALK	1.5024	1	33252
O42630	245	K	Vacuolar protease A OS=Neosartorya fumigata (strain ATCC MYA-4609 / Af293 / CBS 101355 / FGSC A1100) OX=330879 GN=pep2 PE=2 SV=1	pep2	1	4.14067e-33	186.89	3	EGDNSEASFGGVDK(1)NHYTGELTK	0.7459	1	717720	1	8.87378e-60	226.98	3	EGDNSEASFGGVDK(1)NHYTGELTK	0.24149	1	640730	1	8.665e-39	227.34	3	EGDNSEASFGGVDK(1)NHYTGELTK	1.4975	1	705350
O42630	254	K	Vacuolar protease A OS=Neosartorya fumigata (strain ATCC MYA-4609 / Af293 / CBS 101355 / FGSC A1100) OX=330879 GN=pep2 PE=2 SV=1	pep2	1	5.46172e-24	162.21	2	NHYTGELTK(1)IPLR	1.696	2	1703200	1	4.15452e-28	154.66	2	NHYTGELTK(1)IPLR	2.0651	2	1679500	1	7.46766e-10	148.9	2	NHYTGELTK(1)IPLR	2.0313	2	2066700
O42630	323	K	Vacuolar protease A OS=Neosartorya fumigata (strain ATCC MYA-4609 / Af293 / CBS 101355 / FGSC A1100) OX=330879 GN=pep2 PE=2 SV=1	pep2	1	4.70409e-32	196.44	2	GFTGQYSIECDK(1)R	0.58925	3	1598900	1	1.23746e-14	147.72	2	GFTGQYSIECDK(1)R	-0.15117	3	1486800	1	1.73215e-41	168.05	2	GFTGQYSIECDK(1)R	1.5186	3	1779800
O42630	311	K	Vacuolar protease A OS=Neosartorya fumigata (strain ATCC MYA-4609 / Af293 / CBS 101355 / FGSC A1100) OX=330879 GN=pep2 PE=2 SV=1	pep2	1	5.03289e-32	217.24	3	K(1)GFTGQYSIECDKR	0.86686	2	723370	1	2.29448e-21	206.03	2	K(1)GFTGQYSIECDK	-0.69012	2	671590	1	8.72296e-35	220.81	3	K(1)GFTGQYSIECDKR	1.0926	2	909950
O42630	380	K	Vacuolar protease A OS=Neosartorya fumigata (strain ATCC MYA-4609 / Af293 / CBS 101355 / FGSC A1100) OX=330879 GN=pep2 PE=2 SV=1	pep2	1	5.40514e-10	132.93	2	K(1)WYSVYDLGNNAVGLAK	-3.399	2	520350	1	5.22165e-28	164.3	2	K(1)WYSVYDLGNNAVGLAK	-1.2399	2	519280	1	1.56219e-39	176.58	2	K(1)WYSVYDLGNNAVGLAK	0.29584	2	526480
O42630	396	K	Vacuolar protease A OS=Neosartorya fumigata (strain ATCC MYA-4609 / Af293 / CBS 101355 / FGSC A1100) OX=330879 GN=pep2 PE=2 SV=1	pep2	1	1.47615e-05	67.838	3	KWYSVYDLGNNAVGLAK(1)AK	0.45117	2	34473									0.999943	0.00011974	42.495	3	KWYSVYDLGNNAVGLAK(1)AK	-2.7951	1	11996
O42630	169	K	Vacuolar protease A OS=Neosartorya fumigata (strain ATCC MYA-4609 / Af293 / CBS 101355 / FGSC A1100) OX=330879 GN=pep2 PE=2 SV=1	pep2	1	0.000201451	63.947	3	VVK(1)QDFAEATNEPGLAFAFGR	-2.032	1	31321	1	8.62252e-05	47.844	3	VVK(1)QDFAEATNEPGLAFAFGR	-4.4227	1	8431.1	1	5.77503e-14	104.15	3	VVK(1)QDFAEATNEPGLAFAFGR	-5.3987	1	18661
O42799	235	K	Allergen Asp f 7 OS=Neosartorya fumigata (strain ATCC MYA-4609 / Af293 / CBS 101355 / FGSC A1100) OX=330879 GN=AFUA_4G06670 PE=1 SV=2	AFUA_4G06670	1	3.93989e-24	167.76	2	TATVVDK(1)CMGCK	-1.1139	3	496600	1	5.24289e-15	104.39	2	TATVVDK(1)CMGCK	-2.0814	2	324530	1	1.66806e-16	118.91	2	TATVVDK(1)CMGCK	-0.57805	3	207040
O43099	121	K	Peroxiredoxin Asp f3 OS=Neosartorya fumigata (strain ATCC MYA-4609 / Af293 / CBS 101355 / FGSC A1100) OX=330879 GN=aspf3 PE=1 SV=1	aspf3	1	3.96336e-11	161.23	2	FSK(1)SIGWADEEGR	1.1885	1	5379600	1	2.96085e-15	169.57	2	FSK(1)SIGWADEEGR	1.2308	3	4238400	1	1.15011e-08	135.5	2	FSK(1)SIGWADEEGR	1.5955	1	3620200
O43099	41	K	Peroxiredoxin Asp f3 OS=Neosartorya fumigata (strain ATCC MYA-4609 / Af293 / CBS 101355 / FGSC A1100) OX=330879 GN=aspf3 PE=1 SV=1	aspf3	0.977574	4.24805e-05	66.913	3	GEITACGIPINYNASK(0.978)EWADK(0.022)K	1.6415	1	132220									0.954978	7.64812e-11	73.262	3	GEITACGIPINYNASK(0.955)EWADK(0.045)K	1.3292	1	57369
O43099	47	K	Peroxiredoxin Asp f3 OS=Neosartorya fumigata (strain ATCC MYA-4609 / Af293 / CBS 101355 / FGSC A1100) OX=330879 GN=aspf3 PE=1 SV=1	aspf3	1	1.29324e-10	85.813	3	K(1)VILFALPGAFTPVCSAR	-2.1503	2	2573300	1	8.5178e-11	78.157	3	K(1)VILFALPGAFTPVCSAR	-2.8888	2	1682300	1	5.71397e-09	58.508	3	K(1)VILFALPGAFTPVCSAR	-1.4922	2	1297600
O43099	72	K	Peroxiredoxin Asp f3 OS=Neosartorya fumigata (strain ATCC MYA-4609 / Af293 / CBS 101355 / FGSC A1100) OX=330879 GN=aspf3 PE=1 SV=1	aspf3	1	3.64674e-05	87.942	2	HVPEYIEK(1)LPEIR	0.78506	2	5356000	1	4.46395e-06	70.195	2	HVPEYIEK(1)LPEIR	2.1956	2	4691400	1	2.54513e-08	78.864	2	HVPEYIEK(1)LPEIR	2.025	2	3751000
O43099	153	K	Peroxiredoxin Asp f3 OS=Neosartorya fumigata (strain ATCC MYA-4609 / Af293 / CBS 101355 / FGSC A1100) OX=330879 GN=aspf3 PE=1 SV=1	aspf3	1	5.96584e-33	188.77	3	ITYAALEPAK(1)NHLEFSSAETVLK	2.8545	1	2961000	1	7.47614e-31	153.56	3	ITYAALEPAK(1)NHLEFSSAETVLK	3.4966	1	2271800	1	4.57261e-29	153.97	3	ITYAALEPAK(1)NHLEFSSAETVLK	2.0196	1	2070900
O43099	166	K	Peroxiredoxin Asp f3 OS=Neosartorya fumigata (strain ATCC MYA-4609 / Af293 / CBS 101355 / FGSC A1100) OX=330879 GN=aspf3 PE=1 SV=1	aspf3	1	2.07714e-56	189.13	2	NHLEFSSAETVLK(1)HL	1.3286	4	2800900	1	1.15934e-81	224.75	2	NHLEFSSAETVLK(1)HL	0.89833	3	2292100	1	2.10592e-95	231.22	2	NHLEFSSAETVLK(1)HL	0.77653	2	2145000
O43099	143	K	Peroxiredoxin Asp f3 OS=Neosartorya fumigata (strain ATCC MYA-4609 / Af293 / CBS 101355 / FGSC A1100) OX=330879 GN=aspf3 PE=1 SV=1	aspf3	1	5.68306e-23	144.38	3	YALVIDHGK(1)ITYAALEPAK	1.3815	4	2465300	1	2.92174e-23	115.24	3	YALVIDHGK(1)ITYAALEPAK	1.4592	3	1865500	1	1.5061e-18	111.75	3	YALVIDHGK(1)ITYAALEPAK	1.5407	4	1565500
O43102	93	K	H/ACA ribonucleoprotein complex subunit cbf5 OS=Neosartorya fumigata (strain ATCC MYA-4609 / Af293 / CBS 101355 / FGSC A1100) OX=330879 GN=cbf5 PE=2 SV=1	cbf5	1	6.51429e-06	114.93	2	AEK(1)TGHSGTLDPK	-2.5973	1	108100	1	3.90403e-05	70.806	2	AEK(1)TGHSGTLDPK	-1.7556	1	70257	1	1.66301e-05	102.03	2	AEK(1)TGHSGTLDPK	-2.0317	1	82115
O43102	147	K	H/ACA ribonucleoprotein complex subunit cbf5 OS=Neosartorya fumigata (strain ATCC MYA-4609 / Af293 / CBS 101355 / FGSC A1100) OX=330879 GN=cbf5 PE=2 SV=1	cbf5	1	0.015599	60.892	2	IPGGEAQFK(1)R	-0.080922	1	249210									1	0.0595395	50.834	2	IPGGEAQFK(1)R	0.27659	1	124420
O43102	279	K	H/ACA ribonucleoprotein complex subunit cbf5 OS=Neosartorya fumigata (strain ATCC MYA-4609 / Af293 / CBS 101355 / FGSC A1100) OX=330879 GN=cbf5 PE=2 SV=1	cbf5	1	1.86503e-09	108.91	2	IVVK(1)DSAVNAVCYGAK	-1.3153	1	158730	1	9.14158e-15	104.49	2	IVVK(1)DSAVNAVCYGAK	0.63028	1	107300	1	4.46815e-10	84.102	2	IVVK(1)DSAVNAVCYGAK	-0.87734	1	126570
O43102	138	K	H/ACA ribonucleoprotein complex subunit cbf5 OS=Neosartorya fumigata (strain ATCC MYA-4609 / Af293 / CBS 101355 / FGSC A1100) OX=330879 GN=cbf5 PE=2 SV=1	cbf5	1	0.000118185	90.689	2	LHDK(1)IPGGEAQFK	-1.5322	2	188140	1	0.0023614	44.598	2	LHDK(1)IPGGEAQFK	-2.2502	2	102670	1	0.00217158	53.028	3	LHDK(1)IPGGEAQFK	-1.1848	1	30688
O43102	127	K	H/ACA ribonucleoprotein complex subunit cbf5 OS=Neosartorya fumigata (strain ATCC MYA-4609 / Af293 / CBS 101355 / FGSC A1100) OX=330879 GN=cbf5 PE=2 SV=1	cbf5	1	5.53777e-08	163.93	2	SQQGAGK(1)EYVCVIR	-2.3224	1	101500	1	9.04152e-07	88.734	2	SQQGAGK(1)EYVCVIR	-3.0873	1	70972	1	6.8055e-05	72.846	2	SQQGAGK(1)EYVCVIR	-1.6167	1	67479
O43102	56	K	H/ACA ribonucleoprotein complex subunit cbf5 OS=Neosartorya fumigata (strain ATCC MYA-4609 / Af293 / CBS 101355 / FGSC A1100) OX=330879 GN=cbf5 PE=2 SV=1	cbf5	1	5.83427e-05	62.705	3	TGHFTPIPAGCSPLK(1)R	-3.8117	1	148940	1	0.000688244	61.194	3	TGHFTPIPAGCSPLK(1)R	-5.3358	1	125680	1	6.64764e-08	88.734	3	TGHFTPIPAGCSPLK(1)R	-4.3143	1	128710
O43102	180	K	H/ACA ribonucleoprotein complex subunit cbf5 OS=Neosartorya fumigata (strain ATCC MYA-4609 / Af293 / CBS 101355 / FGSC A1100) OX=330879 GN=cbf5 PE=2 SV=1	cbf5	1	2.18167e-05	71.896	2	TIHESK(1)LYEFDNDR	0.63091	2	87055	1	9.31959e-05	59.67	2	TIHESK(1)LYEFDNDR	0.88191	1	30427	1	7.6873e-05	55.604	2	TIHESK(1)LYEFDNDR	-0.68839	1	44684
O43102	366	K	H/ACA ribonucleoprotein complex subunit cbf5 OS=Neosartorya fumigata (strain ATCC MYA-4609 / Af293 / CBS 101355 / FGSC A1100) OX=330879 GN=cbf5 PE=2 SV=1	cbf5	1	0.012338	61.48	2	WGLGPVALEK(1)K	-1.8319	1	167440
O60024	155	K	Allergen Asp f 4 OS=Neosartorya fumigata (strain ATCC MYA-4609 / Af293 / CBS 101355 / FGSC A1100) OX=330879 GN=AFUA_2G03830 PE=1 SV=2	AFUA_2G03830	1	2.58792e-17	159.75	3	GNVGKPWGSNIIEVSPENAK(1)K	0.70508	1	341010	1	5.83339e-14	153.05	3	GNVGKPWGSNIIEVSPENAK(1)K	-0.8055	1	278580	1	3.2762e-20	169.05	3	GNVGKPWGSNIIEVSPENAK(1)K	-1.1354	1	238600
P0C7S9	35	K	1,3-beta-glucanosyltransferase gel1 OS=Neosartorya fumigata (strain ATCC MYA-4609 / Af293 / CBS 101355 / FGSC A1100) OX=330879 GN=gel1 PE=3 SV=1	gel1	1	3.31537e-25	156.14	2	DDVTPITVK(1)GNAFFK	1.0748	1	181540	1	1.07082e-06	65.879	2	DDVTPITVK(1)GNAFFK	2.171	1	77221	1	1.45463e-14	105.94	2	DDVTPITVK(1)GNAFFK	1.6478	1	144360
P0C7S9	41	K	1,3-beta-glucanosyltransferase gel1 OS=Neosartorya fumigata (strain ATCC MYA-4609 / Af293 / CBS 101355 / FGSC A1100) OX=330879 GN=gel1 PE=3 SV=1	gel1	1	5.33847e-05	120.33	2	GNAFFK(1)GAER	-1.6345	1	676800	1	1.65769e-05	111.39	2	GNAFFK(1)GAER	-1.2979	1	487860	1	4.47744e-05	98.009	2	GNAFFK(1)GAER	-0.9719	1	831510
P0C7S9	79	K	1,3-beta-glucanosyltransferase gel1 OS=Neosartorya fumigata (strain ATCC MYA-4609 / Af293 / CBS 101355 / FGSC A1100) OX=330879 GN=gel1 PE=3 SV=1	gel1	1	0.00265105	54.584	2	FK(1)ELGLNTIR	0.1782	1	904350	1	0.000205767	113.46	2	FK(1)ELGLNTIR	0.48431	1	744740	1	6.44804e-05	103.87	2	FK(1)ELGLNTIR	0.08733	1	1082000
P0C7S9	369	K	1,3-beta-glucanosyltransferase gel1 OS=Neosartorya fumigata (strain ATCC MYA-4609 / Af293 / CBS 101355 / FGSC A1100) OX=330879 GN=gel1 PE=3 SV=1	gel1	1	0.00285124	83.623	2	K(1)YMTEGAGK	3.1687	2	271950	1	0.00511901	72.038	2	K(1)YMTEGAGK	1.4348	2	211000	1	0.00278905	74.269	2	K(1)YMTEGAGK	2.4051	2	376830
P0C7S9	377	K	1,3-beta-glucanosyltransferase gel1 OS=Neosartorya fumigata (strain ATCC MYA-4609 / Af293 / CBS 101355 / FGSC A1100) OX=330879 GN=gel1 PE=3 SV=1	gel1	1	1.83544e-06	74.643	2	YMTEGAGK(1)GPGFAGPGSQDR	-1.8802	1	48884	1	2.78414e-09	77.347	2	YMTEGAGK(1)GPGFAGPGSQDR	-0.78653	1	21963	1	3.93515e-06	70.638	2	YMTEGAGK(1)GPGFAGPGSQDR	-1.9192	1	62308
P0C7S9	246	K	1,3-beta-glucanosyltransferase gel1 OS=Neosartorya fumigata (strain ATCC MYA-4609 / Af293 / CBS 101355 / FGSC A1100) OX=330879 GN=gel1 PE=3 SV=1	gel1	1	0.00936172	54.436	2	TSGWDQK(1)VK	1.6823	2	647610	1	0.00185646	91.783	2	TSGWDQK(1)VK	1.7216	2	516550	1	0.00327016	72.038	2	TSGWDQK(1)VK	2.0452	2	794030
P0C954	30	K	1,3-beta-glucanosyltransferase gel2 OS=Neosartorya fumigata (strain ATCC MYA-4609 / Af293 / CBS 101355 / FGSC A1100) OX=330879 GN=gel2 PE=3 SV=1	gel2	1	0.00387727	56.014	2	GK(1)DFVNSK	0.8353	1	28179	1	0.00832761	45.489	2	GK(1)DFVNSK	0.67384	1	23949
P0C954	393	K	1,3-beta-glucanosyltransferase gel2 OS=Neosartorya fumigata (strain ATCC MYA-4609 / Af293 / CBS 101355 / FGSC A1100) OX=330879 GN=gel2 PE=3 SV=1	gel2	1	0.00101089	64.064	2	LVEVK(1)NTDIK	-1.4805	1	35956	1	0.00547238	58.916	2	LVEVK(1)NTDIK	1.5013	1	30720	1	0.000563123	83.358	2	LVEVK(1)NTDIK	-0.9126	1	63349
P0C954	372	K	1,3-beta-glucanosyltransferase gel2 OS=Neosartorya fumigata (strain ATCC MYA-4609 / Af293 / CBS 101355 / FGSC A1100) OX=330879 GN=gel2 PE=3 SV=1	gel2	1	0.0484126	60	2	RPSK(1)VQTMIDK	-1.6927	1	67765									1	0.0388035	47.361	2	RPSK(1)VQTMIDK	0.35733	1	96609
P0C954	379	K	1,3-beta-glucanosyltransferase gel2 OS=Neosartorya fumigata (strain ATCC MYA-4609 / Af293 / CBS 101355 / FGSC A1100) OX=330879 GN=gel2 PE=3 SV=1	gel2	1	5.72676e-05	74.733	2	VQTMIDK(1)GLSDANTGK	-0.42263	1	75464	1	9.08127e-06	73.305	2	VQTMIDK(1)GLSDANTGK	-0.79466	1	66873	1	2.655e-20	133.13	2	VQTMIDK(1)GLSDANTGK	1.2184	2	128060
P0C956	466	K	1,3-beta-glucanosyltransferase gel4 OS=Neosartorya fumigata (strain ATCC MYA-4609 / Af293 / CBS 101355 / FGSC A1100) OX=330879 GN=gel4 PE=3 SV=1	gel4	1	8.22107e-08	143.22	2	AATACDFDGK(1)AQTK	-1.2213	2	242920	1	2.32338e-16	165.09	2	AATACDFDGK(1)AQTK	-0.91585	2	213910	1	2.24592e-35	169.57	2	AATACDFDGK(1)AQTK	-1.0837	3	715970
P0C956	152	K	1,3-beta-glucanosyltransferase gel4 OS=Neosartorya fumigata (strain ATCC MYA-4609 / Af293 / CBS 101355 / FGSC A1100) OX=330879 GN=gel4 PE=3 SV=1	gel4	1	5.46121e-05	88.24	2	ADPAWNTDLYK(1)R	2.9934	2	223250	1	1.7706e-06	99.34	2	ADPAWNTDLYK(1)R	3.4858	2	203620	1	0.000987592	66.664	2	ADPAWNTDLYK(1)R	2.557	1	117980
P0C956	96	K	1,3-beta-glucanosyltransferase gel4 OS=Neosartorya fumigata (strain ATCC MYA-4609 / Af293 / CBS 101355 / FGSC A1100) OX=330879 GN=gel4 PE=3 SV=1	gel4	1	0.00475029	63.301	2	DIPYLK(1)QLR	-2.0374	1	267040	1	0.000953043	90.308	2	DIPYLK(1)QLR	-1.5084	1	202710
P0C956	456	K	1,3-beta-glucanosyltransferase gel4 OS=Neosartorya fumigata (strain ATCC MYA-4609 / Af293 / CBS 101355 / FGSC A1100) OX=330879 GN=gel4 PE=3 SV=1	gel4	0.962261	0.00138541	51.569	2	K(0.038)NNK(0.962)AATACDFDGK	-2.8703	1	38022	1	8.79217e-07	101.64	2	NNK(1)AATACDFDGK	-0.90911	2	120740	1	3.52172e-08	124.46	2	NNK(1)AATACDFDGK	-0.7577	2	343920
P0C956	452	K	1,3-beta-glucanosyltransferase gel4 OS=Neosartorya fumigata (strain ATCC MYA-4609 / Af293 / CBS 101355 / FGSC A1100) OX=330879 GN=gel4 PE=3 SV=1	gel4	1	0.000617041	58.916	2	LSFVMNQYYK(1)K	6.8749	1	25176									1	4.21786e-05	74.269	2	LSFVMNQYYK(1)K	3.2885	1	74994
P0C956	112	K	1,3-beta-glucanosyltransferase gel4 OS=Neosartorya fumigata (strain ATCC MYA-4609 / Af293 / CBS 101355 / FGSC A1100) OX=330879 GN=gel4 PE=3 SV=1	gel4	1	2.71052e-07	86.729	3	TYAVDPTK(1)DHDECMK	-0.090407	2	229810	1	0.000251737	40.224	2	TYAVDPTK(1)DHDECMK	-1.1586	1	123220	1	1.59951e-12	92.747	3	TYAVDPTK(1)DHDECMK	0.32862	2	541250
P0C959	131	K	Dipeptidyl-peptidase 5 OS=Neosartorya fumigata (strain ATCC MYA-4609 / Af293 / CBS 101355 / FGSC A1100) OX=330879 GN=AFUA_2G09030 PE=2 SV=1	AFUA_2G09030	1	2.66807e-06	63.908	2	AASLPASFSGLK(1)TAK	1.2851	2	310990	1	0.00142435	43.613	2	AASLPASFSGLK(1)TAK	1.164	2	269990	1	4.37385e-07	75.5	2	AASLPASFSGLK(1)TAK	0.37184	2	457960
P0C959	642	K	Dipeptidyl-peptidase 5 OS=Neosartorya fumigata (strain ATCC MYA-4609 / Af293 / CBS 101355 / FGSC A1100) OX=330879 GN=AFUA_2G09030 PE=2 SV=1	AFUA_2G09030	1	4.02249e-07	69.224	3	ILQFATPMLVIHSDK(1)DYR	-2.2116	1	51239	1	0.00021154	46.206	3	ILQFATPMLVIHSDK(1)DYR	-3.5525	1	20720	1	6.40842e-06	47.844	3	ILQFATPMLVIHSDK(1)DYR	-2.7651	1	37440
P0C959	423	K	Dipeptidyl-peptidase 5 OS=Neosartorya fumigata (strain ATCC MYA-4609 / Af293 / CBS 101355 / FGSC A1100) OX=330879 GN=AFUA_2G09030 PE=2 SV=1	AFUA_2G09030	1	4.15724e-08	102.57	2	K(1)IASANEIDPELK	0.27975	1	417410	1	2.89832e-08	106.47	2	K(1)IASANEIDPELK	-0.44884	1	314640	1	1.69099e-08	114.93	2	K(1)IASANEIDPELK	1.1771	1	524640
P0C959	373	K	Dipeptidyl-peptidase 5 OS=Neosartorya fumigata (strain ATCC MYA-4609 / Af293 / CBS 101355 / FGSC A1100) OX=330879 GN=AFUA_2G09030 PE=2 SV=1	AFUA_2G09030	0.97739	1.31376e-05	80.623	3	LFSLPANAK(0.977)DDYK(0.023)PK	-1.101	1	173300	0.989135	2.31256e-05	66.953	3	LFSLPANAK(0.989)DDYK(0.011)PK	-1.9175	1	151470	0.964011	1.29763e-05	52.863	3	LFSLPANAK(0.964)DDYK(0.036)PK	-1.2037	1	207930
P0C959	284	K	Dipeptidyl-peptidase 5 OS=Neosartorya fumigata (strain ATCC MYA-4609 / Af293 / CBS 101355 / FGSC A1100) OX=330879 GN=AFUA_2G09030 PE=2 SV=1	AFUA_2G09030	1	9.72477e-05	81.48	2	PINGPDSPGTPK(1)GIK	-3.2841	1	56562	1	7.99337e-05	50.314	2	PINGPDSPGTPK(1)GIK	-3.1404	1	42050	1	0.000155793	82.437	2	PINGPDSPGTPK(1)GIK	-2.101	1	58126
P0C959	345	K	Dipeptidyl-peptidase 5 OS=Neosartorya fumigata (strain ATCC MYA-4609 / Af293 / CBS 101355 / FGSC A1100) OX=330879 GN=AFUA_2G09030 PE=2 SV=1	AFUA_2G09030	1	8.79502e-06	105.94	2	SPDSVK(1)WTPDGK	2.2439	2	293890	1	1.06113e-19	171.34	2	SPDSVK(1)WTPDGK	0.38561	1	203950	1	1.81857e-08	101.48	2	SPDSVK(1)WTPDGK	1.102	2	331430
P0C959	351	K	Dipeptidyl-peptidase 5 OS=Neosartorya fumigata (strain ATCC MYA-4609 / Af293 / CBS 101355 / FGSC A1100) OX=330879 GN=AFUA_2G09030 PE=2 SV=1	AFUA_2G09030	1	2.41685e-05	62.494	2	WTPDGK(1)TLIVGSEDLGR	0.46181	1	209400	1	9.84908e-08	67.838	2	WTPDGK(1)TLIVGSEDLGR	0.98668	1	188800	1	1.97703e-08	84.58	2	WTPDGK(1)TLIVGSEDLGR	0.57616	1	294760
P0C959	136	K	Dipeptidyl-peptidase 5 OS=Neosartorya fumigata (strain ATCC MYA-4609 / Af293 / CBS 101355 / FGSC A1100) OX=330879 GN=AFUA_2G09030 PE=2 SV=1	AFUA_2G09030	1	0.0217313	47.349	2	TK(1)SGDIR	-0.34573	1	61400	1	0.00466712	77.072	2	TK(1)SGDIR	0.28417	1	75145	1	0.00768256	77.072	2	TK(1)SGDIR	0.86383	1	97947
P0C959	55	K	Dipeptidyl-peptidase 5 OS=Neosartorya fumigata (strain ATCC MYA-4609 / Af293 / CBS 101355 / FGSC A1100) OX=330879 GN=AFUA_2G09030 PE=2 SV=1	AFUA_2G09030	1	4.97273e-13	87.573	3	VAVFSTSQYSFETHK(1)R	-0.34521	1	77826	1	4.49305e-05	63.908	3	VAVFSTSQYSFETHK(1)R	-1.5659	1	52557	1	5.56287e-06	61.042	3	VAVFSTSQYSFETHK(1)R	-1.3241	1	76626
P0C959	327	K	Dipeptidyl-peptidase 5 OS=Neosartorya fumigata (strain ATCC MYA-4609 / Af293 / CBS 101355 / FGSC A1100) OX=330879 GN=AFUA_2G09030 PE=2 SV=1	AFUA_2G09030	1	9.97232e-05	99.855	2	VLYVYSLGSK(1)K	-0.028042	1	188060	1	0.00158151	62.271	2	VLYVYSLGSK(1)K	0.73571	1	134170	1	5.39346e-07	98.009	2	VLYVYSLGSK(1)K	2.351	1	166530
P0C959	244	K	Dipeptidyl-peptidase 5 OS=Neosartorya fumigata (strain ATCC MYA-4609 / Af293 / CBS 101355 / FGSC A1100) OX=330879 GN=AFUA_2G09030 PE=2 SV=1	AFUA_2G09030	1	0.0270889	49.058	2	WVAFK(1)SK	-0.10466	1	144980									1	0.0108971	44.767	2	WVAFK(1)SK	-0.15044	1	156330
P28296	204	K	Alkaline protease 1 OS=Neosartorya fumigata (strain ATCC MYA-4609 / Af293 / CBS 101355 / FGSC A1100) OX=330879 GN=alp1 PE=1 SV=2	alp1	1	1.39397e-28	147.9	4	ASLAYNAAGGSHVDSIGHGTHVAGTIGGK(1)TYGVAK	0.96836	2	435700	1	6.74253e-15	79.76	4	ASLAYNAAGGSHVDSIGHGTHVAGTIGGK(1)TYGVAK	0.4893	1	153070	1	2.3018e-41	145.27	4	ASLAYNAAGGSHVDSIGHGTHVAGTIGGK(1)TYGVAK	0.23558	2	584460
P28296	210	K	Alkaline protease 1 OS=Neosartorya fumigata (strain ATCC MYA-4609 / Af293 / CBS 101355 / FGSC A1100) OX=330879 GN=alp1 PE=1 SV=2	alp1	1	0.00606217	70.67	1	TYGVAK(1)K	-3.8782	1	283530	1	0.0272547	53.679	1	TYGVAK(1)K	-3.0953	1	139490	1	0.00781094	66.087	1	TYGVAK(1)K	-2.1038	1	791680
P28296	379	K	Alkaline protease 1 OS=Neosartorya fumigata (strain ATCC MYA-4609 / Af293 / CBS 101355 / FGSC A1100) OX=330879 GN=alp1 PE=1 SV=2	alp1	1	1.14824e-07	121.86	2	IK(1)ELATNGVVTNVK	1.4643	1	30773	1	0.00109079	73.891	2	IK(1)ELATNGVVTNVK	-0.02511	1	20547	1	4.28542e-09	102.57	2	IK(1)ELATNGVVTNVK	1.1014	1	59478
P28296	211	K	Alkaline protease 1 OS=Neosartorya fumigata (strain ATCC MYA-4609 / Af293 / CBS 101355 / FGSC A1100) OX=330879 GN=alp1 PE=1 SV=2	alp1	1	0.00108102	112.8	2	K(1)TNLLSVK	0.85637	1	383130	1	0.00322912	108.3	2	K(1)TNLLSVK	-0.62627	1	316270	1	0.010434	57.032	2	K(1)TNLLSVK	0.34213	1	728540
P40292	322	K	Heat shock protein 90 OS=Neosartorya fumigata (strain ATCC MYA-4609 / Af293 / CBS 101355 / FGSC A1100) OX=330879 GN=hsp90 PE=1 SV=3	hsp90	1	0.00542089	72.355	2	AILYVPK(1)R	-1.7758	1	1189600	1	0.00726484	69.093	2	AILYVPK(1)R	-1.1092	1	934150	1	0.0364994	44.42	2	AILYVPK(1)R	-1.0186	1	1517800
P40292	236	K	Heat shock protein 90 OS=Neosartorya fumigata (strain ATCC MYA-4609 / Af293 / CBS 101355 / FGSC A1100) OX=330879 GN=hsp90 PE=1 SV=3	hsp90	1	6.74398e-06	86.135	2	AK(1)IEEVDDEEEEEK	-3.5047	2	423530	1	2.27369e-06	69.327	2	AK(1)IEEVDDEEEEEK	0.36109	4	333260	1	2.25087e-06	99.589	2	AK(1)IEEVDDEEEEEK	-1.851	2	348780
P40292	248	K	Heat shock protein 90 OS=Neosartorya fumigata (strain ATCC MYA-4609 / Af293 / CBS 101355 / FGSC A1100) OX=330879 GN=hsp90 PE=1 SV=3	hsp90	1	1.3394e-07	112.7	2	IEEVDDEEEEEK(1)K	-2.3974	3	180450
P40292	249	K	Heat shock protein 90 OS=Neosartorya fumigata (strain ATCC MYA-4609 / Af293 / CBS 101355 / FGSC A1100) OX=330879 GN=hsp90 PE=1 SV=3	hsp90	0.954283	3.71621e-07	121.69	2	IEEVDDEEEEEK(0.046)K(0.954)K	-2.3171	2	329190
P40292	332	K	Heat shock protein 90 OS=Neosartorya fumigata (strain ATCC MYA-4609 / Af293 / CBS 101355 / FGSC A1100) OX=330879 GN=hsp90 PE=1 SV=3	hsp90	1	0.00261442	94.791	2	RAPFDLFETK(1)K	-0.78994	2	1259600	1	2.03711e-05	102.55	2	RAPFDLFETK(1)K	0.68096	2	1014400	1	8.93838e-05	95.311	2	RAPFDLFETK(1)K	2.944	4	1534800
P40292	481	K	Heat shock protein 90 OS=Neosartorya fumigata (strain ATCC MYA-4609 / Af293 / CBS 101355 / FGSC A1100) OX=330879 GN=hsp90 PE=1 SV=3	hsp90	1	0.00600726	54.27	2	AVAK(1)SPFLDSLK	-1.6127	2	1082100	1	1.40368e-06	71.066	2	AVAK(1)SPFLDSLK	-1.4667	2	1075700	1	1.61988e-05	55.754	2	AVAK(1)SPFLDSLK	-1.52	3	1688400
P40292	489	K	Heat shock protein 90 OS=Neosartorya fumigata (strain ATCC MYA-4609 / Af293 / CBS 101355 / FGSC A1100) OX=330879 GN=hsp90 PE=1 SV=3	hsp90	1	1.02067e-11	166.61	2	SPFLDSLK(1)QK	-0.26341	2	1684800	1	1.90171e-17	206.38	2	SPFLDSLK(1)QK	0.98301	3	1639100	1	7.06171e-17	170.69	2	SPFLDSLK(1)QK	0.22797	2	2388100
P40292	607	K	Heat shock protein 90 OS=Neosartorya fumigata (strain ATCC MYA-4609 / Af293 / CBS 101355 / FGSC A1100) OX=330879 GN=hsp90 PE=1 SV=3	hsp90	1	5.2724e-07	144.47	2	DTSMSSYMSSK(1)K	0.14424	1	481570	1	2.85213e-05	96.957	2	DTSMSSYMSSK(1)K	0.3422	1	292610	1	5.63264e-17	145.75	2	DTSMSSYMSSK(1)K	0.13325	1	244210
P40292	608	K	Heat shock protein 90 OS=Neosartorya fumigata (strain ATCC MYA-4609 / Af293 / CBS 101355 / FGSC A1100) OX=330879 GN=hsp90 PE=1 SV=3	hsp90	1	0.000190651	119.07	2	K(1)TFEISPK	2.0163	1	908230	1	0.00183116	103.8	2	K(1)TFEISPK	1.0322	1	816190	1	0.00255106	102.55	2	K(1)TFEISPK	0.9285	1	1166700
P40292	542	K	Heat shock protein 90 OS=Neosartorya fumigata (strain ATCC MYA-4609 / Af293 / CBS 101355 / FGSC A1100) OX=330879 GN=hsp90 PE=1 SV=3	hsp90	1	2.87815e-10	135.5	2	EEK(1)EYENLAK	1.14	2	628480	0.999979	1.0594e-09	145.95	2	EKEEK(1)EYENLAK	-1.7733	1	482670	0.998634	4.97628e-43	205.09	2	EK(0.001)EEK(0.999)EYENLAK	-2.0555	1	659430
P40292	549	K	Heat shock protein 90 OS=Neosartorya fumigata (strain ATCC MYA-4609 / Af293 / CBS 101355 / FGSC A1100) OX=330879 GN=hsp90 PE=1 SV=3	hsp90	1	1.55385e-05	100.84	2	EYENLAK(1)SLK	-1.9538	1	151870	1	8.54911e-06	127.94	2	EYENLAK(1)SLK	-0.017786	1	126970	1	0.000341399	67.507	2	EYENLAK(1)SLK	-0.39272	1	166910
P40292	539	K	Heat shock protein 90 OS=Neosartorya fumigata (strain ATCC MYA-4609 / Af293 / CBS 101355 / FGSC A1100) OX=330879 GN=hsp90 PE=1 SV=3	hsp90	1	6.57538e-32	196.44	2	EK(1)EEKEYENLAK	-2.9765	1	463010	0.999103	2.39406e-13	105.94	2	EK(0.999)EEK(0.001)EYENLAK	-2.7078	1	380420	1	3.897e-27	192.95	2	EK(1)EEKEYENLAK	-2.6345	1	496890
P40292	44	K	Heat shock protein 90 OS=Neosartorya fumigata (strain ATCC MYA-4609 / Af293 / CBS 101355 / FGSC A1100) OX=330879 GN=hsp90 PE=1 SV=3	hsp90	1	9.04397e-33	198.33	2	ELISNASDALDK(1)IR	1.9675	3	2282400	1	1.28682e-39	179.98	2	ELISNASDALDK(1)IR	1.0009	3	1761600	1	4.01099e-62	273.23	2	ELISNASDALDK(1)IR	1.6565	2	2626400
P40292	261	K	Heat shock protein 90 OS=Neosartorya fumigata (strain ATCC MYA-4609 / Af293 / CBS 101355 / FGSC A1100) OX=330879 GN=hsp90 PE=1 SV=3	hsp90	1	4.94783e-12	127.93	2	ESK(1)IEEEELNK	1.3024	1	710540	1	3.96762e-12	148.9	2	ESK(1)IEEEELNK	0.517	1	490460	1	2.52101e-17	142.71	2	ESK(1)IEEEELNK	0.9436	1	812320
P40292	269	K	Heat shock protein 90 OS=Neosartorya fumigata (strain ATCC MYA-4609 / Af293 / CBS 101355 / FGSC A1100) OX=330879 GN=hsp90 PE=1 SV=3	hsp90	1	5.65866e-13	166.71	2	IEEEELNK(1)TK	0.052146	2	649890	1	8.7141e-08	159.11	2	IEEEELNK(1)TK	-0.056807	2	597990	1	2.83343e-14	127.94	2	IEEEELNK(1)TK	0.28619	3	1040200
P40292	384	K	Heat shock protein 90 OS=Neosartorya fumigata (strain ATCC MYA-4609 / Af293 / CBS 101355 / FGSC A1100) OX=330879 GN=hsp90 PE=1 SV=3	hsp90	1	6.79539e-08	162.49	2	ETLQQNK(1)IMK	0.56773	2	1141900	1	0.000240546	120.33	2	ETLQQNK(1)IMK	0.88525	2	854430	1	7.14314e-05	103.8	2	ETLQQNK(1)IMK	-0.17056	2	1444600
P40292	552	K	Heat shock protein 90 OS=Neosartorya fumigata (strain ATCC MYA-4609 / Af293 / CBS 101355 / FGSC A1100) OX=330879 GN=hsp90 PE=1 SV=3	hsp90	1	0.000735807	55.235	2	SLK(1)NILGDK	-1.6943	1	891930	1	0.00324934	65.404	2	SLK(1)NILGDK	-2.5623	1	748890	1	0.00559492	43.272	2	SLK(1)NILGDK	-1.4296	1	1005300
P40292	172	K	Heat shock protein 90 OS=Neosartorya fumigata (strain ATCC MYA-4609 / Af293 / CBS 101355 / FGSC A1100) OX=330879 GN=hsp90 PE=1 SV=3	hsp90	1	0.000169901	119.07	2	GTK(1)IILHLK	-1.2891	1	839610	1	0.000168172	95.311	2	GTK(1)IILHLK	-1.1291	1	710870	1	2.16073e-05	98.009	2	GTK(1)IILHLK	-0.43814	1	1178400
P40292	178	K	Heat shock protein 90 OS=Neosartorya fumigata (strain ATCC MYA-4609 / Af293 / CBS 101355 / FGSC A1100) OX=330879 GN=hsp90 PE=1 SV=3	hsp90	1	9.40684e-27	269.57	3	IILHLK(1)DEQTDYLNESR	-1.0763	1	917310	1	1.56092e-21	222.48	3	IILHLK(1)DEQTDYLNESR	-0.72779	1	750600	1	9.36821e-40	238.02	3	IILHLK(1)DEQTDYLNESR	-1.01	1	951820
P40292	211	K	Heat shock protein 90 OS=Neosartorya fumigata (strain ATCC MYA-4609 / Af293 / CBS 101355 / FGSC A1100) OX=330879 GN=hsp90 PE=1 SV=3	hsp90	1	4.39124e-22	173.15	3	HSEFISYPIYLHVLK(1)ETEK	0.7305	2	1002900	1	2.80026e-73	223.26	3	HSEFISYPIYLHVLK(1)ETEK	0.19906	2	776440	1	2.57777e-78	269.55	3	HSEFISYPIYLHVLK(1)ETEK	0.65405	2	1269400
P40292	70	K	Heat shock protein 90 OS=Neosartorya fumigata (strain ATCC MYA-4609 / Af293 / CBS 101355 / FGSC A1100) OX=330879 GN=hsp90 PE=1 SV=3	hsp90	1	0.000108806	108.3	2	IDIIPDK(1)ENK	1.0033	1	1084200									1	7.73138e-07	123.5	2	IDIIPDK(1)ENK	0.91599	1	1606600
P40292	73	K	Heat shock protein 90 OS=Neosartorya fumigata (strain ATCC MYA-4609 / Af293 / CBS 101355 / FGSC A1100) OX=330879 GN=hsp90 PE=1 SV=3	hsp90	0.999849	3.10706e-08	112.73	3	IDIIPDKENK(1)TLTIR	-0.12726	2	1582900	0.999998	3.2252e-21	140.01	3	IDIIPDKENK(1)TLTIR	-2.0691	2	1211700	0.99999	3.63276e-10	151.52	3	IDIIPDKENK(1)TLTIR	-1.0021	4	2454900
P40292	271	K	Heat shock protein 90 OS=Neosartorya fumigata (strain ATCC MYA-4609 / Af293 / CBS 101355 / FGSC A1100) OX=330879 GN=hsp90 PE=1 SV=3	hsp90	1	0.00885312	82.716	2	TK(1)PIWTR	0.024318	1	721080	1	0.0413327	49.325	2	TK(1)PIWTR	-1.258	1	616300	1	0.0142333	58.286	2	TK(1)PIWTR	-0.89792	1	1056500
P40292	591	K	Heat shock protein 90 OS=Neosartorya fumigata (strain ATCC MYA-4609 / Af293 / CBS 101355 / FGSC A1100) OX=330879 GN=hsp90 PE=1 SV=3	hsp90	1	0.0153725	51.456	2	IMK(1)AQALR	0.71161	2	1237000	1	0.00634766	60.709	2	IMK(1)AQALR	-0.21918	1	974220	1	0.00112504	96.51	2	IMK(1)AQALR	0.66461	2	689730
P40292	234	K	Heat shock protein 90 OS=Neosartorya fumigata (strain ATCC MYA-4609 / Af293 / CBS 101355 / FGSC A1100) OX=330879 GN=hsp90 PE=1 SV=3	hsp90	0.810945	1.97325e-06	93.162	3	K(0.811)AK(0.189)IEEVDDEEEEEKK	1.948	1	29340									0.755439	0.00069109	46.768	3	K(0.755)AK(0.245)IEEVDDEEEEEKK	1.4535	1	16978
P40292	196	K	Heat shock protein 90 OS=Neosartorya fumigata (strain ATCC MYA-4609 / Af293 / CBS 101355 / FGSC A1100) OX=330879 GN=hsp90 PE=1 SV=3	hsp90	1	4.29082e-08	139.7	3	K(1)HSEFISYPIYLHVLK	1.1733	1	1334000	1	1.00726e-14	128.68	3	K(1)HSEFISYPIYLHVLK	-0.062596	1	1009100	1	1.19211e-07	117.41	3	K(1)HSEFISYPIYLHVLK	0.98008	1	1647900
P40292	517	K	Heat shock protein 90 OS=Neosartorya fumigata (strain ATCC MYA-4609 / Af293 / CBS 101355 / FGSC A1100) OX=330879 GN=hsp90 PE=1 SV=3	hsp90	1	0.0435283	56.014	2	K(1)LVDITK	-1.217	2	1000800									1	0.00374875	91.783	2	K(1)LVDITK	-0.85713	1	96016
P40292	615	K	Heat shock protein 90 OS=Neosartorya fumigata (strain ATCC MYA-4609 / Af293 / CBS 101355 / FGSC A1100) OX=330879 GN=hsp90 PE=1 SV=3	hsp90	1	0.00230936	71.066	2	TFEISPK(1)SSIIK	0.21465	3	548620	1	1.44211e-05	108.4	2	TFEISPK(1)SSIIK	-0.1656	2	446630	1	3.70663e-08	83.775	2	TFEISPK(1)SSIIK	-0.59219	3	666230
P40292	620	K	Heat shock protein 90 OS=Neosartorya fumigata (strain ATCC MYA-4609 / Af293 / CBS 101355 / FGSC A1100) OX=330879 GN=hsp90 PE=1 SV=3	hsp90	1	0.0103027	53.878	2	SSIIK(1)ELK	-2.5541	1	571980	1	0.00262142	62.88	2	SSIIK(1)ELK	-2.6317	1	449410	1	0.00783479	53.878	2	SSIIK(1)ELK	-1.2895	1	763860
P40292	396	K	Heat shock protein 90 OS=Neosartorya fumigata (strain ATCC MYA-4609 / Af293 / CBS 101355 / FGSC A1100) OX=330879 GN=hsp90 PE=1 SV=3	hsp90	1	0.000634826	72.846	2	K(1)TLELFNEIAEDR	0.50117	1	426930	1	1.61382e-05	83.214	2	K(1)TLELFNEIAEDR	1.9164	1	337740	1	0.000515742	56.938	2	K(1)TLELFNEIAEDR	3.5612	2	513040
P40292	625	K	Heat shock protein 90 OS=Neosartorya fumigata (strain ATCC MYA-4609 / Af293 / CBS 101355 / FGSC A1100) OX=330879 GN=hsp90 PE=1 SV=3	hsp90	1	9.7457e-09	132.39	2	K(1)VEADGENDR	1.2721	1	143560	1	0.0014991	87.895	2	K(1)VEADGENDR	1.0329	1	171250	1	0.000259187	101.82	2	K(1)VEADGENDR	0.73348	1	256030
P40292	60	K	Heat shock protein 90 OS=Neosartorya fumigata (strain ATCC MYA-4609 / Af293 / CBS 101355 / FGSC A1100) OX=330879 GN=hsp90 PE=1 SV=3	hsp90	1	0.000175185	94.806	2	LDTGK(1)DLR	1.7538	2	1486500	1	0.00046542	113.7	2	LDTGK(1)DLR	1.1345	2	1391800	1	0.000705049	114.64	2	LDTGK(1)DLR	2.3616	1	720380
P40292	466	K	Heat shock protein 90 OS=Neosartorya fumigata (strain ATCC MYA-4609 / Af293 / CBS 101355 / FGSC A1100) OX=330879 GN=hsp90 PE=1 SV=3	hsp90	1	0.000810757	61.067	3	MPEHQK(1)QIYYITGESIK	2.887	2	756910	1	9.34176e-08	118.26	3	MPEHQK(1)QIYYITGESIK	1.5598	2	612810	1	1.03584e-08	118.26	3	MPEHQK(1)QIYYITGESIK	-0.20316	2	891800
P40292	477	K	Heat shock protein 90 OS=Neosartorya fumigata (strain ATCC MYA-4609 / Af293 / CBS 101355 / FGSC A1100) OX=330879 GN=hsp90 PE=1 SV=3	hsp90	1	8.3247e-13	121.71	2	QIYYITGESIK(1)AVAK	-1.4769	1	251630	1	5.81412e-26	165.72	2	QIYYITGESIK(1)AVAK	-0.38597	1	213250	1	1.06004e-20	110.58	2	QIYYITGESIK(1)AVAK	0.68719	1	287830
P40292	423	K	Heat shock protein 90 OS=Neosartorya fumigata (strain ATCC MYA-4609 / Af293 / CBS 101355 / FGSC A1100) OX=330879 GN=hsp90 PE=1 SV=3	hsp90	1	5.38475e-11	160.62	2	NIK(1)LGIHEDAQNR	-1.2267	3	1524400	1	3.87677e-15	163.59	2	NIK(1)LGIHEDAQNR	-0.31508	3	1253100	1	3.20374e-08	110.44	2	NIK(1)LGIHEDAQNR	-0.54603	3	2073300
P40292	558	K	Heat shock protein 90 OS=Neosartorya fumigata (strain ATCC MYA-4609 / Af293 / CBS 101355 / FGSC A1100) OX=330879 GN=hsp90 PE=1 SV=3	hsp90	1	0.000215372	76.605	2	NILGDK(1)VEK	-0.21753	1	1637700
P40292	561	K	Heat shock protein 90 OS=Neosartorya fumigata (strain ATCC MYA-4609 / Af293 / CBS 101355 / FGSC A1100) OX=330879 GN=hsp90 PE=1 SV=3	hsp90	1	2.40217e-07	144.51	2	VEK(1)VVVSHK	0.060884	5	2880700	1	1.73434e-14	119.79	2	VEK(1)VVVSHK	0.4175	4	2472100	1	2.83671e-07	119.52	2	VEK(1)VVVSHK	0.31443	5	2195300
P40292	567	K	Heat shock protein 90 OS=Neosartorya fumigata (strain ATCC MYA-4609 / Af293 / CBS 101355 / FGSC A1100) OX=330879 GN=hsp90 PE=1 SV=3	hsp90	1	1.39002e-33	206.03	2	VVVSHK(1)LVGSPCAIR	-1.951	2	1033900	1	2.96673e-26	179.98	2	VVVSHK(1)LVGSPCAIR	-1.0762	3	901360	1	4.71853e-20	176.97	2	VVVSHK(1)LVGSPCAIR	-2.0676	2	799700
P40292	339	K	Heat shock protein 90 OS=Neosartorya fumigata (strain ATCC MYA-4609 / Af293 / CBS 101355 / FGSC A1100) OX=330879 GN=hsp90 PE=1 SV=3	hsp90	1	2.23176e-08	154.92	2	NNIK(1)LYVR	-0.37389	1	442090									1	0.000184943	113.1	2	NNIK(1)LYVR	-0.69113	1	550130
P40292	438	K	Heat shock protein 90 OS=Neosartorya fumigata (strain ATCC MYA-4609 / Af293 / CBS 101355 / FGSC A1100) OX=330879 GN=hsp90 PE=1 SV=3	hsp90	1	0.00415782	85.813	2	QTLAK(1)LLR	-2.343	1	242620	1	0.020935	42.835	2	QTLAK(1)LLR	-2.9147	1	179890	1	0.0070209	65.313	2	QTLAK(1)LLR	-2.5017	1	321900
P40292	55	K	Heat shock protein 90 OS=Neosartorya fumigata (strain ATCC MYA-4609 / Af293 / CBS 101355 / FGSC A1100) OX=330879 GN=hsp90 PE=1 SV=3	hsp90	1	7.50039e-83	241.56	2	YQSLSDPTK(1)LDTGK	0.49372	2	1894100	1	5.53434e-51	199.51	2	YQSLSDPTK(1)LDTGK	0.49352	2	1527800	1	5.27145e-51	196.38	2	YQSLSDPTK(1)LDTGK	0.8861	2	2373000
P40292	446	K	Heat shock protein 90 OS=Neosartorya fumigata (strain ATCC MYA-4609 / Af293 / CBS 101355 / FGSC A1100) OX=330879 GN=hsp90 PE=1 SV=3	hsp90	1	3.46996e-11	122.13	2	YQSTK(1)SGDEATSLADYVTR	-1.0197	1	17793									1	7.50615e-09	56.436	2	YQSTK(1)SGDEATSLADYVTR	-0.33927	1	8557.5
P41746	50	K	Hydrophobin OS=Neosartorya fumigata (strain ATCC MYA-4609 / Af293 / CBS 101355 / FGSC A1100) OX=330879 GN=rodA PE=2 SV=2	rodA	1	7.62057e-18	144.51	2	FPVPDDITVK(1)QATEK	2.1706	2	22297000	1	2.31768e-07	128.41	2	FPVPDDITVK(1)QATEK	3.3192	2	20665000	1	4.83477e-29	156.02	2	FPVPDDITVK(1)QATEK	3.5665	2	22583000
P41746	55	K	Hydrophobin OS=Neosartorya fumigata (strain ATCC MYA-4609 / Af293 / CBS 101355 / FGSC A1100) OX=330879 GN=rodA PE=2 SV=2	rodA	1	3.09571e-71	221.63	2	QATEK(1)CGDQAQLSCCNK	-3.8607	3	800690	1	2.40613e-83	247.66	2	QATEK(1)CGDQAQLSCCNK	-0.59169	3	618220	1	1.64166e-77	268.95	2	QATEK(1)CGDQAQLSCCNK	-2.951	3	770900
P54267	782	K	Chitin synthase G OS=Neosartorya fumigata (strain ATCC MYA-4609 / Af293 / CBS 101355 / FGSC A1100) OX=330879 GN=chsG PE=2 SV=2	chsG	1	0.00819237	44.57	2	ADALPSAK(1)TTK	0.062877	1	148220	1	0.00157081	43.168	2	ADALPSAK(1)TTK	0.23937	1	125420
P54267	248	K	Chitin synthase G OS=Neosartorya fumigata (strain ATCC MYA-4609 / Af293 / CBS 101355 / FGSC A1100) OX=330879 GN=chsG PE=2 SV=2	chsG	1	0.0705737	49.058	2	DIVNLK(1)K	-1.5961	1	131080
P54267	249	K	Chitin synthase G OS=Neosartorya fumigata (strain ATCC MYA-4609 / Af293 / CBS 101355 / FGSC A1100) OX=330879 GN=chsG PE=2 SV=2	chsG	1	0.00435999	109.36	2	K(1)SEFWNK	0.14871	1	89646	1	0.0016287	142.36	2	K(1)SEFWNK	0.96884	1	71346
P54267	480	K	Chitin synthase G OS=Neosartorya fumigata (strain ATCC MYA-4609 / Af293 / CBS 101355 / FGSC A1100) OX=330879 GN=chsG PE=2 SV=2	chsG	1	0.000167978	83.438	2	K(1)GIEGMNIFK	-0.44137	1	95626	1	0.00119761	74.849	2	K(1)GIEGMNIFK	-1.6468	1	100850	1	0.00134972	81.099	2	K(1)GIEGMNIFK	-0.81681	1	88521
P54267	560	K	Chitin synthase G OS=Neosartorya fumigata (strain ATCC MYA-4609 / Af293 / CBS 101355 / FGSC A1100) OX=330879 GN=chsG PE=2 SV=2	chsG	1	0.00146004	58.889	2	MYK(1)SGHNIVR	0.07328	1	33318	1	7.98103e-05	97.277	2	MYK(1)SGHNIVR	-0.44464	1	28021	1	9.97161e-07	93.467	2	MYK(1)SGHNIVR	-0.47486	1	31644
P54267	475	K	Chitin synthase G OS=Neosartorya fumigata (strain ATCC MYA-4609 / Af293 / CBS 101355 / FGSC A1100) OX=330879 GN=chsG PE=2 SV=2	chsG	1	1.94894e-21	142.03	3	PLEQYFHGDHTLSK(1)QLGK	1.0796	2	222890	1	9.5867e-23	118.87	3	PLEQYFHGDHTLSK(1)QLGK	1.4148	2	193010	1	8.45195e-18	88.796	3	PLEQYFHGDHTLSK(1)QLGK	1.109	1	127820
P54267	834	K	Chitin synthase G OS=Neosartorya fumigata (strain ATCC MYA-4609 / Af293 / CBS 101355 / FGSC A1100) OX=330879 GN=chsG PE=2 SV=2	chsG	1	0.000347875	83.358	2	TLEDSYK(1)SFR	-2.2438	1	59248	1	0.0124337	50.834	2	TLEDSYK(1)SFR	-2.5501	1	66890	1	0.00533453	40.386	2	TLEDSYK(1)SFR	-2.9803	1	29817
P61832	80	K	Histone H3 OS=Neosartorya fumigata (strain ATCC MYA-4609 / Af293 / CBS 101355 / FGSC A1100) OX=330879 GN=hhtA PE=3 SV=2	hhtA	1	8.65046e-08	167.06	2	EIAQDFK(1)SDLR	2.0258	3	2187600	1	0.000106376	108.93	2	EIAQDFK(1)SDLR	3.5747	2	1008300	1	1.13702e-10	147.78	2	EIAQDFK(1)SDLR	3.1529	2	1831700
P61832	28	K	Histone H3 OS=Neosartorya fumigata (strain ATCC MYA-4609 / Af293 / CBS 101355 / FGSC A1100) OX=330879 GN=hhtA PE=3 SV=2	hhtA	1	0.0362817	47.561	2	K(1)AAPSTGGVK	-0.47155	1	129740									1	0.0210988	55.235	2	K(1)AAPSTGGVK	-0.55765	1	157030
P61832	15	K	Histone H3 OS=Neosartorya fumigata (strain ATCC MYA-4609 / Af293 / CBS 101355 / FGSC A1100) OX=330879 GN=hhtA PE=3 SV=2	hhtA	0.999968	0.0392196	65.156	2	KSTGGK(1)APR	-1.4182	1	13061
P61832	123	K	Histone H3 OS=Neosartorya fumigata (strain ATCC MYA-4609 / Af293 / CBS 101355 / FGSC A1100) OX=330879 GN=hhtA PE=3 SV=2	hhtA	1	1.52855e-17	215.79	2	VTIQSK(1)DIQLAR	1.4284	2	2804600	1	2.63333e-36	262.39	2	VTIQSK(1)DIQLAR	2.6263	2	2610900	1	2.02401e-44	253.1	2	VTIQSK(1)DIQLAR	2.627	2	4408200
P61832	57	K	Histone H3 OS=Neosartorya fumigata (strain ATCC MYA-4609 / Af293 / CBS 101355 / FGSC A1100) OX=330879 GN=hhtA PE=3 SV=2	hhtA	1	1.00297e-07	112.8	2	YQK(1)STELLIR	1.7352	2	516730	1	1.21725e-11	174.92	2	YQK(1)STELLIR	0.75253	2	560690	1	1.36967e-09	139.02	2	YQK(1)STELLIR	1.0533	1	904830
P67875	40	K	Ribonuclease mitogillin OS=Neosartorya fumigata (strain ATCC MYA-4609 / Af293 / CBS 101355 / FGSC A1100) OX=330879 GN=mitF PE=1 SV=1	mitF	1	0.0376036	42.446	3	ATWTCINQQLNPK(1)TNK	1.0455	1	24703	1	7.51751e-07	95.345	3	ATWTCINQQLNPK(1)TNK	1.7025	2	199910	1	2.62783e-48	189.13	2	ATWTCINQQLNPK(1)TNK	-0.28013	1	83485
P67875	43	K	Ribonuclease mitogillin OS=Neosartorya fumigata (strain ATCC MYA-4609 / Af293 / CBS 101355 / FGSC A1100) OX=330879 GN=mitF PE=1 SV=1	mitF	1	5.49536e-06	137.84	2	TNK(1)WEDK	0.51436	5	2880400	1	2.09698e-05	142.04	2	TNK(1)WEDK	0.93861	5	2635300	1	0.0015962	122.44	2	TNK(1)WEDK	0.079913	5	1891600
P67875	133	K	Ribonuclease mitogillin OS=Neosartorya fumigata (strain ATCC MYA-4609 / Af293 / CBS 101355 / FGSC A1100) OX=330879 GN=mitF PE=1 SV=1	mitF	1	8.40745e-13	84.105	3	DDHYLLEFPTFPDGHDYK(1)FDSK	1.2239	1	123970
P67875	99	K	Ribonuclease mitogillin OS=Neosartorya fumigata (strain ATCC MYA-4609 / Af293 / CBS 101355 / FGSC A1100) OX=330879 GN=mitF PE=1 SV=1	mitF	1	8.344e-11	135.28	2	FGK(1)ADCDRPPK	-0.15627	4	2449200	1	6.17721e-06	126.29	2	FGK(1)ADCDRPPK	0.51836	3	2699800	1	1.38844e-09	136.84	2	FGK(1)ADCDRPPK	0.15607	3	1731700
P67875	55	K	Ribonuclease mitogillin OS=Neosartorya fumigata (strain ATCC MYA-4609 / Af293 / CBS 101355 / FGSC A1100) OX=330879 GN=mitF PE=1 SV=1	mitF	1	3.36942e-09	135.5	3	LLYSQAK(1)AESNSHHAPLSDGK	1.7607	2	2198400	1	2.80993e-07	77.347	4	LLYSQAK(1)AESNSHHAPLSDGK	0.80539	1	93575	1	0.00524473	41.284	4	LLYSQAK(1)AESNSHHAPLSDGK	1.0534	1	78551
P67875	47	K	Ribonuclease mitogillin OS=Neosartorya fumigata (strain ATCC MYA-4609 / Af293 / CBS 101355 / FGSC A1100) OX=330879 GN=mitF PE=1 SV=1	mitF	0.999999	0.00607941	78.816	2	TNKWEDK(1)R	2.8356	1	515800	1	0.000525073	142.04	2	TNKWEDK(1)R	0.6563	1	307930	1	0.000497112	111.39	2	TNKWEDK(1)R	2.3412	1	223060
P67875	155	K	Ribonuclease mitogillin OS=Neosartorya fumigata (strain ATCC MYA-4609 / Af293 / CBS 101355 / FGSC A1100) OX=330879 GN=mitF PE=1 SV=1	mitF	1	1.15013e-21	184.43	3	VIYTYPNK(1)VFCGIVAHQR	-2.1442	1	1482500	1	1.11839e-22	181.87	3	VIYTYPNK(1)VFCGIVAHQR	-1.5204	1	1166800	1	4.74765e-24	168.05	3	VIYTYPNK(1)VFCGIVAHQR	-0.94806	1	783400
P78574	464	K	Catalase A OS=Neosartorya fumigata (strain ATCC MYA-4609 / Af293 / CBS 101355 / FGSC A1100) OX=330879 GN=catA PE=3 SV=2	catA	1	0.00937089	69.093	2	ALSDK(1)FR	-1.6695	1	107770									1	0.0312868	49.058	2	ALSDK(1)FR	-1.588	1	129820
P78574	4	K	Catalase A OS=Neosartorya fumigata (strain ATCC MYA-4609 / Af293 / CBS 101355 / FGSC A1100) OX=330879 GN=catA PE=3 SV=2	catA	1	8.08851e-05	88.181	2	ATK(1)IAGGLHR	0.034594	1	422720	1	0.000284988	79.059	2	ATK(1)IAGGLHR	-0.65048	1	308340	1	0.00328502	55.235	2	ATK(1)IAGGLHR	-0.79121	1	132270
P78574	294	K	Catalase A OS=Neosartorya fumigata (strain ATCC MYA-4609 / Af293 / CBS 101355 / FGSC A1100) OX=330879 GN=catA PE=3 SV=2	catA	1	0.000299087	52.837	2	DLMEAIDNK(1)AYPK	2.8767	1	50501									1	0.000161594	74.849	2	DLMEAIDNK(1)AYPK	6.3978	2	80350
P78574	484	K	Catalase A OS=Neosartorya fumigata (strain ATCC MYA-4609 / Af293 / CBS 101355 / FGSC A1100) OX=330879 GN=catA PE=3 SV=2	catA	1	9.69377e-18	100.98	4	EHHNQAQLFYNSMSEHEK(1)LHMK	0.65875	1	30792	1	0.000177406	50.519	4	EHHNQAQLFYNSMSEHEK(1)LHMK	-0.90822	1	19245	1	6.16129e-11	77.347	4	EHHNQAQLFYNSMSEHEK(1)LHMK	-1.1317	1	32926
P78574	718	K	Catalase A OS=Neosartorya fumigata (strain ATCC MYA-4609 / Af293 / CBS 101355 / FGSC A1100) OX=330879 GN=catA PE=3 SV=2	catA	1	1.56447e-07	110.58	2	ESVQILK(1)GATDFVGK	0.96662	1	188020	1	1.25425e-05	70.806	2	ESVQILK(1)GATDFVGK	0.26482	1	138230	1	6.04978e-14	93.772	2	ESVQILK(1)GATDFVGK	0.65988	1	179740
P78574	104	K	Catalase A OS=Neosartorya fumigata (strain ATCC MYA-4609 / Af293 / CBS 101355 / FGSC A1100) OX=330879 GN=catA PE=3 SV=2	catA	1	0.00452383	48.157	2	GTGAFGNFK(1)LK	-0.25301	1	35961	1	0.00242077	42.075	2	GTGAFGNFK(1)LK	0.87061	1	36171	1	0.0248766	40.502	2	GTGAFGNFK(1)LK	0.32385	1	58887
P78574	285	K	Catalase A OS=Neosartorya fumigata (strain ATCC MYA-4609 / Af293 / CBS 101355 / FGSC A1100) OX=330879 GN=catA PE=3 SV=2	catA	1	0.000202686	120.65	2	K(1)DLMEAIDNK	3.3733	1	41106	1	6.54702e-05	99.174	2	K(1)DLMEAIDNK	2.8861	1	33225	1	0.000274516	87.942	2	K(1)DLMEAIDNK	2.3167	1	60635
P78574	25	K	Catalase A OS=Neosartorya fumigata (strain ATCC MYA-4609 / Af293 / CBS 101355 / FGSC A1100) OX=330879 GN=catA PE=3 SV=2	catA	1	0.0787233	49.325	2	K(1)LVDLER	-2.7572	1	22200
P78574	608	K	Catalase A OS=Neosartorya fumigata (strain ATCC MYA-4609 / Af293 / CBS 101355 / FGSC A1100) OX=330879 GN=catA PE=3 SV=2	catA	1	0.000950305	58.313	2	SAIYADGEDK(1)TSSK	2.8825	1	72453									1	0.00173717	59.731	2	SAIYADGEDK(1)TSSK	3.0752	1	104560
P78574	612	K	Catalase A OS=Neosartorya fumigata (strain ATCC MYA-4609 / Af293 / CBS 101355 / FGSC A1100) OX=330879 GN=catA PE=3 SV=2	catA	1	4.4309e-08	94.507	3	TSSK(1)GIIPDHHYDGQR	-1.1676	1	90877	1	0.00048293	48.363	3	TSSK(1)GIIPDHHYDGQR	-0.47872	1	70875	1	1.89361e-07	67.887	3	TSSK(1)GIIPDHHYDGQR	-0.54991	1	111240
P87184	239	K	Alkaline protease 2 OS=Neosartorya fumigata (strain ATCC MYA-4609 / Af293 / CBS 101355 / FGSC A1100) OX=330879 GN=alp2 PE=1 SV=1	alp2	1	1.2089e-10	142.56	2	ANLYAVK(1)VLR	-0.66985	3	2486000	1	1.06826e-08	162.59	2	ANLYAVK(1)VLR	0.048948	3	2492400	1	3.96963e-17	162.59	2	ANLYAVK(1)VLR	0.27119	3	3452600
P87184	473	K	Alkaline protease 2 OS=Neosartorya fumigata (strain ATCC MYA-4609 / Af293 / CBS 101355 / FGSC A1100) OX=330879 GN=alp2 PE=1 SV=1	alp2	1	0.0104556	42.446	3	DRFEGLVHK(1)AEK	0.067115	1	30486
P87184	412	K	Alkaline protease 2 OS=Neosartorya fumigata (strain ATCC MYA-4609 / Af293 / CBS 101355 / FGSC A1100) OX=330879 GN=alp2 PE=1 SV=1	alp2	1	3.22703e-05	130.79	2	DSAFAVDELTPK(1)K	-0.40685	1	483400	1	6.93676e-15	176.45	2	DSAFAVDELTPK(1)K	0.070277	2	507170	1	2.02007e-34	176.45	2	DSAFAVDELTPK(1)K	-0.077954	2	687850
P87184	279	K	Alkaline protease 2 OS=Neosartorya fumigata (strain ATCC MYA-4609 / Af293 / CBS 101355 / FGSC A1100) OX=330879 GN=alp2 PE=1 SV=1	alp2	1	3.19732e-18	151.08	2	GFK(1)GSVANMSLGGGK	1.6126	1	1730100	1	2.5058e-26	190.37	2	GFK(1)GSVANMSLGGGK	2.1302	1	1825600	1	5.98608e-20	163.93	2	GFK(1)GSVANMSLGGGK	3.914	2	2823200
P87184	291	K	Alkaline protease 2 OS=Neosartorya fumigata (strain ATCC MYA-4609 / Af293 / CBS 101355 / FGSC A1100) OX=330879 GN=alp2 PE=1 SV=1	alp2	1	6.70428e-06	130.99	2	GSVANMSLGGGK(1)SR	-0.83955	1	1521100	1	4.39307e-23	201.66	2	GSVANMSLGGGK(1)SR	-0.82454	3	1711500	1	4.98204e-19	169.57	2	GSVANMSLGGGK(1)SR	-0.64535	2	2373200
P87184	232	K	Alkaline protease 2 OS=Neosartorya fumigata (strain ATCC MYA-4609 / Af293 / CBS 101355 / FGSC A1100) OX=330879 GN=alp2 PE=1 SV=1	alp2	1	0.00731283	78.178	2	K(1)ANLYAVK	0.57463	1	1080800	1	0.0088028	78.178	1	K(1)ANLYAVK	-1.5884	2	1129000	1	0.00122734	93.561	1	K(1)ANLYAVK	-1.5019	2	1929000
P87184	261	K	Alkaline protease 2 OS=Neosartorya fumigata (strain ATCC MYA-4609 / Af293 / CBS 101355 / FGSC A1100) OX=330879 GN=alp2 PE=1 SV=1	alp2	1	4.04929e-70	279.33	3	SSGSGTMSDVVAGVEWAVK(1)SHLK	-0.41117	2	349040	1	2.26718e-23	173.35	3	SSGSGTMSDVVAGVEWAVK(1)SHLK	1.4528	2	215840	1	1.12656e-49	195.66	3	SSGSGTMSDVVAGVEWAVK(1)SHLK	0.91024	2	305750
P87184	271	K	Alkaline protease 2 OS=Neosartorya fumigata (strain ATCC MYA-4609 / Af293 / CBS 101355 / FGSC A1100) OX=330879 GN=alp2 PE=1 SV=1	alp2	1	0.0126725	98.009	2	VKDAK(1)DGK	-0.26439	2	350670	0.999998	0.00702876	79.059	2	VKDAK(1)DGK	0.76476	2	451370	0.999995	0.0225292	72.042	2	VKDAK(1)DGK	-0.35121	1	560290
Q4U3E8	300	K	Mannose-1-phosphate guanyltransferase OS=Neosartorya fumigata (strain ATCC MYA-4609 / Af293 / CBS 101355 / FGSC A1100) OX=330879 GN=mpg1 PE=2 SV=1	mpg1	1	0.000360659	83.623	2	CVLLENSK(1)VK	-1.0552	1	29529									1	8.46403e-05	81.163	2	CVLLENSK(1)VK	-0.13464	1	22633
Q4U3E8	302	K	Mannose-1-phosphate guanyltransferase OS=Neosartorya fumigata (strain ATCC MYA-4609 / Af293 / CBS 101355 / FGSC A1100) OX=330879 GN=mpg1 PE=2 SV=1	mpg1	1	0.000162927	103.8	2	VK(1)DHAWIK	0.78639	1	364280	1	0.00255792	96.311	2	VK(1)DHAWIK	0.4889	1	275860	1	0.00109913	93.467	2	VK(1)DHAWIK	0.42352	1	280760
Q4U3E8	308	K	Mannose-1-phosphate guanyltransferase OS=Neosartorya fumigata (strain ATCC MYA-4609 / Af293 / CBS 101355 / FGSC A1100) OX=330879 GN=mpg1 PE=2 SV=1	mpg1	1	4.01342e-05	69.201	3	DHAWIK(1)STIVGWNSSVGK	-0.80691	2	91060	1	1.91913e-06	81.908	3	DHAWIK(1)STIVGWNSSVGK	1.1427	2	62842	1	1.46608e-06	59.625	3	DHAWIK(1)STIVGWNSSVGK	-0.31096	2	66442
Q4U3E8	320	K	Mannose-1-phosphate guanyltransferase OS=Neosartorya fumigata (strain ATCC MYA-4609 / Af293 / CBS 101355 / FGSC A1100) OX=330879 GN=mpg1 PE=2 SV=1	mpg1	1	5.36894e-09	135.5	2	STIVGWNSSVGK(1)WAR	0.54452	1	177440	1	3.27891e-10	93.162	2	STIVGWNSSVGK(1)WAR	-1.8964	1	121510	1	4.71782e-14	91.939	2	STIVGWNSSVGK(1)WAR	-1.1938	1	112660
Q4U3E8	163	K	Mannose-1-phosphate guanyltransferase OS=Neosartorya fumigata (strain ATCC MYA-4609 / Af293 / CBS 101355 / FGSC A1100) OX=330879 GN=mpg1 PE=2 SV=1	mpg1	1	0.000114947	110.88	2	FVEK(1)PVEFVGNR	-0.84304	1	379570	1	2.80535e-07	117.99	2	FVEK(1)PVEFVGNR	-0.96291	1	290610	1	1.38616e-05	60.547	2	FVEK(1)PVEFVGNR	-0.69407	1	291010
Q4U3E8	137	K	Mannose-1-phosphate guanyltransferase OS=Neosartorya fumigata (strain ATCC MYA-4609 / Af293 / CBS 101355 / FGSC A1100) OX=330879 GN=mpg1 PE=2 SV=1	mpg1	1	0.000157406	62.398	2	HGDEGTIVVTK(1)VDEPSK	-2.6031	1	129340	1	1.2753e-07	67.887	2	HGDEGTIVVTK(1)VDEPSK	-2.7666	1	113410	1	0.000498131	49.487	2	HGDEGTIVVTK(1)VDEPSK	-3.018	1	109910
Q4U3E8	143	K	Mannose-1-phosphate guanyltransferase OS=Neosartorya fumigata (strain ATCC MYA-4609 / Af293 / CBS 101355 / FGSC A1100) OX=330879 GN=mpg1 PE=2 SV=1	mpg1	1	3.65729e-13	123.92	4	VDEPSK(1)YGVVVHKPNHPSR	0.14965	2	558770	1	7.32886e-13	127.07	3	VDEPSK(1)YGVVVHKPNHPSR	1.4029	2	406890	1	5.16353e-24	148.57	4	VDEPSK(1)YGVVVHKPNHPSR	0.5182	2	425450
Q4U3E8	126	K	Mannose-1-phosphate guanyltransferase OS=Neosartorya fumigata (strain ATCC MYA-4609 / Af293 / CBS 101355 / FGSC A1100) OX=330879 GN=mpg1 PE=2 SV=1	mpg1	1	8.94381e-11	126.21	2	K(1)HGDEGTIVVTK	-0.12256	2	467180	1	2.67878e-19	140.57	2	K(1)HGDEGTIVVTK	0.79584	3	412980	1	2.91706e-16	145.08	2	K(1)HGDEGTIVVTK	0.013634	3	397400
Q4U3E8	66	K	Mannose-1-phosphate guanyltransferase OS=Neosartorya fumigata (strain ATCC MYA-4609 / Af293 / CBS 101355 / FGSC A1100) OX=330879 GN=mpg1 PE=2 SV=1	mpg1	1	0.000791333	103.8	2	K(1)YEEQYNVR	0.87561	1	322160	1	0.000829498	127.94	2	K(1)YEEQYNVR	0.30618	1	270660	1	0.000597778	86.205	2	K(1)YEEQYNVR	0.7589	1	292470
Q4U3E8	95	K	Mannose-1-phosphate guanyltransferase OS=Neosartorya fumigata (strain ATCC MYA-4609 / Af293 / CBS 101355 / FGSC A1100) OX=330879 GN=mpg1 PE=2 SV=1	mpg1	1	0.00684062	65.156	2	LAEK(1)ILGK	-0.62436	1	212450
Q4U3E8	2	K	Mannose-1-phosphate guanyltransferase OS=Neosartorya fumigata (strain ATCC MYA-4609 / Af293 / CBS 101355 / FGSC A1100) OX=330879 GN=mpg1 PE=2 SV=1	mpg1	1	7.14216e-05	55.754	2	MK(1)ALILVGGFGTR	-0.27775	1	71536	1	4.95187e-06	68.548	2	MK(1)ALILVGGFGTR	-0.78976	1	33671	1	0.000293576	65.879	2	MK(1)ALILVGGFGTR	0.72059	1	32908
Q4U3E8	125	K	Mannose-1-phosphate guanyltransferase OS=Neosartorya fumigata (strain ATCC MYA-4609 / Af293 / CBS 101355 / FGSC A1100) OX=330879 GN=mpg1 PE=2 SV=1	mpg1	1	0.00759704	69.905	2	QLAEFHK(1)K	0.0088962	1	153790	1	0.00453764	69.905	2	QLAEFHK(1)K	0.046279	1	119960	1	0.00422085	72.492	2	QLAEFHK(1)K	0.62724	1	133990
Q4U3E8	354	K	Mannose-1-phosphate guanyltransferase OS=Neosartorya fumigata (strain ATCC MYA-4609 / Af293 / CBS 101355 / FGSC A1100) OX=330879 GN=mpg1 PE=2 SV=1	mpg1	1	0.000250679	81.335	2	SIK(1)QNIDVPAIIM	-3.2953	1	10732
Q4U3E8	150	K	Mannose-1-phosphate guanyltransferase OS=Neosartorya fumigata (strain ATCC MYA-4609 / Af293 / CBS 101355 / FGSC A1100) OX=330879 GN=mpg1 PE=2 SV=1	mpg1	1	8.21621e-05	83.438	2	YGVVVHK(1)PNHPSR	-1.6027	2	280470	1	1.5642e-06	113.46	2	YGVVVHK(1)PNHPSR	-0.5396	2	283020	1	1.06959e-08	116.13	3	YGVVVHK(1)PNHPSR	1.3559	1	217330
Q4W8X7	172	K	NmrA-like family protein OS=Neosartorya fumigata (strain ATCC MYA-4609 / Af293 / CBS 101355 / FGSC A1100) OX=330879 GN=AFUA_6G00230 PE=3 SV=1	AFUA_6G00230	1	0.000881989	72.846	2	K(1)FTLTNEGHLSK	-1.3953	2	95751	1	9.81539e-05	84.309	2	K(1)FTLTNEGHLSK	-2.5426	1	69642	1	0.000177124	80.623	2	K(1)FTLTNEGHLSK	-1.9358	1	66101
Q4W8X7	244	K	NmrA-like family protein OS=Neosartorya fumigata (strain ATCC MYA-4609 / Af293 / CBS 101355 / FGSC A1100) OX=330879 GN=AFUA_6G00230 PE=3 SV=1	AFUA_6G00230	1	2.79891e-05	84.102	2	LSK(1)GDFDGALTLVR	1.6631	1	56807	1	3.38752e-07	70.806	2	LSK(1)GDFDGALTLVR	0.065123	1	27534
Q4W8X7	93	K	NmrA-like family protein OS=Neosartorya fumigata (strain ATCC MYA-4609 / Af293 / CBS 101355 / FGSC A1100) OX=330879 GN=AFUA_6G00230 PE=3 SV=1	AFUA_6G00230	1	0.000938513	79.889	2	LVDAAVQSGVK(1)R	-0.24368	1	41171									1	1.03279e-07	68.49	2	LVDAAVQSGVK(1)R	1.159	1	25713
Q4W8Y3	128	K	Aminotransferase, putative OS=Neosartorya fumigata (strain ATCC MYA-4609 / Af293 / CBS 101355 / FGSC A1100) OX=330879 GN=AFUA_6G00290 PE=3 SV=1	AFUA_6G00290	1	0.000423739	70.389	2	SALGK(1)IVDLAR	0.016423	1	22187
Q4W8Y5	51	K	Carboxypeptidase OS=Neosartorya fumigata (strain ATCC MYA-4609 / Af293 / CBS 101355 / FGSC A1100) OX=330879 GN=AFUA_6G00310 PE=3 SV=1	AFUA_6G00310	1	1.15278e-05	95.138	2	AVTVADDGGYK(1)YLNK	0.44066	1	143370									1	1.54559e-05	65.879	2	AVTVADDGGYK(1)YLNK	-0.072669	1	140660
Q4W8Y5	55	K	Carboxypeptidase OS=Neosartorya fumigata (strain ATCC MYA-4609 / Af293 / CBS 101355 / FGSC A1100) OX=330879 GN=AFUA_6G00310 PE=3 SV=1	AFUA_6G00310	1	0.00821749	67.903	2	YLNK(1)QTQR	-0.13851	1	211650	1	0.000476423	125.5	2	YLNK(1)QTQR	-0.40955	1	184990	1	0.00205058	90.308	2	YLNK(1)QTQR	0.27834	1	284340
Q4W8Y5	182	K	Carboxypeptidase OS=Neosartorya fumigata (strain ATCC MYA-4609 / Af293 / CBS 101355 / FGSC A1100) OX=330879 GN=AFUA_6G00310 PE=3 SV=1	AFUA_6G00310	1	0.0211453	60.709	2	QFK(1)SWFK	-1.7597	1	203270	1	0.0339599	51.43	2	QFK(1)SWFK	-1.8097	1	152630	1	0.0185665	53.679	2	QFK(1)SWFK	-2.3229	1	222590
Q4W8Y5	186	K	Carboxypeptidase OS=Neosartorya fumigata (strain ATCC MYA-4609 / Af293 / CBS 101355 / FGSC A1100) OX=330879 GN=AFUA_6G00310 PE=3 SV=1	AFUA_6G00310	1	3.38436e-18	185.9	3	SWFK(1)HFVDTFNLHGR	-0.73637	3	449730	1	4.10085e-10	149.02	3	SWFK(1)HFVDTFNLHGR	-0.48121	2	335440	1	1.42369e-27	163.09	3	SWFK(1)HFVDTFNLHGR	-1.1758	2	455750
Q4W905	73	K	NADP-dependent alcohol dehydrogenase OS=Neosartorya fumigata (strain ATCC MYA-4609 / Af293 / CBS 101355 / FGSC A1100) OX=330879 GN=AFUA_6G00510 PE=3 SV=1	AFUA_6G00510	1	2.25845e-07	62.304	3	ADMALGHEGAGVVGATGPGAQHLK(1)K	0.4854	1	151500	1	1.07164e-10	99.127	3	ADMALGHEGAGVVGATGPGAQHLK(1)K	2.1356	1	190920	1	2.57183e-40	128.11	3	ADMALGHEGAGVVGATGPGAQHLK(1)K	0.83732	1	316400
Q4W905	219	K	NADP-dependent alcohol dehydrogenase OS=Neosartorya fumigata (strain ATCC MYA-4609 / Af293 / CBS 101355 / FGSC A1100) OX=330879 GN=AFUA_6G00510 PE=3 SV=1	AFUA_6G00510	0.936052	0.00473074	43.767	3	GATELK(0.936)VGK(0.064)PLDNLIITTSAQPDWK	2.1099	1	37250									0.974752	3.37849e-05	57.053	3	GATELK(0.975)VGK(0.025)PLDNLIITTSAQPDWK	1.7849	1	26253
Q4W905	203	K	NADP-dependent alcohol dehydrogenase OS=Neosartorya fumigata (strain ATCC MYA-4609 / Af293 / CBS 101355 / FGSC A1100) OX=330879 GN=AFUA_6G00510 PE=3 SV=1	AFUA_6G00510	0.968571	0.000199013	51.07	2	K(0.031)EEAMK(0.969)LGASEFYATK	-2.3081	1	33555									0.962691	0.000188347	59.77	3	K(0.037)EEAMK(0.963)LGASEFYATK	-1.128	1	16859
Q4W905	213	K	NADP-dependent alcohol dehydrogenase OS=Neosartorya fumigata (strain ATCC MYA-4609 / Af293 / CBS 101355 / FGSC A1100) OX=330879 GN=AFUA_6G00510 PE=3 SV=1	AFUA_6G00510	1	1.59098e-07	115.35	2	LGASEFYATK(1)GATELK	-0.8819	1	189120
Q4W905	322	K	NADP-dependent alcohol dehydrogenase OS=Neosartorya fumigata (strain ATCC MYA-4609 / Af293 / CBS 101355 / FGSC A1100) OX=330879 GN=AFUA_6G00510 PE=3 SV=1	AFUA_6G00510	1	0.0016268	92.677	2	TLQDGK(1)MR	2.1364	2	173860	1	0.00504867	79.809	2	TLQDGK(1)MR	3.0421	1	103020	1	0.0214334	56.014	2	TLQDGK(1)MR	0.91332	1	71429
Q4W913	114	K	L51_S25_CI-B8 domain-containing protein OS=Neosartorya fumigata (strain ATCC MYA-4609 / Af293 / CBS 101355 / FGSC A1100) OX=330879 GN=AFUA_6G00600 PE=4 SV=1	AFUA_6G00600	1	2.52599e-07	101.48	2	FAGVAK(1)EPVAWVR	1.8179	1	50060	1	5.28714e-06	64.906	2	FAGVAK(1)EPVAWVR	1.6789	1	44841	1	0.000324404	77.358	2	FAGVAK(1)EPVAWVR	0.802	1	40967
Q4W913	106	K	L51_S25_CI-B8 domain-containing protein OS=Neosartorya fumigata (strain ATCC MYA-4609 / Af293 / CBS 101355 / FGSC A1100) OX=330879 GN=AFUA_6G00600 PE=4 SV=1	AFUA_6G00600	1	0.000228165	54.199	2	GYEPQQVEELK(1)EK	-1.5995	1	29743
Q4W927	234	K	Fatty acid hydroxylase domain-containing protein OS=Neosartorya fumigata (strain ATCC MYA-4609 / Af293 / CBS 101355 / FGSC A1100) OX=330879 GN=AFUA_6G00740 PE=4 SV=1	AFUA_6G00740	1	1.0765e-05	124.81	2	AAAEK(1)EWQAQR	-1.2999	1	300000	1	5.79447e-17	132.39	2	AAAEK(1)EWQAQR	-1.4256	1	146850	1	1.77885e-07	124.81	2	AAAEK(1)EWQAQR	-0.014338	1	103330
Q4W930	44	K	Probable arabinan endo-1,5-alpha-L-arabinosidase C OS=Neosartorya fumigata (strain ATCC MYA-4609 / Af293 / CBS 101355 / FGSC A1100) OX=330879 GN=abnC PE=3 SV=2	abnC	1	0.0215598	44.42	2	SDGK(1)YFR	1.9494	2	82889	1	0.0248429	49.058	2	SDGK(1)YFR	2.1862	1	56958	1	0.0128354	56.014	2	SDGK(1)YFR	1.0739	2	104750
Q4W946	70	K	2-oxoglutarate-Fe(II) type oxidoreductase OS=Neosartorya fumigata (strain ATCC MYA-4609 / Af293 / CBS 101355 / FGSC A1100) OX=330879 GN=encD PE=1 SV=2	encD	1	0.000240242	74.424	2	FFDLPLIEK(1)K	-1.51	1	6429.9									1	3.46599e-06	92.732	2	FFDLPLIEK(1)K	-3.0316	1	8459
Q4W946	101	K	2-oxoglutarate-Fe(II) type oxidoreductase OS=Neosartorya fumigata (strain ATCC MYA-4609 / Af293 / CBS 101355 / FGSC A1100) OX=330879 GN=encD PE=1 SV=2	encD	1	4.21072e-07	125.14	3	K(1)EGLFLGPDLAEDHPYCVQK	0.80548	1	81312	1	2.5076e-06	107.46	3	K(1)EGLFLGPDLAEDHPYCVQK	1.1348	1	79351	1	2.95479e-06	73.262	3	K(1)EGLFLGPDLAEDHPYCVQK	0.3688	1	129480
Q4W946	121	K	2-oxoglutarate-Fe(II) type oxidoreductase OS=Neosartorya fumigata (strain ATCC MYA-4609 / Af293 / CBS 101355 / FGSC A1100) OX=330879 GN=encD PE=1 SV=2	encD	1	0.00556661	56.091	2	K(1)LNCGPNR	0.57385	1	20118	1	0.00292454	92.677	2	K(1)LNCGPNR	0.97729	1	21473	1	0.00279695	84.699	2	K(1)LNCGPNR	0.15603	1	42426
Q4W946	60	K	2-oxoglutarate-Fe(II) type oxidoreductase OS=Neosartorya fumigata (strain ATCC MYA-4609 / Af293 / CBS 101355 / FGSC A1100) OX=330879 GN=encD PE=1 SV=2	encD	1	0.00782359	61.494	2	TFDCAK(1)R	3.0351	1	35890	1	0.0150612	66.087	2	TFDCAK(1)R	3.5937	1	44577	1	0.00341084	92.677	2	TFDCAK(1)R	2.4162	1	80803
Q4W951	104	K	Cytokine inducing-glycoprotein OS=Neosartorya fumigata (strain ATCC MYA-4609 / Af293 / CBS 101355 / FGSC A1100) OX=330879 GN=AFUA_4G00280 PE=4 SV=2	AFUA_4G00280	1	0.00026815	97.277	2	CTLGHEK(1)TLR	-1.3649	1	16602	1	0.000904881	72.365	2	CTLGHEK(1)TLR	-0.031999	1	15918	1	0.00279012	46.033	2	CTLGHEK(1)TLR	-0.15111	1	12578
Q4W962	798	K	Glycosyl hydrolase, putative OS=Neosartorya fumigata (strain ATCC MYA-4609 / Af293 / CBS 101355 / FGSC A1100) OX=330879 GN=AFUA_4G00390 PE=3 SV=1	AFUA_4G00390	1	0.000115987	70.806	2	ALISMPTAAVTASLK(1)R	0.52908	1	34908									1	3.61861e-05	68.108	2	ALISMPTAAVTASLK(1)R	0.24735	1	39474
Q4W962	583	K	Glycosyl hydrolase, putative OS=Neosartorya fumigata (strain ATCC MYA-4609 / Af293 / CBS 101355 / FGSC A1100) OX=330879 GN=AFUA_4G00390 PE=3 SV=1	AFUA_4G00390	1	0.00148905	62.88	2	ALYNK(1)ALFAR	-2.9225	1	32955	1	0.000662513	74.486	2	ALYNK(1)ALFAR	-0.092799	1	29179
Q4W962	732	K	Glycosyl hydrolase, putative OS=Neosartorya fumigata (strain ATCC MYA-4609 / Af293 / CBS 101355 / FGSC A1100) OX=330879 GN=AFUA_4G00390 PE=3 SV=1	AFUA_4G00390	1	2.01254e-07	119.94	2	AVTQIK(1)DVAFLR	-1.9772	1	60092	1	7.3159e-11	106	2	AVTQIK(1)DVAFLR	-1.1653	1	49217	1	3.30755e-12	139.78	2	AVTQIK(1)DVAFLR	-0.72747	1	71883
Q4W962	209	K	Glycosyl hydrolase, putative OS=Neosartorya fumigata (strain ATCC MYA-4609 / Af293 / CBS 101355 / FGSC A1100) OX=330879 GN=AFUA_4G00390 PE=3 SV=1	AFUA_4G00390	1	2.59119e-09	77.696	2	DVMISK(1)TGPVSISSPR	2.2092	1	35161	1	0.000295807	44.571	2	DVMISK(1)TGPVSISSPR	1.5586	1	30635	1	1.57903e-05	71.912	2	DVMISK(1)TGPVSISSPR	-2.1146	1	21076
Q4W962	277	K	Glycosyl hydrolase, putative OS=Neosartorya fumigata (strain ATCC MYA-4609 / Af293 / CBS 101355 / FGSC A1100) OX=330879 GN=AFUA_4G00390 PE=3 SV=1	AFUA_4G00390	1	3.82989e-05	57.279	3	FSLQPHETK(1)TIPMTVR	-1.3885	1	25598
Q4W962	803	K	Glycosyl hydrolase, putative OS=Neosartorya fumigata (strain ATCC MYA-4609 / Af293 / CBS 101355 / FGSC A1100) OX=330879 GN=AFUA_4G00390 PE=3 SV=1	AFUA_4G00390	1	2.91492e-05	69.201	2	LPAK(1)DGLSQVQVVLK	0.75091	1	69352	1	0.00165273	44.571	2	LPAK(1)DGLSQVQVVLK	-1.4385	1	56933	1	0.000293104	55.782	2	LPAK(1)DGLSQVQVVLK	0.50638	1	88253
Q4WH74	142	K	Uncharacterized protein OS=Neosartorya fumigata (strain ATCC MYA-4609 / Af293 / CBS 101355 / FGSC A1100) OX=330879 GN=AFUA_7G08600 PE=4 SV=1	AFUA_7G08600	1	0.000648594	72.846	2	K(1)LQTMLEESDFR	1.0624	1	116430	1	5.97934e-07	101.48	2	K(1)LQTMLEESDFR	0.86836	1	149910
Q4W974	111	K	Uncharacterized protein OS=Neosartorya fumigata (strain ATCC MYA-4609 / Af293 / CBS 101355 / FGSC A1100) OX=330879 GN=AFUA_4G00510 PE=4 SV=1	AFUA_4G00510	1	0.00480892	58.916	2	K(1)MEDLEQR	1.1539	1	34064	1	0.0148911	62.969	2	K(1)MEDLEQR	0.33029	1	47355	1	0.000779043	125.5	2	K(1)MEDLEQR	-0.37787	1	79670
Q4W974	200	K	Uncharacterized protein OS=Neosartorya fumigata (strain ATCC MYA-4609 / Af293 / CBS 101355 / FGSC A1100) OX=330879 GN=AFUA_4G00510 PE=4 SV=1	AFUA_4G00510	1	0.0544065	42.835	2	LK(1)ALSAK	-0.35795	1	31582									1	0.00218261	69.905	2	LK(1)ALSAK	-0.10959	1	50105
Q4W974	57	K	Uncharacterized protein OS=Neosartorya fumigata (strain ATCC MYA-4609 / Af293 / CBS 101355 / FGSC A1100) OX=330879 GN=AFUA_4G00510 PE=4 SV=1	AFUA_4G00510	1	2.13027e-07	109.47	2	SDLQCQLDDAGVK(1)IR	6.2349	2	127140	1	2.40372e-14	100.69	2	SDLQCQLDDAGVK(1)IR	4.3782	2	176910	1	8.6241e-21	154.09	2	SDLQCQLDDAGVK(1)IR	3.2114	2	245330
Q4W974	120	K	Uncharacterized protein OS=Neosartorya fumigata (strain ATCC MYA-4609 / Af293 / CBS 101355 / FGSC A1100) OX=330879 GN=AFUA_4G00510 PE=4 SV=1	AFUA_4G00510	1	1.486e-07	93.162	2	TK(1)GAEEDMLQCQR	-0.85367	1	43312	1	2.79516e-08	77.157	2	TK(1)GAEEDMLQCQR	-0.5442	1	46503	1	3.47035e-09	83.214	2	TK(1)GAEEDMLQCQR	-1.2891	1	93495
Q4W975	281	K	ATPase OS=Neosartorya fumigata (strain ATCC MYA-4609 / Af293 / CBS 101355 / FGSC A1100) OX=330879 GN=AFUA_4G00520 PE=4 SV=1	AFUA_4G00520	1	0.000644094	72.365	2	VIQK(1)HVPMDTR	-0.33638	1	54222	1	0.00033947	53.028	2	VIQK(1)HVPMDTR	0.3621	1	53539	1	0.000245974	74.849	2	VIQK(1)HVPMDTR	-0.10901	1	75018
Q4W975	63	K	ATPase OS=Neosartorya fumigata (strain ATCC MYA-4609 / Af293 / CBS 101355 / FGSC A1100) OX=330879 GN=AFUA_4G00520 PE=4 SV=1	AFUA_4G00520	1	0.000192924	90.306	2	VLVSPTNFHNLK(1)R	0.28037	2	163860	1	1.70956e-05	112.93	2	VLVSPTNFHNLK(1)R	0.090113	2	144510	1	7.42205e-08	99.34	2	VLVSPTNFHNLK(1)R	-0.92886	2	210730
Q4W976	3138	K	BLM10_mid domain-containing protein OS=Neosartorya fumigata (strain ATCC MYA-4609 / Af293 / CBS 101355 / FGSC A1100) OX=330879 GN=AFUA_4G00530 PE=4 SV=1	AFUA_4G00530	1	0.000443661	81.335	2	THIGK(1)LLDGR	-1.4085	1	21805									1	0.00454782	66.664	2	THIGK(1)LLDGR	-1.3002	1	41741
Q4W982	256	K	Monooxygenase, putative OS=Neosartorya fumigata (strain ATCC MYA-4609 / Af293 / CBS 101355 / FGSC A1100) OX=330879 GN=AFUA_4G00590 PE=4 SV=1	AFUA_4G00590	1	0.00719875	67.464	2	AEK(1)FHYWK	0.77704	1	61515	1	0.00891953	43.734	2	AEK(1)FHYWK	2.1642	1	64599	1	0.002995	65.156	2	AEK(1)FHYWK	0.42564	1	102000
Q4W982	261	K	Monooxygenase, putative OS=Neosartorya fumigata (strain ATCC MYA-4609 / Af293 / CBS 101355 / FGSC A1100) OX=330879 GN=AFUA_4G00590 PE=4 SV=1	AFUA_4G00590	1	0.00285538	51.864	2	FHYWK(1)NITR	2.8043	1	53373	1	0.00318487	51.864	2	FHYWK(1)NITR	2.9279	1	50239	1	1.19167e-05	102.46	2	FHYWK(1)NITR	3.0918	1	75862
Q4W982	61	K	Monooxygenase, putative OS=Neosartorya fumigata (strain ATCC MYA-4609 / Af293 / CBS 101355 / FGSC A1100) OX=330879 GN=AFUA_4G00590 PE=4 SV=1	AFUA_4G00590	1	0.057921	42.835	2	IPMPSPK(1)R	-0.50453	1	105190
Q4W984	135	K	Aryl-alcohol dehydrogenase, putative OS=Neosartorya fumigata (strain ATCC MYA-4609 / Af293 / CBS 101355 / FGSC A1100) OX=330879 GN=AFUA_4G00610 PE=3 SV=1	AFUA_4G00610	1	0.0051328	56.473	3	FHTFSPPSK(1)STADLLGVDSYMK	-1.016	1	130140
Q4W984	126	K	Aryl-alcohol dehydrogenase, putative OS=Neosartorya fumigata (strain ATCC MYA-4609 / Af293 / CBS 101355 / FGSC A1100) OX=330879 GN=AFUA_4G00610 PE=3 SV=1	AFUA_4G00610	1	2.49122e-05	108.4	2	K(1)FHTFSPPSK	-0.74489	1	17945
Q4W984	193	K	Aryl-alcohol dehydrogenase, putative OS=Neosartorya fumigata (strain ATCC MYA-4609 / Af293 / CBS 101355 / FGSC A1100) OX=330879 GN=AFUA_4G00610 PE=3 SV=1	AFUA_4G00610	1	3.17084e-05	121.69	2	K(1)LGAFTPPLTVDAK	0.31551	1	181650	1	4.50077e-06	95.656	2	K(1)LGAFTPPLTVDAK	0.41328	1	103830	1	0.00163221	63.908	2	K(1)LGAFTPPLTVDAK	-1.1877	1	116000
Q4W984	179	K	Aryl-alcohol dehydrogenase, putative OS=Neosartorya fumigata (strain ATCC MYA-4609 / Af293 / CBS 101355 / FGSC A1100) OX=330879 GN=AFUA_4G00610 PE=3 SV=1	AFUA_4G00610	1	0.000387114	105.04	2	TFEK(1)LGWR	-1.3069	1	142990	1	0.00283771	69.905	2	TFEK(1)LGWR	-0.41754	1	106950	1	0.00128447	79.809	2	TFEK(1)LGWR	-1.2677	1	87011
Q4W986	64	K	Aminotransferase, putative OS=Neosartorya fumigata (strain ATCC MYA-4609 / Af293 / CBS 101355 / FGSC A1100) OX=330879 GN=AFUA_4G00630 PE=3 SV=1	AFUA_4G00630	1	1.01234e-06	98.167	2	LTSK(1)SLTYNDGASGSK	-1.8314	1	52416	1	4.4999e-10	87.727	2	LTSK(1)SLTYNDGASGSK	-2.2709	1	30816
Q4W989	588	K	Sensor histidine kinase/response regulator, putative OS=Neosartorya fumigata (strain ATCC MYA-4609 / Af293 / CBS 101355 / FGSC A1100) OX=330879 GN=AFUA_4G00660 PE=4 SV=1	AFUA_4G00660	1	1.94744e-05	72.031	2	AK(1)SDFISSISHELR	-0.0084408	1	15891
Q4W9A9	9	K	Cell surface protein, putative OS=Neosartorya fumigata (strain ATCC MYA-4609 / Af293 / CBS 101355 / FGSC A1100) OX=330879 GN=AFUA_4G00860 PE=4 SV=1	AFUA_4G00860	1	1.17408e-05	52.481	4	VK(1)EALTGHHGDSHTTSHGHHDSR	1.1039	1	4996.6
Q4W9B8	101	K	ATP-dependent 6-phosphofructokinase OS=Neosartorya fumigata (strain ATCC MYA-4609 / Af293 / CBS 101355 / FGSC A1100) OX=330879 GN=pfkA PE=3 SV=1	pfkA	1	0.00165314	84.699	2	AAK(1)NMVLR	-1.4637	1	365620									1	0.0374506	44.767	2	AAK(1)NMVLR	0.47793	1	18033
Q4W9B8	327	K	ATP-dependent 6-phosphofructokinase OS=Neosartorya fumigata (strain ATCC MYA-4609 / Af293 / CBS 101355 / FGSC A1100) OX=330879 GN=pfkA PE=3 SV=1	pfkA	1	7.81596e-05	51.07	2	AVLDMK(1)PDSPSPVITIR	-2.2033	1	74201	1	1.59767e-05	41.499	2	AVLDMK(1)PDSPSPVITIR	-0.56031	2	84911	1	0.000210706	53.363	2	AVLDMK(1)PDSPSPVITIR	0.58886	1	17869
Q4W9B8	706	K	ATP-dependent 6-phosphofructokinase OS=Neosartorya fumigata (strain ATCC MYA-4609 / Af293 / CBS 101355 / FGSC A1100) OX=330879 GN=pfkA PE=3 SV=1	pfkA	1	4.96123e-05	79.889	2	CMLHLENYAGK(1)SR	0.19227	1	16428	1	0.00169254	47.334	2	CMLHLENYAGK(1)SR	0.39166	1	13453	1	0.000176007	71.896	2	CMLHLENYAGK(1)SR	0.49315	1	14619
Q4W9B8	378	K	ATP-dependent 6-phosphofructokinase OS=Neosartorya fumigata (strain ATCC MYA-4609 / Af293 / CBS 101355 / FGSC A1100) OX=330879 GN=pfkA PE=3 SV=1	pfkA	1	2.81834e-07	136.94	2	DAEFK(1)EYHFAYR	1.4616	2	337560	1	9.85918e-10	112.7	2	DAEFK(1)EYHFAYR	0.51936	1	88555	1	0.00055944	64.266	2	DAEFK(1)EYHFAYR	2.8047	2	224300
Q4W9B8	359	K	ATP-dependent 6-phosphofructokinase OS=Neosartorya fumigata (strain ATCC MYA-4609 / Af293 / CBS 101355 / FGSC A1100) OX=330879 GN=pfkA PE=3 SV=1	pfkA	1	3.50247e-08	102.57	2	HVAK(1)LIHDK	0.16396	2	222420	1	6.59593e-15	90.761	2	HVAK(1)LIHDK	-0.29716	2	148330	1	2.34021e-10	85.716	2	HVAK(1)LIHDK	-0.32155	4	172100
Q4W9B8	364	K	ATP-dependent 6-phosphofructokinase OS=Neosartorya fumigata (strain ATCC MYA-4609 / Af293 / CBS 101355 / FGSC A1100) OX=330879 GN=pfkA PE=3 SV=1	pfkA	1	8.91788e-05	106.35	2	LIHDK(1)DFEAAMR	2.4368	3	655850	1	1.19056e-09	129.69	2	LIHDK(1)DFEAAMR	0.58835	2	473900	1	9.35537e-06	117.99	2	LIHDK(1)DFEAAMR	0.68898	3	453800
Q4W9B8	279	K	ATP-dependent 6-phosphofructokinase OS=Neosartorya fumigata (strain ATCC MYA-4609 / Af293 / CBS 101355 / FGSC A1100) OX=330879 GN=pfkA PE=3 SV=1	pfkA	1	9.14438e-24	177.47	2	ISSSTVK(1)DILTQR	0.31263	1	364740	1	5.17327e-21	172.51	2	ISSSTVK(1)DILTQR	-1.2098	1	220290	1	1.41218e-26	156.14	2	ISSSTVK(1)DILTQR	-0.89492	1	249710
Q4W9B8	401	K	ATP-dependent 6-phosphofructokinase OS=Neosartorya fumigata (strain ATCC MYA-4609 / Af293 / CBS 101355 / FGSC A1100) OX=330879 GN=pfkA PE=3 SV=1	pfkA	1	0.000131734	108.92	2	MILPQDK(1)R	1.3935	1	274020	1	0.0213137	51.43	2	MILPQDK(1)R	1.0125	1	170490	1	0.00343613	51.43	2	MILPQDK(1)R	1.088	1	207560
Q4W9B8	394	K	ATP-dependent 6-phosphofructokinase OS=Neosartorya fumigata (strain ATCC MYA-4609 / Af293 / CBS 101355 / FGSC A1100) OX=330879 GN=pfkA PE=3 SV=1	pfkA	1	2.04573e-07	86.135	2	NTATPDHPK(1)MILPQDK	-0.27532	1	127260	1	2.64668e-05	77.696	2	NTATPDHPK(1)MILPQDK	-1.6562	2	102690	1	0.00170515	47.27	3	NTATPDHPK(1)MILPQDK	-0.05549	1	41294
Q4W9B8	680	K	ATP-dependent 6-phosphofructokinase OS=Neosartorya fumigata (strain ATCC MYA-4609 / Af293 / CBS 101355 / FGSC A1100) OX=330879 GN=pfkA PE=3 SV=1	pfkA	1	0.012193	51.07	3	SAVPGHFQQGGK(1)PSPMDR	-0.27504	1	220150	1	0.000170482	60.324	3	SAVPGHFQQGGK(1)PSPMDR	-0.061128	1	136190	1	0.00290198	44.16	3	SAVPGHFQQGGK(1)PSPMDR	0.83006	1	160680
Q4W9B8	272	K	ATP-dependent 6-phosphofructokinase OS=Neosartorya fumigata (strain ATCC MYA-4609 / Af293 / CBS 101355 / FGSC A1100) OX=330879 GN=pfkA PE=3 SV=1	pfkA	1	0.000897238	79.311	2	SLNK(1)ISSSTVK	-0.66767	1	158300	1	0.00414903	69.276	2	SLNK(1)ISSSTVK	-1.3011	1	112980	1	0.0066525	51.872	2	SLNK(1)ISSSTVK	-1.874	1	140200
Q4W9B8	12	K	ATP-dependent 6-phosphofructokinase OS=Neosartorya fumigata (strain ATCC MYA-4609 / Af293 / CBS 101355 / FGSC A1100) OX=330879 GN=pfkA PE=3 SV=1	pfkA	1	0.00326844	62.271	2	SSTQAPVEPPK(1)R	0.72138	1	296070	1	3.11686e-05	87.942	2	SSTQAPVEPPK(1)R	1.1456	1	248600	1	0.000301074	68.49	2	SSTQAPVEPPK(1)R	0.032456	1	210760
Q4W9B8	355	K	ATP-dependent 6-phosphofructokinase OS=Neosartorya fumigata (strain ATCC MYA-4609 / Af293 / CBS 101355 / FGSC A1100) OX=330879 GN=pfkA PE=3 SV=1	pfkA	1	3.73615e-06	72.031	2	TPLVDAVQETK(1)HVAK	-0.69864	2	99311	1	3.80367e-05	75.5	2	TPLVDAVQETK(1)HVAK	0.63942	2	81556	1	1.4216e-07	137.58	2	TPLVDAVQETK(1)HVAK	0.5983	2	76478
Q4W9B9	139	K	IMP-specific 5'-nucleotidase 1 OS=Neosartorya fumigata (strain ATCC MYA-4609 / Af293 / CBS 101355 / FGSC A1100) OX=330879 GN=isn1 PE=3 SV=1	isn1	1	0.00417757	62.705	2	LPLEDAFK(1)YQDAK	4.2006	1	63386
Q4W9I3	164	K	Methylsterol monooxygenase erg25B OS=Neosartorya fumigata (strain ATCC MYA-4609 / Af293 / CBS 101355 / FGSC A1100) OX=330879 GN=erg25B PE=2 SV=1	erg25B	1	1.8609e-05	85.716	2	ALHWGPLYK(1)AIHK	0.89593	2	422810	1	5.69727e-08	95.311	2	ALHWGPLYK(1)AIHK	0.15725	2	283980	1	1.03338e-09	123.5	2	ALHWGPLYK(1)AIHK	-0.03965	2	207830
Q4W9I3	80	K	Methylsterol monooxygenase erg25B OS=Neosartorya fumigata (strain ATCC MYA-4609 / Af293 / CBS 101355 / FGSC A1100) OX=330879 GN=erg25B PE=2 SV=1	erg25B	1	0.00909669	70.67	2	NYK(1)IQNNK	0.7427	1	68507	1	0.00109352	84.699	2	NYK(1)IQNNK	0.73167	1	60304	1	0.00495413	49.058	2	NYK(1)IQNNK	0.37481	1	38831
Q4W9I4	172	K	Rab GTPase SrgA, putative OS=Neosartorya fumigata (strain ATCC MYA-4609 / Af293 / CBS 101355 / FGSC A1100) OX=330879 GN=AFUA_4G04810 PE=4 SV=1	AFUA_4G04810	1	5.35893e-05	129.28	2	AFYSLASAIK(1)K	0.67486	1	231710	1	8.9505e-05	95.311	2	AFYSLASAIK(1)K	-0.19706	1	224770	1	6.70336e-05	105.36	2	AFYSLASAIK(1)K	0.15093	1	203370
Q4W9I4	124	K	Rab GTPase SrgA, putative OS=Neosartorya fumigata (strain ATCC MYA-4609 / Af293 / CBS 101355 / FGSC A1100) OX=330879 GN=AFUA_4G04810 PE=4 SV=1	AFUA_4G04810	1	4.32849e-11	154.66	2	ILIGNK(1)CDWEEK	1.3045	2	232610	1	0.00125474	67.548	2	ILIGNK(1)CDWEEK	0.88418	1	188950	1	3.60775e-08	85.821	2	ILIGNK(1)CDWEEK	0.6115	1	204710
Q4W9I4	57	K	Rab GTPase SrgA, putative OS=Neosartorya fumigata (strain ATCC MYA-4609 / Af293 / CBS 101355 / FGSC A1100) OX=330879 GN=AFUA_4G04810 PE=4 SV=1	AFUA_4G04810	1	0.000424836	75.243	2	TIELDGK(1)R	0.87532	1	54814									1	0.006585	51.43	2	TIELDGK(1)R	1.0128	1	66145
Q4W9I4	118	K	Rab GTPase SrgA, putative OS=Neosartorya fumigata (strain ATCC MYA-4609 / Af293 / CBS 101355 / FGSC A1100) OX=330879 GN=AFUA_4G04810 PE=4 SV=1	AFUA_4G04810	1	5.85712e-05	46.823	3	TWFSNVEQHASEGVHK(1)ILIGNK	0.34712	1	118160	1	1.6042e-06	50.131	3	TWFSNVEQHASEGVHK(1)ILIGNK	0.54288	1	90326	1	0.0018388	47.491	3	TWFSNVEQHASEGVHK(1)ILIGNK	0.30192	1	110040
Q4W9I5	165	K	AAA family ATPase, putative OS=Neosartorya fumigata (strain ATCC MYA-4609 / Af293 / CBS 101355 / FGSC A1100) OX=330879 GN=AFUA_4G04800 PE=4 SV=1	AFUA_4G04800	1	0.0106964	60.892	2	VANIK(1)TATR	1.9143	1	18868
Q4W9I5	499	K	AAA family ATPase, putative OS=Neosartorya fumigata (strain ATCC MYA-4609 / Af293 / CBS 101355 / FGSC A1100) OX=330879 GN=AFUA_4G04800 PE=4 SV=1	AFUA_4G04800	1	0.000514626	61.194	2	WTDIGGQHDIK(1)K	1.1215	1	32198	1	8.59523e-05	97.175	2	WTDIGGQHDIK(1)K	-0.13459	1	16067	1	0.0047668	57.003	2	WTDIGGQHDIK(1)K	1.1837	1	25957
Q4W9J1	40	K	Ran exchange factor Prp20/Pim1, putative OS=Neosartorya fumigata (strain ATCC MYA-4609 / Af293 / CBS 101355 / FGSC A1100) OX=330879 GN=AFUA_4G04740 PE=4 SV=1	AFUA_4G04740	1	8.28048e-05	79.889	2	GQPAK(1)TTAASQLK	-0.21391	1	85369	1	0.000698304	43.613	2	GQPAK(1)TTAASQLK	-0.57114	1	46974
Q4W9J1	48	K	Ran exchange factor Prp20/Pim1, putative OS=Neosartorya fumigata (strain ATCC MYA-4609 / Af293 / CBS 101355 / FGSC A1100) OX=330879 GN=AFUA_4G04740 PE=4 SV=1	AFUA_4G04740	1	0.000616953	67.548	2	TTAASQLK(1)ATSK	0.44418	1	72372	1	0.000290536	85.821	2	TTAASQLK(1)ATSK	0.17988	1	43267
Q4W9J1	298	K	Ran exchange factor Prp20/Pim1, putative OS=Neosartorya fumigata (strain ATCC MYA-4609 / Af293 / CBS 101355 / FGSC A1100) OX=330879 GN=AFUA_4G04740 PE=4 SV=1	AFUA_4G04740	1	3.08055e-12	110.9	3	IK(1)HLACGDNHVLALDEK	-0.23542	1	44230	1	6.46462e-16	107.46	3	IK(1)HLACGDNHVLALDEK	-1.0347	1	36931	1	8.85373e-24	133.93	3	IK(1)HLACGDNHVLALDEK	-0.83953	1	73955
Q4W9J1	82	K	Ran exchange factor Prp20/Pim1, putative OS=Neosartorya fumigata (strain ATCC MYA-4609 / Af293 / CBS 101355 / FGSC A1100) OX=330879 GN=AFUA_4G04740 PE=4 SV=1	AFUA_4G04740	1	3.95511e-10	130.71	2	K(1)AEEVDKEPDVK	-1.4962	1	66162	0.999999	3.40271e-06	83.214	2	K(1)AEEVDKEPDVK	-2.3076	1	30170	1	5.14695e-11	135.5	2	K(1)AEEVDKEPDVK	-0.43735	1	33439
Q4W9J1	88	K	Ran exchange factor Prp20/Pim1, putative OS=Neosartorya fumigata (strain ATCC MYA-4609 / Af293 / CBS 101355 / FGSC A1100) OX=330879 GN=AFUA_4G04740 PE=4 SV=1	AFUA_4G04740	0.999982	0.00197756	68.548	2	KAEEVDK(1)EPDVK	-1.1437	1	60295	1	4.01503e-05	88.734	2	KAEEVDK(1)EPDVK	-1.4159	1	21811
Q4W9J1	93	K	Ran exchange factor Prp20/Pim1, putative OS=Neosartorya fumigata (strain ATCC MYA-4609 / Af293 / CBS 101355 / FGSC A1100) OX=330879 GN=AFUA_4G04740 PE=4 SV=1	AFUA_4G04740	1	1.71546e-05	130.65	3	KAEEVDKEPDVK(1)TK	-0.0026542	1	51207	1	2.06604e-06	121.69	3	KAEEVDKEPDVK(1)TK	1.9052	1	33089	0.999997	0.000737807	84.102	3	KAEEVDKEPDVK(1)TK	0.28068	1	25832
Q4W9J1	110	K	Ran exchange factor Prp20/Pim1, putative OS=Neosartorya fumigata (strain ATCC MYA-4609 / Af293 / CBS 101355 / FGSC A1100) OX=330879 GN=AFUA_4G04740 PE=4 SV=1	AFUA_4G04740	1	2.10497e-05	85.821	2	PK(1)VVINHAPTTR	-0.70425	1	47688	1	0.000179879	77.358	3	PK(1)VVINHAPTTR	1.5727	2	60002	1	1.4998e-08	120.65	2	PK(1)VVINHAPTTR	-1.0266	2	114930
Q4W9J1	68	K	Ran exchange factor Prp20/Pim1, putative OS=Neosartorya fumigata (strain ATCC MYA-4609 / Af293 / CBS 101355 / FGSC A1100) OX=330879 GN=AFUA_4G04740 PE=4 SV=1	AFUA_4G04740	1	6.87425e-05	87.573	2	SK(1)ATSASAAAATK	-0.44123	1	40358	1	4.90704e-06	117.21	2	SK(1)ATSASAAAATK	1.3689	1	30597	1	0.000215932	59.731	2	SK(1)ATSASAAAATK	-0.1375	2	34768
Q4W9J1	295	K	Ran exchange factor Prp20/Pim1, putative OS=Neosartorya fumigata (strain ATCC MYA-4609 / Af293 / CBS 101355 / FGSC A1100) OX=330879 GN=AFUA_4G04740 PE=4 SV=1	AFUA_4G04740	1	0.000662193	50.116	2	VQPTPTLIPSLK(1)K	2.409	1	118590	1	9.84616e-06	82.437	2	VQPTPTLIPSLK(1)K	2.3876	1	67259	1	0.000501741	55.578	2	VQPTPTLIPSLK(1)K	1.0254	1	149440
Q4W9J3	765	K	Nuclear pore protein (Nic96), putative OS=Neosartorya fumigata (strain ATCC MYA-4609 / Af293 / CBS 101355 / FGSC A1100) OX=330879 GN=AFUA_4G04720 PE=3 SV=1	AFUA_4G04720	1	0.00952624	44.57	2	DFAK(1)LLGDIR	-1.3137	1	1691
Q4W9J3	460	K	Nuclear pore protein (Nic96), putative OS=Neosartorya fumigata (strain ATCC MYA-4609 / Af293 / CBS 101355 / FGSC A1100) OX=330879 GN=AFUA_4G04720 PE=3 SV=1	AFUA_4G04720	1	0.00313385	44.82	2	EAQLGGIPTVINK(1)IR	-0.89147	1	69862									1	2.11539e-05	78.864	2	EAQLGGIPTVINK(1)IR	-0.2949	1	75760
Q4W9J3	328	K	Nuclear pore protein (Nic96), putative OS=Neosartorya fumigata (strain ATCC MYA-4609 / Af293 / CBS 101355 / FGSC A1100) OX=330879 GN=AFUA_4G04720 PE=3 SV=1	AFUA_4G04720	1	0.000437726	109.88	2	EK(1)MGHYADK	2.2807	1	40693
Q4W9J3	244	K	Nuclear pore protein (Nic96), putative OS=Neosartorya fumigata (strain ATCC MYA-4609 / Af293 / CBS 101355 / FGSC A1100) OX=330879 GN=AFUA_4G04720 PE=3 SV=1	AFUA_4G04720	1	6.84413e-11	90.376	3	IFQHFGLAHK(1)DGTVGDMR	1.2717	1	70635	1	2.70609e-07	57.279	3	IFQHFGLAHK(1)DGTVGDMR	1.8923	1	48841	1	1.30417e-08	65.212	3	IFQHFGLAHK(1)DGTVGDMR	0.8741	1	11695
Q4W9J3	778	K	Nuclear pore protein (Nic96), putative OS=Neosartorya fumigata (strain ATCC MYA-4609 / Af293 / CBS 101355 / FGSC A1100) OX=330879 GN=AFUA_4G04720 PE=3 SV=1	AFUA_4G04720	1	0.00635755	43.734	2	IK(1)GLIEQR	1.1003	1	70767	1	0.00367423	62.969	2	IK(1)GLIEQR	1.0452	1	49520	1	0.011109	49.96	2	IK(1)GLIEQR	0.34963	1	74439
Q4W9J3	568	K	Nuclear pore protein (Nic96), putative OS=Neosartorya fumigata (strain ATCC MYA-4609 / Af293 / CBS 101355 / FGSC A1100) OX=330879 GN=AFUA_4G04720 PE=3 SV=1	AFUA_4G04720	1	0.0280829	44.767	2	MACYK(1)IIGR	-0.73939	1	62343	1	0.0047717	60.709	2	MACYK(1)IIGR	-0.96714	1	52935	1	0.0171176	47.349	2	MACYK(1)IIGR	-1.5136	1	59876
Q4W9J3	289	K	Nuclear pore protein (Nic96), putative OS=Neosartorya fumigata (strain ATCC MYA-4609 / Af293 / CBS 101355 / FGSC A1100) OX=330879 GN=AFUA_4G04720 PE=3 SV=1	AFUA_4G04720	1	0.00190845	59.67	2	SGLGK(1)SVIGNPGTGR	-0.072353	1	50085									1	0.000622496	63.908	2	SGLGK(1)SVIGNPGTGR	-1.7369	1	26122
Q4W9J7	441	K	FGGY-family carbohydrate kinase, putative OS=Neosartorya fumigata (strain ATCC MYA-4609 / Af293 / CBS 101355 / FGSC A1100) OX=330879 GN=AFUA_4G04680 PE=3 SV=1	AFUA_4G04680	1	6.70362e-05	84.102	2	EMAQEQK(1)APSVSYLGR	7.3326	1	88441
Q4W9J7	203	K	FGGY-family carbohydrate kinase, putative OS=Neosartorya fumigata (strain ATCC MYA-4609 / Af293 / CBS 101355 / FGSC A1100) OX=330879 GN=AFUA_4G04680 PE=3 SV=1	AFUA_4G04680	1	1.2067e-07	53.773	3	FYDLADALTHIATGNEK(1)R	-2.3068	1	18735	1	5.70099e-09	80.128	3	FYDLADALTHIATGNEK(1)R	-0.24682	1	10104	1	7.74447e-13	65.212	3	FYDLADALTHIATGNEK(1)R	0.48345	1	8178.3
Q4W9J7	150	K	FGGY-family carbohydrate kinase, putative OS=Neosartorya fumigata (strain ATCC MYA-4609 / Af293 / CBS 101355 / FGSC A1100) OX=330879 GN=AFUA_4G04680 PE=3 SV=1	AFUA_4G04680	1	0.000322193	76.572	2	INATK(1)HNLLR	-1.0058	1	223780	1	2.36319e-05	97.277	2	INATK(1)HNLLR	-0.41061	1	235240	1	8.33172e-08	132.39	2	INATK(1)HNLLR	-0.34151	1	260730
Q4W9J7	620	K	FGGY-family carbohydrate kinase, putative OS=Neosartorya fumigata (strain ATCC MYA-4609 / Af293 / CBS 101355 / FGSC A1100) OX=330879 GN=AFUA_4G04680 PE=3 SV=1	AFUA_4G04680	1	0.00805066	58.889	2	K(1)LVDETVSSWK	-1.1927	1	51096	1	0.00173232	61.577	2	K(1)LVDETVSSWK	-1.6351	1	57964	1	0.00056889	61.577	2	K(1)LVDETVSSWK	-1.5948	1	69860
Q4W9J7	179	K	FGGY-family carbohydrate kinase, putative OS=Neosartorya fumigata (strain ATCC MYA-4609 / Af293 / CBS 101355 / FGSC A1100) OX=330879 GN=AFUA_4G04680 PE=3 SV=1	AFUA_4G04680	1	0.00135142	64.266	2	NNMPK(1)ELFDQCK	0.24941	1	38226
Q4W9J7	141	K	FGGY-family carbohydrate kinase, putative OS=Neosartorya fumigata (strain ATCC MYA-4609 / Af293 / CBS 101355 / FGSC A1100) OX=330879 GN=AFUA_4G04680 PE=3 SV=1	AFUA_4G04680	1	0.00136106	47.915	3	NVILWLDHRPVK(1)ETEK	1.536	1	103090	1	0.000839366	51.829	3	NVILWLDHRPVK(1)ETEK	0.64344	1	106220	1	1.26803e-07	76.563	3	NVILWLDHRPVK(1)ETEK	1.3247	1	116570
Q4W9J7	174	K	FGGY-family carbohydrate kinase, putative OS=Neosartorya fumigata (strain ATCC MYA-4609 / Af293 / CBS 101355 / FGSC A1100) OX=330879 GN=AFUA_4G04680 PE=3 SV=1	AFUA_4G04680	1	0.000690218	56.014	2	VLWLK(1)NNMPK	-2.08	1	144620	1	0.00384043	62.88	2	VLWLK(1)NNMPK	-1.4289	1	166140	1	0.0173047	47.349	2	VLWLK(1)NNMPK	0.42438	1	159880
Q4W9J7	562	K	FGGY-family carbohydrate kinase, putative OS=Neosartorya fumigata (strain ATCC MYA-4609 / Af293 / CBS 101355 / FGSC A1100) OX=330879 GN=AFUA_4G04680 PE=3 SV=1	AFUA_4G04680	1	1.81915e-16	77.347	3	YIHAAVCHGAAMLGAK(1)AASADAEGK	-0.55615	2	300260	1	1.967e-30	164.22	4	YIHAAVCHGAAMLGAK(1)AASADAEGK	1.6556	3	229600	1	9.0732e-13	89.359	3	YIHAAVCHGAAMLGAK(1)AASADAEGK	-0.34873	3	256710
Q4W9J8	743	K	Calcium permease family membrane transporter OS=Neosartorya fumigata (strain ATCC MYA-4609 / Af293 / CBS 101355 / FGSC A1100) OX=330879 GN=AFUA_4G04670 PE=3 SV=1	AFUA_4G04670	1	5.14206e-09	128.46	2	K(1)AAVLQQEQSAYEPR	-0.21881	1	129650									1	1.66596e-10	103.23	2	K(1)AAVLQQEQSAYEPR	-1.5773	1	33431
Q4W9J8	239	K	Calcium permease family membrane transporter OS=Neosartorya fumigata (strain ATCC MYA-4609 / Af293 / CBS 101355 / FGSC A1100) OX=330879 GN=AFUA_4G04670 PE=3 SV=1	AFUA_4G04670	1	0.0398446	51.43	2	LWK(1)PALYK	-0.7009	1	22173
Q4W9J8	251	K	Calcium permease family membrane transporter OS=Neosartorya fumigata (strain ATCC MYA-4609 / Af293 / CBS 101355 / FGSC A1100) OX=330879 GN=AFUA_4G04670 PE=3 SV=1	AFUA_4G04670	1	7.01763e-07	84.266	2	SVEK(1)TAEGDIHSSPGGR	0.54678	1	233130	1	1.34304e-08	104.86	2	SVEK(1)TAEGDIHSSPGGR	-1.382	1	148270	1	1.72351e-08	78.888	2	SVEK(1)TAEGDIHSSPGGR	-1.7655	1	214610
Q4W9J9	179	K	Proteasome regulatory particle subunit Rpt6, putative OS=Neosartorya fumigata (strain ATCC MYA-4609 / Af293 / CBS 101355 / FGSC A1100) OX=330879 GN=AFUA_4G04660 PE=3 SV=1	AFUA_4G04660	1	2.18625e-08	94.507	2	GVLLYGPPGTGK(1)TLLAR	3.1233	1	399430	1	1.4206e-15	121.69	2	GVLLYGPPGTGK(1)TLLAR	0.82666	1	354070	1	6.71698e-23	158.59	2	GVLLYGPPGTGK(1)TLLAR	0.74477	1	357890
Q4W9J9	380	K	Proteasome regulatory particle subunit Rpt6, putative OS=Neosartorya fumigata (strain ATCC MYA-4609 / Af293 / CBS 101355 / FGSC A1100) OX=330879 GN=AFUA_4G04660 PE=3 SV=1	AFUA_4G04660	1	3.64128e-06	112.93	2	HDDK(1)EVAVSK	3.1936	3	344260	1	2.2498e-06	108.4	2	HDDK(1)EVAVSK	2.6309	3	249720	1	0.000715387	69.276	2	HDDK(1)EVAVSK	0.43418	1	40591
Q4W9J9	386	K	Proteasome regulatory particle subunit Rpt6, putative OS=Neosartorya fumigata (strain ATCC MYA-4609 / Af293 / CBS 101355 / FGSC A1100) OX=330879 GN=AFUA_4G04660 PE=3 SV=1	AFUA_4G04660	1	0.00154501	74.524	3	HDDKEVAVSK(1)LFK	-1.4221	3	222310	1	0.000100813	80.623	3	HDDKEVAVSK(1)LFK	-0.37193	3	146520
Q4W9J9	376	K	Proteasome regulatory particle subunit Rpt6, putative OS=Neosartorya fumigata (strain ATCC MYA-4609 / Af293 / CBS 101355 / FGSC A1100) OX=330879 GN=AFUA_4G04660 PE=3 SV=1	AFUA_4G04660	0.99954	2.74802e-05	100.07	2	ILNK(1)HDDKEVAVSK	-3.4425	2	299860	0.999881	3.93042e-16	124.24	2	ILNK(1)HDDKEVAVSK	-3.6201	2	253870	0.998801	9.62173e-05	58.338	3	ILNK(0.999)HDDK(0.001)EVAVSK	0.65283	2	43372
Q4W9J9	77	K	Proteasome regulatory particle subunit Rpt6, putative OS=Neosartorya fumigata (strain ATCC MYA-4609 / Af293 / CBS 101355 / FGSC A1100) OX=330879 GN=AFUA_4G04660 PE=3 SV=1	AFUA_4G04660	1	1.64196e-05	62.711	3	VHPEGK(1)YVVDIADGVDITK	-0.95659	1	71472	1	0.000694958	47.844	3	VHPEGK(1)YVVDIADGVDITK	-0.088133	1	37827	1	0.00401335	45.17	3	VHPEGK(1)YVVDIADGVDITK	-0.55072	1	32234
Q4W9J9	372	K	Proteasome regulatory particle subunit Rpt6, putative OS=Neosartorya fumigata (strain ATCC MYA-4609 / Af293 / CBS 101355 / FGSC A1100) OX=330879 GN=AFUA_4G04660 PE=3 SV=1	AFUA_4G04660	1	3.29944e-07	126.17	3	VHVTQEDFDLATAK(1)ILNK	0.38006	2	133230	1	2.65431e-11	97.084	3	VHVTQEDFDLATAK(1)ILNK	0.20022	2	83093	1	8.09388e-06	70.598	3	VHVTQEDFDLATAK(1)ILNK	-1.6632	2	65736
Q4W9J9	71	K	Proteasome regulatory particle subunit Rpt6, putative OS=Neosartorya fumigata (strain ATCC MYA-4609 / Af293 / CBS 101355 / FGSC A1100) OX=330879 GN=AFUA_4G04660 PE=3 SV=1	AFUA_4G04660	1	1.08932e-05	121.8	2	VLVK(1)VHPEGK	-0.15708	2	272860	1	1.79477e-05	99.855	2	VLVK(1)VHPEGK	-0.075488	2	241550	1	4.77708e-11	135.63	2	VLVK(1)VHPEGK	-0.43712	1	176970
Q4W9K2	117	K	Protein YIP OS=Neosartorya fumigata (strain ATCC MYA-4609 / Af293 / CBS 101355 / FGSC A1100) OX=330879 GN=AFUA_4G04630 PE=3 SV=1	AFUA_4G04630	1	4.32422e-11	116.13	2	TK(1)TLTVLNPFAR	-0.76322	1	33545	1	2.02422e-09	103.69	2	TK(1)TLTVLNPFAR	1.5654	1	19724	1	2.51697e-05	76.85	2	TK(1)TLTVLNPFAR	-0.59359	1	17807
Q4W9K3	307	K	Mitochondrial outer membrane protein (Sam50), putative OS=Neosartorya fumigata (strain ATCC MYA-4609 / Af293 / CBS 101355 / FGSC A1100) OX=330879 GN=AFUA_4G04620 PE=4 SV=2	AFUA_4G04620	1	2.73044e-12	121.39	3	ADAGDSVK(1)SSIFHSWVADR	-0.72054	1	202380	1	1.16508e-16	115.24	3	ADAGDSVK(1)SSIFHSWVADR	-1.027	1	117770	1	1.55023e-06	49.967	3	ADAGDSVK(1)SSIFHSWVADR	-0.01477	1	125160
Q4W9K3	51	K	Mitochondrial outer membrane protein (Sam50), putative OS=Neosartorya fumigata (strain ATCC MYA-4609 / Af293 / CBS 101355 / FGSC A1100) OX=330879 GN=AFUA_4G04620 PE=4 SV=2	AFUA_4G04620	1	2.90993e-10	126.63	2	ADPK(1)VLEEQQQAINER	-2.4702	1	88668	1	6.82088e-07	81.908	2	ADPK(1)VLEEQQQAINER	-1.4565	1	43897	1	1.69518e-10	62.711	2	ADPK(1)VLEEQQQAINER	-1.3075	1	31320
Q4W9K3	250	K	Mitochondrial outer membrane protein (Sam50), putative OS=Neosartorya fumigata (strain ATCC MYA-4609 / Af293 / CBS 101355 / FGSC A1100) OX=330879 GN=AFUA_4G04620 PE=4 SV=2	AFUA_4G04620	1	1.44477e-10	63.421	3	FELGGIASSTQK(1)SWANHEEVLK	0.14992	1	70345	1	0.00011857	52.149	3	FELGGIASSTQK(1)SWANHEEVLK	0.81545	1	46462	1	1.082e-08	58.539	3	FELGGIASSTQK(1)SWANHEEVLK	0.78326	1	47319
Q4W9K3	473	K	Mitochondrial outer membrane protein (Sam50), putative OS=Neosartorya fumigata (strain ATCC MYA-4609 / Af293 / CBS 101355 / FGSC A1100) OX=330879 GN=AFUA_4G04620 PE=4 SV=2	AFUA_4G04620	1	7.63454e-08	121.69	2	TLQK(1)EAPTNSTEVK	-1.0127	1	105280	1	1.79054e-06	100.07	2	TLQK(1)EAPTNSTEVK	-1.2325	1	86082	1	5.74068e-13	121.69	2	TLQK(1)EAPTNSTEVK	-1.4585	1	84786
Q4W9K3	70	K	Mitochondrial outer membrane protein (Sam50), putative OS=Neosartorya fumigata (strain ATCC MYA-4609 / Af293 / CBS 101355 / FGSC A1100) OX=330879 GN=AFUA_4G04620 PE=4 SV=2	AFUA_4G04620	1	3.77547e-05	96.311	2	VHAIYQK(1)AQMR	-0.11707	2	77353	1	3.89029e-12	99.305	2	VHAIYQK(1)AQMR	-0.13961	2	43634	1	0.00245173	56.014	2	VHAIYQK(1)AQMR	0.05452	2	37663
Q4W9L0	96	K	Xanthine-guanine phosphoribosyl transferase Xpt1, putative OS=Neosartorya fumigata (strain ATCC MYA-4609 / Af293 / CBS 101355 / FGSC A1100) OX=330879 GN=AFUA_4G04550 PE=4 SV=1	AFUA_4G04550	1	0.00297268	83.438	2	ELQK(1)DVEMAQK	11.631	1	190670	1	1.58819e-08	127.93	2	ELQK(1)DVEMAQK	11.639	1	160970
Q4W9L0	52	K	Xanthine-guanine phosphoribosyl transferase Xpt1, putative OS=Neosartorya fumigata (strain ATCC MYA-4609 / Af293 / CBS 101355 / FGSC A1100) OX=330879 GN=AFUA_4G04550 PE=4 SV=1	AFUA_4G04550	1	3.30011e-05	103.76	2	GDPEEVPGTK(1)VTR	1.2778	1	390350	1	0.000197327	80.623	2	GDPEEVPGTK(1)VTR	-1.307	1	193990	1	5.52002e-06	64.266	2	GDPEEVPGTK(1)VTR	0.38506	1	188520
Q4W9L0	122	K	Xanthine-guanine phosphoribosyl transferase Xpt1, putative OS=Neosartorya fumigata (strain ATCC MYA-4609 / Af293 / CBS 101355 / FGSC A1100) OX=330879 GN=AFUA_4G04550 PE=4 SV=1	AFUA_4G04550	1	5.49993e-06	136.84	2	TNFFVFVLHNK(1)NK	-0.38735	1	169310	1	9.61867e-08	106	2	TNFFVFVLHNK(1)NK	-0.24917	1	118440	1	3.55266e-05	88.24	2	TNFFVFVLHNK(1)NK	0.16357	1	110830
Q4W9L3	192	K	Succinate--CoA ligase [ADP-forming] subunit beta, mitochondrial OS=Neosartorya fumigata (strain ATCC MYA-4609 / Af293 / CBS 101355 / FGSC A1100) OX=330879 GN=AFUA_4G04520 PE=3 SV=1	AFUA_4G04520	1	2.36011e-11	68.127	3	EHPEAIMTTPIDIK(1)VGVTDDIAR	-1.202	1	33882
Q4W9L3	69	K	Succinate--CoA ligase [ADP-forming] subunit beta, mitochondrial OS=Neosartorya fumigata (strain ATCC MYA-4609 / Af293 / CBS 101355 / FGSC A1100) OX=330879 GN=AFUA_4G04520 PE=3 SV=1	AFUA_4G04520	1	1.28209e-11	102.55	3	GEVAHSAEEAEAVAK(1)SIGNDDMVIK	2.4246	3	448260	1	5.92034e-05	54.813	3	GEVAHSAEEAEAVAK(1)SIGNDDMVIK	-0.70904	2	122660
Q4W9L3	79	K	Succinate--CoA ligase [ADP-forming] subunit beta, mitochondrial OS=Neosartorya fumigata (strain ATCC MYA-4609 / Af293 / CBS 101355 / FGSC A1100) OX=330879 GN=AFUA_4G04520 PE=3 SV=1	AFUA_4G04520	1	5.28899e-16	128.46	2	SIGNDDMVIK(1)AQVLAGGR	0.29702	2	286150	1	2.35366e-09	76.563	2	SIGNDDMVIK(1)AQVLAGGR	-0.47755	2	183590	1	1.99524e-17	110.91	2	SIGNDDMVIK(1)AQVLAGGR	-0.19977	2	155720
Q4W9L3	97	K	Succinate--CoA ligase [ADP-forming] subunit beta, mitochondrial OS=Neosartorya fumigata (strain ATCC MYA-4609 / Af293 / CBS 101355 / FGSC A1100) OX=330879 GN=AFUA_4G04520 PE=3 SV=1	AFUA_4G04520	1	4.49131e-11	155.57	2	GSFDNGLK(1)GGVR	-0.26311	1	93666	1	7.31763e-07	108.93	2	GSFDNGLK(1)GGVR	-1.6545	1	64138	1	0.000153999	69.915	2	GSFDNGLK(1)GGVR	-0.78209	1	72095
Q4W9L3	202	K	Succinate--CoA ligase [ADP-forming] subunit beta, mitochondrial OS=Neosartorya fumigata (strain ATCC MYA-4609 / Af293 / CBS 101355 / FGSC A1100) OX=330879 GN=AFUA_4G04520 PE=3 SV=1	AFUA_4G04520	1	2.27611e-05	56.473	2	K(1)IATDLGFSEQCIEDAK	-1.5099	2	14927									1	2.17709e-05	62.711	2	K(1)IATDLGFSEQCIEDAK	-0.65873	1	7817.1
Q4W9L3	124	K	Succinate--CoA ligase [ADP-forming] subunit beta, mitochondrial OS=Neosartorya fumigata (strain ATCC MYA-4609 / Af293 / CBS 101355 / FGSC A1100) OX=330879 GN=AFUA_4G04520 PE=3 SV=1	AFUA_4G04520	1	9.05283e-12	191.67	2	LITK(1)QTGAAGR	0.55643	1	1011700	1	1.6709e-12	183.13	2	LITK(1)QTGAAGR	1.2851	1	816810	1	2.73635e-10	159.11	2	LITK(1)QTGAAGR	0.61182	1	852650
Q4W9L3	46	K	Succinate--CoA ligase [ADP-forming] subunit beta, mitochondrial OS=Neosartorya fumigata (strain ATCC MYA-4609 / Af293 / CBS 101355 / FGSC A1100) OX=330879 GN=AFUA_4G04520 PE=3 SV=1	AFUA_4G04520	1	4.24299e-05	111.61	2	LLK(1)SYGVGVPK	-0.12998	1	653930	1	0.00264893	79.311	2	LLK(1)SYGVGVPK	0.50666	1	484310	1	0.000581065	70.389	2	LLK(1)SYGVGVPK	0.0021904	1	473790
Q4W9L3	267	K	Succinate--CoA ligase [ADP-forming] subunit beta, mitochondrial OS=Neosartorya fumigata (strain ATCC MYA-4609 / Af293 / CBS 101355 / FGSC A1100) OX=330879 GN=AFUA_4G04520 PE=3 SV=1	AFUA_4G04520	1	3.62414e-07	146.03	2	QK(1)EVFSWR	-0.29734	1	208640	1	0.00118596	109.36	2	QK(1)EVFSWR	-0.22856	1	129820	1	4.37449e-05	137.88	2	QK(1)EVFSWR	0.91168	1	131810
Q4W9L3	226	K	Succinate--CoA ligase [ADP-forming] subunit beta, mitochondrial OS=Neosartorya fumigata (strain ATCC MYA-4609 / Af293 / CBS 101355 / FGSC A1100) OX=330879 GN=AFUA_4G04520 PE=3 SV=1	AFUA_4G04520	1	9.69393e-05	68.108	2	TTIQNLYK(1)VFMEK	0.17387	1	26733
Q4W9L3	110	K	Succinate--CoA ligase [ADP-forming] subunit beta, mitochondrial OS=Neosartorya fumigata (strain ATCC MYA-4609 / Af293 / CBS 101355 / FGSC A1100) OX=330879 GN=AFUA_4G04520 PE=3 SV=1	AFUA_4G04520	1	3.9623e-15	159.82	3	VIYSPTEAK(1)MFASQMIGHK	-1.7165	1	434920	1	0.00010238	69.201	3	VIYSPTEAK(1)MFASQMIGHK	-1.0272	2	234830	1	6.72061e-05	66.509	3	VIYSPTEAK(1)MFASQMIGHK	-1.7483	1	212890
Q4W9L9	155	K	60S ribosomal protein L13 OS=Neosartorya fumigata (strain ATCC MYA-4609 / Af293 / CBS 101355 / FGSC A1100) OX=330879 GN=AFUA_4G04460 PE=3 SV=2	AFUA_4G04460	1	1.09882e-12	128.46	2	AAFAAEGK(1)TEGYATK	-1.5132	2	876630	1	4.70257e-16	130.71	2	AAFAAEGK(1)TEGYATK	0.058032	2	597020	1	5.50395e-28	137.58	2	AAFAAEGK(1)TEGYATK	-1.0769	2	513930
Q4W9L9	81	K	60S ribosomal protein L13 OS=Neosartorya fumigata (strain ATCC MYA-4609 / Af293 / CBS 101355 / FGSC A1100) OX=330879 GN=AFUA_4G04460 PE=3 SV=2	AFUA_4G04460	1	1.30101e-07	97.175	2	GFTLAELK(1)EAGIPK	3.3478	1	45227	1	3.32989e-12	128.57	2	GFTLAELK(1)EAGIPK	3.6807	1	13945
Q4W9L9	135	K	60S ribosomal protein L13 OS=Neosartorya fumigata (strain ATCC MYA-4609 / Af293 / CBS 101355 / FGSC A1100) OX=330879 GN=AFUA_4G04460 PE=3 SV=2	AFUA_4G04460	1	1.81257e-05	112.73	2	K(1)LDSSADEVNAAK	0.74881	2	672900	1	7.64626e-06	110.58	2	K(1)LDSSADEVNAAK	-0.021338	2	554030	1	5.47219e-34	169.57	2	K(1)LDSSADEVNAAK	-0.0934	2	507240
Q4W9L9	147	K	60S ribosomal protein L13 OS=Neosartorya fumigata (strain ATCC MYA-4609 / Af293 / CBS 101355 / FGSC A1100) OX=330879 GN=AFUA_4G04460 PE=3 SV=2	AFUA_4G04460	0.99999	0.00944121	62.304	3	KLDSSADEVNAAK(1)AAFAAEGK	0.78023	1	85876	0.99989	0.012762	44.667	3	KLDSSADEVNAAK(1)AAFAAEGK	0.63515	1	61846
Q4W9L9	42	K	60S ribosomal protein L13 OS=Neosartorya fumigata (strain ATCC MYA-4609 / Af293 / CBS 101355 / FGSC A1100) OX=330879 GN=AFUA_4G04460 PE=3 SV=2	AFUA_4G04460	1	0.00109456	78.043	2	LAK(1)AAAVAPRPVDK	-3.5153	2	847290
Q4W9L9	53	K	60S ribosomal protein L13 OS=Neosartorya fumigata (strain ATCC MYA-4609 / Af293 / CBS 101355 / FGSC A1100) OX=330879 GN=AFUA_4G04460 PE=3 SV=2	AFUA_4G04460	1	0.000124178	109.88	2	PVDK(1)LRPVVR	-1.34	2	830210	1	4.81209e-08	109.88	2	PVDK(1)LRPVVR	-0.83087	2	552290	1	0.000587464	69.915	2	PVDK(1)LRPVVR	-0.67968	2	550860
Q4W9L9	120	K	60S ribosomal protein L13 OS=Neosartorya fumigata (strain ATCC MYA-4609 / Af293 / CBS 101355 / FGSC A1100) OX=330879 GN=AFUA_4G04460 PE=3 SV=2	AFUA_4G04460	0.999987	0.0136853	105.04	2	LKDYK(1)AR	0.86185	1	408380	0.999857	0.0308175	63.301	2	LKDYK(1)AR	1.6502	1	318890
Q4W9L9	182	K	60S ribosomal protein L13 OS=Neosartorya fumigata (strain ATCC MYA-4609 / Af293 / CBS 101355 / FGSC A1100) OX=330879 GN=AFUA_4G04460 PE=3 SV=2	AFUA_4G04460	1	5.15215e-32	183.08	2	NISAAEAVTEVK(1)R	0.1826	1	1030400	1	1.10913e-57	278.37	2	NISAAEAVTEVK(1)R	-0.098256	1	784290	1	3.17245e-34	202.72	2	NISAAEAVTEVK(1)R	0.35183	1	456660
Q4W9L9	188	K	60S ribosomal protein L13 OS=Neosartorya fumigata (strain ATCC MYA-4609 / Af293 / CBS 101355 / FGSC A1100) OX=330879 GN=AFUA_4G04460 PE=3 SV=2	AFUA_4G04460	1	1.75661e-05	110.52	3	RDELPK(1)GEEAAYR	8.4994	2	335900	1	0.000654109	82.437	3	RDELPK(1)GEEAAYR	1.5538	2	219320	1	3.96591e-06	135.28	3	RDELPK(1)GEEAAYR	1.81	3	265550
Q4W9M5	90	K	3-hydroxybutyryl-CoA dehydrogenase, putative OS=Neosartorya fumigata (strain ATCC MYA-4609 / Af293 / CBS 101355 / FGSC A1100) OX=330879 GN=AFUA_4G04410 PE=3 SV=1	AFUA_4G04410	1	1.24662e-11	59.689	3	AQVPVTLIDNTQAALDK(1)GLSFADK	-1.68	1	10409
Q4W9M5	97	K	3-hydroxybutyryl-CoA dehydrogenase, putative OS=Neosartorya fumigata (strain ATCC MYA-4609 / Af293 / CBS 101355 / FGSC A1100) OX=330879 GN=AFUA_4G04410 PE=3 SV=1	AFUA_4G04410	1	4.0831e-05	130.79	2	GLSFADK(1)LLQK	-2.2951	1	311060	1	0.000105463	81.099	2	GLSFADK(1)LLQK	-0.95896	1	213050	1	0.000236244	90.263	2	GLSFADK(1)LLQK	-0.62919	1	239060
Q4W9M5	101	K	3-hydroxybutyryl-CoA dehydrogenase, putative OS=Neosartorya fumigata (strain ATCC MYA-4609 / Af293 / CBS 101355 / FGSC A1100) OX=330879 GN=AFUA_4G04410 PE=3 SV=1	AFUA_4G04410	1	0.00071872	84.368	2	LLQK(1)DVSK	-1.3676	1	448450	1	0.00832761	62.88	2	LLQK(1)DVSK	-1.4338	1	390190	1	0.0103282	65.156	2	LLQK(1)DVSK	-0.11122	1	387380
Q4W9M5	174	K	3-hydroxybutyryl-CoA dehydrogenase, putative OS=Neosartorya fumigata (strain ATCC MYA-4609 / Af293 / CBS 101355 / FGSC A1100) OX=330879 GN=AFUA_4G04410 PE=3 SV=1	AFUA_4G04410	1	1.15198e-65	196.82	3	HAILATNTSSIPITK(1)IAAATSTDPTDLQAPSR	1.2014	1	222730	1	3.74794e-35	172.01	3	HAILATNTSSIPITK(1)IAAATSTDPTDLQAPSR	0.67162	1	127140	1	1.50822e-21	107.03	3	HAILATNTSSIPITK(1)IAAATSTDPTDLQAPSR	-0.25455	1	124800
Q4W9M5	159	K	3-hydroxybutyryl-CoA dehydrogenase, putative OS=Neosartorya fumigata (strain ATCC MYA-4609 / Af293 / CBS 101355 / FGSC A1100) OX=330879 GN=AFUA_4G04410 PE=3 SV=1	AFUA_4G04410	1	2.68642e-42	202.93	3	LAQIAPK(1)HAILATNTSSIPITK	0.50028	2	528460	1	3.34587e-26	171.03	3	LAQIAPK(1)HAILATNTSSIPITK	1.5568	2	458780	1	6.06881e-50	242.35	3	LAQIAPK(1)HAILATNTSSIPITK	0.19196	2	427330
Q4W9M5	232	K	3-hydroxybutyryl-CoA dehydrogenase, putative OS=Neosartorya fumigata (strain ATCC MYA-4609 / Af293 / CBS 101355 / FGSC A1100) OX=330879 GN=AFUA_4G04410 PE=3 SV=1	AFUA_4G04410	1	1.62082e-07	66.66	2	MGK(1)IAAVSADSPGFLANR	-1.8125	1	112080	1	7.97183e-12	63.947	2	MGK(1)IAAVSADSPGFLANR	-1.4966	1	123560	1	2.20464e-06	54.556	2	MGK(1)IAAVSADSPGFLANR	-1.8051	1	139880
Q4W9M5	329	K	3-hydroxybutyryl-CoA dehydrogenase, putative OS=Neosartorya fumigata (strain ATCC MYA-4609 / Af293 / CBS 101355 / FGSC A1100) OX=330879 GN=AFUA_4G04410 PE=3 SV=1	AFUA_4G04410	1	0.0093649	65.156	2	MVDAGWLGK(1)K	-0.4499	1	321410									1	0.0162576	62.969	2	MVDAGWLGK(1)K	-0.35515	1	272740
Q4W9M5	319	K	3-hydroxybutyryl-CoA dehydrogenase, putative OS=Neosartorya fumigata (strain ATCC MYA-4609 / Af293 / CBS 101355 / FGSC A1100) OX=330879 GN=AFUA_4G04410 PE=3 SV=1	AFUA_4G04410	1	0.0354371	54.056	2	YRPSGLLK(1)R	-0.19441	2	617860	1	0.00897958	78.816	2	YRPSGLLK(1)R	1.1499	1	406890	1	0.0158198	86.205	2	YRPSGLLK(1)R	0.65559	2	439300
Q4W9N1	190	K	Pre-mRNA-splicing factor OS=Neosartorya fumigata (strain ATCC MYA-4609 / Af293 / CBS 101355 / FGSC A1100) OX=330879 GN=AFUA_4G04350 PE=3 SV=1	AFUA_4G04350	1	0.0267977	42.075	2	IFAK(1)VPSLK	-0.73204	1	46270	1	0.00140185	69.716	2	IFAK(1)VPSLK	-0.89731	1	39127	1	0.00489239	62.969	2	IFAK(1)VPSLK	-1.3523	1	47806
Q4W9N1	710	K	Pre-mRNA-splicing factor OS=Neosartorya fumigata (strain ATCC MYA-4609 / Af293 / CBS 101355 / FGSC A1100) OX=330879 GN=AFUA_4G04350 PE=3 SV=1	AFUA_4G04350	1	0.00350788	78.178	2	LK(1)SVDFR	-0.11629	1	28891
Q4W9N3	338	K	THO complex subunit Tho1, putative OS=Neosartorya fumigata (strain ATCC MYA-4609 / Af293 / CBS 101355 / FGSC A1100) OX=330879 GN=AFUA_4G04330 PE=4 SV=2	AFUA_4G04330	1	8.67307e-06	69.327	2	TDLENQSASK(1)TAEEIR	-4.373	1	27275	1	2.89269e-05	81.908	2	TDLENQSASK(1)TAEEIR	-3.4919	1	15931	1	2.13842e-11	93.649	2	TDLENQSASK(1)TAEEIR	-3.6199	1	18119
Q4W9N5	637	K	AP-2 complex subunit alpha OS=Neosartorya fumigata (strain ATCC MYA-4609 / Af293 / CBS 101355 / FGSC A1100) OX=330879 GN=AFUA_4G04310 PE=3 SV=1	AFUA_4G04310	1	0.0513076	40.533	2	EVLLAQNTGLK(1)R	1.5213	1	24582
Q4W9N5	160	K	AP-2 complex subunit alpha OS=Neosartorya fumigata (strain ATCC MYA-4609 / Af293 / CBS 101355 / FGSC A1100) OX=330879 GN=AFUA_4G04310 PE=3 SV=1	AFUA_4G04310	1	0.0186052	65.313	2	K(1)AALTLLR	-3.6205	1	21257	1	0.00382989	72.492	2	K(1)AALTLLR	-1.4221	1	18203	1	0.00153362	98.009	2	K(1)AALTLLR	-1.0558	1	29319
Q4W9N5	357	K	AP-2 complex subunit alpha OS=Neosartorya fumigata (strain ATCC MYA-4609 / Af293 / CBS 101355 / FGSC A1100) OX=330879 GN=AFUA_4G04310 PE=3 SV=1	AFUA_4G04310	1	0.0385491	42.075	3	K(1)HQNIILGSLR	-0.0057259	1	5972.8
Q4W9N5	619	K	AP-2 complex subunit alpha OS=Neosartorya fumigata (strain ATCC MYA-4609 / Af293 / CBS 101355 / FGSC A1100) OX=330879 GN=AFUA_4G04310 PE=3 SV=1	AFUA_4G04310	0.991775	0.0096046	52.863	2	TWVVGGK(0.992)DANADK(0.008)K	-3.1934	1	10532
Q4W9N6	136	K	Pyridoxal phosphate homeostasis protein OS=Neosartorya fumigata (strain ATCC MYA-4609 / Af293 / CBS 101355 / FGSC A1100) OX=330879 GN=AFUA_4G04300 PE=3 SV=1	AFUA_4G04300	1	0.00933994	85.813	2	K(1)ASLLDR	-1.205	1	35885	1	0.0143657	70.67	2	K(1)ASLLDR	0.24017	1	26322	1	0.0156218	56.014	2	K(1)ASLLDR	-0.969	1	35906
Q4W9N7	428	K	Histone deacetylase OS=Neosartorya fumigata (strain ATCC MYA-4609 / Af293 / CBS 101355 / FGSC A1100) OX=330879 GN=AFUA_4G04290 PE=4 SV=1	AFUA_4G04290	1	4.10286e-05	81.099	2	AVSAAWNAANHK(1)K	-2.5198	1	35108	1	9.68441e-21	121.8	2	AVSAAWNAANHK(1)K	-1.798	1	22091	1	2.10224e-08	104.39	2	AVSAAWNAANHK(1)K	-1.6371	1	41407
Q4W9N9	141	K	Thymidylate synthase OS=Neosartorya fumigata (strain ATCC MYA-4609 / Af293 / CBS 101355 / FGSC A1100) OX=330879 GN=AFUA_4G04270 PE=3 SV=1	AFUA_4G04270	1	2.7565e-05	105.36	2	EFLDK(1)VGLGHR	-2.0729	1	35899	1	0.000434859	65.933	2	EFLDK(1)VGLGHR	-0.10385	1	28941	1	5.99431e-06	92.732	2	EFLDK(1)VGLGHR	1.1962	1	34575
Q4W9N9	190	K	Thymidylate synthase OS=Neosartorya fumigata (strain ATCC MYA-4609 / Af293 / CBS 101355 / FGSC A1100) OX=330879 GN=AFUA_4G04270 PE=3 SV=1	AFUA_4G04270	1	0.00185557	74.486	2	LK(1)ETPFDR	0.036767	1	31623	1	0.00133471	74.486	2	LK(1)ETPFDR	-1.3324	1	21605
Q4W9P4	362	K	Leucine aminopeptidase 1 OS=Neosartorya fumigata (strain ATCC MYA-4609 / Af293 / CBS 101355 / FGSC A1100) OX=330879 GN=lap1 PE=3 SV=2	lap1	1	1.86408e-05	78.864	3	IK(1)YLSFDHMLEHAK	-1.4257	1	105730	1	1.72897e-05	55.604	3	IK(1)YLSFDHMLEHAK	-0.80402	1	100820	1	0.00141786	54.199	3	IK(1)YLSFDHMLEHAK	-0.58135	2	134390
Q4W9P4	93	K	Leucine aminopeptidase 1 OS=Neosartorya fumigata (strain ATCC MYA-4609 / Af293 / CBS 101355 / FGSC A1100) OX=330879 GN=lap1 PE=3 SV=2	lap1	1	0.00106431	42.941	2	YPPK(1)MQYAEEVAALNK	0.21506	1	35703
Q4W9P8	94	K	Amidase domain-containing protein OS=Neosartorya fumigata (strain ATCC MYA-4609 / Af293 / CBS 101355 / FGSC A1100) OX=330879 GN=AFUA_4G04170 PE=4 SV=1	AFUA_4G04170	1	3.25838e-06	75.5	2	ASPLSIPENWALNCK(1)R	1.0595	1	126660	1	1.33998e-09	115.05	2	ASPLSIPENWALNCK(1)R	-0.15693	1	257970	1	1.15356e-07	84.999	2	ASPLSIPENWALNCK(1)R	0.78954	1	188870
Q4W9P8	107	K	Amidase domain-containing protein OS=Neosartorya fumigata (strain ATCC MYA-4609 / Af293 / CBS 101355 / FGSC A1100) OX=330879 GN=AFUA_4G04170 PE=4 SV=1	AFUA_4G04170	1	2.6728e-05	111.61	2	DTYHALMK(1)SR	0.087928	1	194840	1	3.83255e-12	170.69	2	DTYHALMK(1)SR	-0.27052	1	260040	1	0.00191753	67.881	2	DTYHALMK(1)SR	0.28169	1	196140
Q4W9P8	21	K	Amidase domain-containing protein OS=Neosartorya fumigata (strain ATCC MYA-4609 / Af293 / CBS 101355 / FGSC A1100) OX=330879 GN=AFUA_4G04170 PE=4 SV=1	AFUA_4G04170	1	0.00142347	74.269	2	EK(1)LLAAGLK	-2.2021	1	219850	1	0.00284761	69.716	2	EK(1)LLAAGLK	-2.5572	1	344900	1	0.00493648	60.892	2	EK(1)LLAAGLK	-1.6271	1	235980
Q4W9P8	196	K	Amidase domain-containing protein OS=Neosartorya fumigata (strain ATCC MYA-4609 / Af293 / CBS 101355 / FGSC A1100) OX=330879 GN=AFUA_4G04170 PE=4 SV=1	AFUA_4G04170	1	2.68336e-05	92.707	2	YEGAPIGLQLVGK(1)R	-0.76607	1	185960	1	5.27169e-12	105.94	2	YEGAPIGLQLVGK(1)R	-1.9641	1	217250	1	1.35895e-08	86.243	2	YEGAPIGLQLVGK(1)R	-1.0042	1	152780
Q4W9P9	140	K	Amidase OS=Neosartorya fumigata (strain ATCC MYA-4609 / Af293 / CBS 101355 / FGSC A1100) OX=330879 GN=AFUA_4G04160 PE=3 SV=1	AFUA_4G04160	1	1.26057e-07	129.56	2	EHIEIK(1)GR	0.57029	1	162000	1	1.59671e-05	105.81	2	EHIEIK(1)GR	1.3726	1	239970	1	0.00012185	105.04	2	EHIEIK(1)GR	0.72708	1	185650
Q4W9P9	111	K	Amidase OS=Neosartorya fumigata (strain ATCC MYA-4609 / Af293 / CBS 101355 / FGSC A1100) OX=330879 GN=AFUA_4G04160 PE=3 SV=1	AFUA_4G04160	1	0.00303872	58.286	2	K(1)LDEYFK	1.4268	1	24510	1	0.00682245	90.308	2	K(1)LDEYFK	0.12088	1	34004	1	0.00417206	90.308	2	K(1)LDEYFK	0.55858	1	27116
Q4W9P9	117	K	Amidase OS=Neosartorya fumigata (strain ATCC MYA-4609 / Af293 / CBS 101355 / FGSC A1100) OX=330879 GN=AFUA_4G04160 PE=3 SV=1	AFUA_4G04160	1	0.000567952	96.311	2	KLDEYFK(1)R	2.1886	2	69702	1	0.0086812	74.486	2	KLDEYFK(1)R	1.4824	2	113350	1	0.000898053	98.009	2	KLDEYFK(1)R	2.5104	2	78104
Q4W9P9	38	K	Amidase OS=Neosartorya fumigata (strain ATCC MYA-4609 / Af293 / CBS 101355 / FGSC A1100) OX=330879 GN=AFUA_4G04160 PE=3 SV=1	AFUA_4G04160	1	0.000116748	51.454	3	LPPAHQK(1)NVEDFPR	1.0996	1	217870	1	9.7799e-05	71.896	3	LPPAHQK(1)NVEDFPR	-0.090287	1	347860	1	8.57965e-05	55.754	3	LPPAHQK(1)NVEDFPR	0.4873	1	258220
Q4W9P9	134	K	Amidase OS=Neosartorya fumigata (strain ATCC MYA-4609 / Af293 / CBS 101355 / FGSC A1100) OX=330879 GN=AFUA_4G04160 PE=3 SV=1	AFUA_4G04160	1	1.07114e-07	106.58	3	LVGPLHGVPISVK(1)EHIEIK	0.7632	1	59798
Q4W9P9	31	K	Amidase OS=Neosartorya fumigata (strain ATCC MYA-4609 / Af293 / CBS 101355 / FGSC A1100) OX=330879 GN=AFUA_4G04160 PE=3 SV=1	AFUA_4G04160	1	0.0135787	50.297	3	QWILPAHK(1)LPPAHQK	0.62397	1	28481
Q4W9P9	121	K	Amidase OS=Neosartorya fumigata (strain ATCC MYA-4609 / Af293 / CBS 101355 / FGSC A1100) OX=330879 GN=AFUA_4G04160 PE=3 SV=1	AFUA_4G04160	1	1.28602e-05	63.79	2	TGK(1)LVGPLHGVPISVK	2.9569	1	36721	1	8.87099e-07	77.431	2	TGK(1)LVGPLHGVPISVK	1.458	3	183560	1	2.03078e-05	59.77	2	TGK(1)LVGPLHGVPISVK	1.1083	2	119860
Q4W9Q1	57	K	DUF4246 domain-containing protein OS=Neosartorya fumigata (strain ATCC MYA-4609 / Af293 / CBS 101355 / FGSC A1100) OX=330879 GN=AFUA_4G04140 PE=4 SV=1	AFUA_4G04140	1	0.000183052	72.846	2	ALNSITDK(1)LDWEK	4.7316	1	23938
Q4W9Q1	250	K	DUF4246 domain-containing protein OS=Neosartorya fumigata (strain ATCC MYA-4609 / Af293 / CBS 101355 / FGSC A1100) OX=330879 GN=AFUA_4G04140 PE=4 SV=1	AFUA_4G04140	1	0.00280653	47.334	3	IASYINNLHPNK(1)HR	-0.48839	1	23154	1	0.000720802	47.334	3	IASYINNLHPNK(1)HR	-0.57146	1	23030	1	0.0059221	54.584	3	IASYINNLHPNK(1)HR	-1.1348	1	17054
Q4W9Q1	340	K	DUF4246 domain-containing protein OS=Neosartorya fumigata (strain ATCC MYA-4609 / Af293 / CBS 101355 / FGSC A1100) OX=330879 GN=AFUA_4G04140 PE=4 SV=1	AFUA_4G04140	1	1.22361e-06	84.58	3	RPEPGEFAPHVTEAK(1)K	6.4094	1	33453	1	5.83162e-07	80.379	3	RPEPGEFAPHVTEAK(1)K	2.01	1	16198
Q4W9Q2	131	K	Mitochondrial ATPase (Afg1), putative OS=Neosartorya fumigata (strain ATCC MYA-4609 / Af293 / CBS 101355 / FGSC A1100) OX=330879 GN=AFUA_4G04130 PE=3 SV=1	AFUA_4G04130	1	1.03421e-05	95.656	2	EIVQK(1)LQDLHNVLK	-2.5076	2	89856
Q4W9Q2	539	K	Mitochondrial ATPase (Afg1), putative OS=Neosartorya fumigata (strain ATCC MYA-4609 / Af293 / CBS 101355 / FGSC A1100) OX=330879 GN=AFUA_4G04130 PE=3 SV=1	AFUA_4G04130	1	0.00218439	62.271	2	GLGVGK(1)TVEEGK	-8.8491	1	140620									1	1.48892e-05	62.271	2	GLGVGK(1)TVEEGK	-9.4171	1	145110
Q4W9Q2	545	K	Mitochondrial ATPase (Afg1), putative OS=Neosartorya fumigata (strain ATCC MYA-4609 / Af293 / CBS 101355 / FGSC A1100) OX=330879 GN=AFUA_4G04130 PE=3 SV=1	AFUA_4G04130	1	0.00349697	54.309	2	TVEEGK(1)SEHDAWMK	-3.166	1	31468	1	1.71263e-06	72.327	2	TVEEGK(1)SEHDAWMK	-1.003	1	19918	1	0.0017415	44.82	2	TVEEGK(1)SEHDAWMK	-0.55868	1	18666
Q4W9Q2	229	K	Mitochondrial ATPase (Afg1), putative OS=Neosartorya fumigata (strain ATCC MYA-4609 / Af293 / CBS 101355 / FGSC A1100) OX=330879 GN=AFUA_4G04130 PE=3 SV=1	AFUA_4G04130	1	1.99941e-07	101.48	3	IHFHNFMQDVHK(1)R	0.58652	1	31489	1	5.25393e-08	103.69	3	IHFHNFMQDVHK(1)R	0.63786	1	19420	1	1.43551e-08	81.799	3	IHFHNFMQDVHK(1)R	0.94571	1	19331
Q4W9Q2	308	K	Mitochondrial ATPase (Afg1), putative OS=Neosartorya fumigata (strain ATCC MYA-4609 / Af293 / CBS 101355 / FGSC A1100) OX=330879 GN=AFUA_4G04130 PE=3 SV=1	AFUA_4G04130	1	0.00675461	51.531	2	K(1)SFIPCINLLK	1.972	1	19132
Q4W9Q3	231	K	Protein kinase activator Bem1, putative OS=Neosartorya fumigata (strain ATCC MYA-4609 / Af293 / CBS 101355 / FGSC A1100) OX=330879 GN=AFUA_4G04120 PE=4 SV=2	AFUA_4G04120	1	0.000169533	71.912	2	DMQTGQAVSDPLEAVK(1)R	7.9056	1	51438
Q4W9Q4	518	K	SAC3/GANP domain protein OS=Neosartorya fumigata (strain ATCC MYA-4609 / Af293 / CBS 101355 / FGSC A1100) OX=330879 GN=AFUA_4G04110 PE=4 SV=1	AFUA_4G04110	1	0.000108068	68.108	2	AAQLFEAAK(1)SEAHR	0.84735	1	19976	1	1.28813e-08	100.69	2	AAQLFEAAK(1)SEAHR	-0.66343	1	18634	1	5.09761e-06	62.398	2	AAQLFEAAK(1)SEAHR	0.30369	1	18786
Q4W9Q4	300	K	SAC3/GANP domain protein OS=Neosartorya fumigata (strain ATCC MYA-4609 / Af293 / CBS 101355 / FGSC A1100) OX=330879 GN=AFUA_4G04110 PE=4 SV=1	AFUA_4G04110	1	0.0467597	46.802	2	TLDLLK(1)K	-1.4192	1	30777	1	0.014552	76.833	2	TLDLLK(1)K	-2.665	1	28164	1	0.0804143	51.456	2	TLDLLK(1)K	-1.4313	1	30569
Q4W9Q9	25	K	Mitochondrial fission process protein 1 OS=Neosartorya fumigata (strain ATCC MYA-4609 / Af293 / CBS 101355 / FGSC A1100) OX=330879 GN=AFUA_4G04060 PE=3 SV=1	AFUA_4G04060	1	0.00181176	74.486	2	EK(1)LPAQLQK	0.06014	1	41964									1	0.001158	90.308	2	EK(1)LPAQLQK	0.56741	1	16071
Q4W9Q9	173	K	Mitochondrial fission process protein 1 OS=Neosartorya fumigata (strain ATCC MYA-4609 / Af293 / CBS 101355 / FGSC A1100) OX=330879 GN=AFUA_4G04060 PE=3 SV=1	AFUA_4G04060	1	1.61977e-05	88.734	2	HVLAPPGEAYK(1)DAK	-2.4399	1	124460	1	2.12349e-06	110.44	2	HVLAPPGEAYK(1)DAK	-1.7754	1	84160	1	5.66601e-06	95.138	2	HVLAPPGEAYK(1)DAK	-2.5788	1	90207
Q4W9Q9	333	K	Mitochondrial fission process protein 1 OS=Neosartorya fumigata (strain ATCC MYA-4609 / Af293 / CBS 101355 / FGSC A1100) OX=330879 GN=AFUA_4G04060 PE=3 SV=1	AFUA_4G04060	1	0.00234739	65.313	2	YLK(1)TQAEK	-0.072231	1	73755	1	0.000430556	102.46	2	YLK(1)TQAEK	0.048002	1	36558
Q4W9Q9	252	K	Mitochondrial fission process protein 1 OS=Neosartorya fumigata (strain ATCC MYA-4609 / Af293 / CBS 101355 / FGSC A1100) OX=330879 GN=AFUA_4G04060 PE=3 SV=1	AFUA_4G04060	1	0.000992106	49.96	2	YSGQMMK(1)NNK	-1.3711	1	14031
Q4W9R1	147	K	Histidinol-phosphatase OS=Neosartorya fumigata (strain ATCC MYA-4609 / Af293 / CBS 101355 / FGSC A1100) OX=330879 GN=AFUA_4G04030 PE=3 SV=1	AFUA_4G04030	1	0.00466317	47.349	2	ELAGGTDK(1)R	1.0499	1	35299	1	0.00392387	67.464	2	ELAGGTDK(1)R	-0.43727	1	33854	1	0.000767488	72.038	2	ELAGGTDK(1)R	1.381	1	34063
Q4W9R1	34	K	Histidinol-phosphatase OS=Neosartorya fumigata (strain ATCC MYA-4609 / Af293 / CBS 101355 / FGSC A1100) OX=330879 GN=AFUA_4G04030 PE=3 SV=1	AFUA_4G04030	1	0.00188577	60.547	2	FK(1)VFCLTEHMPR	4.5075	2	29679									1	0.000141717	68.49	3	FK(1)VFCLTEHMPR	-1.79	1	3502.9
Q4W9R5	325	K	Membrane-spanning ATPase, putative OS=Neosartorya fumigata (strain ATCC MYA-4609 / Af293 / CBS 101355 / FGSC A1100) OX=330879 GN=AFUA_4G03990 PE=3 SV=1	AFUA_4G03990	1	0.000104316	63.908	2	AMAGMSGSDIK(1)EACR	1.214	1	15441	1	0.00067507	50.314	2	AMAGMSGSDIK(1)EACR	4.9839	1	4054	1	1.2776e-05	84.999	2	AMAGMSGSDIK(1)EACR	1.759	1	13293
Q4W9R5	298	K	Membrane-spanning ATPase, putative OS=Neosartorya fumigata (strain ATCC MYA-4609 / Af293 / CBS 101355 / FGSC A1100) OX=330879 GN=AFUA_4G03990 PE=3 SV=1	AFUA_4G03990	1	0.000761757	63.397	2	ILSLILK(1)DTK	-3.1714	1	36163	1	0.000430412	74.424	2	ILSLILK(1)DTK	-1.2239	1	26193	1	2.65727e-06	95.311	2	ILSLILK(1)DTK	-0.7713	1	34570
Q4W9R6	75	K	Chromosome segregation protein (Pcs1), putative OS=Neosartorya fumigata (strain ATCC MYA-4609 / Af293 / CBS 101355 / FGSC A1100) OX=330879 GN=AFUA_4G03980 PE=4 SV=1	AFUA_4G03980	1	0.000723468	54.556	2	NSTVAQAQAPDSGPK(1)K	-4.6351	1	9087.5
Q4W9R7	253	K	GPI ethanolamine phosphate transferase 1 OS=Neosartorya fumigata (strain ATCC MYA-4609 / Af293 / CBS 101355 / FGSC A1100) OX=330879 GN=mcd4 PE=2 SV=1	mcd4	1	1.34843e-07	99.174	2	EYLHNIK(1)IVDK	0.73856	1	23002									1	3.24324e-05	73.655	2	EYLHNIK(1)IVDK	0.069217	1	37879
Q4W9R7	1015	K	GPI ethanolamine phosphate transferase 1 OS=Neosartorya fumigata (strain ATCC MYA-4609 / Af293 / CBS 101355 / FGSC A1100) OX=330879 GN=mcd4 PE=2 SV=1	mcd4	1	0.00122103	88.24	2	K(1)AEGLEGSETIR	0.91329	1	32644
Q4W9R7	547	K	GPI ethanolamine phosphate transferase 1 OS=Neosartorya fumigata (strain ATCC MYA-4609 / Af293 / CBS 101355 / FGSC A1100) OX=330879 GN=mcd4 PE=2 SV=1	mcd4	1	0.0271395	56.89	2	K(1)ALIAGR	-1.5854	1	712160									1	0.0234149	46.802	2	K(1)ALIAGR	0.15868	1	713360
Q4W9R7	409	K	GPI ethanolamine phosphate transferase 1 OS=Neosartorya fumigata (strain ATCC MYA-4609 / Af293 / CBS 101355 / FGSC A1100) OX=330879 GN=mcd4 PE=2 SV=1	mcd4	1	0.000277183	71.066	3	YK(1)PFEPLADHGK	1.2796	1	16297	1	0.00185069	55.754	3	YK(1)PFEPLADHGK	-1.2854	1	14085	1	2.15465e-06	108.4	3	YK(1)PFEPLADHGK	3.0826	1	17004
Q4W9S0	83	K	Ferric-chelate reductase, putative OS=Neosartorya fumigata (strain ATCC MYA-4609 / Af293 / CBS 101355 / FGSC A1100) OX=330879 GN=AFUA_4G03940 PE=4 SV=2	AFUA_4G03940	1	0.0123376	56.89	2	APLPVK(1)R	-0.8085	1	281410	1	4.65834e-05	140.12	2	RAPLPVK(1)R	0.6796	2	736490	1	0.00973354	56.89	2	APLPVK(1)R	-0.89676	1	347010
Q4W9S0	30	K	Ferric-chelate reductase, putative OS=Neosartorya fumigata (strain ATCC MYA-4609 / Af293 / CBS 101355 / FGSC A1100) OX=330879 GN=AFUA_4G03940 PE=4 SV=2	AFUA_4G03940	1	4.05092e-06	127.03	2	DTCK(1)LSPEQCAYR	-1.471	3	442990	1	9.72208e-08	96.946	2	DTCK(1)LSPEQCAYR	-0.73842	3	358030	1	3.22808e-14	119.55	2	DTCK(1)LSPEQCAYR	1.5692	3	420870
Q4W9S0	224	K	Ferric-chelate reductase, putative OS=Neosartorya fumigata (strain ATCC MYA-4609 / Af293 / CBS 101355 / FGSC A1100) OX=330879 GN=AFUA_4G03940 PE=4 SV=2	AFUA_4G03940	1	0.00998834	49.325	2	GDMVK(1)QWK	-0.51208	2	115380	1	0.0070066	44.767	2	GDMVK(1)QWK	0.36357	2	90310	1	0.00387587	65.313	2	GDMVK(1)QWK	1.9486	1	37282
Q4W9S0	316	K	Ferric-chelate reductase, putative OS=Neosartorya fumigata (strain ATCC MYA-4609 / Af293 / CBS 101355 / FGSC A1100) OX=330879 GN=AFUA_4G03940 PE=4 SV=2	AFUA_4G03940	1	0.000134531	85.821	3	HK(1)ATLDVLPCGLVR	-1.0659	3	160470	1	0.00938746	48.785	3	HK(1)ATLDVLPCGLVR	0.82048	2	97086	1	0.00017114	83.775	3	HK(1)ATLDVLPCGLVR	-0.5788	2	144470
Q4W9S0	330	K	Ferric-chelate reductase, putative OS=Neosartorya fumigata (strain ATCC MYA-4609 / Af293 / CBS 101355 / FGSC A1100) OX=330879 GN=AFUA_4G03940 PE=4 SV=2	AFUA_4G03940	1	4.39175e-08	126.32	3	IK(1)IPTFITWSPGQHVFLR	1.0099	1	10169
Q4W9S0	90	K	Ferric-chelate reductase, putative OS=Neosartorya fumigata (strain ATCC MYA-4609 / Af293 / CBS 101355 / FGSC A1100) OX=330879 GN=AFUA_4G03940 PE=4 SV=2	AFUA_4G03940	1	0.0135337	73.637	2	K(1)TTAAIR	0.68839	1	192130	1	0.0241051	63.301	2	K(1)TTAAIR	0.09619	1	197350	1	0.00885553	63.301	2	K(1)TTAAIR	-0.52214	1	302740
Q4W9S0	522	K	Ferric-chelate reductase, putative OS=Neosartorya fumigata (strain ATCC MYA-4609 / Af293 / CBS 101355 / FGSC A1100) OX=330879 GN=AFUA_4G03940 PE=4 SV=2	AFUA_4G03940	0.999961	7.80324e-05	72.327	3	QTDDESK(1)LPSTKPLAR	2.1228	2	125500	0.996248	0.00230171	54.309	2	QTDDESK(0.996)LPSTK(0.004)PLAR	-2.5748	1	70978	0.999922	0.000128463	69.327	2	QTDDESK(1)LPSTKPLAR	-1.8861	1	28309
Q4W9S1	112	K	Cysteine synthase B, putative OS=Neosartorya fumigata (strain ATCC MYA-4609 / Af293 / CBS 101355 / FGSC A1100) OX=330879 GN=AFUA_4G03930 PE=4 SV=1	AFUA_4G03930	1	0.000659376	94.804	2	AFLSNK(1)TSDAK	-0.80357	2	187670	1	0.000189876	112.8	2	AFLSNK(1)TSDAK	-2.3675	1	181440	1	0.000421386	74.424	2	AFLSNK(1)TSDAK	0.60425	2	540460
Q4W9S1	338	K	Cysteine synthase B, putative OS=Neosartorya fumigata (strain ATCC MYA-4609 / Af293 / CBS 101355 / FGSC A1100) OX=330879 GN=AFUA_4G03930 PE=4 SV=1	AFUA_4G03930	1	8.32914e-07	99.589	3	FHPIK(1)NQNLSAVDIYR	-0.050427	1	114650	1	1.94958e-10	153.25	3	FHPIK(1)NQNLSAVDIYR	0.35857	1	100130	1	7.26147e-11	119.43	3	FHPIK(1)NQNLSAVDIYR	0.65843	1	201850
Q4W9S1	333	K	Cysteine synthase B, putative OS=Neosartorya fumigata (strain ATCC MYA-4609 / Af293 / CBS 101355 / FGSC A1100) OX=330879 GN=AFUA_4G03930 PE=4 SV=1	AFUA_4G03930	1	0.00145681	67.881	2	LGEEK(1)FHPIK	-0.66498	1	129050									1	0.00113297	72.365	2	LGEEK(1)FHPIK	4.5094	1	52579
Q4W9S1	60	K	Cysteine synthase B, putative OS=Neosartorya fumigata (strain ATCC MYA-4609 / Af293 / CBS 101355 / FGSC A1100) OX=330879 GN=AFUA_4G03930 PE=4 SV=1	AFUA_4G03930	1	1.40771e-06	80.026	3	MMSMHPANNVK(1)AMPALNMLEK	-1.2814	1	85982	1	0.000339224	40.372	3	MMSMHPANNVK(1)AMPALNMLEK	-1.9075	1	50617	1	2.30089e-07	61.211	3	MMSMHPANNVK(1)AMPALNMLEK	-1.2393	1	104960
Q4W9S1	239	K	Cysteine synthase B, putative OS=Neosartorya fumigata (strain ATCC MYA-4609 / Af293 / CBS 101355 / FGSC A1100) OX=330879 GN=AFUA_4G03930 PE=4 SV=1	AFUA_4G03930	1	6.36758e-05	65.879	2	SLALLK(1)PVEFPWR	0.28992	1	45143	1	1.44683e-09	117.45	2	SLALLK(1)PVEFPWR	1.8555	1	23497	1	7.14642e-06	94.791	2	SLALLK(1)PVEFPWR	-0.40555	1	77354
Q4W9S1	446	K	Cysteine synthase B, putative OS=Neosartorya fumigata (strain ATCC MYA-4609 / Af293 / CBS 101355 / FGSC A1100) OX=330879 GN=AFUA_4G03930 PE=4 SV=1	AFUA_4G03930	1	0.00509541	56.378	2	TEEALSK(1)LR	0.23661	1	100300	1	0.00049295	96.311	2	TEEALSK(1)LR	0.26778	1	83728	1	4.36691e-05	93.467	2	TEEALSK(1)LR	-0.72106	1	186410
Q4W9S2	516	K	MFS drug transporter, putative OS=Neosartorya fumigata (strain ATCC MYA-4609 / Af293 / CBS 101355 / FGSC A1100) OX=330879 GN=AFUA_4G03920 PE=4 SV=1	AFUA_4G03920	0.999993	0.000245436	115.04	2	ADDAK(1)LKEEAK	-0.32724	1	26673	0.999907	0.000684565	86.243	2	ADDAK(1)LKEEAK	1.7258	1	24773	0.997424	3.79309e-06	96.946	2	ADDAK(0.997)LK(0.003)EEAK	0.60634	1	38409
Q4W9S4	732	K	Peroxisomal multifunctional beta-oxidation protein (MFP), putative OS=Neosartorya fumigata (strain ATCC MYA-4609 / Af293 / CBS 101355 / FGSC A1100) OX=330879 GN=AFUA_4G03900 PE=3 SV=1	AFUA_4G03900	1	0.00200541	43.306	2	AALVVAGYTTK(1)DAK	0.62277	1	128590	1	4.766e-05	50.09	2	AALVVAGYTTK(1)DAK	0.90362	1	117940	1	7.19531e-05	72.922	2	AALVVAGYTTK(1)DAK	0.90366	1	135230
Q4W9S4	590	K	Peroxisomal multifunctional beta-oxidation protein (MFP), putative OS=Neosartorya fumigata (strain ATCC MYA-4609 / Af293 / CBS 101355 / FGSC A1100) OX=330879 GN=AFUA_4G03900 PE=3 SV=1	AFUA_4G03900	1	8.94782e-07	62.304	3	ADHPQDSQAGTEK(1)VMANMSNR	2.2388	1	31733									1	1.28889e-06	77.325	3	ADHPQDSQAGTEK(1)VMANMSNR	2.0973	1	25889
Q4W9S4	615	K	Peroxisomal multifunctional beta-oxidation protein (MFP), putative OS=Neosartorya fumigata (strain ATCC MYA-4609 / Af293 / CBS 101355 / FGSC A1100) OX=330879 GN=AFUA_4G03900 PE=3 SV=1	AFUA_4G03900	1	8.30609e-08	103.23	2	AK(1)QATTEGTAFDYIDR	1.4368	1	170620	1	3.71141e-20	133.13	2	AK(1)QATTEGTAFDYIDR	0.62029	1	156930	1	4.62108e-28	133.13	2	AK(1)QATTEGTAFDYIDR	0.21687	1	175790
Q4W9S4	477	K	Peroxisomal multifunctional beta-oxidation protein (MFP), putative OS=Neosartorya fumigata (strain ATCC MYA-4609 / Af293 / CBS 101355 / FGSC A1100) OX=330879 GN=AFUA_4G03900 PE=3 SV=1	AFUA_4G03900	1	0.000751438	52.591	2	ALAIEGAK(1)YNIK	1.7089	1	82131	1	0.00357698	40.386	2	ALAIEGAK(1)YNIK	1.4575	1	96610	1	0.000223246	57.032	2	ALAIEGAK(1)YNIK	1.1473	2	177580
Q4W9S4	366	K	Peroxisomal multifunctional beta-oxidation protein (MFP), putative OS=Neosartorya fumigata (strain ATCC MYA-4609 / Af293 / CBS 101355 / FGSC A1100) OX=330879 GN=AFUA_4G03900 PE=3 SV=1	AFUA_4G03900	1	1.40937e-09	104.49	2	AVGNK(1)ASCEDGDAVVK	-3.5223	1	190330	1	8.17851e-15	157.52	2	AVGNK(1)ASCEDGDAVVK	-2.4585	1	169560	1	3.3831e-20	130.65	2	AVGNK(1)ASCEDGDAVVK	-2.4138	1	213070
Q4W9S4	108	K	Peroxisomal multifunctional beta-oxidation protein (MFP), putative OS=Neosartorya fumigata (strain ATCC MYA-4609 / Af293 / CBS 101355 / FGSC A1100) OX=330879 GN=AFUA_4G03900 PE=3 SV=1	AFUA_4G03900	1	0.011809	53.679	2	DVSFK(1)NMK	-0.26339	1	23561	1	0.00232797	67.903	2	DVSFK(1)NMK	-0.42581	1	21522	1	0.0174245	42.835	2	DVSFK(1)NMK	0.43719	1	26076
Q4W9S4	111	K	Peroxisomal multifunctional beta-oxidation protein (MFP), putative OS=Neosartorya fumigata (strain ATCC MYA-4609 / Af293 / CBS 101355 / FGSC A1100) OX=330879 GN=AFUA_4G03900 PE=3 SV=1	AFUA_4G03900	1	0.000133267	92.445	2	NMK(1)DQDWDLINK	0.53706	1	72801	1	0.000819566	48.701	2	NMK(1)DQDWDLINK	2.8236	1	38291
Q4W9S4	258	K	Peroxisomal multifunctional beta-oxidation protein (MFP), putative OS=Neosartorya fumigata (strain ATCC MYA-4609 / Af293 / CBS 101355 / FGSC A1100) OX=330879 GN=AFUA_4G03900 PE=3 SV=1	AFUA_4G03900	1	2.10768e-19	139.61	2	GALLK(1)TDASLTPGAIAR	0.754	1	138960	1	6.65252e-08	86.729	2	GALLK(1)TDASLTPGAIAR	-0.53526	2	144710	1	3.12352e-06	82.437	2	GALLK(1)TDASLTPGAIAR	0.59104	1	130340
Q4W9S4	721	K	Peroxisomal multifunctional beta-oxidation protein (MFP), putative OS=Neosartorya fumigata (strain ATCC MYA-4609 / Af293 / CBS 101355 / FGSC A1100) OX=330879 GN=AFUA_4G03900 PE=3 SV=1	AFUA_4G03900	1	2.07876e-05	86.243	2	GK(1)AALVVAGYTTK	0.59748	1	159670	1	4.39973e-06	82.437	2	GK(1)AALVVAGYTTK	-1.0818	1	142040	1	1.21212e-12	101.45	2	GK(1)AALVVAGYTTK	-0.11651	1	172480
Q4W9S4	760	K	Peroxisomal multifunctional beta-oxidation protein (MFP), putative OS=Neosartorya fumigata (strain ATCC MYA-4609 / Af293 / CBS 101355 / FGSC A1100) OX=330879 GN=AFUA_4G03900 PE=3 SV=1	AFUA_4G03900	1	7.3261e-07	93.162	2	GSGGFGGSPK(1)PTASR	-0.48028	1	52195	1	2.20243e-14	135.5	2	GSGGFGGSPK(1)PTASR	0.071779	1	39859	1	3.84498e-07	91.245	2	GSGGFGGSPK(1)PTASR	0.7605	1	63210
Q4W9S4	838	K	Peroxisomal multifunctional beta-oxidation protein (MFP), putative OS=Neosartorya fumigata (strain ATCC MYA-4609 / Af293 / CBS 101355 / FGSC A1100) OX=330879 GN=AFUA_4G03900 PE=3 SV=1	AFUA_4G03900	1	6.87646e-05	99.305	2	HVFNK(1)FGAFK	-1.4484	1	108000	1	0.00345156	40.502	2	HVFNK(1)FGAFK	-1.5923	1	102310	1	0.000476988	79.059	2	HVFNK(1)FGAFK	-0.63342	1	115370
Q4W9S4	179	K	Peroxisomal multifunctional beta-oxidation protein (MFP), putative OS=Neosartorya fumigata (strain ATCC MYA-4609 / Af293 / CBS 101355 / FGSC A1100) OX=330879 GN=AFUA_4G03900 PE=3 SV=1	AFUA_4G03900	1	6.9295e-08	89.359	2	LGQVGFTETLAK(1)EGAK	0.28803	1	122750	1	9.64592e-07	92.747	2	LGQVGFTETLAK(1)EGAK	-0.4383	1	144540	1	4.79167e-06	89.382	2	LGQVGFTETLAK(1)EGAK	-0.48238	1	142660
Q4W9S4	361	K	Peroxisomal multifunctional beta-oxidation protein (MFP), putative OS=Neosartorya fumigata (strain ATCC MYA-4609 / Af293 / CBS 101355 / FGSC A1100) OX=330879 GN=AFUA_4G03900 PE=3 SV=1	AFUA_4G03900	1	0.00636388	47.349	2	MGGK(1)AVGNK	1.0693	1	59636
Q4W9S4	813	K	Peroxisomal multifunctional beta-oxidation protein (MFP), putative OS=Neosartorya fumigata (strain ATCC MYA-4609 / Af293 / CBS 101355 / FGSC A1100) OX=330879 GN=AFUA_4G03900 PE=3 SV=1	AFUA_4G03900	1	0.000722928	71.896	3	NPLHIDPEFSK(1)VGGFK	-2.1548	1	6093.3									1	0.000204129	69.641	3	NPLHIDPEFSK(1)VGGFK	-2.7723	1	2423.1
Q4W9S4	896	K	Peroxisomal multifunctional beta-oxidation protein (MFP), putative OS=Neosartorya fumigata (strain ATCC MYA-4609 / Af293 / CBS 101355 / FGSC A1100) OX=330879 GN=AFUA_4G03900 PE=3 SV=1	AFUA_4G03900	1	2.29728e-09	65.173	2	PAILGAGAELLEGAK(1)AK	0.15385	1	79815	1	4.10484e-11	61.042	2	PAILGAGAELLEGAK(1)AK	0.92637	1	49311	1	1.29065e-08	79.795	2	PAILGAGAELLEGAK(1)AK	0.41759	1	80274
Q4W9S4	767	K	Peroxisomal multifunctional beta-oxidation protein (MFP), putative OS=Neosartorya fumigata (strain ATCC MYA-4609 / Af293 / CBS 101355 / FGSC A1100) OX=330879 GN=AFUA_4G03900 PE=3 SV=1	AFUA_4G03900	1	0.00019811	70.195	2	PK(1)GATAAYNPPK	0.5716	1	77698	1	0.000151853	88.24	2	PK(1)GATAAYNPPK	1.5996	2	89504	1	8.159e-09	115.41	2	PK(1)GATAAYNPPK	1.0032	3	136440
Q4W9S4	557	K	Peroxisomal multifunctional beta-oxidation protein (MFP), putative OS=Neosartorya fumigata (strain ATCC MYA-4609 / Af293 / CBS 101355 / FGSC A1100) OX=330879 GN=AFUA_4G03900 PE=3 SV=1	AFUA_4G03900	1	0.000330846	62.398	3	SGGHGFPVDVK(1)LTPETVLK	-0.51964	1	87695	1	0.00652867	61.067	3	SGGHGFPVDVK(1)LTPETVLK	-0.52009	1	71310	1	0.00013789	72.031	3	SGGHGFPVDVK(1)LTPETVLK	0.4368	1	72187
Q4W9S4	312	K	Peroxisomal multifunctional beta-oxidation protein (MFP), putative OS=Neosartorya fumigata (strain ATCC MYA-4609 / Af293 / CBS 101355 / FGSC A1100) OX=330879 GN=AFUA_4G03900 PE=3 SV=1	AFUA_4G03900	1	4.25981e-09	104.04	2	TPSAPAGEEPDLK(1)GK	-1.4923	2	217700	1	2.04469e-06	69.641	2	TPSAPAGEEPDLK(1)GK	-0.87453	1	122730
Q4W9S4	128	K	Peroxisomal multifunctional beta-oxidation protein (MFP), putative OS=Neosartorya fumigata (strain ATCC MYA-4609 / Af293 / CBS 101355 / FGSC A1100) OX=330879 GN=AFUA_4G03900 PE=3 SV=1	AFUA_4G03900	1	0.000142943	74.269	2	VHTYGAYK(1)CAR	0.76175	2	212560	1	0.0261408	49.96	3	VHTYGAYK(1)CAR	-2.4658	1	36721
Q4W9S5	206	K	P-loop containing nucleoside triphosphate hydrolase protein OS=Neosartorya fumigata (strain ATCC MYA-4609 / Af293 / CBS 101355 / FGSC A1100) OX=330879 GN=AFUA_4G03890 PE=4 SV=1	AFUA_4G03890	1	0.000140498	90.689	2	FEDVK(1)AVNDALR	1.4989	1	29014	1	8.75471e-05	71.896	2	FEDVK(1)AVNDALR	3.2803	1	30072	1	0.000679449	51.454	2	FEDVK(1)AVNDALR	1.9773	1	42376
Q4W9S6	107	K	60S ribosomal protein L7 OS=Neosartorya fumigata (strain ATCC MYA-4609 / Af293 / CBS 101355 / FGSC A1100) OX=330879 GN=AFUA_4G03880 PE=3 SV=1	AFUA_4G03880	1	9.57308e-05	117.99	2	RAEAYVK(1)EYR	-0.2844	3	1145800	1	0.000229056	108.3	2	RAEAYVK(1)EYR	-0.17987	3	936610	1	6.41308e-07	111.39	2	RAEAYVK(1)EYR	-0.85389	3	646180
Q4W9S6	274	K	60S ribosomal protein L7 OS=Neosartorya fumigata (strain ATCC MYA-4609 / Af293 / CBS 101355 / FGSC A1100) OX=330879 GN=AFUA_4G03880 PE=3 SV=1	AFUA_4G03880	1	4.05441e-11	175.54	4	FK(1)HYIEGGDTGNREENINALIR	2.1245	6	1241400	1	1.15756e-19	134.2	4	FK(1)HYIEGGDTGNREENINALIR	1.3878	7	1027300	1	6.75626e-11	94.119	4	FK(1)HYIEGGDTGNREENINALIR	0.68214	3	575860
Q4W9S6	148	K	60S ribosomal protein L7 OS=Neosartorya fumigata (strain ATCC MYA-4609 / Af293 / CBS 101355 / FGSC A1100) OX=330879 GN=AFUA_4G03880 PE=3 SV=1	AFUA_4G03880	1	0.00300383	77.072	2	GINK(1)IAPQPR	0.026881	1	1877500	1	0.000260501	98.009	2	GINK(1)IAPQPR	0.0049549	1	1342500	1	6.30854e-05	105.81	2	GINK(1)IAPQPR	-0.57869	1	920700
Q4W9S6	209	K	60S ribosomal protein L7 OS=Neosartorya fumigata (strain ATCC MYA-4609 / Af293 / CBS 101355 / FGSC A1100) OX=330879 GN=AFUA_4G03880 PE=3 SV=1	AFUA_4G03880	1	0.0176919	54.056	2	GYGK(1)VNK	0.045422	1	121170									1	0.0497638	46.802	2	GYGK(1)VNK	0.85354	1	54049
Q4W9S6	155	K	60S ribosomal protein L7 OS=Neosartorya fumigata (strain ATCC MYA-4609 / Af293 / CBS 101355 / FGSC A1100) OX=330879 GN=AFUA_4G03880 PE=3 SV=1	AFUA_4G03880	1	0.00159286	88.35	2	K(1)ILQLLR	0.26656	1	1421700	1	0.00538015	96.51	2	K(1)ILQLLR	-1.6481	1	996340	1	0.0244513	51.456	2	K(1)ILQLLR	-0.81234	1	754890
Q4W9S6	71	K	60S ribosomal protein L7 OS=Neosartorya fumigata (strain ATCC MYA-4609 / Af293 / CBS 101355 / FGSC A1100) OX=330879 GN=AFUA_4G03880 PE=3 SV=1	AFUA_4G03880	1	0.00341891	85.813	2	K(1)SQEQAR	-0.28948	1	112730	1	0.00284155	105.04	2	K(1)SQEQAR	-0.70872	1	109540	1	0.00678885	89.123	2	K(1)SQEQAR	0.0071733	1	72810
Q4W9S8	701	K	Eukaryotic translation initiation factor 3 subunit C OS=Neosartorya fumigata (strain ATCC MYA-4609 / Af293 / CBS 101355 / FGSC A1100) OX=330879 GN=nip1 PE=3 SV=1	nip1	1	5.53002e-13	144.09	2	IK(1)EMLSQQIQEEGLR	-0.40852	1	349760	1	5.19543e-20	141.87	2	IK(1)EMLSQQIQEEGLR	-0.32403	1	286600	1	1.70631e-27	132.93	2	IK(1)EMLSQQIQEEGLR	0.11396	2	780620
Q4W9S8	680	K	Eukaryotic translation initiation factor 3 subunit C OS=Neosartorya fumigata (strain ATCC MYA-4609 / Af293 / CBS 101355 / FGSC A1100) OX=330879 GN=nip1 PE=3 SV=1	nip1	1	0.00073849	81.335	2	K(1)AAEMLNSIK	0.021792	1	84330	1	0.00894496	56.202	2	K(1)AAEMLNSIK	2.0006	1	104380	1	5.50312e-06	111.61	2	K(1)AAEMLNSIK	-0.18682	1	287680
Q4W9S8	771	K	Eukaryotic translation initiation factor 3 subunit C OS=Neosartorya fumigata (strain ATCC MYA-4609 / Af293 / CBS 101355 / FGSC A1100) OX=330879 GN=nip1 PE=3 SV=1	nip1	1	0.00715607	97.033	2	K(1)GVELSR	0.14362	1	71449	1	0.0259811	81.32	2	K(1)GVELSR	0.14142	1	97587	1	0.00375291	82.716	2	K(1)GVELSR	-0.40283	1	262840
Q4W9S8	742	K	Eukaryotic translation initiation factor 3 subunit C OS=Neosartorya fumigata (strain ATCC MYA-4609 / Af293 / CBS 101355 / FGSC A1100) OX=330879 GN=nip1 PE=3 SV=1	nip1	1	0.043681	51.43	2	K(1)ISAIISR	-1.4215	1	150020	1	0.0741249	47.349	2	K(1)ISAIISR	-1.4736	1	154830	1	0.00638432	74.486	2	K(1)ISAIISR	-1.014	1	500440
Q4W9S8	396	K	Eukaryotic translation initiation factor 3 subunit C OS=Neosartorya fumigata (strain ATCC MYA-4609 / Af293 / CBS 101355 / FGSC A1100) OX=330879 GN=nip1 PE=3 SV=1	nip1	1	0.0170481	47.915	2	LSDEK(1)LLYTDLVR	1.8869	1	107590									1	1.2994e-12	101.64	2	LSDEK(1)LLYTDLVR	2.3751	2	305330
Q4W9S9	402	K	Protein kinase Yak1, putative OS=Neosartorya fumigata (strain ATCC MYA-4609 / Af293 / CBS 101355 / FGSC A1100) OX=330879 GN=AFUA_4G03850 PE=4 SV=1	AFUA_4G03850	1	0.000741803	73.655	2	YDK(1)NDDHHLLR	1.7504	1	15360									1	0.000276958	69.276	2	YDK(1)NDDHHLLR	-0.48448	2	26683
Q4W9T1	36	K	Endo-1,3(4)-beta-glucanase OS=Neosartorya fumigata (strain ATCC MYA-4609 / Af293 / CBS 101355 / FGSC A1100) OX=330879 GN=AFUA_4G03830 PE=4 SV=1	AFUA_4G03830	1	5.32711e-24	193.94	2	PFHLK(1)TADASNEK	-0.97754	4	621730	1	1.92269e-36	232.48	2	PFHLK(1)TADASNEK	-1.5056	4	537940	1	3.11954e-19	180.81	2	PFHLK(1)TADASNEK	-1.3334	4	655250
Q4W9T3	257	K	Mediator complex subunit 27-domain-containing protein OS=Neosartorya fumigata (strain ATCC MYA-4609 / Af293 / CBS 101355 / FGSC A1100) OX=330879 GN=AFUA_4G03810 PE=3 SV=1	AFUA_4G03810	1	0.000972141	80.623	2	VQELAAPGRPK(1)TK	-1.0131	1	14247									1	0.0186993	50.314	2	VQELAAPGRPK(1)TK	-2.5868	1	13796
Q4W9T8	639	K	Glycine cleavage system P protein OS=Neosartorya fumigata (strain ATCC MYA-4609 / Af293 / CBS 101355 / FGSC A1100) OX=330879 GN=AFUA_4G03760 PE=3 SV=1	AFUA_4G03760	1	9.80848e-06	130.71	2	AK(1)GYTQMIDDLER	4.9444	1	124130	1	1.24533e-10	140.01	2	AK(1)GYTQMIDDLER	3.8777	1	96090	1	2.59141e-05	82.437	2	AK(1)GYTQMIDDLER	3.9836	1	102620
Q4W9T8	935	K	Glycine cleavage system P protein OS=Neosartorya fumigata (strain ATCC MYA-4609 / Af293 / CBS 101355 / FGSC A1100) OX=330879 GN=AFUA_4G03760 PE=3 SV=1	AFUA_4G03760	1	4.0185e-08	110.52	2	DTCGIEAIDIAK(1)R	1.4917	3	231440	1	9.79322e-05	70.195	2	DTCGIEAIDIAK(1)R	1.1626	2	140670	1	1.46792e-05	78.043	2	DTCGIEAIDIAK(1)R	1.586	2	161150
Q4W9T8	998	K	Glycine cleavage system P protein OS=Neosartorya fumigata (strain ATCC MYA-4609 / Af293 / CBS 101355 / FGSC A1100) OX=330879 GN=AFUA_4G03760 PE=3 SV=1	AFUA_4G03760	1	5.45387e-05	110.44	2	EGNVLK(1)NAPHTQR	0.096774	1	81285	1	0.000166979	71.896	2	EGNVLK(1)NAPHTQR	0.39959	1	70477	1	0.000236741	58.313	2	EGNVLK(1)NAPHTQR	-2.8863	1	75257
Q4W9T8	923	K	Glycine cleavage system P protein OS=Neosartorya fumigata (strain ATCC MYA-4609 / Af293 / CBS 101355 / FGSC A1100) OX=330879 GN=AFUA_4G03760 PE=3 SV=1	AFUA_4G03760	1	6.54772e-24	156.02	2	FK(1)DTCGIEAIDIAK	2.9361	1	244800	1	7.27476e-12	100.69	2	FK(1)DTCGIEAIDIAK	4.4514	1	190730	1	1.51129e-08	92.747	2	FK(1)DTCGIEAIDIAK	3.1582	1	210410
Q4W9T8	883	K	Glycine cleavage system P protein OS=Neosartorya fumigata (strain ATCC MYA-4609 / Af293 / CBS 101355 / FGSC A1100) OX=330879 GN=AFUA_4G03760 PE=3 SV=1	AFUA_4G03760	1	7.61784e-11	120.21	3	GLTHATK(1)ITLLNANYILSR	-0.21107	2	93565	1	5.06128e-09	84.266	3	GLTHATK(1)ITLLNANYILSR	0.25916	2	42454	1	5.28491e-07	81.578	3	GLTHATK(1)ITLLNANYILSR	-0.98064	2	49421
Q4W9T8	545	K	Glycine cleavage system P protein OS=Neosartorya fumigata (strain ATCC MYA-4609 / Af293 / CBS 101355 / FGSC A1100) OX=330879 GN=AFUA_4G03760 PE=3 SV=1	AFUA_4G03760	1	1.25131e-07	84.58	2	HAGK(1)GEVELSEEIGIK	-0.40574	1	64753	1	4.64547e-07	65.12	2	HAGK(1)GEVELSEEIGIK	-0.49268	1	41560
Q4W9T8	123	K	Glycine cleavage system P protein OS=Neosartorya fumigata (strain ATCC MYA-4609 / Af293 / CBS 101355 / FGSC A1100) OX=330879 GN=AFUA_4G03760 PE=3 SV=1	AFUA_4G03760	1	3.46494e-06	80.815	2	K(1)DLTVTPPSADINLPR	2.3215	2	508270	1	9.72537e-05	55.782	2	K(1)DLTVTPPSADINLPR	2.4256	1	405350	1	2.879e-05	68.108	2	K(1)DLTVTPPSADINLPR	3.2046	2	355030
Q4W9T8	980	K	Glycine cleavage system P protein OS=Neosartorya fumigata (strain ATCC MYA-4609 / Af293 / CBS 101355 / FGSC A1100) OX=330879 GN=AFUA_4G03760 PE=3 SV=1	AFUA_4G03760	1	9.28235e-05	108.24	2	K(1)EIAAVESGEQPR	-1.8351	1	278930	1	1.36416e-07	130.71	2	K(1)EIAAVESGEQPR	-0.66273	1	187610	1	1.07007e-05	95.656	2	K(1)EIAAVESGEQPR	-2.0907	1	241890
Q4W9T8	259	K	Glycine cleavage system P protein OS=Neosartorya fumigata (strain ATCC MYA-4609 / Af293 / CBS 101355 / FGSC A1100) OX=330879 GN=AFUA_4G03760 PE=3 SV=1	AFUA_4G03760	0.880015	2.52835e-39	151.41	4	K(0.12)PGK(0.88)AYVVSHLCHPQTIAVMQSR	-0.95574	1	230160	0.803217	1.58186e-21	144.55	4	K(0.197)PGK(0.803)AYVVSHLCHPQTIAVMQSR	-1.0545	1	143500	0.798266	9.55848e-22	132.4	4	K(0.202)PGK(0.798)AYVVSHLCHPQTIAVMQSR	-1.1927	1	143330
Q4W9T8	843	K	Glycine cleavage system P protein OS=Neosartorya fumigata (strain ATCC MYA-4609 / Af293 / CBS 101355 / FGSC A1100) OX=330879 GN=AFUA_4G03760 PE=3 SV=1	AFUA_4G03760	1	8.02759e-09	66.619	3	PFLPSHPASEYLQSK(1)R	0.73404	1	83913	1	8.2781e-07	58.338	3	PFLPSHPASEYLQSK(1)R	-0.75486	1	63803	1	7.62491e-08	90.156	3	PFLPSHPASEYLQSK(1)R	1.0046	1	62749
Q4W9T8	122	K	Glycine cleavage system P protein OS=Neosartorya fumigata (strain ATCC MYA-4609 / Af293 / CBS 101355 / FGSC A1100) OX=330879 GN=AFUA_4G03760 PE=3 SV=1	AFUA_4G03760	1	0.00103309	51.872	2	QVLPADILSK(1)K	0.24139	1	90727									1	0.00259408	62.271	2	QVLPADILSK(1)K	-0.41159	1	98890
Q4W9T8	541	K	Glycine cleavage system P protein OS=Neosartorya fumigata (strain ATCC MYA-4609 / Af293 / CBS 101355 / FGSC A1100) OX=330879 GN=AFUA_4G03760 PE=3 SV=1	AFUA_4G03760	1	0.000651261	58.889	2	SLLQVFAK(1)HAGK	0.72366	1	86927	1	3.87175e-05	87.895	2	SLLQVFAK(1)HAGK	2.704	1	67955	1	1.08441e-05	68.49	2	SLLQVFAK(1)HAGK	0.51633	1	85368
Q4W9T8	152	K	Glycine cleavage system P protein OS=Neosartorya fumigata (strain ATCC MYA-4609 / Af293 / CBS 101355 / FGSC A1100) OX=330879 GN=AFUA_4G03760 PE=3 SV=1	AFUA_4G03760	1	0.000180062	63.79	3	SSVHGGLGETDMLK(1)LLETYR	-3.237	1	41712	1	4.9476e-07	86.135	3	SSVHGGLGETDMLK(1)LLETYR	-1.585	1	22020	1	2.91466e-09	76.196	3	SSVHGGLGETDMLK(1)LLETYR	-1.8292	1	19923
Q4W9T8	733	K	Glycine cleavage system P protein OS=Neosartorya fumigata (strain ATCC MYA-4609 / Af293 / CBS 101355 / FGSC A1100) OX=330879 GN=AFUA_4G03760 PE=3 SV=1	AFUA_4G03760	1	0.000229184	99.276	2	TGNLDLADLK(1)AK	-0.4768	1	84208	1	0.00314513	57.003	2	TGNLDLADLK(1)AK	0.1194	1	79358	1	0.00535057	57.293	2	TGNLDLADLK(1)AK	2.2427	1	80650
Q4W9T8	518	K	Glycine cleavage system P protein OS=Neosartorya fumigata (strain ATCC MYA-4609 / Af293 / CBS 101355 / FGSC A1100) OX=330879 GN=AFUA_4G03760 PE=3 SV=1	AFUA_4G03760	1	0.000129885	65.212	2	VSSSK(1)VGISLDETVGR	-3.631	1	177350									1	0.00330476	63.79	2	VSSSK(1)VGISLDETVGR	-2.5283	1	97224
Q4W9T8	719	K	Glycine cleavage system P protein OS=Neosartorya fumigata (strain ATCC MYA-4609 / Af293 / CBS 101355 / FGSC A1100) OX=330879 GN=AFUA_4G03760 PE=3 SV=1	AFUA_4G03760	1	0.0230667	57.032	2	VVSIK(1)CDTK	2.292	1	319490	1	0.00499428	60.892	2	VVSIK(1)CDTK	2.1964	1	336820	1	0.00271996	60.892	2	VVSIK(1)CDTK	2.8266	1	403780
Q4W9U8	80	K	Acid phosphatase, putative OS=Neosartorya fumigata (strain ATCC MYA-4609 / Af293 / CBS 101355 / FGSC A1100) OX=330879 GN=AFUA_4G03660 PE=4 SV=1	AFUA_4G03660	1	6.09599e-11	147.19	2	AAADAHMSALAK(1)K	-2.6801	5	4528000	1	1.08699e-14	168.69	2	AAADAHMSALAK(1)K	-2.607	5	4122600	1	5.22786e-08	121.96	2	AAADAHMSALAK(1)K	-2.8467	4	5327800
Q4W9U8	365	K	Acid phosphatase, putative OS=Neosartorya fumigata (strain ATCC MYA-4609 / Af293 / CBS 101355 / FGSC A1100) OX=330879 GN=AFUA_4G03660 PE=4 SV=1	AFUA_4G03660	1	1.29834e-32	215.84	2	GSCSAGHGILK(1)AVR	0.17397	2	5523300	1	1.44044e-40	236.95	2	GSCSAGHGILK(1)AVR	-0.41503	2	4559500	1	1.74992e-42	240.82	2	GSCSAGHGILK(1)AVR	-0.43604	2	6624200
Q4W9U8	271	K	Acid phosphatase, putative OS=Neosartorya fumigata (strain ATCC MYA-4609 / Af293 / CBS 101355 / FGSC A1100) OX=330879 GN=AFUA_4G03660 PE=4 SV=1	AFUA_4G03660	1	2.24354e-19	148.76	2	IYSILLGGAVPK(1)HLIGK	-0.37734	2	3247600	1	1.17243e-10	103.76	2	IYSILLGGAVPK(1)HLIGK	-1.0709	2	2756800	1	1.24263e-50	147.72	2	IYSILLGGAVPK(1)HLIGK	-1.4945	3	3671300
Q4W9U8	164	K	Acid phosphatase, putative OS=Neosartorya fumigata (strain ATCC MYA-4609 / Af293 / CBS 101355 / FGSC A1100) OX=330879 GN=AFUA_4G03660 PE=4 SV=1	AFUA_4G03660	1	2.39966e-19	190.87	3	K(1)HNPAILFDSVTQDATR	1.0418	2	2391000	1	8.71635e-36	215.93	3	K(1)HNPAILFDSVTQDATR	-0.089657	2	2137300	1	5.77642e-14	147.02	3	K(1)HNPAILFDSVTQDATR	-0.17985	2	2507400
Q4W9U8	259	K	Acid phosphatase, putative OS=Neosartorya fumigata (strain ATCC MYA-4609 / Af293 / CBS 101355 / FGSC A1100) OX=330879 GN=AFUA_4G03660 PE=4 SV=1	AFUA_4G03660	1	1.85663e-05	46.358	2	LGNK(1)IYSILLGGAVPK	6.4587	1	12297									1	9.47531e-12	91.939	2	LGNK(1)IYSILLGGAVPK	6.4015	1	9350.2
Q4W9U8	397	K	Acid phosphatase, putative OS=Neosartorya fumigata (strain ATCC MYA-4609 / Af293 / CBS 101355 / FGSC A1100) OX=330879 GN=AFUA_4G03660 PE=4 SV=1	AFUA_4G03660	1	0.00107706	78.816	2	TNVGVK(1)YTR	0.44736	1	1958700	1	1.02058e-14	174.92	2	TNVGVK(1)YTR	0.0373	1	1646600	1	1.78574e-08	146.88	2	TNVGVK(1)YTR	0.63977	1	2246300
Q4W9U9	149	K	Ribosome associated DnaJ chaperone Zuotin, putative OS=Neosartorya fumigata (strain ATCC MYA-4609 / Af293 / CBS 101355 / FGSC A1100) OX=330879 GN=AFUA_4G03650 PE=4 SV=1	AFUA_4G03650	1	4.11288e-07	47.27	3	AALGDRDENDNFFK(1)CIQK	0.51067	1	47216
Q4W9U9	163	K	Ribosome associated DnaJ chaperone Zuotin, putative OS=Neosartorya fumigata (strain ATCC MYA-4609 / Af293 / CBS 101355 / FGSC A1100) OX=330879 GN=AFUA_4G03650 PE=4 SV=1	AFUA_4G03650	1	0.00133825	87.895	2	AHELLTDPVK(1)R	-1.5412	2	187510	1	1.73309e-05	109.88	2	AHELLTDPVK(1)R	-0.42798	1	104370	1	4.36034e-05	90.263	2	AHELLTDPVK(1)R	-0.072486	2	113900
Q4W9U9	109	K	Ribosome associated DnaJ chaperone Zuotin, putative OS=Neosartorya fumigata (strain ATCC MYA-4609 / Af293 / CBS 101355 / FGSC A1100) OX=330879 GN=AFUA_4G03650 PE=4 SV=1	AFUA_4G03650	1	0.0022714	44.571	2	AQDHYAVLGLSK(1)YR	3.0944	1	133130	1	2.83656e-06	66.485	2	AQDHYAVLGLSK(1)YR	2.8199	1	75151
Q4W9U9	120	K	Ribosome associated DnaJ chaperone Zuotin, putative OS=Neosartorya fumigata (strain ATCC MYA-4609 / Af293 / CBS 101355 / FGSC A1100) OX=330879 GN=AFUA_4G03650 PE=4 SV=1	AFUA_4G03650	1	0.00634595	60.709	2	ATPEQIK(1)R	0.18119	1	320360									1	0.00392702	67.903	2	ATPEQIK(1)R	-0.20132	1	174450
Q4W9U9	421	K	Ribosome associated DnaJ chaperone Zuotin, putative OS=Neosartorya fumigata (strain ATCC MYA-4609 / Af293 / CBS 101355 / FGSC A1100) OX=330879 GN=AFUA_4G03650 PE=4 SV=1	AFUA_4G03650	1	2.58035e-06	137.58	2	DAAAVK(1)GVWTEEVK	0.26069	2	551070	1	2.09251e-09	128.41	2	DAAAVK(1)GVWTEEVK	0.96602	2	396310	1	2.00124e-14	102.03	2	DAAAVK(1)GVWTEEVK	0.52864	2	302910
Q4W9U9	429	K	Ribosome associated DnaJ chaperone Zuotin, putative OS=Neosartorya fumigata (strain ATCC MYA-4609 / Af293 / CBS 101355 / FGSC A1100) OX=330879 GN=AFUA_4G03650 PE=4 SV=1	AFUA_4G03650	1	0.00332077	58.426	2	GVWTEEVK(1)R	0.98729	1	544310	1	0.00370934	79.809	2	GVWTEEVK(1)R	0.64085	1	412240	1	0.00125936	87.251	2	GVWTEEVK(1)R	2.016	1	324470
Q4W9U9	97	K	Ribosome associated DnaJ chaperone Zuotin, putative OS=Neosartorya fumigata (strain ATCC MYA-4609 / Af293 / CBS 101355 / FGSC A1100) OX=330879 GN=AFUA_4G03650 PE=4 SV=1	AFUA_4G03650	1	1.2981e-07	91.457	2	DWK(1)AQDHYAVLGLSK	3.6753	4	416920	1	2.05538e-06	74.62	2	DWK(1)AQDHYAVLGLSK	1.8649	3	245270	1	1.21716e-07	75.012	2	DWK(1)AQDHYAVLGLSK	1.9598	3	178520
Q4W9U9	339	K	Ribosome associated DnaJ chaperone Zuotin, putative OS=Neosartorya fumigata (strain ATCC MYA-4609 / Af293 / CBS 101355 / FGSC A1100) OX=330879 GN=AFUA_4G03650 PE=4 SV=1	AFUA_4G03650	1	0.00079165	64.064	2	EAEEAAK(1)AER	2.5113	1	69726									1	6.54026e-09	114.39	2	EAEEAAK(1)AER	2.7129	1	72387
Q4W9U9	364	K	Ribosome associated DnaJ chaperone Zuotin, putative OS=Neosartorya fumigata (strain ATCC MYA-4609 / Af293 / CBS 101355 / FGSC A1100) OX=330879 GN=AFUA_4G03650 PE=4 SV=1	AFUA_4G03650	1	0.0158143	65.313	2	ILK(1)GSVK	-0.95899	1	226730									1	0.0314476	49.325	2	ILK(1)GSVK	-1.3206	1	136640
Q4W9U9	70	K	Ribosome associated DnaJ chaperone Zuotin, putative OS=Neosartorya fumigata (strain ATCC MYA-4609 / Af293 / CBS 101355 / FGSC A1100) OX=330879 GN=AFUA_4G03650 PE=4 SV=1	AFUA_4G03650	1	0.056643	41.025	2	IQAQQNVK(1)K	-0.094258	1	2555.8	1	0.00442652	75.243	2	IQAQQNVK(1)K	0.4307	1	10832
Q4W9U9	135	K	Ribosome associated DnaJ chaperone Zuotin, putative OS=Neosartorya fumigata (strain ATCC MYA-4609 / Af293 / CBS 101355 / FGSC A1100) OX=330879 GN=AFUA_4G03650 PE=4 SV=1	AFUA_4G03650	1	4.62149e-05	81.48	3	K(1)AALGDRDENDNFFK	-0.74357	1	90848	1	6.21545e-05	62.454	3	K(1)AALGDRDENDNFFK	-0.82991	1	41435
Q4W9U9	415	K	Ribosome associated DnaJ chaperone Zuotin, putative OS=Neosartorya fumigata (strain ATCC MYA-4609 / Af293 / CBS 101355 / FGSC A1100) OX=330879 GN=AFUA_4G03650 PE=4 SV=1	AFUA_4G03650	1	0.0160529	45.939	2	LTTAGK(1)DAAAVK	-0.70581	1	829150	1	0.00304635	72.922	2	LTTAGK(1)DAAAVK	-0.46325	1	661580	1	0.00353513	58.889	2	LTTAGK(1)DAAAVK	-0.54304	1	509590
Q4W9U9	309	K	Ribosome associated DnaJ chaperone Zuotin, putative OS=Neosartorya fumigata (strain ATCC MYA-4609 / Af293 / CBS 101355 / FGSC A1100) OX=330879 GN=AFUA_4G03650 PE=4 SV=1	AFUA_4G03650	1	5.48685e-16	174.8	2	RLEK(1)EAEAK	0.57065	1	227570	1	1.30996e-06	174.8	2	RLEK(1)EAEAK	0.60788	2	196400	1	3.38708e-12	209.86	2	RLEK(1)EAEAK	0.22714	1	114850
Q4W9V0	341	K	Pre-mRNA-splicing factor slt11 OS=Neosartorya fumigata (strain ATCC MYA-4609 / Af293 / CBS 101355 / FGSC A1100) OX=330879 GN=slt11 PE=3 SV=1	slt11	1	1.8827e-08	88.42	2	LTVQAQK(1)DGESGQR	-2.1269	1	42068	1	1.60148e-06	73.891	2	LTVQAQK(1)DGESGQR	-0.79128	1	20985	1	6.05608e-06	61.067	2	LTVQAQK(1)DGESGQR	-3.1355	1	21982
Q4W9V1	24	K	Sterol 24-C-methyltransferase erg6 OS=Neosartorya fumigata (strain ATCC MYA-4609 / Af293 / CBS 101355 / FGSC A1100) OX=330879 GN=erg6 PE=1 SV=1	erg6	1	4.71046e-08	131.22	2	AMHGK(1)SAQFR	-0.43089	2	275460	1	2.19167e-05	109.88	2	AMHGK(1)SAQFR	0.092182	2	184640	1	0.000105677	69.915	2	AMHGK(1)SAQFR	0.58699	1	47120
Q4W9V1	44	K	Sterol 24-C-methyltransferase erg6 OS=Neosartorya fumigata (strain ATCC MYA-4609 / Af293 / CBS 101355 / FGSC A1100) OX=330879 GN=erg6 PE=1 SV=1	erg6	1	3.37616e-05	81.48	2	DSAAQK(1)AAVDEYFK	0.80537	1	165060	1	3.47183e-06	104.04	2	DSAAQK(1)AAVDEYFK	0.52354	2	220130	1	2.11252e-06	77.157	2	DSAAQK(1)AAVDEYFK	3.4017	2	193230
Q4W9V1	130	K	Sterol 24-C-methyltransferase erg6 OS=Neosartorya fumigata (strain ATCC MYA-4609 / Af293 / CBS 101355 / FGSC A1100) OX=330879 GN=erg6 PE=1 SV=1	erg6	1	5.94425e-05	75.012	2	EGMK(1)VLDVGCGVGGPAR	12.433	2	161760	1	1.2356e-05	65.173	2	EGMK(1)VLDVGCGVGGPAR	2.9737	1	156880	1	4.16941e-06	92.747	2	EGMK(1)VLDVGCGVGGPAR	2.6056	1	138780
Q4W9V1	340	K	Sterol 24-C-methyltransferase erg6 OS=Neosartorya fumigata (strain ATCC MYA-4609 / Af293 / CBS 101355 / FGSC A1100) OX=330879 GN=erg6 PE=1 SV=1	erg6	1	1.70581e-14	133.07	2	FCGAMETIGLFPK(1)GTQK	0.46213	1	22690	1	8.68191e-16	102.03	2	FCGAMETIGLFPK(1)GTQK	-0.010885	1	16212	1	1.70184e-05	50.314	2	FCGAMETIGLFPK(1)GTQK	1.9201	1	14669
Q4W9V1	126	K	Sterol 24-C-methyltransferase erg6 OS=Neosartorya fumigata (strain ATCC MYA-4609 / Af293 / CBS 101355 / FGSC A1100) OX=330879 GN=erg6 PE=1 SV=1	erg6	1	1.09255e-06	95.656	3	HEHYLAHQMGIK(1)EGMK	0.77046	2	224630	1	3.18648e-07	85.813	3	HEHYLAHQMGIK(1)EGMK	0.59238	2	178260	1	4.59502e-11	124.24	3	HEHYLAHQMGIK(1)EGMK	1.1221	2	177570
Q4W9V1	57	K	Sterol 24-C-methyltransferase erg6 OS=Neosartorya fumigata (strain ATCC MYA-4609 / Af293 / CBS 101355 / FGSC A1100) OX=330879 GN=erg6 PE=1 SV=1	erg6	1	1.25106e-05	82.437	3	HWDNK(1)PAEDETEETR	1.6789	2	44331	1	8.67393e-07	97.594	3	HWDNK(1)PAEDETEETR	2.7119	1	15746	1	1.29534e-05	42.941	2	HWDNK(1)PAEDETEETR	-1.0101	1	35149
Q4W9V1	183	K	Sterol 24-C-methyltransferase erg6 OS=Neosartorya fumigata (strain ATCC MYA-4609 / Af293 / CBS 101355 / FGSC A1100) OX=330879 GN=erg6 PE=1 SV=1	erg6	1	2.42002e-05	110.88	2	LSFVK(1)GDFMQMK	0.78768	1	134060	1	3.1974e-05	86.243	2	LSFVK(1)GDFMQMK	1.002	1	74995	1	0.00020869	61.577	2	LSFVK(1)GDFMQMK	-0.60989	1	69364
Q4W9V1	362	K	Sterol 24-C-methyltransferase erg6 OS=Neosartorya fumigata (strain ATCC MYA-4609 / Af293 / CBS 101355 / FGSC A1100) OX=330879 GN=erg6 PE=1 SV=1	erg6	1	4.82741e-07	93.026	2	TADSLAIAGDCLVAGGEK(1)K	-1.5891	1	44396	1	5.48117e-06	87.251	2	TADSLAIAGDCLVAGGEK(1)K	0.99092	1	47663	1	6.63571e-18	108.34	2	TADSLAIAGDCLVAGGEK(1)K	1.0113	1	41232
Q4W9V3	286	K	Phosphate:H+ symporter OS=Neosartorya fumigata (strain ATCC MYA-4609 / Af293 / CBS 101355 / FGSC A1100) OX=330879 GN=AFUA_4G03610 PE=3 SV=1	AFUA_4G03610	1	3.91037e-13	152.23	3	AYMTGK(1)HEGHPDEIR	2.3171	5	1677100	1	5.4723e-20	168.43	3	AYMTGK(1)HEGHPDEIR	-0.69115	5	1686300	1	1.12918e-07	126.17	3	AYMTGK(1)HEGHPDEIR	1.4198	5	868180
Q4W9V3	235	K	Phosphate:H+ symporter OS=Neosartorya fumigata (strain ATCC MYA-4609 / Af293 / CBS 101355 / FGSC A1100) OX=330879 GN=AFUA_4G03610 PE=3 SV=1	AFUA_4G03610	1	2.53498e-08	144.51	2	CSGVCQLAVDK(1)MWR	0.36131	1	188030	1	6.79524e-08	79.795	2	CSGVCQLAVDK(1)MWR	-0.82795	1	184240	1	7.15118e-20	132.9	2	CSGVCQLAVDK(1)MWR	-0.82334	1	179290
Q4W9V3	310	K	Phosphate:H+ symporter OS=Neosartorya fumigata (strain ATCC MYA-4609 / Af293 / CBS 101355 / FGSC A1100) OX=330879 GN=AFUA_4G03610 PE=3 SV=1	AFUA_4G03610	1	1.26006e-07	114.93	2	HAGDVTPK(1)ASWADFWR	2.7228	7	1390600	1	7.64803e-08	165.09	2	HAGDVTPK(1)ASWADFWR	0.66618	8	1133700	1	4.15074e-07	110.58	2	HAGDVTPK(1)ASWADFWR	1.4506	7	1147900
Q4W9V3	530	K	Phosphate:H+ symporter OS=Neosartorya fumigata (strain ATCC MYA-4609 / Af293 / CBS 101355 / FGSC A1100) OX=330879 GN=AFUA_4G03610 PE=3 SV=1	AFUA_4G03610	1	8.95432e-12	44.654	3	K(1)TLEQLSGEEYESDTLVQNSPMIQAEK	0.34935	1	22047
Q4W9V3	556	K	Phosphate:H+ symporter OS=Neosartorya fumigata (strain ATCC MYA-4609 / Af293 / CBS 101355 / FGSC A1100) OX=330879 GN=AFUA_4G03610 PE=3 SV=1	AFUA_4G03610	1	6.76857e-26	86.371	3	TLEQLSGEEYESDTLVQNSPMIQAEK(1)K	0.73706	1	104500	1	9.15584e-08	60.329	3	TLEQLSGEEYESDTLVQNSPMIQAEK(1)K	0.41686	1	47634
Q4W9V3	39	K	Phosphate:H+ symporter OS=Neosartorya fumigata (strain ATCC MYA-4609 / Af293 / CBS 101355 / FGSC A1100) OX=330879 GN=AFUA_4G03610 PE=3 SV=1	AFUA_4G03610	1	3.90843e-09	99.668	3	QALAEIDNAK(1)FSWYHVR	-0.28267	1	46968	1	6.30067e-11	73.891	3	QALAEIDNAK(1)FSWYHVR	-0.40437	1	24249	1	6.51343e-09	78.157	3	QALAEIDNAK(1)FSWYHVR	-0.32384	1	32620
Q4W9V3	302	K	Phosphate:H+ symporter OS=Neosartorya fumigata (strain ATCC MYA-4609 / Af293 / CBS 101355 / FGSC A1100) OX=330879 GN=AFUA_4G03610 PE=3 SV=1	AFUA_4G03610	1	6.54772e-24	175.68	2	QSVLQK(1)HAGDVTPK	-0.58819	3	865250	1	2.39955e-50	242.35	2	QSVLQK(1)HAGDVTPK	0.45325	3	713370	1	3.94136e-42	211.52	2	QSVLQK(1)HAGDVTPK	-1.4493	1	352770
Q4W9V3	86	K	Phosphate:H+ symporter OS=Neosartorya fumigata (strain ATCC MYA-4609 / Af293 / CBS 101355 / FGSC A1100) OX=330879 GN=AFUA_4G03610 PE=3 SV=1	AFUA_4G03610	1	2.57048e-06	87.727	2	SSPGK(1)IPSSADTAIK	-0.92611	1	859740	1	2.82886e-05	76.563	2	SSPGK(1)IPSSADTAIK	-0.80521	1	784110	1	1.20493e-05	86.729	2	SSPGK(1)IPSSADTAIK	-1.2527	1	921560
Q4W9V3	492	K	Phosphate:H+ symporter OS=Neosartorya fumigata (strain ATCC MYA-4609 / Af293 / CBS 101355 / FGSC A1100) OX=330879 GN=AFUA_4G03610 PE=3 SV=1	AFUA_4G03610	1	3.61803e-06	99.589	3	VGAIIAQCVFGPLVHK(1)GAK	-2.2005	1	1076400	1	9.92944e-12	101.64	3	VGAIIAQCVFGPLVHK(1)GAK	-1.4579	1	1008600	1	4.34332e-13	110.44	3	VGAIIAQCVFGPLVHK(1)GAK	-1.0089	1	1036800
Q4W9V3	274	K	Phosphate:H+ symporter OS=Neosartorya fumigata (strain ATCC MYA-4609 / Af293 / CBS 101355 / FGSC A1100) OX=330879 GN=AFUA_4G03610 PE=3 SV=1	AFUA_4G03610	1	5.15146e-07	86.729	3	YTFDVAHDIVK(1)ADEDVR	-0.09763	3	433720	1	6.82116e-06	65.173	3	YTFDVAHDIVK(1)ADEDVR	-0.90067	1	97359	1	4.37428e-06	67.838	3	YTFDVAHDIVK(1)ADEDVR	0.070104	2	182680
Q4W9W9	90	K	NmrA-like family protein OS=Neosartorya fumigata (strain ATCC MYA-4609 / Af293 / CBS 101355 / FGSC A1100) OX=330879 GN=AFUA_4G03450 PE=3 SV=1	AFUA_4G03450	1	0.000592448	72.846	2	VEAHK(1)AAIDAAR	-1.4162	2	65193	1	0.00206923	42.061	3	VEAHK(1)AAIDAAR	0.54936	1	29713	1	1.19872e-05	70.195	2	VEAHK(1)AAIDAAR	-0.36094	3	87771
Q4W9X3	317	K	Nitric oxide dioxygenase OS=Neosartorya fumigata (strain ATCC MYA-4609 / Af293 / CBS 101355 / FGSC A1100) OX=330879 GN=AFUA_4G03410 PE=3 SV=1	AFUA_4G03410	1	3.05608e-05	131.54	2	AFK(1)NHITSLEQK	-0.72933	1	361140	1	8.89182e-08	119.55	2	AFK(1)NHITSLEQK	0.40651	1	123070	1	2.87676e-10	131.54	2	AFK(1)NHITSLEQK	-0.5152	1	90518
Q4W9X3	326	K	Nitric oxide dioxygenase OS=Neosartorya fumigata (strain ATCC MYA-4609 / Af293 / CBS 101355 / FGSC A1100) OX=330879 GN=AFUA_4G03410 PE=3 SV=1	AFUA_4G03410	1	1.6477e-24	156.73	2	NHITSLEQK(1)LPNLK	0.26774	2	296730	1	5.99973e-11	110.58	2	NHITSLEQK(1)LPNLK	0.47023	2	77902	1	0.0010002	55.578	2	NHITSLEQK(1)LPNLK	-0.3594	1	31702
Q4W9X3	92	K	Nitric oxide dioxygenase OS=Neosartorya fumigata (strain ATCC MYA-4609 / Af293 / CBS 101355 / FGSC A1100) OX=330879 GN=AFUA_4G03410 PE=3 SV=1	AFUA_4G03410	1	2.90917e-07	119.55	2	HASLYIK(1)PDDYK	0.94198	2	419550	1	1.05282e-06	96.946	2	HASLYIK(1)PDDYK	0.12338	1	171540	1	0.000384441	62.705	2	HASLYIK(1)PDDYK	-0.30196	1	119920
Q4W9X3	97	K	Nitric oxide dioxygenase OS=Neosartorya fumigata (strain ATCC MYA-4609 / Af293 / CBS 101355 / FGSC A1100) OX=330879 GN=AFUA_4G03410 PE=3 SV=1	AFUA_4G03410	1	1.24955e-09	139.61	3	HASLYIKPDDYK(1)IVGK	-0.98649	2	782360									0.999981	6.35033e-06	89.382	3	HASLYIKPDDYK(1)IVGK	1.4894	2	172130
Q4W9X3	222	K	Nitric oxide dioxygenase OS=Neosartorya fumigata (strain ATCC MYA-4609 / Af293 / CBS 101355 / FGSC A1100) OX=330879 GN=AFUA_4G03410 PE=3 SV=1	AFUA_4G03410	1	2.44468e-11	184.27	2	K(1)ESGLNPAEPGAK	-0.033704	1	411060	1	9.87512e-09	134.2	2	K(1)ESGLNPAEPGAK	0.0091313	1	155250	1	3.9253e-12	112.7	2	K(1)ESGLNPAEPGAK	-0.2017	1	96294
Q4W9X3	234	K	Nitric oxide dioxygenase OS=Neosartorya fumigata (strain ATCC MYA-4609 / Af293 / CBS 101355 / FGSC A1100) OX=330879 GN=AFUA_4G03410 PE=3 SV=1	AFUA_4G03410	0.998504	2.70953e-13	64.708	4	K(0.001)ESGLNPAEPGAK(0.999)AHPGHVSNILHASVNEGDTIK	-2.1806	1	159920
Q4W9X3	301	K	Nitric oxide dioxygenase OS=Neosartorya fumigata (strain ATCC MYA-4609 / Af293 / CBS 101355 / FGSC A1100) OX=330879 GN=AFUA_4G03410 PE=3 SV=1	AFUA_4G03410	1	0.00018198	100.84	2	K(1)VSFIHGAR	-2.6783	2	1414100	1	0.0010945	79.809	2	K(1)VSFIHGAR	-2.2357	2	527790	1	0.00295251	67.464	3	K(1)VSFIHGAR	-0.13866	1	12203
Q4W9X3	344	K	Nitric oxide dioxygenase OS=Neosartorya fumigata (strain ATCC MYA-4609 / Af293 / CBS 101355 / FGSC A1100) OX=330879 GN=AFUA_4G03410 PE=3 SV=1	AFUA_4G03410	1	3.27354e-34	159.83	3	STFFTSHPTEEDK(1)EGDDYQFR	-1.2185	1	140790
Q4W9X3	402	K	Nitric oxide dioxygenase OS=Neosartorya fumigata (strain ATCC MYA-4609 / Af293 / CBS 101355 / FGSC A1100) OX=330879 GN=AFUA_4G03410 PE=3 SV=1	AFUA_4G03410	1	2.16648e-16	171.34	2	VK(1)LELFGTGGVPH	-0.63768	1	432330	1	2.20359e-06	103.87	2	VK(1)LELFGTGGVPH	-1.2231	1	163110	1	7.5514e-06	90.306	2	VK(1)LELFGTGGVPH	-0.33433	1	96923
Q4W9X7	441	K	GABA permease (Uga4), putative OS=Neosartorya fumigata (strain ATCC MYA-4609 / Af293 / CBS 101355 / FGSC A1100) OX=330879 GN=AFUA_4G03370 PE=4 SV=2	AFUA_4G03370	1	0.00206651	72.922	3	K(1)HFRPGEFYTGK	-0.6525	1	22795	1	0.00234263	48.785	3	K(1)HFRPGEFYTGK	-0.54388	1	18723	1	0.00173068	57.293	3	K(1)HFRPGEFYTGK	-1.8729	1	25798
Q4W9Y3	4	K	UbiE/COQ5 methyltransferase, putative OS=Neosartorya fumigata (strain ATCC MYA-4609 / Af293 / CBS 101355 / FGSC A1100) OX=330879 GN=AFUA_4G03321 PE=4 SV=1	AFUA_4G03321	1	1.64994e-08	138.87	3	K(1)AVYITDHAPSVLQTHSWR	2.852	1	50309	1	1.07745e-11	95.677	3	K(1)AVYITDHAPSVLQTHSWR	1.8295	1	29314	1	2.06752e-05	54.261	3	K(1)AVYITDHAPSVLQTHSWR	-1.1735	1	33853
Q4W9Y3	210	K	UbiE/COQ5 methyltransferase, putative OS=Neosartorya fumigata (strain ATCC MYA-4609 / Af293 / CBS 101355 / FGSC A1100) OX=330879 GN=AFUA_4G03321 PE=4 SV=1	AFUA_4G03321	1	0.0199837	60.892	2	K(1)YWGGSMEAR	-0.0077685	1	32640									1	0.00689245	52.591	2	K(1)YWGGSMEAR	0.28955	1	38442
Q4W9Y3	227	K	UbiE/COQ5 methyltransferase, putative OS=Neosartorya fumigata (strain ATCC MYA-4609 / Af293 / CBS 101355 / FGSC A1100) OX=330879 GN=AFUA_4G03321 PE=4 SV=1	AFUA_4G03321	1	0.0147896	45.654	2	SSGFSK(1)MAVEEGYATK	7.6664	1	30649									1	1.80448e-05	61.067	2	SSGFSK(1)MAVEEGYATK	6.7632	1	41367
Q4W9Z2	110	K	Extracellular guanyl-specific ribonuclease RntA OS=Neosartorya fumigata (strain ATCC MYA-4609 / Af293 / CBS 101355 / FGSC A1100) OX=330879 GN=AFUA_4G03230 PE=4 SV=1	AFUA_4G03230	1	1.00347e-11	82.87	3	VVFNSK(1)DELAGLITHTGASGNNFVACT	4.168	1	73417	1	6.77606e-08	50.131	3	VVFNSK(1)DELAGLITHTGASGNNFVACT	5.7601	1	23435	1	5.86152e-06	48.201	3	VVFNSK(1)DELAGLITHTGASGNNFVACT	3.8545	1	37452
Q4WA01	513	K	Serine protein kinase Sky1, putative OS=Neosartorya fumigata (strain ATCC MYA-4609 / Af293 / CBS 101355 / FGSC A1100) OX=330879 GN=AFUA_4G03140 PE=4 SV=1	AFUA_4G03140	1	0.00035898	110.88	3	EK(1)YHFSVEESMR	2.3044	1	23715
Q4WA01	227	K	Serine protein kinase Sky1, putative OS=Neosartorya fumigata (strain ATCC MYA-4609 / Af293 / CBS 101355 / FGSC A1100) OX=330879 GN=AFUA_4G03140 PE=4 SV=1	AFUA_4G03140	1	0.000745995	81.335	2	GIPMPLVK(1)QITK	-0.78856	1	100530
Q4WA01	146	K	Serine protein kinase Sky1, putative OS=Neosartorya fumigata (strain ATCC MYA-4609 / Af293 / CBS 101355 / FGSC A1100) OX=330879 GN=AFUA_4G03140 PE=4 SV=1	AFUA_4G03140	1	0.00123244	84.699	2	HVALK(1)VVR	-6.2537	1	43646									1	0.0309494	42.229	2	HVALK(1)VVR	-0.65012	1	38167
Q4WA01	172	K	Serine protein kinase Sky1, putative OS=Neosartorya fumigata (strain ATCC MYA-4609 / Af293 / CBS 101355 / FGSC A1100) OX=330879 GN=AFUA_4G03140 PE=4 SV=1	AFUA_4G03140	1	0.000798282	90.263	2	IVQAK(1)PSHPGR	0.49002	1	33293	1	0.000490146	67.881	2	IVQAK(1)PSHPGR	-0.27085	1	22281	1	0.000421386	65.933	2	IVQAK(1)PSHPGR	-1.7018	1	31463
Q4WA01	167	K	Serine protein kinase Sky1, putative OS=Neosartorya fumigata (strain ATCC MYA-4609 / Af293 / CBS 101355 / FGSC A1100) OX=330879 GN=AFUA_4G03140 PE=4 SV=1	AFUA_4G03140	1	0.000554527	75.243	2	LLNK(1)IVQAK	0.58949	1	30388									1	0.0151633	56.014	2	LLNK(1)IVQAK	-0.40801	1	32022
Q4WA03	43	K	Mitochondrial cytochrome b2, putative OS=Neosartorya fumigata (strain ATCC MYA-4609 / Af293 / CBS 101355 / FGSC A1100) OX=330879 GN=AFUA_4G03120 PE=3 SV=1	AFUA_4G03120	1	3.66576e-09	53.363	3	AYDVTEFLPEHPGGQK(1)IILK	0.89129	1	24582	1	3.77353e-09	53.363	3	AYDVTEFLPEHPGGQK(1)IILK	1.5926	1	16256
Q4WA03	152	K	Mitochondrial cytochrome b2, putative OS=Neosartorya fumigata (strain ATCC MYA-4609 / Af293 / CBS 101355 / FGSC A1100) OX=330879 GN=AFUA_4G03120 PE=3 SV=1	AFUA_4G03120	1	0.000160695	43.168	3	ENHNAFHK(1)IWFR	-2.8543	1	13961	1	0.0296294	43.168	3	ENHNAFHK(1)IWFR	-1.3602	1	8793.8	1	4.15388e-06	94.804	3	ENHNAFHK(1)IWFR	-0.91104	1	13404
Q4WA03	17	K	Mitochondrial cytochrome b2, putative OS=Neosartorya fumigata (strain ATCC MYA-4609 / Af293 / CBS 101355 / FGSC A1100) OX=330879 GN=AFUA_4G03120 PE=3 SV=1	AFUA_4G03120	1	0.00248779	45.939	3	HSSK(1)DSCWVIVHGK	1.2771	1	53630	1	9.02684e-05	46.068	3	HSSK(1)DSCWVIVHGK	1.6337	1	37404	1	0.00125486	60	3	HSSK(1)DSCWVIVHGK	1.8117	1	51208
Q4WA03	13	K	Mitochondrial cytochrome b2, putative OS=Neosartorya fumigata (strain ATCC MYA-4609 / Af293 / CBS 101355 / FGSC A1100) OX=330879 GN=AFUA_4G03120 PE=3 SV=1	AFUA_4G03120	1	0.000217613	83.775	2	LTGAEVAK(1)HSSK	-1.2429	1	92413	1	0.000262845	67.548	2	LTGAEVAK(1)HSSK	-2.1737	1	82712	1	5.5191e-12	117.99	2	LTGAEVAK(1)HSSK	-1.5933	1	101970
Q4WA03	74	K	Mitochondrial cytochrome b2, putative OS=Neosartorya fumigata (strain ATCC MYA-4609 / Af293 / CBS 101355 / FGSC A1100) OX=330879 GN=AFUA_4G03120 PE=3 SV=1	AFUA_4G03120	1	5.68047e-07	85.081	3	SK(1)HLGEVDMATVEQEEK	1.6675	1	21395	1	0.000563252	71.912	3	SK(1)HLGEVDMATVEQEEK	2.3063	1	21026	1	1.46985e-08	70.598	3	SK(1)HLGEVDMATVEQEEK	1.1764	1	18347
Q4WA10	63	K	Profilin OS=Neosartorya fumigata (strain ATCC MYA-4609 / Af293 / CBS 101355 / FGSC A1100) OX=330879 GN=AFUA_4G03050 PE=3 SV=1	AFUA_4G03050	1	8.64563e-12	66.106	2	AAFDK(1)PGSAFETGFVVGGDK	-0.22645	1	61989
Q4WA10	58	K	Profilin OS=Neosartorya fumigata (strain ATCC MYA-4609 / Af293 / CBS 101355 / FGSC A1100) OX=330879 GN=AFUA_4G03050 PE=3 SV=1	AFUA_4G03050	1	0.000179812	77.358	2	EEIAGLK(1)AAFDK	-2.1582	1	65537	1	4.56623e-05	85.821	2	EEIAGLK(1)AAFDK	-1.1673	1	62846	1	2.10353e-05	90.306	2	EEIAGLK(1)AAFDK	-1.7986	1	61593
Q4WA10	83	K	Profilin OS=Neosartorya fumigata (strain ATCC MYA-4609 / Af293 / CBS 101355 / FGSC A1100) OX=330879 GN=AFUA_4G03050 PE=3 SV=1	AFUA_4G03050	1	3.11558e-05	129.56	2	FVAIK(1)ADDR	0.75918	3	2854800	1	9.00654e-05	121.67	2	FVAIK(1)ADDR	0.18643	3	2361200	1	1.00291e-05	129.72	2	FVAIK(1)ADDR	0.52126	3	2459100
Q4WA10	95	K	Profilin OS=Neosartorya fumigata (strain ATCC MYA-4609 / Af293 / CBS 101355 / FGSC A1100) OX=330879 GN=AFUA_4G03050 PE=3 SV=1	AFUA_4G03050	1	2.21722e-05	108.93	2	GK(1)EGIVVVK	0.026186	2	642180	1	0.00167278	72.042	2	GK(1)EGIVVVK	-0.7198	1	230920	1	2.32306e-05	95.311	2	GK(1)EGIVVVK	-0.90736	2	585170
Q4WA12	157	K	YL1_C domain-containing protein OS=Neosartorya fumigata (strain ATCC MYA-4609 / Af293 / CBS 101355 / FGSC A1100) OX=330879 GN=AFUA_4G03030 PE=4 SV=1	AFUA_4G03030	1	0.00449927	49.16	3	YHDK(1)EVFGVIR	0.66336	1	11875
Q4WA13	666	K	Chromatin remodeling complex subunit (Arp5), putative OS=Neosartorya fumigata (strain ATCC MYA-4609 / Af293 / CBS 101355 / FGSC A1100) OX=330879 GN=AFUA_4G03020 PE=3 SV=1	AFUA_4G03020	1	0.0461298	44.57	2	FSNPEDQAK(1)LLR	0.074728	1	31545
Q4WA13	344	K	Chromatin remodeling complex subunit (Arp5), putative OS=Neosartorya fumigata (strain ATCC MYA-4609 / Af293 / CBS 101355 / FGSC A1100) OX=330879 GN=AFUA_4G03020 PE=3 SV=1	AFUA_4G03020	1	6.43838e-07	131.22	2	K(1)EQELEYWK	0.67554	1	35087	1	0.000173605	124.81	2	K(1)EQELEYWK	1.1711	1	34766	1	1.55051e-12	174.8	2	K(1)EQELEYWK	0.15786	1	54897
Q4WA13	335	K	Chromatin remodeling complex subunit (Arp5), putative OS=Neosartorya fumigata (strain ATCC MYA-4609 / Af293 / CBS 101355 / FGSC A1100) OX=330879 GN=AFUA_4G03020 PE=3 SV=1	AFUA_4G03020	1	0.00095005	84.368	2	LQEQAAK(1)MR	1.4868	1	30298	1	0.000937384	109.36	2	LQEQAAK(1)MR	0.19031	1	25223	1	0.00228755	62.88	2	LQEQAAK(1)MR	0.025488	1	35149
Q4WA13	499	K	Chromatin remodeling complex subunit (Arp5), putative OS=Neosartorya fumigata (strain ATCC MYA-4609 / Af293 / CBS 101355 / FGSC A1100) OX=330879 GN=AFUA_4G03020 PE=3 SV=1	AFUA_4G03020	1	0.0121212	43.734	2	MK(1)ADLGNR	0.23087	1	45954	1	0.00113964	77.072	2	MK(1)ADLGNR	0.13021	1	39242	1	0.00262843	60.589	2	MK(1)ADLGNR	-2.0208	1	43245
Q4WA15	839	K	Lysophospholipase nte1 OS=Neosartorya fumigata (strain ATCC MYA-4609 / Af293 / CBS 101355 / FGSC A1100) OX=330879 GN=nte1 PE=3 SV=1	nte1	1	0.00194611	67.507	2	YPIALLTLAK(1)R	2.9588	2	4848
Q4WA16	201	K	Vesicle-mediated transport protein (Imh1), putative OS=Neosartorya fumigata (strain ATCC MYA-4609 / Af293 / CBS 101355 / FGSC A1100) OX=330879 GN=AFUA_4G02990 PE=4 SV=1	AFUA_4G02990	1	0.000499535	85.821	2	AK(1)LAESENTIAK	-2.5033	1	178430	1	0.000464094	69.276	2	AK(1)LAESENTIAK	-2.4825	1	188890	1	1.26147e-05	77.358	2	AK(1)LAESENTIAK	-1.4377	1	162260
Q4WA16	492	K	Vesicle-mediated transport protein (Imh1), putative OS=Neosartorya fumigata (strain ATCC MYA-4609 / Af293 / CBS 101355 / FGSC A1100) OX=330879 GN=AFUA_4G02990 PE=4 SV=1	AFUA_4G02990	1	0.000893765	47.334	2	ALEETVSK(1)LEK	1.5744	1	59839	1	0.000134102	72.922	2	ALEETVSK(1)LEK	0.47137	1	97386	1	0.00382174	47.561	2	ALEETVSK(1)LEK	1.6144	1	55381
Q4WA16	874	K	Vesicle-mediated transport protein (Imh1), putative OS=Neosartorya fumigata (strain ATCC MYA-4609 / Af293 / CBS 101355 / FGSC A1100) OX=330879 GN=AFUA_4G02990 PE=4 SV=1	AFUA_4G02990	1	0.0633046	41.796	2	DALDESEK(1)QVR	3.8485	1	19764
Q4WA16	584	K	Vesicle-mediated transport protein (Imh1), putative OS=Neosartorya fumigata (strain ATCC MYA-4609 / Af293 / CBS 101355 / FGSC A1100) OX=330879 GN=AFUA_4G02990 PE=4 SV=1	AFUA_4G02990	1	1.72271e-11	141.29	2	EALASK(1)ESELR	-1.7045	1	200020	1	2.88932e-06	124.81	2	EALASK(1)ESELR	-0.92508	1	151950	1	4.01834e-05	94.804	2	EALASK(1)ESELR	-1.2134	1	138050
Q4WA16	660	K	Vesicle-mediated transport protein (Imh1), putative OS=Neosartorya fumigata (strain ATCC MYA-4609 / Af293 / CBS 101355 / FGSC A1100) OX=330879 GN=AFUA_4G02990 PE=4 SV=1	AFUA_4G02990	1	0.00712932	43.272	2	EK(1)IAADLSR	2.4671	1	65659	1	0.0212168	49.96	2	EK(1)IAADLSR	2.3631	1	57527
Q4WA16	131	K	Vesicle-mediated transport protein (Imh1), putative OS=Neosartorya fumigata (strain ATCC MYA-4609 / Af293 / CBS 101355 / FGSC A1100) OX=330879 GN=AFUA_4G02990 PE=4 SV=1	AFUA_4G02990	1	0.000147844	74.424	2	EK(1)QEEVETLK	-0.37847	1	58618	1	8.1056e-06	108.93	2	EK(1)QEEVETLK	0.39908	1	59221	1	0.000150755	74.424	2	EK(1)QEEVETLK	2.0391	1	49122
Q4WA16	483	K	Vesicle-mediated transport protein (Imh1), putative OS=Neosartorya fumigata (strain ATCC MYA-4609 / Af293 / CBS 101355 / FGSC A1100) OX=330879 GN=AFUA_4G02990 PE=4 SV=1	AFUA_4G02990	1	0.0533068	51.43	2	ELNVEK(1)K	-1.698	1	24708
Q4WA16	252	K	Vesicle-mediated transport protein (Imh1), putative OS=Neosartorya fumigata (strain ATCC MYA-4609 / Af293 / CBS 101355 / FGSC A1100) OX=330879 GN=AFUA_4G02990 PE=4 SV=1	AFUA_4G02990	1	0.000149291	71.066	2	ELQEK(1)LEEVAK	1.326	1	52558	1	0.000521625	54.584	2	ELQEK(1)LEEVAK	0.52873	1	69388	1	0.000157812	96.946	2	ELQEK(1)LEEVAK	1.082	1	76067
Q4WA16	548	K	Vesicle-mediated transport protein (Imh1), putative OS=Neosartorya fumigata (strain ATCC MYA-4609 / Af293 / CBS 101355 / FGSC A1100) OX=330879 GN=AFUA_4G02990 PE=4 SV=1	AFUA_4G02990	1	0.000638829	67.464	2	FK(1)DLTELR	-1.1168	1	27702	1	0.0019381	67.464	2	FK(1)DLTELR	-0.27342	1	28032	1	0.00162786	74.486	2	FK(1)DLTELR	-0.85038	1	20007
Q4WA16	477	K	Vesicle-mediated transport protein (Imh1), putative OS=Neosartorya fumigata (strain ATCC MYA-4609 / Af293 / CBS 101355 / FGSC A1100) OX=330879 GN=AFUA_4G02990 PE=4 SV=1	AFUA_4G02990	1	0.00256983	83.623	2	IK(1)ELNVEK	1.6973	1	37626	1	0.00892404	65.404	2	IK(1)ELNVEK	2.0319	1	41759	1	0.00762533	54.436	2	IK(1)ELNVEK	3.5515	1	28208
Q4WA16	632	K	Vesicle-mediated transport protein (Imh1), putative OS=Neosartorya fumigata (strain ATCC MYA-4609 / Af293 / CBS 101355 / FGSC A1100) OX=330879 GN=AFUA_4G02990 PE=4 SV=1	AFUA_4G02990	1	1.37274e-07	106.97	2	LK(1)AEENLTVAQSDLR	-0.33275	1	50775	1	1.63534e-06	91.032	2	LK(1)AEENLTVAQSDLR	-1.0554	1	42557	1	3.01055e-07	66.485	2	LK(1)AEENLTVAQSDLR	-0.30948	1	10322
Q4WA16	241	K	Vesicle-mediated transport protein (Imh1), putative OS=Neosartorya fumigata (strain ATCC MYA-4609 / Af293 / CBS 101355 / FGSC A1100) OX=330879 GN=AFUA_4G02990 PE=4 SV=1	AFUA_4G02990	1	9.75735e-08	105.08	2	LQDQVTQQK(1)DNDQQK	-4.7389	1	209850	1	3.26027e-10	144.2	2	LQDQVTQQK(1)DNDQQK	-3.9703	1	171100	1	3.65103e-14	137.39	2	LQDQVTQQK(1)DNDQQK	-5.1287	1	189770
Q4WA16	565	K	Vesicle-mediated transport protein (Imh1), putative OS=Neosartorya fumigata (strain ATCC MYA-4609 / Af293 / CBS 101355 / FGSC A1100) OX=330879 GN=AFUA_4G02990 PE=4 SV=1	AFUA_4G02990	1	0.0248653	42.075	2	LQPELK(1)SLR	1.7695	1	53255									1	0.00127237	69.716	2	LQPELK(1)SLR	-0.2746	1	49660
Q4WA16	519	K	Vesicle-mediated transport protein (Imh1), putative OS=Neosartorya fumigata (strain ATCC MYA-4609 / Af293 / CBS 101355 / FGSC A1100) OX=330879 GN=AFUA_4G02990 PE=4 SV=1	AFUA_4G02990	1	0.0351727	48.822	2	MHSDLK(1)EDYENLK	1.5709	1	33135
Q4WA16	226	K	Vesicle-mediated transport protein (Imh1), putative OS=Neosartorya fumigata (strain ATCC MYA-4609 / Af293 / CBS 101355 / FGSC A1100) OX=330879 GN=AFUA_4G02990 PE=4 SV=1	AFUA_4G02990	1	0.00294	67.464	2	QK(1)TEEIEK	2.4578	1	17511	1	0.00119801	83.623	2	QK(1)TEEIEK	1.3961	1	13455	1	0.00933719	58.426	2	QK(1)TEEIEK	2.4243	1	13324
Q4WA16	434	K	Vesicle-mediated transport protein (Imh1), putative OS=Neosartorya fumigata (strain ATCC MYA-4609 / Af293 / CBS 101355 / FGSC A1100) OX=330879 GN=AFUA_4G02990 PE=4 SV=1	AFUA_4G02990	1	0.000724453	74.849	2	QLGDK(1)EAAIDR	1.8113	1	37923
Q4WA16	71	K	Vesicle-mediated transport protein (Imh1), putative OS=Neosartorya fumigata (strain ATCC MYA-4609 / Af293 / CBS 101355 / FGSC A1100) OX=330879 GN=AFUA_4G02990 PE=4 SV=1	AFUA_4G02990	1	8.64745e-05	93.772	2	STK(1)EACDAVADLK	2.0024	1	67651									1	0.00104758	47.57	2	STK(1)EACDAVADLK	2.0221	1	35953
Q4WA16	827	K	Vesicle-mediated transport protein (Imh1), putative OS=Neosartorya fumigata (strain ATCC MYA-4609 / Af293 / CBS 101355 / FGSC A1100) OX=330879 GN=AFUA_4G02990 PE=4 SV=1	AFUA_4G02990	1	0.000309413	70.389	2	TAEEDK(1)EELER	1.04	1	33936
Q4WA16	594	K	Vesicle-mediated transport protein (Imh1), putative OS=Neosartorya fumigata (strain ATCC MYA-4609 / Af293 / CBS 101355 / FGSC A1100) OX=330879 GN=AFUA_4G02990 PE=4 SV=1	AFUA_4G02990	1	0.00443723	64.906	2	TLEGK(1)HEELR	1.0282	1	282160	1	0.000275021	79.311	2	TLEGK(1)HEELR	2.0111	1	296080	1	4.54539e-05	116.13	2	TLEGK(1)HEELR	0.6185	1	269670
Q4WA16	606	K	Vesicle-mediated transport protein (Imh1), putative OS=Neosartorya fumigata (strain ATCC MYA-4609 / Af293 / CBS 101355 / FGSC A1100) OX=330879 GN=AFUA_4G02990 PE=4 SV=1	AFUA_4G02990	1	0.00194718	54.436	2	TLK(1)STISER	1.3772	1	107040	1	0.00499428	69.716	2	TLK(1)STISER	0.64904	1	105820
Q4WA16	622	K	Vesicle-mediated transport protein (Imh1), putative OS=Neosartorya fumigata (strain ATCC MYA-4609 / Af293 / CBS 101355 / FGSC A1100) OX=330879 GN=AFUA_4G02990 PE=4 SV=1	AFUA_4G02990	1	0.00669541	84.064	2	TLNQK(1)IR	3.7081	1	67454									1	0.0141671	61.494	2	TLNQK(1)IR	5.268	1	62840
Q4WA17	180	K	Acetyltransferase, GNAT family, putative OS=Neosartorya fumigata (strain ATCC MYA-4609 / Af293 / CBS 101355 / FGSC A1100) OX=330879 GN=AFUA_4G02980 PE=4 SV=1	AFUA_4G02980	1	9.6281e-05	63.766	2	FYK(1)QVGAQAMEEWMK	5.0419	1	28552									1	2.1513e-10	77.157	2	FYK(1)QVGAQAMEEWMK	1.7184	1	36345
Q4WA17	142	K	Acetyltransferase, GNAT family, putative OS=Neosartorya fumigata (strain ATCC MYA-4609 / Af293 / CBS 101355 / FGSC A1100) OX=330879 GN=AFUA_4G02980 PE=4 SV=1	AFUA_4G02980	1	0.0352336	40.203	2	GK(1)GYGFK	-0.67583	1	33724
Q4WA17	160	K	Acetyltransferase, GNAT family, putative OS=Neosartorya fumigata (strain ATCC MYA-4609 / Af293 / CBS 101355 / FGSC A1100) OX=330879 GN=AFUA_4G02980 PE=4 SV=1	AFUA_4G02980	1	0.0551561	42.229	2	VLEVK(1)GR	-0.64994	1	32709
Q4WA17	155	K	Acetyltransferase, GNAT family, putative OS=Neosartorya fumigata (strain ATCC MYA-4609 / Af293 / CBS 101355 / FGSC A1100) OX=330879 GN=AFUA_4G02980 PE=4 SV=1	AFUA_4G02980	1	0.000141776	83.623	2	YLAAK(1)VLEVK	-2.1629	1	22811	1	0.000294796	57.032	2	YLAAK(1)VLEVK	0.2121	1	22324	1	0.000174829	65.404	2	YLAAK(1)VLEVK	-1.6184	1	23691
Q4WA18	480	K	Plasma membrane channel protein (Aqy1), putative OS=Neosartorya fumigata (strain ATCC MYA-4609 / Af293 / CBS 101355 / FGSC A1100) OX=330879 GN=AFUA_4G02970 PE=1 SV=1	AFUA_4G02970	1	0.000108712	48.822	2	K(1)TVSLGDDEDEAR	-0.087229	1	41542									1	0.000644107	52.863	2	K(1)TVSLGDDEDEAR	0.45457	1	26119
Q4WA18	409	K	Plasma membrane channel protein (Aqy1), putative OS=Neosartorya fumigata (strain ATCC MYA-4609 / Af293 / CBS 101355 / FGSC A1100) OX=330879 GN=AFUA_4G02970 PE=1 SV=1	AFUA_4G02970	1	0.000878226	70.389	2	PFVSK(1)EHAIK	0.75177	2	45091	1	0.00072425	59.645	2	PFVSK(1)EHAIK	2.441	1	23571	1	0.00219833	50.297	2	PFVSK(1)EHAIK	0.96501	1	30211
Q4WA18	241	K	Plasma membrane channel protein (Aqy1), putative OS=Neosartorya fumigata (strain ATCC MYA-4609 / Af293 / CBS 101355 / FGSC A1100) OX=330879 GN=AFUA_4G02970 PE=1 SV=1	AFUA_4G02970	1	3.50581e-05	83.438	2	WQTK(1)GVSAVHEK	0.15	1	44164	1	0.000301727	71.896	2	WQTK(1)GVSAVHEK	-1.9004	1	21216
Q4WA21	127	K	Putative transcription factor kapC OS=Neosartorya fumigata (strain ATCC MYA-4609 / Af293 / CBS 101355 / FGSC A1100) OX=330879 GN=kapC PE=3 SV=2	kapC	1	0.0704292	40.203	2	ELEGK(1)VK	1.2612	1	54479
Q4WA23	129	K	Endoplasmic reticulum junction formation protein lunapark OS=Neosartorya fumigata (strain ATCC MYA-4609 / Af293 / CBS 101355 / FGSC A1100) OX=330879 GN=AFUA_4G02920 PE=3 SV=1	AFUA_4G02920	1	3.10296e-05	80.815	2	VATK(1)YNSTQQLLEK	-3.8324	1	45216	1	2.90528e-05	69.327	2	VATK(1)YNSTQQLLEK	-1.9543	1	47498	1	4.03888e-06	70.806	2	VATK(1)YNSTQQLLEK	-1.6271	1	40018
Q4WA31	153	K	NmrA-like family protein, putative OS=Neosartorya fumigata (strain ATCC MYA-4609 / Af293 / CBS 101355 / FGSC A1100) OX=330879 GN=AFUA_4G02840 PE=3 SV=1	AFUA_4G02840	1	0.0117537	62.969	2	K(1)ELGEANAR	1.5714	1	58571	1	0.00280924	81.642	2	K(1)ELGEANAR	2.9474	1	52671	1	0.00336278	65.156	2	K(1)ELGEANAR	2.3583	1	52672
Q4WA32	82	K	Aldehyde dehydrogenase, putative OS=Neosartorya fumigata (strain ATCC MYA-4609 / Af293 / CBS 101355 / FGSC A1100) OX=330879 GN=AFUA_4G02830 PE=3 SV=1	AFUA_4G02830	1	0.000609465	67.881	2	IEANK(1)EALAR	-0.85796	1	32361	1	0.00096017	63.397	2	IEANK(1)EALAR	0.21119	1	40161	1	0.000150755	74.424	2	IEANK(1)EALAR	-0.24587	1	41961
Q4WA32	77	K	Aldehyde dehydrogenase, putative OS=Neosartorya fumigata (strain ATCC MYA-4609 / Af293 / CBS 101355 / FGSC A1100) OX=330879 GN=AFUA_4G02830 PE=3 SV=1	AFUA_4G02830	1	2.46974e-05	84.102	3	TALNHFADK(1)IEANK	-1.9372	1	14431	1	8.77943e-05	63.766	3	TALNHFADK(1)IEANK	-1.4336	1	14067
Q4WA36	77	K	Carbon-nitrogen family hydrolase, putative OS=Neosartorya fumigata (strain ATCC MYA-4609 / Af293 / CBS 101355 / FGSC A1100) OX=330879 GN=AFUA_4G02790 PE=4 SV=1	AFUA_4G02790	1	0.000107449	87.251	2	YQALAK(1)ER	1.6703	1	64067	1	0.0027159	72.492	2	YQALAK(1)ER	0.27515	1	63009	1	0.00012185	117.18	2	YQALAK(1)ER	0.68456	1	56267
Q4WA70	324	K	Tubulin beta chain OS=Neosartorya fumigata (strain ATCC MYA-4609 / Af293 / CBS 101355 / FGSC A1100) OX=330879 GN=AFUA_7G00250 PE=3 SV=1	AFUA_7G00250	1	2.81867e-13	212.78	3	ISMK(1)EVDDQMLSIHTK	1.808	3	261650	1	6.2884e-15	162.52	3	ISMK(1)EVDDQMLSIHTK	2.1221	3	185270	1	1.17916e-07	122.2	3	ISMK(1)EVDDQMLSIHTK	-0.056193	3	146860
Q4WA70	252	K	Tubulin beta chain OS=Neosartorya fumigata (strain ATCC MYA-4609 / Af293 / CBS 101355 / FGSC A1100) OX=330879 GN=AFUA_7G00250 PE=3 SV=1	AFUA_7G00250	1	2.67498e-16	167.04	2	K(1)LAVNMVPFPR	-1.2121	1	392530	1	1.14504e-16	150.17	2	K(1)LAVNMVPFPR	-1.394	1	275780
Q4WA79	110	K	Metallo-beta-lactamase domain protein, putative OS=Neosartorya fumigata (strain ATCC MYA-4609 / Af293 / CBS 101355 / FGSC A1100) OX=330879 GN=AFUA_7G00340 PE=4 SV=1	AFUA_7G00340	1	1.78281e-05	119.07	2	IGQVQK(1)LFGQR	-0.89842	1	133440	1	2.32612e-08	98.009	2	IGQVQK(1)LFGQR	-0.15097	1	88079	1	1.73621e-05	119.07	2	IGQVQK(1)LFGQR	-1.4423	1	78440
Q4WA79	87	K	Metallo-beta-lactamase domain protein, putative OS=Neosartorya fumigata (strain ATCC MYA-4609 / Af293 / CBS 101355 / FGSC A1100) OX=330879 GN=AFUA_7G00340 PE=4 SV=1	AFUA_7G00340	1	2.89165e-08	97.084	3	ILETHAHADHLTAASYLQK(1)R	1.9451	2	284430	1	4.68276e-19	133.47	3	ILETHAHADHLTAASYLQK(1)R	1.0921	1	54968	1	1.90042e-19	120.21	3	ILETHAHADHLTAASYLQK(1)R	2.3143	1	50155
Q4WA79	219	K	Metallo-beta-lactamase domain protein, putative OS=Neosartorya fumigata (strain ATCC MYA-4609 / Af293 / CBS 101355 / FGSC A1100) OX=330879 GN=AFUA_7G00340 PE=4 SV=1	AFUA_7G00340	1	5.97703e-08	134.2	2	K(1)EPVPSLSVHEHR	-2.4361	2	201600	1	4.13582e-08	110.52	2	K(1)EPVPSLSVHEHR	-0.38133	2	98546	1	4.74445e-06	88.24	2	K(1)EPVPSLSVHEHR	-1.5952	2	89773
Q4WA79	197	K	Metallo-beta-lactamase domain protein, putative OS=Neosartorya fumigata (strain ATCC MYA-4609 / Af293 / CBS 101355 / FGSC A1100) OX=330879 GN=AFUA_7G00340 PE=4 SV=1	AFUA_7G00340	1	0.00134933	83.438	2	K(1)VLGLPDHVK	1.1421	1	158600									1	0.00165635	74.424	2	K(1)VLGLPDHVK	-0.72909	1	88947
Q4WA79	292	K	Metallo-beta-lactamase domain protein, putative OS=Neosartorya fumigata (strain ATCC MYA-4609 / Af293 / CBS 101355 / FGSC A1100) OX=330879 GN=AFUA_7G00340 PE=4 SV=1	AFUA_7G00340	1	0.00199466	49.325	2	LLHLPLK(1)LK	1.6166	2	104750	1	0.0047717	51.43	2	LLHLPLK(1)LK	-0.2003	1	65129	1	0.00156229	67.903	2	LLHLPLK(1)LK	0.16492	2	78145
Q4WA79	124	K	Metallo-beta-lactamase domain protein, putative OS=Neosartorya fumigata (strain ATCC MYA-4609 / Af293 / CBS 101355 / FGSC A1100) OX=330879 GN=AFUA_7G00340 PE=4 SV=1	AFUA_7G00340	1	0.000241535	62.454	2	YGIPEQEYK(1)DVFDK	1.5156	1	98612	1	0.0241464	42.446	2	YGIPEQEYK(1)DVFDK	1.8764	1	71146	1	0.0019622	44.045	2	YGIPEQEYK(1)DVFDK	4.103	1	52110
Q4WA80	428	K	Pyr_redox_2 domain-containing protein OS=Neosartorya fumigata (strain ATCC MYA-4609 / Af293 / CBS 101355 / FGSC A1100) OX=330879 GN=AFUA_7G00350 PE=4 SV=1	AFUA_7G00350	1	0.016578	64.547	2	AFYHLK(1)K	-0.38571	1	187200									1	0.0518407	54.056	2	AFYHLK(1)K	1.1178	1	154300
Q4WA80	186	K	Pyr_redox_2 domain-containing protein OS=Neosartorya fumigata (strain ATCC MYA-4609 / Af293 / CBS 101355 / FGSC A1100) OX=330879 GN=AFUA_7G00350 PE=4 SV=1	AFUA_7G00350	1	0.014527	49.16	2	AYSSIEK(1)LQK	-1.9105	1	80197									1	0.0347134	40.502	2	AYSSIEK(1)LQK	-1.364	1	113350
Q4WA80	189	K	Pyr_redox_2 domain-containing protein OS=Neosartorya fumigata (strain ATCC MYA-4609 / Af293 / CBS 101355 / FGSC A1100) OX=330879 GN=AFUA_7G00350 PE=4 SV=1	AFUA_7G00350	1	1.33929e-07	81.48	2	LQK(1)GTAIFTQPAGVIK	1.2882	1	218930	1	1.65837e-10	107.6	2	LQK(1)GTAIFTQPAGVIK	1.2916	1	182010	1	0.000110574	51.829	2	LQK(1)GTAIFTQPAGVIK	0.49746	1	179830
Q4WA80	279	K	Pyr_redox_2 domain-containing protein OS=Neosartorya fumigata (strain ATCC MYA-4609 / Af293 / CBS 101355 / FGSC A1100) OX=330879 GN=AFUA_7G00350 PE=4 SV=1	AFUA_7G00350	1	1.41069e-09	64.983	3	KVEGLFQHDLVSIDGDK(1)ATFK	2.7808	1	28261
Q4WA80	400	K	Pyr_redox_2 domain-containing protein OS=Neosartorya fumigata (strain ATCC MYA-4609 / Af293 / CBS 101355 / FGSC A1100) OX=330879 GN=AFUA_7G00350 PE=4 SV=1	AFUA_7G00350	1	2.79049e-05	74.524	2	VLLAEFK(1)YAGEPK	1.6622	2	104880	1	5.83375e-06	80.623	2	VLLAEFK(1)YAGEPK	0.11397	1	68857	1	0.000833518	67.548	2	VLLAEFK(1)YAGEPK	1.4301	2	88881
Q4WA80	254	K	Pyr_redox_2 domain-containing protein OS=Neosartorya fumigata (strain ATCC MYA-4609 / Af293 / CBS 101355 / FGSC A1100) OX=330879 GN=AFUA_7G00350 PE=4 SV=1	AFUA_7G00350	1	0.00420832	63.397	2	YSAK(1)LEELR	0.98226	1	96670	1	0.00167436	79.059	2	YSAK(1)LEELR	2.0023	1	79794
Q4WA81	169	K	UDP-galactose 4-epimerase, putative OS=Neosartorya fumigata (strain ATCC MYA-4609 / Af293 / CBS 101355 / FGSC A1100) OX=330879 GN=AFUA_7G00360 PE=3 SV=1	AFUA_7G00360	1	0.00648171	53.878	2	AAAELGIK(1)R	0.15995	1	29760	1	0.00370934	43.734	2	AAAELGIK(1)R	1.4319	1	17677	1	0.000472783	79.809	2	AAAELGIK(1)R	0.37907	1	32153
Q4WA81	243	K	UDP-galactose 4-epimerase, putative OS=Neosartorya fumigata (strain ATCC MYA-4609 / Af293 / CBS 101355 / FGSC A1100) OX=330879 GN=AFUA_7G00360 PE=3 SV=1	AFUA_7G00360	1	0.00012476	96.957	3	IHEVAPLK(1)DVQK	1.6936	1	15723	1	0.002294	75.474	2	IHEVAPLK(1)DVQK	1.1849	1	24450	1	1.78779e-05	76.85	2	IHEVAPLK(1)DVQK	0.6585	2	60376
Q4WAA4	490	K	Hydrolase, CocE/NonD family, putative OS=Neosartorya fumigata (strain ATCC MYA-4609 / Af293 / CBS 101355 / FGSC A1100) OX=330879 GN=AFUA_7G00600 PE=4 SV=1	AFUA_7G00600	1	0.0511721	67.903	2	VSMRK(1)VNK	-1.9359	1	66706
Q4WAB4	120	K	Aldo-keto reductase (AKR13), puatative OS=Neosartorya fumigata (strain ATCC MYA-4609 / Af293 / CBS 101355 / FGSC A1100) OX=330879 GN=AFUA_7G00700 PE=4 SV=1	AFUA_7G00700	1	0.000153255	58.889	2	LGVK(1)TIDLYYCHR	0.55447	2	54996	1	0.00193024	56.202	3	LGVK(1)TIDLYYCHR	-3.6035	1	13249	1	0.00182892	68.49	2	LGVK(1)TIDLYYCHR	-0.0985	2	47105
Q4WAB4	253	K	Aldo-keto reductase (AKR13), puatative OS=Neosartorya fumigata (strain ATCC MYA-4609 / Af293 / CBS 101355 / FGSC A1100) OX=330879 GN=AFUA_7G00700 PE=4 SV=1	AFUA_7G00700	1	0.005868	54.436	2	NLQLVEK(1)LK	-0.61082	1	49913	1	0.00336877	72.492	2	NLQLVEK(1)LK	-0.77983	1	24846
Q4WAB4	147	K	Aldo-keto reductase (AKR13), puatative OS=Neosartorya fumigata (strain ATCC MYA-4609 / Af293 / CBS 101355 / FGSC A1100) OX=330879 GN=AFUA_7G00700 PE=4 SV=1	AFUA_7G00700	1	1.97381e-07	94.791	2	TVEAMAQLK(1)AEGK	0.60201	1	65221	1	0.000847739	46.068	2	TVEAMAQLK(1)AEGK	0.41535	1	40297	1	0.000127968	75.5	2	TVEAMAQLK(1)AEGK	-0.23493	1	65505
Q4WAB4	77	K	Aldo-keto reductase (AKR13), puatative OS=Neosartorya fumigata (strain ATCC MYA-4609 / Af293 / CBS 101355 / FGSC A1100) OX=330879 GN=AFUA_7G00700 PE=4 SV=1	AFUA_7G00700	1	6.81106e-05	117.39	2	WFQANPSK(1)R	2.2282	1	110490	1	0.00854877	58.426	2	WFQANPSK(1)R	2.9558	1	69901	1	0.000181886	113.7	2	WFQANPSK(1)R	2.2175	1	88666
Q4WAC6	208	K	Myosin_tail_1 domain-containing protein OS=Neosartorya fumigata (strain ATCC MYA-4609 / Af293 / CBS 101355 / FGSC A1100) OX=330879 GN=AFUA_7G00820 PE=4 SV=1	AFUA_7G00820	1	0.0570655	42.229	2	AK(1)DQVEK	-9.1037	1	22778
Q4WAC9	158	K	GNAT family acetyltransferase, putative OS=Neosartorya fumigata (strain ATCC MYA-4609 / Af293 / CBS 101355 / FGSC A1100) OX=330879 GN=AFUA_7G00850 PE=4 SV=1	AFUA_7G00850	1	0.000343613	48.822	2	VEWK(1)CNALNAPSR	0.94005	1	15889
Q4WAE3	361	K	Aldehyde dehydrogenase, putative OS=Neosartorya fumigata (strain ATCC MYA-4609 / Af293 / CBS 101355 / FGSC A1100) OX=330879 GN=AFUA_7G01000 PE=3 SV=1	AFUA_7G01000	1	0.00116612	74.424	2	AGAK(1)VVTGGAR	0.38579	1	94863	1	0.00102111	83.438	2	AGAK(1)VVTGGAR	1.099	1	110100	1	0.00285107	81.099	2	AGAK(1)VVTGGAR	0.78752	1	69755
Q4WAE3	484	K	Aldehyde dehydrogenase, putative OS=Neosartorya fumigata (strain ATCC MYA-4609 / Af293 / CBS 101355 / FGSC A1100) OX=330879 GN=AFUA_7G01000 PE=3 SV=1	AFUA_7G01000	1	3.44975e-11	122.2	3	ELGSYALDNYTQVK(1)TVHAR	2.5094	1	43401	1	1.97159e-06	57.279	3	ELGSYALDNYTQVK(1)TVHAR	1.2363	1	39378	1	4.56639e-09	80.379	3	ELGSYALDNYTQVK(1)TVHAR	1.2267	1	24939
Q4WAE3	318	K	Aldehyde dehydrogenase, putative OS=Neosartorya fumigata (strain ATCC MYA-4609 / Af293 / CBS 101355 / FGSC A1100) OX=330879 GN=AFUA_7G01000 PE=3 SV=1	AFUA_7G01000	1	0.00191832	69.093	2	FLALFK(1)QR	-1.3446	1	180400	1	0.00128166	72.355	2	FLALFK(1)QR	-3.0892	1	199000	1	0.00114984	76.833	2	FLALFK(1)QR	-1.7238	1	139820
Q4WAE3	356	K	Aldehyde dehydrogenase, putative OS=Neosartorya fumigata (strain ATCC MYA-4609 / Af293 / CBS 101355 / FGSC A1100) OX=330879 GN=AFUA_7G01000 PE=3 SV=1	AFUA_7G01000	1	2.21968e-07	96.311	2	IMGYINEGK(1)K	0.99525	1	38310	1	0.00227662	58.426	2	IMGYINEGK(1)K	0.61783	1	47591	1	0.000130006	72.042	2	IMGYINEGK(1)K	-0.67189	1	31336
Q4WAE3	392	K	Aldehyde dehydrogenase, putative OS=Neosartorya fumigata (strain ATCC MYA-4609 / Af293 / CBS 101355 / FGSC A1100) OX=330879 GN=AFUA_7G01000 PE=3 SV=1	AFUA_7G01000	1	4.04506e-07	72.031	2	IVK(1)EEIFGPVCTVQK	-1.666	1	262490	1	8.55087e-10	87.727	2	IVK(1)EEIFGPVCTVQK	-1.1641	1	255250	1	5.44341e-06	42.495	2	IVK(1)EEIFGPVCTVQK	-0.71269	1	175460
Q4WAE3	254	K	Aldehyde dehydrogenase, putative OS=Neosartorya fumigata (strain ATCC MYA-4609 / Af293 / CBS 101355 / FGSC A1100) OX=330879 GN=AFUA_7G01000 PE=3 SV=1	AFUA_7G01000	1	4.31439e-05	96.957	2	QILQVAAK(1)SNLK	-3.6642	1	43270	1	0.00305435	72.365	2	QILQVAAK(1)SNLK	-1.6817	1	39161	1	0.0188539	61.48	2	QILQVAAK(1)SNLK	1.9996	1	17698
Q4WAE3	44	K	Aldehyde dehydrogenase, putative OS=Neosartorya fumigata (strain ATCC MYA-4609 / Af293 / CBS 101355 / FGSC A1100) OX=330879 GN=AFUA_7G01000 PE=3 SV=1	AFUA_7G01000	1	8.03195e-27	137.68	3	TFETINPHDEK(1)PIVAVHEATEK	2.1805	2	324390	1	1.96027e-34	176.01	3	TFETINPHDEK(1)PIVAVHEATEK	1.949	2	410280	1	1.84637e-11	95.001	3	TFETINPHDEK(1)PIVAVHEATEK	2.121	1	192720
Q4WAE4	324	K	Alcohol dehydrogenase, putative OS=Neosartorya fumigata (strain ATCC MYA-4609 / Af293 / CBS 101355 / FGSC A1100) OX=330879 GN=AFUA_7G01010 PE=3 SV=1	AFUA_7G01010	1	3.32563e-05	78.864	2	APYK(1)VAPLADLPK	-0.058709	1	93103	1	7.63037e-05	66.953	2	APYK(1)VAPLADLPK	0.93633	1	86112	1	1.17169e-05	76.255	2	APYK(1)VAPLADLPK	0.13605	1	91923
Q4WAE4	145	K	Alcohol dehydrogenase, putative OS=Neosartorya fumigata (strain ATCC MYA-4609 / Af293 / CBS 101355 / FGSC A1100) OX=330879 GN=AFUA_7G01010 PE=3 SV=1	AFUA_7G01010	1	0.000276007	41.186	3	IPK(1)HVPLDAVAPVLCAGITVYK	-2.0816	1	11536
[truncated: 16,859 more rows]
