# Supplementary material for: Proteome-Wide Analysis of Lysine 2-Hydroxyisobutyrylation in Aspergillus fumigatus
Source: Curr Microbiol. 2024 Jan 23;81(3):74. doi: 10.1007/s00284-023-03565-w (PMC10803526; doi:10.1007/s00284-023-03565-w)
Supplement: Supplementary file 4 — Supplementary file4 (XLSX 510 kb)—Table S2 Comparison of A. fumigatus with C. albicans and S. cerevisiae about Khib sites (XLS). [file 284_2023_3565_MOESM4_ESM.xlsx]

## Sheet: 1
A. fumigatus	C. albicans	S. cerevisiae	A. fumigatus & C. albicans	A. fumigatus & S. cerevisiae	C. albicans & S. cerevisiae	A. fumigatus & C. albicans & S. cerevisiae
ASCYIDTFPEK(1)K	ASIEQSPDTPK(1)LSQMK	AVQSK(1)DELVQK	TTIFK(1)DFVK	DQK(1)SLLLLGR	SSPFGGSSHAK(1)GIVLEK	MQIFVK(1)TLTGK
DDK(1)ASCYIDTFPEK	HFGHVPGWK(1)THYTAETPVAGVSR	GFGEK(1)ASEALKPDSQK	STIK(1)FQLK	K(1)TFEISPK	GISFK(1)LQEEER	IYGFYDECK(1)R
DVTELAK(1)LSK	VLSLLYK(1)HFGHVPGWK	VVVPGVK(1)SK	TTILYK(1)LK	GDSK(1)IFR	SFHVQK(1)K	K(1)VGYNPK
K(1)LFHTLETK	DLYK(1)VFR	VQPEDNK(1)GVFQGVHDSAEK	ELISNASDALDK(1)IR	DSLGALSK(1)ALK	IK(1)AQGVK	DSLGALSK(1)ALK
LFHTLETK(1)EEK	K(1)SVSPGYLTQDGNFIFDEDSQK	GVFQGVHDSAEK(1)GK	IMK(1)AQALR	TPK(1)TAIEGSYIDK	K(1)QAIVQK	GISFK(1)LQEEER
LVK(1)YYPDGR	LDVTK(1)EELVK	DSTGK(1)EVAR	K(1)LVDITK	AVAVVVDPIQSVK(1)GK	TGTLTK(1)NK	LVLVGDGGTGK(1)TTFVK
QIAAVMK(1)PGYSK	AQYTEK(1)YIQDR	VAGK(1)VQPEDNK	NIK(1)LGIHEDAQNR	K(1)VGYNPK	GK(1)ILTGTVVSTK	GDSK(1)IFR
TDHVAPCAMHWPDFLAK(1)TNYR	LEK(1)QTISSFK	DAGVPK(1)ER	NNIK(1)LYVR	YAWVLDK(1)LK	TPVTLAK(1)VIK
TEAVWSK(1)VIK	LSVAATSDK(1)IAK	SK(1)LNDAVEYVSGR	EIAQDFK(1)SDLR	IYGFYDECK(1)R	AAK(1)IAPR
TVAHDLFEEGVEQPIK(1)GAR	HLTDSFFTK(1)QK	HK(1)DGTNYLSK	FVEK(1)PVEFVGNR	LVLVGDGGTGK(1)TTFVK	PK(1)ANELLINVK
ETNEK(1)LFVSQR	AYTITIK(1)NAGK	EYITDK(1)ADK	FLPVK(1)TCSDLLLVK	LAAYNK(1)K	K(1)VGYNPK
K(1)AAAGGDLDNLSEEAR	ILIK(1)GGK	YLAEVGK(1)IEEAK	HMVDDK(1)IHAR	MQIFVK(1)TLTGK	GSFK(1)YAWVLDK
LMLDSIK(1)AR	ITSIK(1)SK	TK(1)YDVAVDEQSPR	ANVSK(1)DELR	GISFK(1)LQEEER	DSLGALSK(1)ALK
LVHQK(1)LLQVTSQYSNEAYDYPPNIR	QVFLEDLNK(1)NQLVK	IAEGK(1)SLGIIGA	AMK(1)QVAGSLK		DGK(1)YDLDFK
MDK(1)FQAFGK	K(1)LAVNLVPFPR	GLPVK(1)LTYTDNK	VGSAAQVK(1)AMK		ALK(1)DILGDQVEK
PQPK(1)TFNHAIAR	SK(1)LDVYFNEATSGK	K(1)DIDIEYHQNK	ATAGDTHLGGQDFDTNLLEHFK(1)K		AVEK(1)SPFLDALK
VDALK(1)LVHQK	VSVK(1)EVDDEMHK	LAVCGIAAICQK(1)R	QATK(1)DAGAIAGLNVLR		SPFLDALK(1)AK
TQLPDEYIELEK(1)R	QK(1)QIEIR	NQILVSGEIPSTLNEESK(1)DK	K(1)VLHIDR		EIK(1)EYEPLTK
TQQLIK(1)EQLGQAEDK	WK(1)HDFEESQK	IK(1)AMFGFK	GDSK(1)IFR		IATEASK(1)LAAYNK
YALASEK(1)VGEAR	YFDK(1)IDQVLK	STVTK(1)YFYK	VAK(1)NAHK		VLAK(1)VIGK
EEESSNAAFK(1)VVAPR	NK(1)IIAIGK	YFAIPDIK(1)K	DSYVGDEAQSK(1)R		ESLVDGIK(1)R
ETTSTSK(1)WDQK	TMVLDK(1)TCWLR	HYK(1)LNLTQEAK	EITALAPSSMK(1)VK		LK(1)VPAINVNDSVTK
K(1)QEEQYLMAR	SK(1)FNDEWALK	VK(1)HTVQEETK	VK(1)IIAPPER		DTIMK(1)EFR
LK(1)GLFSK	FAENQGWDHYVQEPK(1)K	K(1)IVAAEGVGSLFK	MQK(1)EITALAPSSMK		IYGFYDECK(1)R
NAAGGGWSEVAK(1)K	FDTK(1)ESAIK	ALK(1)QVAGSLK	VQFGGDEVVK(1)AK		LVLVGDGGTGK(1)TTFVK
TLAQIQK(1)EEEAR	LDWDVLGK(1)GNR	AYAQGVSK(1)K	GTCAVGVK(1)GK		FK(1)EEGVK
YSK(1)EQLLSLYK	SFGDDYK(1)K	YLPDASSQVK(1)AK	LPTIAAK(1)IYR		DLEGK(1)ALLK
K(1)VPFLDEYFDR	TDIEVK(1)SR	HVK(1)DLIAENEIFVASK	FACDGLK(1)TQR		GDEK(1)DLEGK
AHAAWLEGK(1)IDK	AK(1)DHASVQISIAK	VGSAAQVK(1)ALK	VVTGNK(1)ILR		K(1)DEIPVLLEK
FLEPLEAK(1)QLK	K(1)CSATNR	LTGIPVK(1)K	DSLGALSK(1)ALK		MQIFVK(1)TLTGK
K(1)DAYGLER	LAQQDGLLK(1)NVWSYSR	EK(1)YSFLEGGSK	FPEPGFLEGVK(1)TK		GDSK(1)IFR
K(1)QHPSTPEGVQAAR	MENDK(1)GQLVELYVPR	LVDLIK(1)K	GNLSEFVK(1)K		AK(1)QGFVIYR
K(1)VQYQFPISHDELVR	LK(1)LNILK	K(1)YAGILDCFK	IAYIK(1)QHAFAHIDNHLDK		AEK(1)DAVSVFGFR
VDISDPHTFLAVK(1)R	SIWEK(1)VK	NTISEAGDKLEQADK(1)DTVTK	QHAFAHIDNHLDK(1)TPSEYIQWR		TASGNIIPSSTGAAK(1)AVGK
LAEHNLK(1)QR	GAK(1)LIDLTK	IVDK(1)GFLTDR	GANEATK(1)TLNR		GSSTSYAIK(1)K
DHMK(1)CAAAVAQDADYPTCTSPSK	LIDLTK(1)FNK	AVAVVVDPIQSVK(1)GK	ATSGPIVADK(1)NCEK		IGPLGLSPK(1)K
ISSAAK(1)DVCEGFGIPTESIHR	GINPNEK(1)SK	ASEFYYGFAGPK(1)EK	KGEYETGFEK(1)GGQTR		YGLNHVVSLIENK(1)K
ADQAASVSPAK(1)EVTK	SK(1)EWAENFNK	IPALGLGTANPHEK(1)LAETK	K(1)VTHAVVTVPAYFNDAQR
ALACEVTAK(1)R	IHNYEFK(1)WDR	KAEETISWLDSNTTASK(1)EEFDDK	QATK(1)DAGTIAGLNVLR
AK(1)GNMDTVAR	LK(1)GINPNEK	HIK(1)IVDK	FIGIK(1)SR
VAK(1)EGDLLLFK	SDYGYLPLGVGK(1)K	K(1)AEETISWLDSNTTASK	K(1)CSATNR
AYK(1)EIGLDTAK	TLAQYPDVIK(1)K	ELLEDGSIK(1)R	MK(1)GDYHR
DK(1)ILSVAVPGK	VLDQGDIIVPIPK(1)LR	VPDSVQLK(1)AK	NLLSVAYK(1)NVIGAR
ILSVAVPGK(1)R	YDVYSGESQVPQEK(1)MK	FTDGLK(1)K	GAILSGPPGTGK(1)TLLAK
FK(1)DIVNAEK	YETYK(1)FDK	K(1)EVNWEK	IINEPTAAAIAYGLDK(1)K
GDMIAFTK(1)EQGPK	AIMMQQHVQVDGK(1)VR	DIK(1)QDAVR	TK(1)DNNLLGK
K(0.006)VPNSQK(0.994)TSEIETYPLFVQAIR	EK(1)HEGGFDLVHIK	AISCLK(1)GFEVGAK	GNK(1)NWMR
TSTDGTCGYSK(1)GTK	HEGGFDLVHIK(1)DALENTFVTR	YHPDK(0.001)PTGDTEK(0.999)FK	IHETNLK(1)K
LK(1)VILETSQLTK	EVK(1)AIMMQQHVQVDGK	FSQDK(1)IVSIK	K(1)TFSYAGFEQQPK
MLK(1)AGADR	GK(1)FAVHR	IDTATK(1)NK	EELLYNK(1)EK
TSTGFK(1)GAGANVDDVAMMR	IDDFIK(1)FDTGR	ANCVK(1)NVYTGEYK	K(1)VGYNPK
SDSHLQMGK(1)LVEVVGK	IDLATGK(1)IDDFIK	EAVSGILGK(1)SEFK	TIEK(1)FEK
DK(1)DPEEVR	ISAEEAAYK(1)LGK	LVAIK(1)LVK	GALMYGPPGTGK(1)TLLAR
ESAPSASWDK(1)PANLGR	K(1)GVPYVVTHDGR	ALK(1)EILGDQVEK	VFEGVPPPYDK(1)K
IESCK(1)VMINR	K(1)VQLGK(1)K	SGQTK(1)LK	K(1)TLASDGIAGLYR
AADTEHMSELSK(1)R	LAAPSHWMLDK(1)LSGTYAPR	NALEAK(1)SK	AHQVVEDGYEFFSK(1)R
EQANLNTGSEAQAEK(1)LR	PWVSLPK(1)GK	IK(1)EEAEELTEAK	FLQK(1)HDMDLICR
PK(1)AADTEHMSELSK	LVYDVK(1)GK	QGFIFK(1)NQDLSK	IYGFYDECK(1)R
MSALSPK(1)NSPTDDK	PSAGPHK(1)LR	ALELDASNK(1)AAK	K(1)NGHVVIK
QETIQAMCDIAK(1)DR	NK(1)FTGGANSTR	EVPIPEEEK(1)K	NIEK(1)ITNTMK
ELEGGK(1)SQSHQQLYAGK	IGGK(1)QIYFPQGR	GNFTEFVK(1)K	AK(1)TITFHR
ITLK(1)VVPLK	FTDK(1)NITLPSIVSR	LQK(1)IDIIELQK	ITYK(1)NVPNWHR
LK(1)LELTETTDR	HFGK(1)EIIK	AIETVK(1)NIGTEQFK	K(1)NLQYYDISAK
VFTDK(1)NVYGR	LSSAGLVYK(1)HFGK	MK(1)ETAESYLGAK	LVLVGDGGTGK(1)TTFVK
AHLK(1)AYGQTR	SIVAK(1)AFDNR	EQIEK(1)INQLK	SNYNFEK(1)PFLWLAR
ILEENK(1)AHLK	SWLPAK(1)SIVAK	YDLDFK(1)NPNSDK	VCENIPIVLCGNK(1)VDVK
K(1)QTNLLYR	YDGVK(1)YFDHHQR	LSK(1)EDIEK	EYTINLHK(1)R
WHADK(1)AVYEK	SLPTIK(1)STK	EATYDQIK(1)K	FVK(1)WPEYVR
AAQLASK(1)YPNVR	STK(1)EYLQEIK	FK(1)EEDEK	TTTDHISMAGPWLK(1)YR
EK(1)AAQLASK	ATGDMNPK(1)YDATYIFPNDYPAVR	K(1)QAIETANK	MLIPK(1)EDRK
K(1)GFLVGEGK	GK(1)CFVICFSPK	NVPLYK(1)HLADLSK	TFEEAIQK(1)AIR
NVDK(1)IIIGAGQR	QK(1)LDLAAILK	SASIVK(1)DAAAHGLK	AADLISTK(1)YR
GTPNEAK(1)CSSER	RPWQGAK(0.973)EEIK(0.027)K	PISDDPEVINK(1)VK	TSLGSK(1)IVSK
K(1)SVHDVYGDDSIEGWHK	SALPEYDPK(1)CYLCPGNIR	AVEK(1)SPFLDALK	K(1)AGLNVVR
SVHDVYGDDSIEGWHK(1)K	SIQEFNDK(1)QK	AAGHDGK(1)IK	VAEAIK(1)R
STK(1)PVSEALLNEK	THLK(1)SIQEFNDK	LIDNK(1)TDIEQYK	TK(1)QHIPYR
STKPVSEALLNEK(1)WDR	DIYNSDDAWK(1)VAILR	AAAAEK(1)NVPLYK	HVGLDIK(1)GK
ILFMNAPQSETTEK(1)R	EK(1)LSIFGNDYNSR	GQLK(1)VLGTACDK	LATCSSDK(1)TIK
LSLIK(1)LR	EWSNQVILK(1)K	NSTIPTK(1)K	VK(1)TLHPAVHGGILAR
VLHGIK(1)ISTTR	ISTTEPAFQFYTGDGVNTK(1)GFGK	YK(1)QLLLK	LEK(1)HDLIFFR
YFK(1)QVTR	MLEVDSQLLPTGK(1)FIENEK	NFTPEQISSMVLGK(1)MK	GPK(1)AEEILER
SIAEIQK(1)VVTLAR	NLQSK(1)GLYR	HLADLSK(1)SK	IK(1)AIHEVR
K(1)ENPGQDTLGK	QDFFGPVVK(1)SR	EDIEK(1)MVAEAEK	AK(1)ILTHIR
ITQAIVAGQK(1)R	TK(1)FIIESILK	VLGIDAGEEK(1)EK	LTGWNAIK(1)SR
K(1)TSEMLEFFK	GAWK(1)QDLFR	ILTAAEK(1)LK	SK(1)GIEIR
TSATTEDDVK(1)HAGEANDHEEAK	TTTAAK(1)EIASLR	AEEWLYDEGFDSIK(1)AK	GYIFK(1)ITGGNDK
GVFAVDK(1)QGK	YFIDNGVDLNLSPK(1)QK	AELINNLGTIAK(1)SGTK	ITGGNDK(1)QGFPMK
HLVDTSK(1)SGIVLFTYPR	AIEQLK(1)MK	EFEGK(1)TLVDITK	YHIAK(1)VYR
TTLK(1)HLVDTSK	IWHASGK(1)LIYLK	VFIEK(1)ANDLR	TIGAGSMGK(1)VK
AAK(1)SASNAIAVHK	LPK(1)SVELIQDFK	LLVGNK(1)CDLK	K(1)IIVDTYGGWGAHGGGAFSGK
AAPK(1)DDVLQTGQAGEQQLVEVK	SK(1)TTEIFCR	SK(1)QEASQMAAMAEK	SK(1)FDNLYGCR
GLAAIFEK(1)DK	AK(1)ISQDVSSSR	DIQNFK(1)EENALDK	GISAPILMEAPK(1)R
LK(1)LMDSALK	KGSEGK(1)VNSVYR	SPFLDALK(1)AK	VYFVDHNTK(1)TTTWDDPR
AHPDATVAGAGLQFLSSK(1)TTADK	K(1)AYFTASSVER	LESYVASIEQTVTDPVLSSK(1)LK	FLK(1)TVVNK
DELLSK(1)IPAEMGTPK	LHLDK(1)DR	EIK(1)EYEPLTK	FLK(1)AHWK
EILK(1)QIFDAEEGR	QQYNVK(1)SLPIR	VVETVK(1)SLFGK	K(1)MIEIMQR
EK(1)DAWVAAETNSPKPPPK	VLLSAPLSK(1)ELR	VWK(1)LVNDACIEK	IGK(1)ILIQR
LLK(1)DELLSK	VVITK(1)LHLDK	EFEGK(1)VDK	VDDSSASIGK(1)R
SFAAK(1)DSVK	CVGEVWYK(1)DIVCR	LQEK(1)LTHAK	GVAMNPVDHPHGGGNHQHIGK(1)ASTISR
EVK(1)DPATVR	FK(1)DDEMENAEFLLR	GITEEVAK(1)K	QQEEIAHIK(1)K
LEGMMK(1)TQTGR	HCEYYQCGK(1)GR	DTEDFQK(1)LTDDQK	TK(1)DMSGGWR
MFK(1)TSIR	IK(1)HCEYYQCGK	VDEGGAQDK(1)TVK	GVILYGAPGTGK(1)TLLAK
RPSEK(1)ENLELQLAR	LIRPPIYSLK(1)QAR	VTEPVTK(1)ALAQAK	ILVPVK(1)R
TAAGDEYPVSVK(1)EER	LLYHQVPSEIEGK(1)R	AEASIEK(1)TQILQK	GISELGIYPAVDPLDSK(1)SR
TK(1)YGIDTETGNNQR	NDK(1)ANTAFWTGK	TFEISPK(1)SPIIK	K(1)SEALTK
TVEWAVK(1)GER	NVFFK(1)TYK	EIDSYK(1)IQK	ALCTGEK(1)GFGYK
HCIYLGAK(1)TK	QLHPVEWDCFVK(1)DTK	GK(1)IADFAK	IPDGK(1)PENQFAFSGECK
PLLDK(1)WK	ALEGLTISQLK(1)EK	AIQTANIALEK(1)ADR	IPDGKPENQFAFSGECK(1)NK
LAHK(1)YYR	FK(1)AAYNPYTEPSLEIFAYHK	SPIIK(1)ELK	IYK(1)IPDGKPENQFAFSGECK
KQTSLK(1)AADIR	LAQDPK(1)PTR	AQK(1)TIAFYK	VIWGK(1)VTR
K(1)IDGLDWDALR	LGPMGAVGQGK(1)AFK	IDAEESK(1)K	IDHYLGK(1)EMVK
LDALSPELESLGGK(1)K	QVHQEGK(1)YGSIGYR	APFDLFESK(1)K	K(1)TFPALFGLFR
TLHGAK(1)DTAMMR	TISETGTLNDK(1)K	AVAEAIQAK(1)DFK	YGVGVK(1)CATITPDEAR
GQTK(1)EHALLVR	YPWK(1)AEESLR	TDENGVAK(1)GSFK	LIFAGK(1)QLEDGR
NLDVLSEYHK(1)SQR	K(1)EVGQIFR	EIANLPEVK(1)HK	MQIFVK(1)TLTGK
SK(1)NLDVLSEYHK	ELSK(1)SALLESYSSLK	LIDEYGDDFAK(1)GYDASK	TLSDYNIQK(1)ESTLHLVLR
IPESK(1)AVAEPASTR	NK(1)NLDIK	ALK(1)DILGDQVEK	EGEK(1)TMSK
VK(1)VAYLTELR	PK(1)GLIGLEK	LDTAK(1)AQGK	IILLDCPLEYK(1)K
ELIPEK(1)QEK	FYNHSK(1)SVIYR	SIGGEVFIDFTK(1)EK	DAVTYTEHAK(1)R
TLLAK(1)IR	FK(1)VYEPLTLVGLDK	ILGVK(1)LTGK	DNIQGITK(1)PAIR
K(1)NFVLTR	VYEPLTLVGLDK(1)FQGIDIR	TYCLQHVEK(1)DGFK	TVTSLDVVYALK(1)R
EFLALQK(1)R	GLVAYHQK(1)YVDEASK	MQIFVK(1)TLTGK	EK(1)LMEFYER
IQQANK(1)TFSR	YVDEASK(1)NELK	AK(1)AIIVLSTSGTTPR	AIVQVFEGTSGIDVK(1)K
FSK(1)DHLR	IFASYDK(1)TLLVADSR	VTQLK(1)SASEYDSALASGDK	IYPK(1)ELLNR
ATLGYALDSLK(1)IR	K(1)IFASYDK	AVK(1)AAAEGPMK	GISFK(1)LQEEER
HLQVK(1)HIVVCGHYHCGGVK	K(1)TATAVAHVK	GAQTVAGDK(1)AK	IAGYTTHLMK(1)R
MK(1)DDPAFFEK	TATAVAHVK(1)AGK	EFFESGAVEK(1)CK	LTLDFETNK(1)R
VDTVPQYLK(1)QSHER	QAIAK(1)GLVAYHQK	SLSILK(1)EEK	NK(1)IAGYTTHLMK
EYK(1)QSLVHCDSR	STQSVQTFGK(1)K	IAAYNAK(1)K	HK(1)FSQILDSIGVDQPAWK
SESK(1)SGLTNNDCFACK	VK(1)VTGGGHVSQVYAIR	DPK(1)NIPLFK	LAK(1)LSGGVAVIK
LVSK(1)DLTETLK	YVDEASK(0.001)NELK(0.999)K	K(1)TGVIVGEDVHNLFTYAK	VGGASEVEVGEK(1)K
AFASSSSSSTAQSLAAK(1)AK	GSK(1)NIDFGYLVSDAK	HLEK(1)EGIIKPISK	VGK(1)EGVITVK
DAK(1)ICTLEWNAPMEPGKR	LQDAIK(1)YR	WYK(1)NAGLGFK	INK(1)MLSCAGADR
ICTLEWNAPMEPGK(1)R	AK(1)YFTNMDDEVFPVNHGSYGLTPTPVLEK	VLYVENQDK(1)K	YCK(1)NKPYPK
DDMK(1)YDIR	SNPIVPFGK(1)QFR	YGATVYSWK(1)LK	LSK(1)LYDLVR
GLQGTIDLIDDVK(1)DAK	IMAGFK(1)DDNVK	IYGFYDECK(1)R	ASEGGGGK(1)GIR
HVCSCGEEK(1)GFK	K(1)SEAEFFNESQPK(1)K	TK(1)LQGMLNK	AGK(1)ASLFAQGK
ATTK(1)EDLIPGLR	SEAEFFNESQPK(1)K	LLGVK(1)TDGQK	HFELGGDK(1)K
GQGEEQEILVTK(1)FGER	SVDAALLSEIK(1)K	VK(1)TALFQYINK	AGFTPK(1)FK
GVLEGVK(1)NR	VADQK(1)SVDAALLSEIK	VIEFLSANK(1)K	VSFK(1)NTR
GWEGPVFDEEHANAK(1)R	VNVSGVDVSK(1)FNVEYFAR	K(1)TFEISPK	AK(1)GDIPGVR
VGK(1)GEWLLPSR	WYQSEDVPAPK(1)QTR	IVSSIEQK(1)EESK	FYK(1)NWYK
K(1)VVVSFGSTPTAHVVNSLR	GDK(1)FQCEDR	LTSDK(1)SLEVR	YDLDFK(1)NPESDPSK
NIK(1)QLLQDVK	LK(1)TIGGALQISDNSELR	IDDAK(1)QK	LAK(1)LNQILR
TLK(1)SIEVTR	LNTNGDIK(1)GDK	HIDVTFTK(1)VNNQLIK	ALASK(1)YNCEK
HLAK(1)IMSAQR	NDDLTELDFPK(1)LK	LLASAMEK(1)VGK	MK(1)LALAR
MSHASIDAK(1)TR	TDGK(1)LSCSAFNK	GGQSLEVK(1)QK	AYLEK(1)PR
AAAENHPVTGDACPCGK(1)RPSTSCTCEK	VDVILK(1)QLSSAK	SQAVNAK(1)K	TNLCGK(1)IR
CSCGK(1)ENALHCTCSR	VSGGFILK(1)TDGK	AAGANVDNVWADVYAK(1)ALEGK	LDYIK(1)GVPQK
TSGDGSCVCAAQAK(1)CSCGK	ADTLSPQELDIFK(1)TR	LCEIYK(1)K	GPSGPVK(1)LAK
VHPSSTCCK(1)TSGDGSCVCAAQAK	SLEEQVK(1)R	VIEYK(1)K	AFGGQSK(1)EFGK
YIALAWK(1)DPK	ILNSVK(1)NR	FQNSK(1)SASLFK	MVPTSDK(1)GR
SAAEEEK(1)VPGATR	GLDK(1)HEWAK	TEECEK(1)ASTK	EGVITVK(1)EGK
GAPTQQPDGTAESAK(1)LR	IK(1)WTDASHLHNTWEK	NMEIWK(1)VGK	LK(1)ESQLPR
ALDNAMLNVGMK(1)DAAR	FTLSPK(1)SK	EAVFK(1)SLGVK	EFGK(1)GGQAYR
DEFEK(1)ELVR	LTSGK(1)LFNAGSTNDIR	DQK(1)SLLLLGR	VK(1)EWYGWHFPELAK
DFVK(1)IYGPDK	TK(1)LTSGK	VVNEPTAAALAYGLEK(1)SDSK	SPNK(1)HNR
EGLK(1)DLGFR	K(0.837)TK(0.163)EAAIEDSYVTCNPTFYFDDK	WK(1)ITILNK	VTGGMK(1)VK
HIK(1)DTTGYSVNPNALFDVQVK	TK(1)EAAIEDSYVTCNPTFYFDDK	TATVSK(1)K
HSATGFSNK(1)DEFEK	LYGK(1)TANGSGVFIYYPGK	STDSIVK(1)ASNWR
K(1)HSATGFSNK	NSVSTASLDCK(1)LYGK	VSQLFEEK(1)AK
LIIEWNK(1)TQQR	SALK(1)LAVPEVPK	SK(1)IETELTK
LWSSK(1)AASGEFDFQK	VQLDETSVSVFTK(1)K	IETLK(1)QLNASLADK
NQDEWIAK(1)SITSVAR	WVLK(1)ENFFAR	STGLK(1)NASDALK
QSFADQK(1)R	LHLDSEESTEYIVSK(1)AIR	ELVIK(1)NFAK
TTIFK(1)DFVK	NK(1)SGNLEPYFNVTK	K(1)TIEYYQK
VSIIEESHPK(1)MVR	GK(1)WLNTDYLK	VSAAAGK(1)ANK
YLIIK(1)AMSR	WLNTDYLK(1)FR	TPK(1)TAIEGSYIDK
VAETK(1)AVEQSQTPQR	VYGPGGPYHELTGK(1)DAAR	VLGTACDK(1)HFGGR
HLVLSK(1)R	LTGDVK(1)YR	DYMGAAK(1)SK
ISVK(1)IADCR	EK(1)LVFDQPFINYVPK	HK(1)LTWLADTK
K(1)HLVLSK	AHISEIMWVK(1)GHK	LTK(1)SVATAIENK
K(1)LAQLER	FDQDK(1)LLK	FSK(1)QQAK
NK(1)WDTGSR	TIDSFK(1)LVHDR	LLEPK(1)AIVK
K(1)GDIFFLR	NK(1)FIDYYFDHSIK	VYK(1)AISAQADK
YDDLPDK(1)R	ALHEAK(1)LAK	K(1)FFGLSK
GGGAGGGAQQQQEK(1)PK	EFDPAAK(1)QEEER	ILAPLAEDK(1)THVK
GGGAGGGAQQQQEK(0.001)PK(0.999)K	HK(0.004)EMK(0.016)DK(0.98)LTK	YTLGYK(1)STVK
K(1)ENILDLSK	IK(1)STQAEIEEDGVK	AK(1)YNHVQTSTQK
KENILDLSK(1)YMDK	STQAEIEEDGVK(1)LK	VDEGSDVLNTWK(1)K
YMDK(1)EVK	QVHEK(1)VNLIPVIAK	LAAIVEIIDQK(1)K
ALIGAYHQFNLQPTSPK(1)VR	SDTLTDEEILEFK(1)HR	LLEVAEYK(1)TK
AMK(1)GFGTDEK	SVFQQK(1)VSEK	FQEIVK(1)ETSNFIK
EFSGHMK(1)DALLHMLR	SQAPLESFQK(1)QHGSDR	SAEYYAK(1)K
SNADLNAIK(1)AAYEHTFHR	FHAGK(1)VQYDEETNR	DPANLPWGSSNVDIAIDSTGVFK(1)ELDTAQK
DK(1)TDAISDIIR	SK(1)IGGYHLWDK	GLSAVAQAESMK(1)FK
LSGLIDQQK(1)DDVAR	AMK(1)QVAGSLK	GSSTSYAIK(1)K
IK(1)VLHLK	QVAGSLK(1)LFLAQYR	GYVFK(1)ISGGNDK
AAAANAAPATEQK(1)AR	AQVK(1)APGILPR	SSPFGGSSHAK(1)GIVLEK
ADLAQAEK(1)EHAAVQEK	DELEK(1)LR	IVGIVSGELNNAAAK(1)K
EHAAVQEK(1)LNQIK	TK(1)GELSK(1)DELEK	GWEK(1)ETK
AEHDSAFK(1)NLNALR	HALIVYDDLSK(1)QAVAYR	LADSTGDVK(1)HAVSSSK
AK(0.999)IESAK(0.001)PNNQDSPSAK	LTQLLK(1)QK	GTIVATK(1)VDEPSK
IESAK(1)PNNQDSPSAK	LVK(1)EGETVK(1)R	ASTDFSK(1)IETLK
ALSDK(1)YTEIQK	QTGK(1)TAVALDAILNQK	SVATAIENK(1)DFDK
YTEIQK(1)ELDAIK	TAVALDAILNQK(1)R	WAENNYK(1)K
ANQAAK(1)TQENIK	SNETGILDAIK(1)TK	AVAYWK(1)TLK
AQEEIK(1)R	SVHEPMQTGLK(1)SVDALVPIGR	QLIVAVNK(1)MDSVK
AQIATLK(1)K	VGSAAQVK(1)AMK	LK(1)ETTEK
K(1)TLDNPEAK	VVDGLGNPIDGK(1)GPIK	GSFK(1)YAWVLDK
ARPTKPNEEAFK(1)ADLAQAEK	LASIAK(1)LSLNDSK	IYESQGK(1)TLSVK
AYK(1)EYEDEAWR	LNLSDLFK(1)R	IK(1)PVVVINK
DNYYK(1)AR	TIFK(1)DAHWK	GSFK(1)DSLIK
LNQIK(1)AK	YPYMLPK(1)EVIDQAYPGQR	ELAELK(1)VQK
ELDAIK(1)AEHDSAFK	APTASQLQSPPPPPSSTK(1)NK	PIDQEK(1)LAK
HFNPSYDFSTLGLDDK(1)K	NK(1)FFGSGGLSSTIR	SIPETQK(1)GVIFYESHGK
K(1)DQSSAFR	YKDPQSPK(1)IPVLEQELVR	EEDLQK(1)SK
INALELTLK(1)AR	DVAK(1)QLSAWGEDNEDDISDVTDK	VNDTVK(1)IDLASGK
ITEWK(1)ANQAAK	ELAEK(1)YALIAGYGK	VDHFLANEAK(1)GK
K(1)ALSDISTLR	ITDEIAHLK(1)YK	DKAETLK(1)K
K(1)EDREEDYFVGTGGK	ITDEIAHLK(0.383)YK(0.617)DPQSPK	GLVAYHQK(1)YVDEQSK
K(1)LEEASR	ITLK(1)SIR	IK(1)AQGVK
K(1)NFAGLDEQQK	K(1)AAAGATGPELSR	HYGDLQGK(1)DK
NFAGLDEQQK(1)VINDLK	K(1)LSQFIK	LEYK(1)DIPVPK
VINDLK(1)AQIATLK	LSQFIK(1)MEK	TPFASASIGK(1)SFR
TLDNPEAK(1)ALSDK	MEK(1)NFMR	NK(1)DLEQENVEK
LAAK(1)ITEWK	QK(1)ITDEIAHLK	LNK(1)ETTYDEIKK
LEK(1)QVDSGTLR	SSK(1)APTASQLQSPPPPPSSTK	LECVK(1)CK
MPFK(1)NVEDIDR	HK(1)SDMVELEACK	GVIFYESHGK(1)LEYK
QK(1)QQGFK	LASTGGK(1)IVAK	LLQENDTTLVK(1)TK
TSTQEK(1)INALELTLK	LFK(1)NAIVDK	SGDAALVK(1)FVPSK
TVDDSNIK(1)GMK	LFQHK(1)DQSLR	DTIMK(1)EFR
EVFFK(1)PER	LLGK(1)DVWGGK	TLQK(1)LGLDETYK
LPFLK(1)NLSTTASK	EAYCK(1)EIGAQSALPK	KFGVDK(1)AK
LTEQYFGDMK(1)AANQAK	KEEAEFVK(1)K	IPEIPLVVSTDLESIQK(1)TK
QVQVHGHK(1)VGVK	K(1)VIQMLEDGKR	SVHFLSYPVVK(1)K
VGVK(1)EMCDR	FDK(1)LCELYKPK	HVK(1)VDGK
YIVK(1)AIATAAPTSFDR	GK(1)DYFVEDGDIIYVK	LNEAANVK(1)K
YTLQQAQNK(1)CGEHTTLSCCNHVSK	VIQMLEDGK(1)R	AAAALAGGK(1)K
LK(1)YTGELRPK	K(1)WYTAPQAAGTIHTDLER	DIK(1)QVPYK
LLGHEVAAAPMK(1)TQLPK	LK(1)DIEFANTYLEGVEK	TVAVAGNPTDWK(1)HIDFK
AGK(1)FPTPVSHSEDMANK	QK(1)LDLISFFTGGPDEVR	LSVQDLDLK(1)DK
FPTPVSHSEDMANK(1)VTEIK	SGIVGLANVGK(1)STFFQAITR	GWK(1)IGDYAGIK
AK(1)HHGIDAMSADDLKK	GANDHGWESVLLK(1)TGVYR	VDGQK(1)VK
HHGIDAMSADDLK(1)K	SLASSSRGK(1)QK	SEIQNK(1)AETAAQDVQQK
ATMSPPK(1)R	IIDALVAGAVK(1)R	HVVFGEVVDGYDIVK(1)K
ENVEQLLNYSQNEK(1)K	LFVEK(1)QK	ILTPESQLK(1)K
VTEIK(1)STIK	YDGSK(1)LR	IPSK(1)DEFIAK
FSGTIK(1)LPTVPR	FK(1)DLLLPNR	TPLAQK(1)K
K(1)YDAFLASDTLIK	AAAYQK(1)EYTEAER	LAGEFGLK(1)NK
KYDAFLASDTLIK(1)QIPR	AQQK(1)TAEER	AVGK(1)VLPELQGK
LLGPGLSK(1)AGK	ASNSYYVDAQPK(1)LVFVVR	GSLEEIIAEGQK(1)K
SK(1)ITVAGVR	ATTLK(1)PETLQK(1)K	K(1)FLDGIYVSHK
STIK(1)FQLK	RDAK(1)ASNSYYVDAQPK	SAVPSVQTFGK(1)K
K(1)YNINADWK	EQFINALVK(1)QMN	HDVK(1)AETK
AYEK(1)GLSK	GFGK(1)VNK	KTGVIVGEDVHNLFTYAK(1)EHK
DCQK(1)ELPK	K(1)FQHFIQGGDTGNR	LK(1)FAVQVDK
ELAEQSHLPQHILDLIK(1)SFPR	K(1)VLQLLR	GDEK(1)DLEGK
FHGK(1)TIK	LTK(1)ATSELIK	LTK(1)AVAEAIQAK
GGK(1)ENQDFHDLLR	EENIDSLK(1)QFSSDDLK	AAAAEK(1)NVPLYQHLADLSK
IGTK(1)FTDDDVR	QFSSDDLK(1)NR	K(1)VESLGSPSGATK
K(1)NSEIAPAVLTEHGK	IK(1)LINESTLGR	FDDESVQK(1)DMK
KNSEIAPAVLTEHGK(1)TK	K(1)AGSIDDEEAK	AGAEIVPK(1)LMEK
NYLWDTLK(1)SGR	LANDK(1)SIEVK	EK(1)DIVGAVLK
PK(1)SINLLGLK	NHK(1)HFTFLR	LK(1)GFGFVNYEK
SINLLGLK(1)K	PLQLWKPDGK(1)K	SINVPIEK(1)LK
SMHPMTQLSIAVAALNTESK(1)FAK	AFNDK(1)GYQR	MPELIPVLSETMWDTK(1)K
TALK(1)AVIPAK	YALIIEDGK(1)VVK	PK(1)ANELLINVK
WILAMQDK(1)IGTK	TK(1)YNHLCEDLDR	IATEASK(1)LAAYNK
K(1)GCTVNAIAPAGVK	AK(1)LVDGSSFR	GNVCGDAK(1)NDPPK
K(1)LDPTAIAVFR	LK(1)FQQEQYHNTK	IALVGK(1)YTNLK
NIQFTVWDVGGQDK(1)IR	GPAYK(1)ALSHFGK	DMK(1)TWPFK
TTILYK(1)LK	VSYVK(1)GPAYK	LEK(1)ESTLGR
AALVSGTSLGHGLNDAAFTK(1)HEFPQR	DESSPYAAMLAAQDVAAK(1)CK
GK(1)NAHGETVSYSAASILR	CK(1)EVGITAVHIK	YLAAEAK(1)K
HSINNFK(1)SK	ATGGTK(1)TK(1)TPGPGGQSALR	K(1)LFAATVAK
IK(1)NVVILVMENR	TK(1)TPGPGGQSALR	LASNLDEEK(1)VK
IPTLLISPWVAK(1)AQVEQK	EVGITAVHIK(1)LR	AAAEGK(1)LK
K(1)VYDALR	IFASFNDTFVHVTDLSGK(1)ETIAR	KPQVTVGAQNAYLK(1)ASGAFTGENSVDQIK
SFDNLLGGQK(1)LK	VK(1)ADRDESSPYAAMLAAQDVAAK	SATAVAHVK(1)AGK
ANCIDSTAK(1)PEVVFAR	VTGGMK(1)VK	SIYGGK(1)FPDENFK
DHCIVSGIYK(1)R	PSQK(1)SFR	YTSDLK(1)IVSNASCTTNCLAPLAK
GGAK(1)VIIEPHR	AK(1)GDIPGVR	LYNDIVPK(1)TAENFR
GGK(1)EDLLVTK	GIVLEK(1)IGIESK	K(1)AEETIAWLDSNTTATK
GGKEDLLVTK(1)NLTPGESVYGEK	LLGTAFK(1)SSPFGGSSHAK	SK(1)QDASPK
NLTPGESVYGEK(1)R	SSPFGGSSHAK(1)GIVLEK	IETAEK(1)EAYVPATK
IK(0.001)PK(0.999)EQLTLEPFER	VSGVSLLALWK(1)EK	NPSEEAAEK(1)FK
MREEK(0.999)IK(0.001)PK	WADQAYK(1)AR	YDCSFCGK(1)K
SK(1)LAAGILGGLDDIYMKPGSK	ELSSFLK(1)SIK	HIDAGAK(1)K
DTGVQECFK(1)R	FMAK(1)LGFR	YAWVLDK(1)LK
EK(1)LPVSPMK	GNK(1)NWMR	VALISK(1)K
FVSLNQAEQK(1)QIYTHFTCATDTTQIR	IIQNYK(1)GSIDAGILK	NVK(1)EEETVAK
MLLLGAGESGK(1)STILK	K(1)CHLGTCPVGIATQDPELR	LK(1)EYQSK
STILK(1)QMK	KDDAVFEK(1)SK	VEDQK(1)VVDK
NEEIENQLK(1)R	MK(1)HQGLLK	LEQADK(1)DAVTK
QMK(1)LIHEGGYSR	SK(1)LFGDEMDK	LQK(1)DIGLK
DYDSVFEQYTK(1)AR	VDYGHTEVATHYGK(1)DPR	VDAEGK(1)VTK
SVVDTMEK(1)HR	VSAEIGK(1)TR	FNVEYFAK(1)EK
AHFEEAMK(1)SAR	VYAK(1)YFSEHKPAR	FLK(1)IASLK
DIFDK(1)AR	YFSEHK(1)PAR	VVDLVEHVAK(1)A
EAYRPVK(1)QGDLFTVR	CANCVK(1)ER	K(1)VLENTEIGDSIFDK
ELIESVQYPVDHPEK(1)FQK	LVAQHVK(1)K	ALK(1)IGACK
FQK(1)FGLSPSR	QYAQVSK(1)THK	EEAVAK(1)AAEK
GILMYGPPGTGK(1)TLMAR	THK(1)TVQR	EQLASQLVDLK(1)K
GVLFYGPPGTGK(1)TMLAK	TPGGK(1)LVAQHVK	TEQIEHILK(1)SSVVK
TMLAK(1)AVANECAANFISVK	VK(1)CGDCGSALAGISTLRPR	NTISEAGDK(1)LEQADKDAVTK
HGDIITVHPCPDIK(1)YAK	VVK(1)TPGGK	TASGNIIPSSTGAAK(1)AVGK
HPQLFK(1)SIGIKPPR	DLDDFK(1)QK	LFAATVAK(1)AK
SIGIK(1)PPR	IQYEGNYK(1)SQ	VLLDSK(1)DVQQIDYK
K(1)AFEEAEK	K(1)VYVESDKEYER	LQTQVYK(1)LGLAK
K(1)EELDTSTAILK	VHPMQK(1)IQYEGNYK	VTAVEK(1)STGK
KEELDTSTAILK(1)K	CK(1)QLDNTR	EEETVAK(1)SK
K(1)NVFVIGATNRPEQLDAALVRPGR	WHFIGGLQSGK(1)AK	LVTQHK(1)AK
K(1)TPVAPDVDIPFIASK	VEEIDSTK(1)ENTEEVAAK	ELDTAQK(1)HIDAGAK
LAIK(1)ESIAAEIER	VIVQLPK(1)EK	HIIVDGK(1)K
LEILSIHTK(1)NMK	DDVLASK(1)LR	IK(1)ANAAGAK
VHLHDASGAEK(1)K	HDYYSGK(0.998)VK(0.002)PTYK	LQK(1)IYESQGK
VK(1)HGDIITVHPCPDIK	VKPTYK(1)VHSDELWEK	VINDAFGIEEGLMTTVHSLTATQK(1)TVDGPSHK
VVNQLLTEMDGMTSK(1)K	ILAEK(1)EAILK	TK(1)EAVAALK
VVSQLLTLMDGMK(1)AR	K(1)STSTSTSAATDTTNTAPSHSGPTPVTSSEK	K(1)DDLFIK
WEDIGGLEEVK(1)R	LK(1)SQEEFK	K(1)LDYVLALK
FTLMHDYDDHLK(1)LHHR	TLDPK(1)GVGSTTTGGK	AK(1)SAGVQGSK
GDWVLDVIK(1)R	YFK(1)PPVPR	FK(1)VDSTAK
K(1)SVAEWLTHFYKPR	ASGVATQSYK(1)TK	EAGEVK(1)DDGAFVK
AADK(1)AIIK	ILWTK(1)VAER	DAK(1)ISK
VDK(1)ITIPSK	LSYIEVLK(1)R	GK(1)ILTGTVVSTK
ESGVK(1)EIVAK	FK(1)VIEQDQSGHIIK	YGGVYVGTLSK(1)PEVK
EVVAVGSVEELK(1)QLSGHEGEITDLHR	VIEQDQSGHIIK(1)GSYK	K(1)VGYNPK
FGWDTHGVPIEYEIDK(1)K	TK(1)EENEAEQTTK	ETTYDEIK(1)K
K(1)LGMSGLEAVEK	AK(1)EHIQSIDYK	LALNK(1)QILCK
FK(1)GVDMK	DFNK(1)LQQFAVENK	LK(1)VPAINVNDSVTK
GCFTAEVPDFVGQHVK(1)AADK	FQNFTDVAK(1)AK	DFALQK(1)FAK
ILDEASK(1)K	ITNVPISSSPK(1)DFNK	ELADFHK(1)AHGGK
K(1)HYILLESLLR	PGADSDIGGFGGLFDLK(1)K	YAGEVSHDDK(1)HIIVDGK
K(1)ALPSLTSDDVK	VLK(1)NLEESGEK	DSLGALSK(1)ALK
LGMSGLEAVEK(1)LGIEK	WFGK(1)QGNVPYEDILK	AIDLFK(1)EK
K(1)NNSIDFVFDPK	EKFEEDIYNDK(1)SK	SAGVQGSK(1)VSK
LGIEK(1)YNEECR	ELVK(1)ESMSPENR	TVK(1)SLVDNMITGVTK
LK(1)NYPDPTLIMQR	YFAELK(1)R	ASGEIVSINQINEAHPTK(1)VK
MQK(1)VIEMAR	YYK(1)AADEQR	LLTTIADAAK(1)GYK
NCVVNGIVLAEDGK(1)K	DK(1)DISVR	AAGFLLEK(1)ELK
QLFDK(1)GLVYR	K(1)SATDFLR	LK(1)ELGVK
SIGLK(1)SPLK	LIIFNNIK(1)K	TAQGK(1)EFGVTK
DK(1)DYFPIIVVGNK	FVEK(1)AATNLR	DK(1)TLISWK
EYK(1)LVVVGGGGVGK	LK(1)LLDALR	ICSHK(1)GVNLPGTDVDLPALSEK
FIETSAK(1)SR	LPIDLVNSK(1)NEALK	YSNETK(1)K
QFGCK(1)FIETSAK	ISPK(1)ADLAWR	EAAAVAEGK(1)SK
VK(0.999)DK(0.001)DYFPIIVVGNK	NK(1)WVSDNR	IATDENGK(1)SK
YNK(1)EMSSYPSGSGAAGTR	YFDYEK(1)TWLTR	K(1)AEYFAK
AK(1)DPVGHDVEK	DSK(1)TVVELFGHWK	VVK(1)AAAEGK
YAYVSK(1)YQK	EFQK(1)IGIEAIDVAK	GLVK(1)HLEGISDADIAK
AALLTK(1)THK	HQLVNNK(1)WFDTLTVK	QTVAVGVIK(1)SVDK
HDPK(1)TIEELHK	SFIGK(1)GYAGTLLPPVIQR	VYK(1)VGDIVDIK
TIEELHK(1)TSQK	VLNPK(1)VSFDNLDVFAR	ITDFIK(1)FDAGK
IGAYK(1)YLECSAR	K(1)IIDVTQSK	VTK(1)AAQK
K(1)LVIVGDGACGK	K(1)LIDIFGPEHIQLRPR	TPVTLAK(1)VIK
AVK(1)NPMAVDGTSYVIPTSHNVLSSPGVTAR	YAGDGGVFGWDFK(1)R	AK(1)EFGILK
FVK(1)YGLTSDALR	YSVILPTYNEK(1)R	INFGIEK(1)AK
GNDFILNGK(1)LR	HK(1)LSDAISEVAK	STFVLDDWK(1)R
HVVYDCPNAK(1)LMEQK	LTNK(1)SVPR	GLDATK(1)LYVSHIQVNQAPK
K(1)LTETYMEIIK	SVAK(1)WLAFPNVK	SVDK(1)TEK
LTETYMEIIK(1)AR	VIIGLAK(1)K	VSK(1)QQAK
K(1)TTVYLGTK	VLQESTWSK(1)SVAK	ILDWYK(1)SSTGK
LDLHAK(1)VIK	VK(1)EIVGQLENASAK	YAK(1)ACDDK
VIK(1)ETLR	QATYFDK(1)R	GK(1)SQEDAEK
SFVEFEK(1)R	DK(1)NDSYTPER	ALK(1)QEGAANK
VLGSDLPPLTYDNLQK(1)LDLHAK	GMFK(1)EIQR	AEAK(1)AQGVAVQLK
ATNNHMHNLTTLIK(1)R	IDHYLGK(1)EMVK	FK(1)EEGVK
EGTDDDTK(1)ECPVPEQIK	IQFK(1)PVAK	LLQTPIDMSLK(1)PNDAESEK
HYPK(1)GLTWNQESGIDAQEALR	PVAK(1)GMFK	LEETK(1)ESLQNK
K(0.998)PK(0.002)PESMR	ISEHFK(1)GGDEK	INSGTFVK(1)VTK
KVDK(1)SEMTHK	K(1)TFPALFGLFR	FPGQQK(1)IILSK
SEMTHK(1)NPSLR	LVSYISGPYDTDEGYK(1)K	VFAAEK(1)LGSK
TYLYVSTK(1)AR	SEDGK(0.999)K(0.001)PGYLDDK	IETGNFSWASEGISK(1)K
LNK(1)SASNIHAQPK	SHLEDEEFK(1)QR	GLVK(1)SPIK
SASNIHAQPK(1)ICFLER	EELLYNK(1)EK	ELTEK(1)EQQEDK
SLLADK(1)ATNYSVVR	ALK(1)EDDDFK	VDFNVPLDGK(1)K
AK(1)THEYAEAICK	EDDDFK(1)SNLNDPVYTLGK	ALGIK(1)VTNPK
THEYAEAICK(1)R	AVEAANK(1)GCEETK	K(1)AADALLLK
APIK(1)WEPVDVTPILK	GCEETK(1)NLHASFGR	TSK(1)DIAVLR
WEPVDVTPILK(1)DGK	FLDTPTNAPGWK(1)PK	GTVGNSHK(1)TTK
ATFDTLAEGK(1)TLTGDLGGK	PK(1)IYDSEIWDSQNK	DVK(1)IIVK
TLTGDLGGK(1)AK	GLAGTAFIHK(1)ILGSASATSPDVDLK	FTK(1)EQYAAESK
ATIMK(1)MSDGLFLNTAR	ILGSASATSPDVDLK(1)SLSDLGHAINK	VTDVIK(1)ILK
DGK(1)TTIPEEAIK	IK(1)PIPNIDELIQK	VLDPVSAK(1)K
TTIPEEAIK(1)SVQK	NETLTSSDLK(1)IDGQK	K(1)YGVTDK
GPLATPVGK(1)GHVSLNLTLR	TGDLTK(1)AVEAANK	TGNDPSHIAK(1)HFAALSTNETEVAK
IQK(1)ATFDTLAEGK	TLIDTLQPFVDALHK(1)TGDLTK	VATTGEWDK(1)LTQDK
NYVALK(1)GPLATPVGK	VLLDEEPK(1)ITR	FAAGTK(1)ALLDEVVK
SVAGYK(1)TPYDNVDTVLIR	LITISGEAPLVK(1)DISGK	YAGEVSHDDK(1)HIIVDGHK
SVQK(1)NYVALK	YQLVGK(1)ITSVNK	LVITK(1)LHLDK
VVHK(1)ATIMK	EK(1)EAFEWSK	LESHK(1)LIFFK
ALAVK(1)EVEYLR	FWHGK(1)SEVK	K(1)GDTYVSIQGFK
IQK(1)QILDDER	SYIYFTDYK(1)R	IGPLGLSPK(1)K
K(1)AQAAESASHR	SYK(1)LSSTLLGHEQDVK	ALNAGK(1)ICSHK
K(1)SEQIANLEK	ANIMK(1)LGDGLFR	VK(1)ALNAGK
LK(1)AEGADGETMSVLK	FAFDFALK(1)NNR	DLEGK(1)ALLK
LK(1)FSTIATLR	GILYTSTGK(1)SAK	DK(1)AETLK
EK(1)LCYVSYDLELDKK	HLGLNDHADK(1)ISK	PITGASLDLIK(1)ER
ELK(1)QLWLTR	HVGLDIK(1)GK	AADEAFAK(1)K
ILLTEPPMNPLK(1)NR	K(1)LVTAIHK	LFTAIMNFK(1)K
K(1)ILLTEPPMNPLK	LVTAIHK(1)ANIMK	YK(1)VLEFHPFDPVSK
MK(1)IDPTGR	NIPGVK(1)GIYDGIDFALVR	IGLDCASSEFFK(1)DGK
DTFPYCK(1)ALK	SHGVDEAVESLK(1)R	IGSEVYHNLK(1)SLTK
EGAEQSAPQAEHSTK(1)QDAQQGSHQGQEVQNSPK	VGLK(1)GILYTSTGK	AEK(1)DAVSVFGFR
EPYGPK(1)EGAEQSAPQAEHSTK	YTVTLIPGDGAGQEITDSVK(1)QIFK	SIHILK(1)VAEIEK
K(0.765)EPYGPK(0.235)EGAEQSAPQAEHSTK	FK(1)DDLPLLIVHGTNDNINDIK	AVGAHSDLLK(1)VLK
K(1)VAQEIINPGPK	GDALLKPEYVAK(1)FK	K(1)SSAIVNK
VAQEIINPGPK(1)VVTTPYTCDQVK	IDSK(1)LNFDYITSNER	AADALLLK(1)VNQIGTLSESIK
QEQEAEQASEAAPEK(1)K	LLPNFK(1)IDSK	PTSTTETVAASAVAAVFEQK(1)AK
K(1)GTIMYQLLDK	NYIIEHDK(1)K	K(1)VYPDVLYTSK
HVPAPHTIK(1)DLLK	VPQSVSYK(1)GK	NWFLSK(1)TGNDPSHIAK
IDISK(1)NTQK	WK(1)NYIIEHDK	SIAPAYGIPVVLHSDHCAK(1)K
IPALTDTFTDGQK(1)IR	MWGK(1)IQTIGYGTALK	TAIEVENTSSSK(1)ELK
LYGVLDK(1)HLSTSK	DIVEK(1)LASLPFQK	TISLK(1)TPLK
AK(1)FETHVR	LASLPFQK(1)VAHR	IMYVDYK(1)NITK
EACGFEYTNK(1)LQR	AGK(1)ASLFAQGK	DLTQLK(1)K
HVQLVQEVIQQVK(1)SR	ASLFAQGK(1)R	SAHLVFDDANIK(1)K
IK(1)DGLDPLR	AQLPLK(1)R	ECINIK(1)PQVDR
K(1)LLLQSAIVR	CK(1)HFELGGDKK	VADAK(1)QLGEWAGLGK
K(1)NVYDVYTLHLVK	HFELGGDK(1)K	AAGHDGK(1)VK
LDEEK(1)AR	HTQHK(1)VTQYK	AAATAAMTK(1)ATETVDNK
LK(1)EACGFEYTNK	VTQYK(1)AGK	SVVIHAGQDDLGK(1)GDTEESLK
LVHVSSVSDDAETSMISK(1)LK	LECVVCK(1)TK	DGK(1)YDLDFK
VESDDTHK(1)TIEEDRK	TK(1)AQLPLKR	K(1)QAIVQK
VGLYLHPDIMK(1)R	VNVPK(1)TR	DLHLK(1)PVVSVK
VYFEK(1)PFIAATR	TYK(1)GGLNDFLNSVTR	VDLSK(1)FSLK
WK(1)DDFFMK	YYK(1)NNLTDGSR	GISFK(1)LQEEER
WKDDFFMK(1)VHEK	FPTDK(1)FR	TLDENYGK(1)K
YTDSLLK(1)K	GLTGILK(1)LK	VLAK(1)VIGK
YTTAAK(1)YVNHLFR	GVFPGENAVYYDFYTHK(1)K	EK(1)HIEFQK
DTASSFWVANIK(1)R	MFK(1)DWYER	SYFHEDDKFIADK(1)TK
IGGSAGTELQSDK(1)CSK	QK(1)FTAGK	LNK(1)TFTNYDGSK
NIK(1)ITGEVWPLLMAHGEK	QK(1)LDTTENGHK	ACDDK(1)IMYVDYK
NVK(1)DFGAK	GVGK(1)GVGALGK	VAAK(1)IAALAGQQ
SAGAK(1)GDGQTDDTAAIQK	VGNVGVGVGK(1)GVGK	EK(1)YIDLSHVK
SKPQYAEYAASSFVSVK(1)SAGAK	ASK(1)VLIER	AK(1)ALGIK
K(1)VLILTVDGR	FYPK(1)LTLDFETNKR	SK(1)WMGK
QENLK(1)EHLR	LTLDFETNK(1)R	NPESDK(1)SK
LDHVEK(1)QVVTHR	GISFK(1)LQEEER	SLGVK(1)SLGGGAALK
ASALAAAAEAK(1)ER	IAGYTTHLMK(1)R	AGAFITK(1)SATTLER
LENHELQNK(1)AAR	IQK(1)GPVR	IATAIEK(1)K
LK(1)FIFGQSQQENAR	LTSEIAVIQSK(1)R	YGLNHVVSLIENK(1)K
LLQFK(1)EEK	NK(1)IAGYTTHLMK	EK(1)LAEVYK
AMIDK(1)LR	SLGFK(1)IPVQTVSISAQR	VPLIK(1)VADAK
IAADENLK(1)K	GAPLAK(1)VAFR	FLASK(1)LGDK
K(1)EIQASITK	GAVSGQK(1)AGLIAAR	LIGDAAK(1)NQAAMNPANTVFDAK
AAK(1)DISQLASIR	GVAMNPVDHPHGGGNHQHIGK(1)ASTISR	TPTAAAWDSPESHIGVAK(1)K
DEFSYQEMITHLAMNSHPNPK(1)K	GVVK(1)QIIHDPGR	NVPLYQHLADLSK(1)SK
K(1)VLVIGGGDGGVLR	IDKPLLK(1)AGR	AVK(1)ELYEVDVLK
K(1)YLPGMSIGFQHPNVK	K(1)GAGSIFTSHTR	EAVAALK(1)AVGAHSDLLK
VHIGDGFQFLK(1)ER	K(1)IISSDAR	TATVK(1)INK
VNQILHHEK(1)SK	LREETFIANEGVYTGQFIYAGK(1)K	FLK(1)SGDAALVK
FNK(1)QDLVK	NSWPK(1)TR	IHQYLFQEGVVVAK(1)K
FNLISK(1)SDIR	TSGNYVIIIGHNPDENK(1)TR	HEEIDTK(1)NLYVIK
GSDVK(1)DISVAEEK	VK(1)LPSGAK	YK(1)GNFTEFVK
K(1)ENAQPEPPR	HFANDEFK(1)R	LAAYNK(1)K
WYPHTPGAHK(1)PDVLR	RPGLSYLVDK(1)R	LTK(1)LSK
YFK(1)DATFDALR	TITSK(1)EALSSHNLLR	ASGAFTGENSVDQIK(1)DVGAK
DTK(1)PYLVK	YEHLVLFPSSK(1)K	LTAFLK(1)DTTDSK
DTKPYLVK(1)SLPDVK	AEAYQAGK(1)TQGYEDKDISASTVPR	YEDVVAK(1)LEDK
FFK(1)NFQEIFGIK	AEYHDLSNLK(0.999)TK(0.001)PSYPEGTVEK	VADLIK(1)K
NFQEIFGIK(1)NYK	TKPSYPEGTVEK(1)GGDLETVK	LTAATNAK(1)Q
FLNK(1)DTK	ANAEK(1)NATASHVPR	K(1)ATAFNK
NYK(1)IYVTGESYAGR	DAADYDK(1)K	ADPAFK(1)PTEK
AILDK(1)ITESTLR	DADNYNK(1)QHGFVSGNSK	LLPYWQDVIAK(1)DLLSGK
TYTQNK(1)GLCEDLTEGK	DIYAGIDK(1)NSTK	K(1)PQVTVGAQNAYLK
HVLTVHPTSLK(1)SR	DLYSQGYTK(1)GK	STTTGHLIYK(1)CGGIDK
ALLESK(1)GFR	DNVLATK(1)IAR	TIK(1)VWTIK
DQK(1)SLLLLGR	DTQGGVLGATK(1)TDK	ALASK(1)YNCDK
RREEIMDGLSK(1)ISGQFR	TDK(1)DADAYNER	HFELGGEK(1)K
EILK(1)LNEPIK	DVEDYNK(1)QHGFVGNK	VVIVK(1)PHDEGSK
ELIEESK(1)PDMTK	EAYQAGK(1)AK	SLGVK(1)DTTHIK
ELIEESKPDMTK(1)TFESHAGIAHTR	EVSENIK(1)SDK	GITIK(1)STAISLYSEMSDEDVK
ELK(1)ALLESK	GLK(1)DELYQAGYNQGK	NAEQHNLVK(1)K
FDHFMQK(1)EIFEQPESVVNTMR	GLKDELYQAGYNQGK(1)DIYAGIDK	YPDPNIK(1)VNDTVK
FETETDTECIAK(1)LAK	GLNTTGSTNSGLHPTLK(1)EQLYNEGYTSATTGHPYLGK	ATK(1)EFK
PIVICNHDDPEFSSAQTEK(1)IEVPK	GSGK(1)YFDPK	EAGDK(1)ISYISDESK
GK(1)FDHFMQK	GVYDISDAQGK(1)DIPR	YDLDFK(1)NPESDK
GSQFPTALEGALK(1)IK	HGYEGDGGISSQPPVK(1)K	AFQK(1)DAK
IK(1)EISYLHCEAVMSGELK	IWEK(0.999)DAADYDK(0.001)K	SDLVNK(1)K
GYDSAGFAVDGDK(1)K	IWEK(1)DADNYNK	DTTHIK(1)FASDPGCAFTK
K(1)NEVCAFK	IWEK(1)DVEDYNK	SK(1)WLTGVELADMYHSLMK
NEVCAFK(1)EVGK	IWEK(1)ETDDYNK	AVYAGENFHHGDK(1)L
K(1)GSPLVIGVR	K(1)DTTLGR	AVPDSK(1)IR
K(1)SATGLLAPPDK	K(1)ETTLSHDATFDDK	DYVLNK(1)K
SATGLLAPPDK(1)SLLHR	K(1)ETTLSR	LVLVGDGGTGK(1)TTFVK
K(1)VLYLEDDDIAHVHEGQLNIHR	K(1)HGFTNQTDSLIQEAAEVDPSITQLPAHK	K(1)IYNYYK
K(1)YIIDTLLNGLSR	LDAK(1)GVDLTTGK	ELK(1)TLLINK
LDVANK(1)QVTLGGLR	LFHYHAK(1)HGVSSSTSQK	NMSVIAHVDHGK(1)STLTDSLVQR
LK(1)ELIEESKPDMTK	LK(1)QDIYEHGYAK	LAEVYK(1)AEK
LTK(1)DDGTSNVR	LQK(1)THASVVAK	IEEELGDK(1)AVYAGENFHHGDKL
QMCAK(1)FFK	THASVVAK(1)VK	TTK(1)EDTVSWFK
QHHPHTPK(1)VSSR	NAFK(1)SDK	FPEPGYLEGVK(1)TK
VMK(1)QLSTFHWER	NAIAGAVPTGEAYQAGK(1)AK	NK(1)IHQYLFQEGVVVAK
VPNLGDTK(1)R	NK(1)SAYNPGGVSAVFEENTTGPQATK	FDSSK(1)LEASTTK
AEGEAESAEIISK(1)AVAK	NLAYEEGK(1)K	ENDAILVDAK(1)SGDAK
AVAK(1)AGSGLIEIR	NLAYEEGK(0.076)K(0.924)K	AETAAQDVQQK(1)LEETK
AVEQK(1)QIAQQDAER	SATSTESNYDSGK(1)PYSSSAEK	VFAFFK(1)K
DGGK(1)STSLLLGLR	SSDGK(1)FFTK	VALTVLSHSK(1)VSAK
EIAQTLANNPNVTYLPGNEGK(1)DGGK	SSSK(1)GVYDISDAQGK	IGYDDSAK(1)GFDYK
RIDATK(1)EIAQTLANNPNVTYLPGNEGK	TDK(1)NAIAGAVPTGEAYQAGK	K(1)DIFVVSK
LSGVQEK(1)VVNEGTHFLIPWLQK	TEAYEAGK(1)DK	GAQTYVK(1)K
VLHRPDVPK(1)LPVIYQTYGTDYDER	TK(1)AEYHDLSNLK	LTSLSTVSSDGK(1)SK
DVFHSILK(1)HGDLPALEEER	VDPAISK(1)LPPHK	SDVMSVDIDK(1)K
EAAK(1)SSGAADGTMK	VDPTISK(1)LPQHK	TK(1)NIVEFHSDHMK
SSGAADGTMK(1)VEVAQSAR	VYK(1)DQLR	SDDNADALK(1)K
FVEETK(1)EAAK	YSVDNK(1)NLSGR	VK(1)IGLDCASSEFFK
GYEGGFGVGLMK(1)K	YTDGAETVK(1)GSGK	LAAYHAQTEPIVDFYK(1)K
K(1)AWHLGPPGAGVSGK	FK(1)NGFQTGVAK	LLNENEK(1)AGVK
LFIDTSTIDPASSK(1)EIANAIHSTR	GK(1)GTPSLGK(1)R	EDVQK(1)FR
DK(1)ILNHLGADHVPLVVVGNK	HNK(1)SHTLCNR	LVSLPFQK(1)VQHR
K(1)IAIVGSR	K(1)TCSSCGYPAAK(1)MR	K(1)DELTLEGIK
SDLK(1)SEQR	TCSSCGYPAAK(1)MR	HIEFQK(1)TGPFEVGVHVLPK
K(1)CANSLR	MAYLK(1)HVTR	VIVNDDLDK(1)AYK
K(1)EHVLHCDIHPGDR	SFHVQK(1)K	DEEQVK(1)AEGATGGLVPHK
LASHGK(1)TPTTMPADLAAR	SHNWALK(1)AK	GLMLK(1)DQDLSK
PIVHGALGTLLQHK(1)K	HLK(1)SFFVK	SLTLLK(1)ENVQSGK
VMSSEK(1)LLFPR	SFFVK(1)QK	TLISWK(1)LTGDDQK
DVEAYK(1)NDGVK	IDAYEK(1)QDHSNEYFK	LQQTAFDK(1)K
HK(1)QYAVEGVQFHPESILTEHGR	IFFDVAQGSANEYVDSK(1)STR	NEATPEAEQVK(1)K
K(1)FALDESSIAR	LDK(1)IHWEQEHMR	LQETNPEEVPK(1)FEK
K(1)PTQLVISPGPGHPETDAGISNAAIK	MVDDLTGK(1)VNQLYDK	SFHVQK(1)K
KPTQLVISPGPGHPETDAGISNAAIK(1)YFGGK	VNQLYDK(1)LDK	AK(1)QGFVIYR
K(1)TSILNK	CK(1)TEICGICQHK	PK(1)AMSVK
TSILNK(1)IYDHR	TEICGICQHK(1)SWTGCGK	ALCTGEK(1)GWGYK
TSILK(1)HDGK	SWTGCGK(1)HVHEIMDISSK	K(1)VIGSFK
DYCEEK(1)VR	NPITDHLPTK(1)CR	VVVFEDAPAGIAAGK(1)AAGCK
EFLALDPK(1)PQWK	AK(1)DIFLK	SK(1)VVVFEDAPAGIAAGK
PQWK(1)GQDLLIK	DIFLK(1)AK	AK(1)VDEGSDVLNTWK
GQDLLIK(1)SK	ILITK(1)SEIENK	LAEGK(1)ISDSEK
FLLSK(1)VGGSSNRPVPLELLHSFK	K(1)SQVQVAIVK	VAVVAGYGDVGK(1)GCAAALR
PVPLELLHSFK(1)R	SK(1)IAEIEASHK	MK(1)QIAEDYLGTK
GSVFVEFATEEK(1)QK	FLPK(0.001)PPSVGPK(0.999)PK	TGTLTK(1)NK
GVPVVQSTADDATAGQK(1)R	FYIGPDK(1)LLPLER	FINSEIEK(1)VIR
IVAAAAK(1)LGEQSAK	AQLDYQK(1)IIR	AFIGTK(1)IHAPQSVYPELR
LGEQSAK(1)AEEQK	DGGAVIPK(1)R	LEVGTETLIDK(1)SK
K(1)DYCEEK	DTIK(1)HIGYDDSEK	ESLVDGIK(1)R
K(1)GEAPTEDAEEAR	HIGYDDSEK(1)GFDYK	SPNIVFADAELK(1)K
K(0.008)VPLPESVTEK(0.07)PDPSVTK(0.922)VFEDQAMSR	EIIEHVIK(1)K	FPDENFK(1)K
AWIHVAELSK(1)R	K(1)VIPEHLLDDK	K(1)DEIPVLLEK
ALAVVTTK(1)IDK	IIVDTYGGWGAHGGGAFSGK(1)DFSK	STNASK(1)ALSATK
ALCNLELK(1)NYR	K(1)EIIEHVIK	AAK(1)IAPR
EK(1)QLLSTALR	K(1)IIVDTYGGWGAHGGGAFSGK	IFASNEVIAK(1)SR
GLALDPK(1)NK	VIPEHLLDDK(1)TIYHIQPSGR	GDSK(1)IFR
IYVIPTSK(1)SAK	PGVIVK(1)ELDLAR	VEVDSFSGAK(1)IYPGR
LINK(1)PEEPVSVR	PIYFK(1)TASYGHFTNQENSWEQPK	QYATVSK(1)THK
NPLLK(1)ELKPSGTVK	TASYGHFTNQENSWEQPK(1)K	IPPK(1)PR
AK(0.001)PTVK(0.999)PAAEK	TTSK(1)ETFLFTSESVGEGHPDK	DGAK(1)FIEVR
AKPTVK(0.002)PAAEK(0.998)IESATGVK	WVAK(1)SLVTAGLAK	GTLTK(1)NLK
IESATGVK(0.961)K(0.039)PK	TK(1)SIQYENDEK	NAGLGFK(1)TPK
AQSFK(1)QVETK	CISILSNLWHAPGK(1)VDK	LGLAK(1)SVHHAR
FTAVK(1)SGIPAQVSGSEGK	VDK(1)VTGNR
SGIPAQVSGSEGK(1)SQK	EAFIDAYDSHK(1)NIPQFEIPQNSSNEQLIYK
K(1)QQVQEAEAER	FLEESK(1)YFDVVSVIHHK
K(1)TTSQLEAEESK	YFDVVSVIHHK(1)LSDSEK(1)K
TTSQLEAEESK(1)R	IHK(1)LLAAIASGGVAEVK
K(1)VEEKPAFEYK	K(1)EAFIDAYDSHK
KVEEK(1)PAFEYK	K(1)TPQAQLR
LLEK(1)QLHTAR	LDSK(1)LYTINEEFKPGLPVVAFR
TK(1)LVAPQSNAWQAK	LESQILK(1)K
VTGSMEAPQK(1)K	LIPVTEESGHLIDVSK(1)IK
VFISPEAMACYTK(1)IHTLLK	VLSK(1)HIDALR
ESIANLK(1)DK	AK(1)NAILAIVK
GHIENYGVDPATGK(1)SASYSATSVLK	DSEETK(1)GHSEVELTGSK
MPTWLISPYTPK(1)GHIENYGVDPATGK	GHSEVELTGSK(1)SALK
SFDNILGGVK(1)R	GDDEHIK(1)VAK
VSHSPAFDHLIGPK(1)K	HVK(1)AVASVLTK
WCSVYK(1)DFDSVK	IAAAQASAK(1)K
AMIHTLAAK(1)AR	ILTFVK(1)QETK
DLK(1)NVQR	ISFNIPAK(1)LR
DWAK(1)VTNYGK	ITGLPDK(1)IDSAK
VTNYGK(1)R	K(1)AIVNQVNK
MAELQK(1)QVAAEGGFK	K(1)EIESVLADAK
ADANDDFMICK(1)LK	K(1)IAAAQASAK
AMIDAGEIAGLK(1)VLR	K(1)SNTFITVPR
DITSK(1)ELK	SIK(1)VEPIYHR
DK(1)IDGVYAEFASEEEK	TEVTITGVK(1)R
DKIDGVYAEFASEEEK(1)DK	TFLITGRPDEVK(1)LAK
DKIDGVYAEFASEEEK(0.037)DK(0.963)LR	VEILDMSK(1)AHK
EAISK(1)FFGK	VIGPQGSK(1)VNQIR
REELETMVK(1)PLLER	VK(1)FIGDK
EK(1)FSATQLAAMYLTK	VSALAK(1)R
EK(1)IEAER	VVVEEVPIPK(1)IK
FSVK(1)GVK	FEK(1)GELEAVLK
GVK(1)ADANDDFMICK	IIEVK(1)SVLR
GNVMPSTK(1)ILTFYR	SAIYK(1)ALQSK
HIGEGAK(1)TQEMSNLK	LPINNPK(1)VK
TQEMSNLK(1)NTVGNLK	NFK(1)LLEELEK
K(1)AEEEAK	AFEEK(1)HQAGK
KAEEEAK(1)K	APLK(1)VTK
K(1)AEETKPDEEMK	K(1)VVIVKPHDEGTK
KAEETK(1)PDEEMK	NK(1)WFFQK
K(1)GDLPISTGTNSVDQTVK	WFFQK(1)LHF
KGDLPISTGTNSVDQTVK(1)ETWIER	SGK(1)VAIVVR
K(1)GELNVK	VK(0.513)PFVK(0.487)LVNYNHLMPTR
KGELNVK(1)ATAYDR	VK(0.071)PFVK(0.929)LVNYNHLMPTR
K(1)NELESTIYELR	FIIFAENPK(1)DHR
K(1)QPFDLEAR	LK(1)ESQLPR
LDLPGPEEK(1)PR	SK(1)ICDSMGTPQR
LIAETDEK(1)K	ALYNK(1)YLDALK
LINDTTATALGYGITK(0.943)LDLPGPEEK(0.057)PR	VGQAVDVVGQAGK(1)PK
LK(1)PEDIDTIEMVGGCTR	VPEDVYK(1)SHLENSK
MDTDAPEGEQPK(1)K	ELATIVEIIDQK(1)R
NK(1)GIDIITNEVSNR	FQVMVLK(1)K
NTVGNLK(1)R	K(1)WAAADIDAK
QAILK(1)AQEEEAAK	WAAADIDAK(1)WAASGWAK
SVYVAK(1)LDEIR	SSTVK(1)AANWR
VPAIK(1)EAISK	VLIDGPK(1)IQR
YAK(1)PDMLPGK	WAASGWAK(1)K
YAKPDMLPGK(1)INPWIGR	ALNK(1)QFGK
FEK(1)GDVAK	DVGADGQPTEELK(1)ALNK
K(1)VVLATGVR	K(1)DVGADGQPTEELK
NAK(1)TQHMHNVLGWDHR	IKEEYPDVLIK(1)R
EAASPHVISLLDSLK(1)VDGGR	K(1)SANAWTLR
TLGTPDESTWPEAK(1)K	LEADGK(1)EFDSSYSR
EIGAVK(1)YLECSAVQNR	TK(1)SGDFISVHYSGK
KDDELNDNPNAITFEQGLAK(1)AK	GLLLYGPPGTGK(1)TLIAR
K(1)MVLLGDGACGK	TK(1)FPGLFK
LVLTALK(1)CDLR	DLTNHLSK(1)ILSER
ASK(1)CVHK	DSYVGDEAQSK(1)R
DEEK(1)CVYHPGQPIFHEGSK	EITALAPSSMK(1)VK
GCGK(1)EFTDPDEDCLYHPGPPVFHEGQK	VK(1)IIAPPER
GKPAGEEK(1)VETVR	HQGIMVGMGQK(1)DSYVGDEAQSK
HLFVGK(1)GK	MQK(1)EITALAPSSMK
LELK(1)LVK	QEYDESGPSIVHHK(1)CF
LVK(1)ADGTSWPVLR	VAPEEHPVLLTEAPMNPK(1)SNR
SDDK(1)WTGER	YPIEHGIVSNWDDMEK(1)IWHHTFYNELR
VLGTK(1)LELK	DNINK(1)VAER
AK(1)MENFWVLAK	ALK(1)GPQVTGESPITDK
AVHEHLDELK(1)R	GPQVTGESPITDK(1)K
EDSTLNPLSPNFK(1)AK	AWPHIK(1)DIFQDVAAK
GHAQPTGSHDVEK(1)SPEVSSAAK	DIFQDVAAK(1)SDGEPCCDWVGDAGAGHYVK
SPEVSSAAK(1)TDEASSK	CLSAMK(1)AER
IMGTGK(1)QK	DILYYNDPTDGK(1)PLVEK
QK(1)IQILR	DILYYNDPTDGK(0.006)PLVEK(0.994)ILDTAGQK
K(1)TGYVQQQDLHLHTTTVR	ILDTAGQK(1)GTGK
SK(1)GEVLLFR	DYFGAHTFK(1)VLPGQENELLK
TDEASSK(1)EATGAIQR	VLPGQENELLK(1)K
NLGLDHAK(1)VNPR	ELVDQLK(1)RPR
RAEAAQK(1)AGWFDDEIVPITTK	FEDK(1)EIGDVFATWNK
SK(1)AIELNQPILAK	FLENEAK(1)GK
VKDPK(1)TGEVK	GK(1)SILGAHSIK
VMGIGPTAAIPK(1)LLSK	SILGAHSIK(1)ELVDQLK
YGTTVEALSK(1)IR	K(1)DEWIHINWTGR
AELGNSAATK(1)R	K(0.5)K(0.5)PDLENLLLYPFFNDAITK
EVVK(1)ALR	MVHNGIEYGDMQLICEAYDLMK(1)R
ADTYGTYWYHAHDK(1)AEIMDGLYGPVHIR	TGPSLMPGGNEK(1)AWPHIK
EAK(1)EASPESFLETPVYR	VEASK(1)ALK
HSNK(1)GFLLGTGHGK	VGK(1)FEDK
LDK(1)EPANYK	YEELAK(1)K
LDKEPANYK(1)MR	LVLLGESAVGK(1)SSIVHR
YSVMVK(1)LDK	SAK(1)SLQPLFDR
AHDK(1)FLVSMYVLTEAEGGR	TSTGIYIPEK(1)NQEK
DSEVEIVGGSFEPK(1)K	NLTLVQLNPMYHIK(1)GK
GMVIAVPGSTK(1)AHDK	AVGAHK(1)DVVK(1)VIK
HQSEK(1)GLANFLEYGAIDK	DVVK(1)VIK
K(1)DSEVEIVGGSFEPK	AYAAEK(1)VGSAK
K(1)SCDESR	VGSAK(1)VEQAK
TK(1)VTDIETFK	TK(1)DAVAVLK(1)AVGAHK
VTDIETFK(1)K	ELPLVVSNEFESVTK(1)TK
QVGVQK(1)IVVFVNK	GPLVVYAQDNGIVK(1)ALR
RDDIGK(1)DR	LINSAEVQAVVRPAGEK(1)TQK
TK(1)PHVNIGTIGHVDHGK	LNPYAK(1)AYAAEK
TKPHVNIGTIGHVDHGK(1)TTLTAAITK	MFAPTK(1)TWR
TTLTAAITK(1)HQSEK	NK(1)QVLLR
VMPGDNVEMILK(1)THHPVAAEAGQR	NVPGVETASVK(1)HLGLLQLAPGAHLGR
AFGMK(1)IQYHNR	SIK(1)SGYTLPSNIISNTDVTR
HIIGEK(1)EFQK	VEQAK(0.99)VK(0.01)PSK
MK(1)DGVVIVNTAR	VKPSK(1)GQFAEVLK
GLYYGSYK(1)SPR	VEQVK(1)ELPLVVSNEFESVTK
ILK(1)SHPLLK	WNVK(1)VNHNEK(1)R
STSFITLK(1)QPSEWQER	AIPLLDK(1)AVFR
IYETGQHLDYLK(1)K	EK(1)TDSQPSYVK
NFVATK(1)SPIAHK	LQIEFAK(1)ER
LGGQTSK(1)SLDK	EK(1)IPDPYK
SLDK(1)GSVELIGPYGLEK	FDAEEKPGPYEYK(1)QI
DLK(1)IPAIILQK	GLPWSIGK(1)GFDTFLPVSK
IPAIILQK(1)DK	DALSAFEK(1)VEDADAK
K(1)LISNEYMSLYK	DESGIENNIISK(1)DHLK
LLFTK(1)LQFIK	EAK(1)LAAGVDGPVTVEK
NINHNNLVDK(1)NNSPIQLISQLK	EEPHHPSLAGEPGIVIPK(1)EK
NLTVSNIILK(1)K	EK(1)DALSAFEK
AYFETMQCK(1)SEK	INVPEDELK(1)SQK
SEK(1)EPLVR	LK(1)TTGLPESK
LNDFVK(1)GLSWAR	SLHYTFK(1)WPK
TSDASQLSPFCQLFTHNEWK(1)K	ASDIPQADSASTSGK(0.001)PPSTK(0.999)QIYQSR
VIASGEK(1)FIEGFQQAK	FENHWK(1)GYVNDDDWK
VVPLHGCDVDK(1)LGR	GVYK(1)NAWK
ASK(1)HPNPLAK	IIK(1)DDFIK
HPNPLAK(1)R	IIKDDFIK(1)K
FIDIGNTVQK(1)QYHGGALR	LQEFASSK(1)GK
GDK(1)LGQQYQTPASAIGR	NEHPDGK(1)FEHDNFK
K(1)FIDIGNTVQK	K(1)QILLER
K(1)TNVTVSADVTTTR	LNPK(1)EYLTITAVR
LFEIAEAK(1)K	WFDLSK(1)IHDIEK
FAGLK(1)PTVR	WVQFEK(1)ISK
KPNLTLEFHDYLALK(1)K	YLHFYK(1)R
K(1)VLFDWADSYDAK	CK(1)ECGHR
K(1)VDGVWK	APIVIADPTYFPENVK(1)K
KVDGVWK(1)FAGLKPTVR	IAK(1)VPSNAK
TQHLLGESWWEK(1)ISDTEVIGHHQLR	VPSNAK(1)EALASSLMGIFEK
VEK(0.994)K(0.006)PNLTLEFHDYLALK	K(1)FAGVVTK
EGDNSEASFGGVDK(1)NHYTGELTK	K(1)VLHIDR
NHYTGELTK(1)IPLR	SYDASSHFESTTDDVK(1)DIYFR
GFTGQYSIECDK(1)R	AVAVVIDPIQSVK(1)GK
K(1)GFTGQYSIECDKR	IDSSVYETIGK(1)HK
K(1)WYSVYDLGNNAVGLAK	EIK(0.052)DIK(0.948)EFVELAR
KWYSVYDLGNNAVGLAK(1)AK	K(1)LQQSLPPTLK
VVK(1)QDFAEATNEPGLAFAFGR	KLQQSLPPTLK(1)ITNL
TATVVDK(1)CMGCK	SDIK(1)SAIVK
FSK(1)SIGWADEEGR	SAIVK(1)VNAK
GEITACGIPINYNASK(0.978)EWADK(0.022)K	VNAK(1)VNANGK
K(1)VILFALPGAFTPVCSAR	YQYTLVVNDASK(1)AK
HVPEYIEK(1)LPEIR	K(1)AADNVPDQIELAR
ITYAALEPAK(1)NHLEFSSAETVLK	K(1)QIYDIACK
NHLEFSSAETVLK(1)HL	LDSFSK(1)VLAPGLR
YALVIDHGK(1)ITYAALEPAK	NLPANPSHK(1)THIFFR
AEK(1)TGHSGTLDPK	QTSPLK(1)GIFK
IPGGEAQFK(1)R	WVGNK(1)PK
IVVK(1)DSAVNAVCYGAK	YK(1)EFLEDPLK
LHDK(1)IPGGEAQFK	IEFTAVK(1)ENLINK
SQQGAGK(1)EYVCVIR	NLK(1)CEFSQGLSPVEELK
TGHFTPIPAGCSPLK(1)R	K(1)DTTEIPK(0.333)K(0.333)K(0.333)YSWR
TIHESK(1)LYEFDNDR	ELTEIGPVDGK(1)R
WGLGPVALEK(1)K	IPGVK(1)SVMLGHDFLTVNK
GNVGKPWGSNIIEVSPENAK(1)K	GGK(1)YIDLDK
DDVTPITVK(1)GNAFFK	YIDLDK(1)R
GNAFFK(1)GAER	K(1)ITTVVEDEDNNTTK
FK(1)ELGLNTIR	TNNMYK(1)GYK
K(1)YMTEGAGK	NQNVATLAK(1)TR
YMTEGAGK(1)GPGFAGPGSQDR	IEDAK(1)ISLAK
TSGWDQK(1)VK	LAGSASWK(1)SLITGK
GK(1)DFVNSK	TNK(1)VSPEDPALYR
LVEVK(1)NTDIK	GK(1)GAFDHWASR
RPSK(1)VQTMIDK	GNSLEFGK(1)IGLR
VQTMIDK(1)GLSDANTGK	AK(1)FEELNIAAFR
AATACDFDGK(1)AQTK	ELK(1)HLPYK
ADPAWNTDLYK(1)R	HLPYK(1)IENK
DIPYLK(1)QLR	GQLSDTSETGLGSK(1)LDDDDKETLDDAIK
K(0.038)NNK(0.962)AATACDFDGK	LDDDDK(1)ETLDDAIK
LSFVMNQYYK(1)K	GTGK(1)SESITITNEK
TYAVDPTK(1)DHDECMK	SESITITNEK(1)GR
AASLPASFSGLK(1)TAK	IVNEPTAAAIAYGLDK(1)GDQEK
ILQFATPMLVIHSDK(1)DYR	K(1)HNIDITANAK
K(1)IASANEIDPELK	K(1)VTHAVVTVPAYFNDAQR
LFSLPANAK(0.977)DDYK(0.023)PK	LGK(1)FELTGIPPAPR
PINGPDSPGTPK(1)GIK	LIDVANPITAK(1)LYGGAAGEGAGGAGDAK
SPDSVK(1)WTPDGK	LIGLK(1)YNDDTVQK
WTPDGK(1)TLIVGSEDLGR	YNDDTVQK(1)ELK
TK(1)SGDIR	MK(1)SIAEDYLGK
VAVFSTSQYSFETHK(1)R	SIAEDYLGK(1)K
VLYVYSLGSK(1)K	RNTAIPTK(1)K
WVAFK(1)SK	QATK(1)DAGTIAGLNVLR
ASLAYNAAGGSHVDSIGHGTHVAGTIGGK(1)TYGVAK	QK(1)LIDVANPITAK
TYGVAK(1)K	TFSPEEISSMVLGK(1)MK
IK(1)ELATNGVVTNVK	VQELLEGFFDGK(1)K
K(1)TNLLSVK	YAQQDQELK(1)EK
AILYVPK(1)R	YLAK(1)QFK
AK(1)IEEVDDEEEEEK	GLAK(1)HFFG
IEEVDDEEEEEK(1)K	DFINDLK(1)R
IEEVDDEEEEEK(0.046)K(0.954)K	QFQLK(1)LNPIK
RAPFDLFETK(1)K	FDK(1)NFPVYVK
AVAK(1)SPFLDSLK	VK(1)HTSELLLPIIGIR
SPFLDSLK(1)QK	AK(1)ELVSLLR
DTSMSSYMSSK(1)K	YGSDK(1)CVLWAK
K(1)TFEISPK	GK(1)FIVNK
EEK(1)EYENLAK	YK(1)FICDDYAINELK
EYENLAK(1)SLK	DIAAFLK(1)K
EK(1)EEKEYENLAK	LVYSGK(1)VLQDDKDLQSYK
ELISNASDALDK(1)IR	VLQDDK(1)DLQSYK
ESK(1)IEEEELNK	VLQDDKDLQSYK(1)LK
IEEEELNK(1)TK	MQIIFK(1)DFK
ETLQQNK(1)IMK	FDLEAK(1)EK
SLK(1)NILGDK	GK(1)DNYGSSETWSDIR
GTK(1)IILHLK	GLAHQLFPK(1)GK
IILHLK(1)DEQTDYLNESR	TFLEK(1)GLTAK
HSEFISYPIYLHVLK(1)ETEK	VNK(1)SLIEFLK
IDIIPDK(1)ENK	HNPK(1)LMK
IDIIPDKENK(1)TLTIR	INYQLK(1)QVR
TK(1)PIWTR	K(1)NFFLFDMATHPVADK
IMK(1)AQALR	NFFLFDMATHPVADK(1)LSK
K(0.811)AK(0.189)IEEVDDEEEEEKK	LSK(1)EYIK
K(1)HSEFISYPIYLHVLK	AYLEK(1)PR
K(1)LVDITK	EQGGK(1)DALK
TFEISPK(1)SSIIK	GLINDPDIDGTFHINK(1)GLR
SSIIK(1)ELK	HK(1)GELLIVMR
K(1)TLELFNEIAEDR	NAACDILNGK(1)DDR
K(1)VEADGENDR	NQPK(1)VAQVVAEQVAGGDK
LDTGK(1)DLR	SK(1)VVTESKPGPR
MPEHQK(1)QIYYITGESIK	VVTESK(1)PGPR
QIYYITGESIK(1)AVAK	TTVGWK(1)GLINDPDIDGTFHINK
NIK(1)LGIHEDAQNR	AK(1)EFLSNEGK
NILGDK(1)VEK	EFLSNEGK(1)SK
VEK(1)VVVSHK	AMEDYFHGDTAK(1)AK
VVVSHK(1)LVGSPCAIR	ELEGPDWAEK(1)ELR
NNIK(1)LYVR	IIDK(1)IPYK
QTLAK(1)LLR	IPYK(1)DASTGELK
YQSLSDPTK(1)LDTGK	ILAGDYDK(1)LAELK
YQSTK(1)SGDEATSLADYVTR	YTQQTK(1)LR
FPVPDDITVK(1)QATEK	DK(1)VDDLK
QATEK(1)CGDQAQLSCCNK	DK(0.019)VDDLK(0.981)STETVTEDSATVAK
ADALPSAK(1)TTK	STETVTEDSATVAK(1)LK
DIVNLK(1)K	SLSSEYEDVSELK(1)ER
K(1)SEFWNK	FTEK(1)AANEWR
K(1)GIEGMNIFK	SFHYIDSK(1)GR
MYK(1)SGHNIVR	DTK(1)FGIFVLHDK
PLEQYFHGDHTLSK(1)QLGK	FGIFVLHDK(1)QK
TLEDSYK(1)SFR	TQWIDYHQSK(1)IDLVGK
EIAQDFK(1)SDLR	TTLHYAVSELK(1)K
K(1)AAPSTGGVK	AK(1)NAILSSESSQK
KSTGGK(1)APR	YDVLFGGIDSNK(1)K
VTIQSK(1)DIQLAR	TK(1)LINLISAVR
YQK(1)STELLIR	AK(1)ITTSHEDYK
ATWTCINQQLNPK(1)TNK	FDQAK(1)QLFNR
TNK(1)WEDK	TSDEDDTDIK(1)SK
DDHYLLEFPTFPDGHDYK(1)FDSK	YAIGSTVK(1)AR
FGK(1)ADCDRPPK	LENK(1)NSYLAPSK
LLYSQAK(1)AESNSHHAPLSDGK	VLLVTTK(1)GFK
TNKWEDK(1)R	AK(1)LSGLFPLPGYPR
VIYTYPNK(1)VFCGIVAHQR	ASIMK(1)LSDGLFVNTAK
ALSDK(1)FR	FTEEVIK(1)NL
ATK(1)IAGGLHR	GPLATPVGK(1)GHTSMNLTLR
DLMEAIDNK(1)AYPK	IENAVLK(1)TIASGPENR
EHHNQAQLFYNSMSEHEK(1)LHMK	LITK(1)PASEK
ESVQILK(1)GATDFVGK	PASEK(1)VIR
GTGAFGNFK(1)LK	NLVALK(1)GPLATPVGK
K(1)DLMEAIDNK	SINK(1)PHVLVVHK
K(1)LVDLER	TGDLK(1)GTATTTR
SAIYADGEDK(1)TSSK	TTLPQPAVDSVNK(1)NLVALK
TSSK(1)GIIPDHHYDGQR	ELDLIK(1)GESLEEYEER
ANLYAVK(1)VLR	THVLK(1)TYYK
DRFEGLVHK(1)AEK	FK(1)NTLQLR
DSAFAVDELTPK(1)K	VLEFDNK(1)K
GFK(1)GSVANMSLGGGK	ADGK(1)GYFVK
GSVANMSLGGGK(1)SR	GYFVK(1)PTIFADVK
K(1)ANLYAVK	PTIFADVK(1)K
SSGSGTMSDVVAGVEWAVK(1)SHLK	ALPLVSK(1)LTTPK
VKDAK(1)DGK	LTTPK(1)GITYNQPLGLFINNEYVHPK
CVLLENSK(1)VK	FK(1)EAAESVK
VK(1)DHAWIK	GITYNQPLGLFINNEYVHPK(1)QQK
DHAWIK(1)STIVGWNSSVGK	GVINIVSGFGATAGAAIAK(1)HPK
STIVGWNSSVGK(1)WAR	K(1)DMDIVR
FVEK(1)PVEFVGNR	IEK(1)VAFTGSTATGK
HGDEGTIVVTK(1)VDEPSK	VAFTGSTATGK(1)IIMK
VDEPSK(1)YGVVVHKPNHPSR	ILK(1)YVESGK
K(1)HGDEGTIVVTK	YVESGK(1)SQGATVVTGGAR
K(1)YEEQYNVR	K(1)ALPLVSK
LAEK(1)ILGK	LAAESNLK(1)K
MK(1)ALILVGGFGTR	LLIQSGVYDQVVEK(1)FK
QLAEFHK(1)K	SCGGWADK(1)ILGSQINTGNTHFNYTQR
SIK(1)QNIDVPAIIM	IK(1)QILTGK
YGVVVHK(1)PNHPSR	LIEDK(1)NIFGK
K(1)FTLTNEGHLSK	NELEGQCYK(1)LR
LSK(1)GDFDGALTLVR	NHFVK(1)LVADEAR
LVDAAVQSGVK(1)R	SIDDPSVNQYLK(1)NHFVK
SALGK(1)IVDLAR	SQLYSYHEK(1)LAK
AVTVADDGGYK(1)YLNK	VAK(1)QSLLDK
YLNK(1)QTQR	VAK(1)SQLYSYHEK
QFK(1)SWFK	YK(1)EIATTDLSK
SWFK(1)HFVDTFNLHGR	DIK(1)TGLMNAGLANK
ADMALGHEGAGVVGATGPGAQHLK(1)K	NLVEK(1)GLR
GATELK(0.936)VGK(0.064)PLDNLIITTSAQPDWK	VFDSYTTK(1)VK
K(0.031)EEAMK(0.969)LGASEFYATK	VK(1)EWDQK
LGASEFYATK(1)GATELK	WSK(1)QLTTTTK
TLQDGK(1)MR	GMPHK(1)YYHGK
FAGVAK(1)EPVAWVR	YYHGK(1)TGIVYNVTK
GYEPQQVEELK(1)EK	HGAIPLSTYLK(1)VYK
AAAEK(1)EWQAQR	K(1)HGAIPLSTYLK
SDGK(1)YFR	SSVGVIINK(1)VVGNR
FFDLPLIEK(1)K	HIAVGK(1)QIVNIPSFTVR
K(1)EGLFLGPDLAEDHPYCVQK	IGFQLSK(1)IR
K(1)LNCGPNR	IGVLSEDK(1)MK
TFDCAK(1)R	MK(1)LDYVLALKPEDFLER
CTLGHEK(1)TLR	LAGEYGLK(1)NK
ALISMPTAAVTASLK(1)R	LDSQK(1)HIDFAHNSPYGGGR
ALYNK(1)ALFAR	LQTQVFK(1)LGLAR
AVTQIK(1)DVAFLR	NQGK(1)GGEEGAEEEE
DVMISK(1)TGPVSISSPR	TYSK(1)TYSVPK
FSLQPHETK(1)TIPMTVR	TYSVPK(1)RPYESAR
LPAK(1)DGLSQVQVVLK	VDPNSFPDIEPEAK(1)ER
K(1)LQTMLEESDFR	FEK(1)EFENAYDLFEVQR
K(1)MEDLEQR	FK(1)VETPEQYQAYLEELK
LK(1)ALSAK	TFEALK(1)FK
SDLQCQLDDAGVK(1)IR	FK(1)VDSFSNAFPAILEIPSK
TK(1)GAEEDMLQCQR	AK(1)SGIAAGVNK(1)GR
VIQK(1)HVPMDTR	SGIAAGVNK(1)GR
VLVSPTNFHNLK(1)R	TTAK(1)EVAPK(1)ISYR
THIGK(1)LLDGR	K(1)VEEMTQVIAESR
AEK(1)FHYWK	SIVK(1)EVAGLAPYER
FHYWK(1)NITR	DK(1)LSLLEK
IPMPSPK(1)R	ILDK(1)VTYTLHPTFANPIR
FHTFSPPSK(1)STADLLGVDSYMK	IQHDLNFLQEK(1)YVNDHVISIPVSPTR
K(1)FHTFSPPSK	K(1)IQHDLNFLQEK
K(1)LGAFTPPLTVDAK	SLWDYVK(1)K
TFEK(1)LGWR	HFTYDK(1)ELR
LTSK(1)SLTYNDGASGSK	LWK(1)NADLSELNK
AK(1)SDFISSISHELR	VLDK(1)AVEEEK
VK(1)EALTGHHGDSHTTSHGHHDSR	GDK(1)NMIR
AAK(1)NMVLR	LIVEK(1)TSNPK
AVLDMK(1)PDSPSPVITIR	AGNALK(1)QGK
CMLHLENYAGK(1)SR	AVFQK(1)ENGTVTGPNASK
DAEFK(1)EYHFAYR	EQQDEFAIK(1)SYQK
HVAK(1)LIHDK	SYQK(1)AGNALK
LIHDK(1)DFEAAMR	FNEAK(1)LK
ISSSTVK(1)DILTQR	FNQEIAPVTIK(1)GVR
MILPQDK(1)R	GK(1)PDVVVEKDEEIEK
NTATPDHPK(1)MILPQDK	GKPDVVVEK(1)DEEIEK
SAVPGHFQQGGK(1)PSPMDR	LK(1)ELGLKPLAK
SLNK(1)ISSSTVK	LMGVAAEK(1)CAADHGFTR
SSTQAPVEPPK(1)R	NPIDFTIAPALAVPK(1)AVK
TPLVDAVQETK(1)HVAK	QVALK(1)AGLTDK
LPLEDAFK(1)YQDAK	TPIGSFQGTLSSLTYSDLGAHAVK(1)AALNK
ALHWGPLYK(1)AIHK	EPVVVDSHAK(1)SK
NYK(1)IQNNK	LDMPSFK(1)WPK
AFYSLASAIK(1)K	LGK(1)VFDNR
ILIGNK(1)CDWEEK	MILAGAIGQEILK(1)HDLVK
TIELDGK(1)R	IELPWSK(1)HSFIEHQSITSVDK
TWFSNVEQHASEGVHK(1)ILIGNK	DLFK(1)QLGIEK
VANIK(1)TATR	QLGIEK(1)IYHDYEESIVAK
WTDIGGQHDIK(1)K	DVLTAFLGK(1)VYK
GQPAK(1)TTAASQLK	IYHDYEESIVAK(1)LR
TTAASQLK(1)ATSK	K(1)DVLTAFLGK
IK(1)HLACGDNHVLALDEK	K(1)QIDQIDESR
K(1)AEEVDKEPDVK	LNDTEYK(1)K
KAEEVDK(1)EPDVK	SDK(1)LAAR
KAEEVDKEPDVK(1)TK	SLNYNTPGGK(1)LNR
PK(1)VVINHAPTTR	LLTK(1)PFK
SK(1)ATSASAAAATK	FYGSNCK(1)AR
VQPTPTLIPSLK(1)K	GEQSGDLPFK(1)K
DFAK(1)LLGDIR	K(1)TDTIDDWWTGR
EAQLGGIPTVINK(1)IR	FLSTSSK(1)ISK
EK(1)MGHYADK	NAPGK(1)HHR
IFQHFGLAHK(1)DGTVGDMR	TPTHQVIFTPK(1)SSALR
IK(1)GLIEQR	PLCGGGQK(1)TIQR
MACYK(1)IIGR	AMK(1)IAHEK
SGLGK(1)SVIGNPGTGR	PLK(1)GAAYNAVFNTFR
EMAQEQK(1)APSVSYLGR	AMAEELEYDDEPDDEGK(1)PR
FYDLADALTHIATGNEK(1)R	FK(1)WTPIK
INATK(1)HNLLR	WTPIK(1)NR
K(1)LVDETVSSWK	NLVGVSHTTSEAK(1)AMAEELEYDDEPDDEGKPR
NNMPK(1)ELFDQCK	AIIVDELHGK(1)LR
NVILWLDHRPVK(1)ETEK	IK(1)SLWEK
VLWLK(1)NNMPK	SLWEK(1)LR
YIHAAVCHGAAMLGAK(1)AASADAEGK	KAEEILLGK(1)ETEK
K(1)AAVLQQEQSAYEPR	ETEK(1)EYTAIVGSK
LWK(1)PALYK	DNSGK(1)PIIFPSVK
SVEK(1)TAEGDIHSSPGGR	PIIFPSVK(1)K
GVLLYGPPGTGK(1)TLLAR	EYTAIVGSK(1)NFQSIVK
HDDK(1)EVAVSK	ILVPK(1)PTWANHVAVFK
HDDKEVAVSK(1)LFK	K(1)LIRPIYSSPPIHGSK
ILNK(1)HDDKEVAVSK	LDK(1)SNYNWDHLLK
VHPEGK(1)YVVDIADGVDITK	SNYNWDHLLK(1)QR
VHVTQEDFDLATAK(1)ILNK	LYEK(1)LDK
VLVK(1)VHPEGK	NDLDYANLK(1)K
TK(1)TLTVLNPFAR	HPEFDGK(1)VQLGR
ADAGDSVK(1)SSIFHSWVADR	NK(1)AEYLR
ADPK(1)VLEEQQQAINER	AIGFDASGK(1)MVYLHPEQ
FELGGIASSTQK(1)SWANHEEVLK	FTMK(1)EVGNFGYR
TLQK(1)EAPTNSTEVK	VDVIYGK(1)R
VHAIYQK(1)AQMR	FK(1)LLQLK
ELQK(1)DVEMAQK	AYHK(1)LVGK
GDPEEVPGTK(1)VTR	GYIYDVTSNSNSYGPGK(1)AYHK
TNFFVFVLHNK(1)NK	LLGLNK(1)LK
EHPEAIMTTPIDIK(1)VGVTDDIAR	QK(1)QHEANLK
GEVAHSAEEAEAVAK(1)SIGNDDMVIK	EK(1)LFAYVEPVIVPSTK
SIGNDDMVIK(1)AQVLAGGR	EYTINLHK(1)R
GSFDNGLK(1)GGVR	K(1)FATLHMGTTDVR
K(1)IATDLGFSEQCIEDAK	LDPK(1)LNIAIWK
LITK(1)QTGAAGR	LNIAIWK(1)R
LLK(1)SYGVGVPK	LHGVNFK(1)K(1)R
QK(1)EVFSWR	NDEEDAK(1)EK
TTIQNLYK(1)VFMEK	DK(1)VTDSLDSAAGK
VIYSPTEAK(1)MFASQMIGHK	GLEASLTPGK(1)FLR
AAFAAEGK(1)TEGYATK	ISEGWK(1)ER
GFTLAELK(1)EAGIPK	SYIGK(1)GSSTPTSK
K(1)LDSSADEVNAAK	WFISTLK(1)SQYCSR
KLDSSADEVNAAK(1)AAFAAEGK	FFLSSK(1)GNHGFGSTFSK
LAK(1)AAAVAPRPVDK	IK(1)FGPHQR
PVDK(1)LRPVVR	K(1)VFSDFK
LKDYK(1)AR	VFSDFK(1)K
NISAAEAVTEVK(1)R	YK(1)DIFADR
RDELPK(1)GEEAAYR	DAK(1)FYLGK(1)R
AQVPVTLIDNTQAALDK(1)GLSFADK	LYVK(1)GK(1)HISYQR
GLSFADK(1)LLQK	NLPPK(1)TFGASVR
LLQK(1)DVSK	SK(1)SVTNPNVSLIQIEGVASPK
HAILATNTSSIPITK(1)IAAATSTDPTDLQAPSR	SVTNPNVSLIQIEGVASPK(1)DAK
LAQIAPK(1)HAILATNTSSIPITK	VIWGK(1)VTR
MGK(1)IAAVSADSPGFLANR	DLALAMGK(1)TDR
MVDAGWLGK(1)K	EHGVGVK(1)CATITPDEAR
YRPSGLLK(1)R	HAFGDQYK(1)ATDLVINEPGK
IFAK(1)VPSLK	IIWQK(1)IK
LK(1)SVDFR	K(1)GLWYEHR
TDLENQSASK(1)TAEEIR	LDETPEVVDFADK(1)LEK
EVLLAQNTGLK(1)R	LIPGWK(1)EPIVIGR
K(1)AALTLLR	SK(1)GGFVMALK
K(1)HQNIILGSLR	VK(1)EFNLK
TWVVGGK(0.992)DANADK(0.008)K	VK(1)NPIVELDGDEMTR
K(1)ASLLDR	ALAPITGTLK(1)R
AVSAAWNAANHK(1)K	EGPYENLPFK(1)IK
EFLDK(1)VGLGHR	K(1)SGAFNK
LK(1)ETPFDR	K(1)LGFTEK
IK(1)YLSFDHMLEHAK	DLFAK(1)LK
YPPK(1)MQYAEEVAALNK	K(1)IAEFLK
ASPLSIPENWALNCK(1)R	LTLLASK(1)DPLLSR
DTYHALMK(1)SR	NLTANANTEAK(1)TK
EK(1)LLAAGLK	SDNPK(1)QNLSFGK
YEGAPIGLQLVGK(1)R	APYPVYK(1)SEFDDIK
EHIEIK(1)GR	DAIEVVK(1)R
K(1)LDEYFK	FCNK(1)IYQATK
KLDEYFK(1)R	FIEK(1)VWEWK
LPPAHQK(1)NVEDFPR	VWEWK(1)EEYHQR
LVGPLHGVPISVK(1)EHIEIK	GVEK(1)ITVVK
QWILPAHK(1)LPPAHQK	ITPAHDQNDYNTGK(1)R
TGK(1)LVGPLHGVPISVK	K(1)LGSSYDWSR
ALNSITDK(1)LDWEK	K(1)LSNVLEQK
IASYINNLHPNK(1)HR	LSNVLEQK(1)K
RPEPGEFAPHVTEAK(1)K	LSHAAK(1)LTNESLEAR
EIVQK(1)LQDLHNVLK	MQGK(1)TTLFIPGFDHAGIATQSVVEK
GLGVGK(1)TVEEGK	QK(1)GLFVDQK
TVEEGK(1)SEHDAWMK	TDESISK(1)FTEK
IHFHNFMQDVHK(1)R	TIMK(1)APYPVYK
K(1)SFIPCINLLK	TIPGK(1)TLLSVPGYESK
DMQTGQAVSDPLEAVK(1)R	VIEQLK(1)QK
AAQLFEAAK(1)SEAHR	VPFK(1)EVFCHSLVR
TLDLLK(1)K	YTHLHGK(1)FVQHPFLDR
EK(1)LPAQLQK	AIAK(1)QQGEDFFK
HVLAPPGEAYK(1)DAK	QQGEDFFK(1)TVFK
YLK(1)TQAEK	FGNFPAQIK(1)AFWDR
YSGQMMK(1)NNK	K(1)VTDLEK
ELAGGTDK(1)R	VTDLEK(1)AIAK
FK(1)VFCLTEHMPR	TGGLWAK(1)NALR
AMAGMSGSDIK(1)EACR	ELLDVNK(1)TAFENLAK
ILSLILK(1)DTK	TFK(1)FSDLYK
NSTVAQAQAPDSGPK(1)K	ELPFGK(1)DVVIQTIR
EYLHNIK(1)IVDK	FDK(1)IYEVSDK
K(1)AEGLEGSETIR	IPVVEPEMEIK(1)K
K(1)ALIAGR	LITIDAK(1)ELPFGK
YK(1)PFEPLADHGK	LPK(1)LITIDAK
APLPVK(1)R	YQVK(1)LISADGK
DTCK(1)LSPEQCAYR	K(1)FNYFLSLCK
GDMVK(1)QWK	LADGAITFK(1)PEALK
HK(1)ATLDVLPCGLVR	DPDSGFGHDK(1)AK
IK(1)IPTFITWSPGQHVFLR	ETDLLFAK(1)HGK
K(1)TTAAIR	ILEGK(1)QSFR
QTDDESK(1)LPSTKPLAR	MIINDK(1)ILEGK
AFLSNK(1)TSDAK	SIK(1)EYLTSHGYEGDADTPR
FHPIK(1)NQNLSAVDIYR	VDGDNWEILFK(1)DPDSGFGHDK
LGEEK(1)FHPIK	VSK(1)IIDGEK
MMSMHPANNVK(1)AMPALNMLEK	CTVCSAAYPK(1)SR
SLALLK(1)PVEFPWR	FIEK(1)IQK
TEEALSK(1)LR	HGQTEWSK(1)SGQYTSR
ADDAK(1)LKEEAK	TDLDLTPFGVK(1)QMR
AALVVAGYTTK(1)DAK	TNK(1)EDTIQWFK(1)TR
ADHPQDSQAGTEK(1)VMANMSNR	GPK(1)AEEILER
AK(1)QATTEGTAFDYIDR	SDK(1)SQNVMR
ALAIEGAK(1)YNIK	STIGNSHK(1)TNK
AVGNK(1)ASCEDGDAVVK	VK(1)EYQLR
DVSFK(1)NMK	VLEQLSGQTPVQSK(1)AR
NMK(1)DQDWDLINK	NPPFVLK(1)QYLDPYAK
GALLK(1)TDASLTPGAIAR	AFK(1)GIPR
GK(1)AALVVAGYTTK	ILYGK(1)SNILPWK
GSGGFGGSPK(1)PTASR	SNILPWK(1)VR
HVFNK(1)FGAFK	TFK(1)NLVLK
LGQVGFTETLAK(1)EGAK	AKPQFYQDYVK(1)DVQK
MGGK(1)AVGNK	ALYTFNK(1)SILK
NPLHIDPEFSK(1)VGGFK	AYVNK(1)IYEK
PAILGAGAELLEGAK(1)AK	DFIQK(1)GLLK
PK(1)GATAAYNPPK	DVINTTGPVIK(1)HFPLEDSEEYR
SGGHGFPVDVK(1)LTPETVLK	GAPWWK(1)SFLTGK
TPSAPAGEEPDLK(1)GK	HDYIDSPFSGK(1)K
VHTYGAYK(1)CAR	K(1)MIEHYDK
FEDVK(1)AVNDALR	LDIDDAK(1)IR
RAEAYVK(1)EYR	VPEAYLK(1)AIFATHLASK
FK(1)HYIEGGDTGNREENINALIR	VVIGYK(1)QK
GINK(1)IAPQPR	HLSTGK(1)EVAVK
GYGK(1)VNK	YK(1)QLQAK
K(1)ILQLLR	ALQSLTSK(1)GYVK
K(1)SQEQAR	DFNQPK(1)HDEIDTR
IK(1)EMLSQQIQEEGLR	K(1)IHQYLFQEGVVVAK(1)K
K(1)AAEMLNSIK	K(1)DFNQPK
K(1)GVELSR	LK(1)NAPAERPR
K(1)ISAIISR	MLIPK(1)EDRK
LSDEK(1)LLYTDLVR	NLFVIK(1)ALQSLTSK
YDK(1)NDDHHLLR	EFLAK(1)HVVNR
PFHLK(1)TADASNEK	HK(1)EFLAK
VQELAAPGRPK(1)TK	HTIYPIK(1)YPELWQFYK
AK(1)GYTQMIDDLER	YPELWQFYK(1)K
DTCGIEAIDIAK(1)R	TNFFEK(1)R
EGNVLK(1)NAPHTQR	VSDYQK(1)AGVMEK
FK(1)DTCGIEAIDIAK	AIAAPTQGVSWLTSFFQPK(1)K
GLTHATK(1)ITLLNANYILSR	AYQAIPYQPDFK(1)GVK
HAGK(1)GEVELSEEIGIK	IPLVK(1)QLAEK
K(1)DLTVTPPSADINLPR	LEDILETTTK(1)VR
K(1)EIAAVESGEQPR	LPDLTK(1)EELDELYQVGVK
K(0.12)PGK(0.88)AYVVSHLCHPQTIAVMQSR	QLLPK(1)VK
PFLPSHPASEYLQSK(1)R	TIPALGLGTVASK(1)DPK
QVLPADILSK(1)K	WWK(1)GDTLSK
SLLQVFAK(1)HAGK	EIWSK(1)YTENLQDFHK
SSVHGGLGETDMLK(1)LLETYR	YTENLQDFHK(1)VK
TGNLDLADLK(1)AK	EYIQVINHK(1)SSVR
VSSSK(1)VGISLDETVGR	GK(1)FLQLLSHPIELK
VVSIK(1)CDTK	IFK(1)EYIQVINHK
AAADAHMSALAK(1)K	SSIK(1)IPLLR
GSCSAGHGILK(1)AVR	FNGPGGK(1)GGGQFDGGR
IYSILLGGAVPK(1)HLIGK	GDAGPK(1)TIEEIHR
K(1)HNPAILFDSVTQDATR	LK(1)IATPIDDILATK
LGNK(1)IYSILLGGAVPK	LPTNPDGSPLEPEMMSDEYYAMAAAK(1)R
TNVGVK(1)YTR	TK(1)SLLNK
AALGDRDENDNFFK(1)CIQK	VLEGVK(1)LTSR
AHELLTDPVK(1)R	WVSLK(1)GDAGPK
AQDHYAVLGLSK(1)YR	YPETIQGVDGSK(1)QISGK
ATPEQIK(1)R	STK(1)NFGVLDQFEQR
DAAAVK(1)GVWTEEVK	VENPIASK(1)IQETAEGVSTGVHY
GVWTEEVK(1)R	YVK(1)VENPIASK
DWK(1)AQDHYAVLGLSK	GVILYGPPGTGK(1)TLLAR
EAEEAAK(1)AER	GTLGNPTGK(1)EVATVSVAK
ILK(1)GSVK	GYYNVK(1)TQSFK
IQAQQNVK(1)K	TQSFK(1)ALDGK
K(1)AALGDRDENDNFFK	HLTQFK(1)LNNAVR
LTTAGK(1)DAAAVK	LK(1)GYYNVK
RLEK(1)EAEAK	SFEGFPK(1)R
LTVQAQK(1)DGESGQR	VK(1)SFSLLIDGVEPK
AMHGK(1)SAQFR	ASYGIDDYK(1)YSILK
DSAAQK(1)AAVDEYFK	YSILK(1)LIESR
EGMK(1)VLDVGCGVGGPAR	ALQYSK(1)LIR
FCGAMETIGLFPK(1)GTQK	ANK(1)STMAWGLEAR
HEHYLAHQMGIK(1)EGMK	DPIGITTLYMGK(1)SSK
HWDNK(1)PAEDETEETR	EFHEECVK(1)R
LSFVK(1)GDFMQMK	EQFPDYK(1)FK
TADSLAIAGDCLVAGGEK(1)K	FK(1)SLSDCEPIIPLFTK
AYMTGK(1)HEGHPDEIR	FDK(1)MFNGSK
CSGVCQLAVDK(1)MWR	IK(1)AQGVK
HAGDVTPK(1)ASWADFWR	K(1)AAQASFNPEGIDANK
K(1)TLEQLSGEEYESDTLVQNSPMIQAEK	K(1)AFDTSDEPDVKPYLPEEILWR
TLEQLSGEEYESDTLVQNSPMIQAEK(1)K	LIQPGK(1)IEK
QALAEIDNAK(1)FSWYHVR	MVSDEEFAHPK(1)PEWGDDIPTTK
QSVLQK(1)HAGDVTPK	MVSDEEFAHPKPEWGDDIPTTK(1)EAYWYR
SSPGK(1)IPSSADTAIK	QK(1)EQFSDGVGYSWIDGLK
VGAIIAQCVFGPLVHK(1)GAK	QPEVEDFK(1)SK
YTFDVAHDIVK(1)ADEDVR	SK(1)ALQYSK
VEAHK(1)AAIDAAR	VK(1)NLHYADCLR
AFK(1)NHITSLEQK	VPEQHVDFK(1)K
NHITSLEQK(1)LPNLK	WIPK(1)AEWGCHADPSGR
HASLYIK(1)PDDYK	YAATHDHK(1)VAQ
HASLYIKPDDYK(1)IVGK	VK(1)QYMVEYYK
K(1)ESGLNPAEPGAK	K(1)TEQFIELDDSGK
K(0.001)ESGLNPAEPGAK(0.999)AHPGHVSNILHASVNEGDTIK	HK(1)TDFNLK
K(1)VSFIHGAR	VYPGHEYTK(1)SNVK
STFFTSHPTEEDK(1)EGDDYQFR	AK(0.995)TFK(0.005)PVVAK
VK(1)LELFGTGGVPH	AIDELHGK(1)EFR
K(1)HFRPGEFYTGK	ALAVK(1)CTK
K(1)AVYITDHAPSVLQTHSWR	VNSQSGK(1)GGSAWVILR
K(1)YWGGSMEAR	K(1)INWNNFK
SSGFSK(1)MAVEEGYATK	STNVDVINK(1)IAPLNVK
VVFNSK(1)DELAGLITHTGASGNNFVACT	LK(1)ETQAINK
EK(1)YHFSVEESMR	IPQDLIDK(1)FK
GIPMPLVK(1)QITK	LIVDDEK(1)VSSIFSNTPK
HVALK(1)VVR	QVQFTDDTK(1)LK
IVQAK(1)PSHPGR	EK(1)MGHYFR
LLNK(1)IVQAK	IDSK(1)LTFEK
AYDVTEFLPEHPGGQK(1)IILK	IEGALNDIFVGK(1)MK
ENHNAFHK(1)IWFR	K(1)DSTFTQLVEAVGK
HSSK(1)DSCWVIVHGK	K(1)QVVQNLK
LTGAEVAK(1)HSSK	LK(1)NIIFGNR
SK(1)HLGEVDMATVEQEEK	LFK(1)EITPER
AAFDK(1)PGSAFETGFVVGGDK	AADLAPDFEK(1)YGELVR
EEIAGLK(1)AAFDK	ALIIK(1)SLLHLHDSEK
FVAIK(1)ADDR	IFSK(1)LDEVELK
GK(1)EGIVVVK	LVNAIISGIK(1)STK
YHDK(1)EVFGVIR	SLSDSNEK(1)LR
FSNPEDQAK(1)LLR	VLYDGK(1)AVAIK
K(1)EQELEYWK	AK(1)WVGIVAMPSDDVSLR
LQEQAAK(1)MR	DK(1)LPNAK
MK(1)ADLGNR	DQISLK(1)AIR
YPIALLTLAK(1)R	DWCSVNGK(1)R
AK(1)LAESENTIAK	FHAGK(1)SFSEDR
ALEETVSK(1)LEK	NSAK(1)SEHQFIQPISK
DALDESEK(1)QVR	PAAAIPDNK(1)QFER
EALASK(1)ESELR	QILWPTLHYQIPDDPK(1)SK
EK(1)IAADLSR	SDTPEGFFYNK(1)R
EK(1)QEEVETLK	WK(1)DQHLIVSR
ELNVEK(1)K	AEDFK(1)SAK
ELQEK(1)LEEVAK	GVILYGAPGTGK(1)TLLAK
FK(1)DLTELR	IK(1)DHLLLEEEFVTNQEAFQPTEAR
IK(1)ELNVEK	EFGPTIK(1)GWIK
LK(1)AEENLTVAQSDLR	ESGGEAK(1)LALNCVGGK
LQDQVTQQK(1)DNDQQK	LALNCVGGK(1)SSTGIAR
LQPELK(1)SLR	FDGSK(1)ELHELYK
MHSDLK(1)EDYENLK	AK(1)AALPK(1)YK
QK(1)TEEIEK	YK(1)VIEFQPFDPVSK(1)K
QLGDK(1)EAAIDR	AFLK(1)SLINYPR
STK(1)EACDAVADLK	GLDAIDK(1)AFLK
TAEEDK(1)EELER	GYLVAMTGDGVNDAPSLK(1)K
TLEGK(1)HEELR	K(1)ADTGIAVEGATDAAR
TLK(1)STISER	IICVK(1)GAPLFVLK
TLNQK(1)IR	K(1)GLDAIDK
FYK(1)QVGAQAMEEWMK	K(1)PQQHTDK
GK(1)GYGFK	KPQQHTDK(1)R
VLEVK(1)GR	K(1)QAIVQK
YLAAK(1)VLEVK	K(1)TLANSALVVR
K(1)TVSLGDDEDEAR	K(1)VTAIVESPEGER
PFVSK(1)EHAIK	LSAIESLAGVEILCSDK(1)TGTLTK
WQTK(1)GVSAVHEK	TGTLTK(1)NK
ELEGK(1)VK	MLTGDAVGIAK(1)ETCR
VATK(1)YNSTQQLLEK	PVK(1)WNLPR
K(1)ELGEANAR	SATEPTNEK(1)VDK
IEANK(1)EALAR	VGLTDDEVTK(1)R
TALNHFADK(1)IEANK	VK(1)MLTGDAVGIAK
YQALAK(1)ER	AANEK(1)AELR
ISMK(1)EVDDQMLSIHTK	AEDEK(1)YAEYQAGR
K(1)LAVNMVPFPR	DILAAIDEK(1)VK
IGQVQK(1)LFGQR	DVEAK(1)HAEEK
ILETHAHADHLTAASYLQK(1)R	INSELPEHLREEVDEGK(1)IR
K(1)EPVPSLSVHEHR	ELELQQLHEK(1)AK
K(1)VLGLPDHVK	EVAELQELHDK(1)EK
LLHLPLK(1)LK	GQEDPDASAAASNAK(1)R
YGIPEQEYK(1)DVFDK	HESTDK(1)EVAELQELHDK
AFYHLK(1)K	HGAGFTDQVSSQK(1)R
AYSSIEK(1)LQK	IDTEEAEK(1)IAAR
LQK(1)GTAIFTQPAGVIK	INPEK(1)DIR
KVEGLFQHDLVSIDGDK(1)ATFK	KEEHEAK(1)EK
VLLAEFK(1)YAGEPK	K(0.201)K(0.799)DILAAIDEK
YSAK(1)LEELR	LNSLK(1)SNNPATLK
AAAELGIK(1)R	NSTK(1)SLSSR
IHEVAPLK(1)DVQK	STTTPSSAVK(1)K
VSMRK(1)VNK	SVAPEAHTAALAAK(1)QQEIK
LGVK(1)TIDLYYCHR	LAWPYFAEK(1)K
NLQLVEK(1)LK	MTEK(1)DFK
TVEAMAQLK(1)AEGK	NCQADNK(1)VYAER
WFQANPSK(1)R	NPLHIDPNFAK(1)GAK
AK(1)DQVEK	SFATNPFPAPK(1)R
VEWK(1)CNALNAPSR	LLDPK(1)TVSYIFK
AGAK(1)VVTGGAR	QQEATTYLEK(1)K
ELGSYALDNYTQVK(1)TVHAR	TDAVK(1)GDWQK
FLALFK(1)QR	TFPYLPYSDLVNPK(1)YIK
IMGYINEGK(1)K	YGK(1)DWDR
IVK(1)EEIFGPVCTVQK	ASLDDK(1)STAFIK
QILQVAAK(1)SNLK	EWLTTPWEDFK(1)SPK
TFETINPHDEK(1)PIVAVHEATEK	SPK(1)ELATEVLPHLPTAVDEATLK
APYK(1)VAPLADLPK	K(1)NSVIDIYEK
IPK(1)HVPLDAVAPVLCAGITVYK	KPNESIFSEFTGSK(1)EFDEGSGDVK
IYELMEQGK(1)IAGR	VK(1)YYHLGK
PGPDEILVK(1)IR	YK(1)VQIEELHK
VIAIDGGDEK(1)R	EFQSK(1)IADNLITLK
VK(1)THTTIVSDSELVVEYVR	EK(1)LHAIDQTIEQNNPK
DESNESETAK(1)TCFK	CK(1)FSHDPNVGR
TCFK(1)FLDLTSR	WK(1)QEQTSK
GNFRPPK(1)HLR	CEPLSETDVK(1)K
HVTNFEDLFK(1)PENR	FTNNADFIESK(1)LK
K(1)GEACQLMMESTQNLR	SK(1)SIECLSK
LK(0.001)PAYK(0.999)AVIK	HPLIAQK(1)GAPGK
SILQWK(1)IWHNPVHER	LVINQK(1)IDPNAK
VLGQK(1)SEAEQEK	VQQLVWWK(1)LTNPDQVQR
AFEEK(1)IR	YVTSK(1)LAR
DVCDQVLGDK(1)R	ALVNK(1)NFGEVLR
GSK(1)FEIQSVLR	FK(1)ANNLEEAITTFR
K(1)LAIVTHPDKNPGDETAHAR	LDK(1)MSTIAQHR
LAIVTHPDK(1)NPGDETAHAR	NLIINSAK(1)GIK
VTGK(1)ILAAAWR	EEQSTFEK(1)IK
LEEK(1)GGEDWTDEK	HK(1)DTLEEHEQTGEFDDEGYQK
LK(0.001)DK(0.999)GTLAK	IGGSLFK(1)LAK
LSVWTETDK(1)GPDVTR	LK(1)VLDLQDNTITTR
LVDK(1)LSVWTETDKGPDVTR	LVEQGLSNNK(1)K
MEAAGLSQEEK(1)ELR	VLADAIASK(1)LPQLK
VNTLATK(1)LVDK	AGK(1)YFTTR
YLGQQAIMDK(1)SEEEAR	ATLGSK(1)DIGLGIK
ELEK(1)HMLADNLDQK	GFTYLPESK(1)SWADLK
HMLADNLDQK(1)LQR	GGLNK(1)EFVFAPR
VTNEATLK(1)IESGHR	K(1)FTDDYYSK
ELHEALK(1)K	LLVK(1)DGK
K(1)GIDAFR	NAPLYGK(1)HPLK
VFQK(1)HEVDETK	NFFGDGK(1)GWGLK
PGLSSGHIPGSK(1)SLPFQELLDPETK	FK(1)FVLPR
GSELADQTK(1)YR	GGILHFEISPK(1)NINK
LQCEHPLK(1)R	ITNQQELK(1)SGVK
HDSLK(1)HTHK	KPIIYAGAGILNNEQGPK(1)LLK
HTHK(1)HVPDTTQDYFR	LAESMNVK(1)GIR
AEK(1)TADKPDNSQNLVQGLLMSR	HYQNTPK(1)PLWLR
ALMPWLK(1)SDFEAHR	VLLLGSGESGK(1)STIVK
AGK(1)ITSMEQIYLHSLPVK	FTDFLFSK(1)QSLR
LKDEVMK(1)IKPVQK	K(1)FTDFLFSK
PVQK(1)QTR	ALQTPK(1)QR
EQEK(1)EWQPVTK	NTNQWGK(1)PK
EWQPVTK(1)LGR	AAK(1)GHHAVELYNK
EYQIVDFFLPK(1)LK	LVFGLIGK(1)K
LK(1)DEVMK	GK(1)FVSFK
GTGLVASPAVK(1)R	DMPLDVEPQDK(1)IIR
GYWGTNLGEPHSLPVK(1)QSAK	IK(1)EMMEEK
QSAK(1)CGSVSVR	AEK(1)LFSK
TSK(1)EVATAIR	YGFAPK(1)GSSIIMYR
ADYHLFK(1)K	ELENVHPLGK(1)SPVIEVIDTK
K(1)GIRPEWEDPQNK	EYPHLNQWAEDIK(1)K
GIRPEWEDPQNK(1)HGGK	YIK(1)AQELVAK
HGGK(1)WSYSFK	ALAK(1)AGDGLLMIR
WSYSFK(1)DK	GVK(1)QGVIGEGTHFLVPWLQK
LK(1)EADVVEFSGHTDSAHSGSTR	K(1)QIAQQDAER
TPAQGK(1)EILENIGR	HYK(1)EDCIEEFFHLQHCVNDCVAPR
TVGK(1)SIPGDK	TAACK(1)PFDHHFHECIER
K(1)MAVSTTK	VFSWDLVK(1)K
MAVSTTK(1)K	LGAIPEGK(1)NVIIK
AQSDFQK(1)R	NVIIK(1)WQGK
CK(1)EINDGIADLR	WQGK(1)PVFIR
IK(1)QTPGSGDTR	TADEIEEANQVDIK(1)TLR
K(1)IEQDMIELGR	VEVK(1)LGAIPEGK
REGQLAAAQNALLDSSTGK(1)EDQASR	GFATIVFK(1)SSK
MVYSLLK(1)DEMSR	SSK(1)FATAAVDK
DK(1)AHDLLK	IAAAK(1)NALNK
GAFVDSEDGK(1)GK	PAVVK(1)THLR
TGGEK(1)VSALEVER	DLVEMPTEEFTK(1)LCGAR
VLVATQK(1)YR	GLDSK(1)PMGLIK
NVIYITHDK(1)LR	PMGLIK(1)K
GK(1)GFEVVR	QFSFK(1)GVDLK
IVGK(1)TPPR	TFK(1)QFSFK
DSVQVK(1)GFDTSVGYAR	VDATAPK(1)K(1)R
GAWK(1)HYDAAK	AFYAGK(1)K
HYDAAK(1)MAGLPTAVQVVGR	FEASQETEK(1)AR
GPLAGIPVSLK(1)DSVQVK	K(1)LTK(1)FEASQETEK
SAAEQWK(1)LVAR	LTK(1)FEASQETEK
SFEHK(1)SAAEQWK	QELATLK(1)VQK
TVLK(1)QLGANHAIAR	SK(1)EQLESQLVELK
VFAHLEK(1)NPTAIK	YIPK(1)DLR
ADVK(1)GGTIIDYEGK	AAK(1)GNTFK
GGTIIDYEGK(1)AR	GNTFK(1)HK
AK(1)GNVVNWDR	ALK(1)EEAEAR
FGGVPVIK(1)LGSDFK	DAGK(1)IDK(1)HLYHNLYK
RFLNDK(1)AK	IDK(1)HLYHNLYK
FLPVK(1)TCSDLLLVK	HLYHNLYK(1)AAK
TCSDLLLVK(1)SDLYR	HMGYGK(1)R
HFK(1)NAHGVNVPR	K(1)LLAK(1)YR
IIK(1)DSLLPAPK	K(1)VWLDPNETTEIANANSR
ILQHMADTGAEYIMELTDK(1)TK	LAASVIGVGK(1)R
K(1)GEADQAIYQLETAVGAAIR	LYK(1)NGTIVK
K(1)VSDFQK	NGTIVK(0.831)K(0.169)PETVHSR
VSDFQK(1)R	SLVEHIIAAK(1)AEALR
K(1)YQGHNVDIITFNQSR	APK(1)GQNTLIVR
LLEIAQVPK(1)EHVNEFK	DHTSK(1)QHVR
AIK(1)ASGGGPVQFDASHETCR	FTAGAK(1)DR
AK(1)LTLQWK	HFGFGPHK(1)GK
ASQNIENAK(1)GELR	ILK(1)NGGEAITLDQLALR
DDSDEHTVAK(1)LTGDTLPTLQR	LLEFPK(1)ATIAALR
DPQSK(1)IRPEAVEK	TDAPFNK(1)VILK(1)SLFLSK
IRPEAVEK(1)VLIEETK	VILK(1)SLFLSK
EEALKPEEDK(1)K	SLFLSK(1)INRPPVSVSR
EIHITK(1)K	CVQALQK(1)IGVLEISPK
ELEFSK(1)ITLR	IGVLEISPK(1)GGR
FHFK(1)SATDLR	GFRPHK(1)HVDASGSINR
FTVEQAK(1)DLDSSK	K(1)CVQALQK
GQNWFHLHGAK(1)TGR	K(1)QVGVGALNK(1)LYGGAK
INPK(1)VVLEVR	QVGVGALNK(1)LYGGAK
IVGAPVK(1)GVGFVGGNVIK	LYGGAK(1)NR
K(1)TLHPAWNEFFEVPIK	QGK(1)LEVPGYVDIVK
TLHPAWNEFFEVPIK(1)SR	TSAGNDLPPQEAETWFYK(1)R
LDDK(1)EVFK	AK(1)YESYDAALSLQR
LDDKEVFK(1)TK	ALSSLNK(1)SSK
LEHVK(1)TYPK	DFTSK(1)LR
LGLIIK(1)DDR	DK(1)APYSDELEQPVYLDPLAR
LK(1)TFILGSKPPR	DSK(1)LELQR
LVDK(1)NDAKDDSDEHTVAK	DVNGAPK(1)VILHGEAK
LVDKNDAK(1)DDSDEHTVAK	VILHGEAK(1)K
MGK(1)SDPYVR	EASAVLQK(1)ELDLWEAEHGEFYAK
MK(1)LDPSESINNMGNLR	EHHGNLK(1)YPSPLLNIEYR
MMEK(1)GQNWFHLHGAK	EK(1)EASAVLQK
QVK(1)VGIGVVCIR	FDFPTLK(1)SYDEIK
SASDLIK(0.998)EEALK(0.002)PEEDKK	FMQYHIDHCPEYK(1)GETYK
SNDGEVSK(1)VTVSAR	GAK(1)SFIK
TGWAPQFEK(1)PQTEEEK	GATLYVPK(1)ALR
TK(1)TVHDTDSPR	GIQPTFSALK(1)SR
VGK(1)GVVSK	GKPYSGWVDAK(1)TQTPIDEK
VIIK(1)ALGPK	TQTPIDEK(1)DIK
VK(1)LQIPFPHIER	ITGPK(1)TK
VLLSGITK(1)GR	K(1)LVFSDK
VPPGFHHDK(0.95)K(0.05)PK	KPLDAVPMTK(1)AIK
ADFK(1)VIAK	K(1)QWGNSFYK
AEK(1)EAYIDPVEAEK	K(1)TTDTRPAQCILPLSPNHGTFGFDGLYSESK
EAYIDPVEAEK(1)AR	K(1)VTEYYQNMYAR
AIEIKPDWSK(1)GYSR	LAK(1)QQLEVLAR
ALDDANK(0.998)AIEIK(0.002)PDWSK	LLGAVK(1)SK
DITYLNNIGAAK(1)FEK	SK(1)YEEEILEHSGIR
FEK(1)GDLQGAIEICQK	STYEEYATK(1)VSAR
EIDQQQQK(1)CLEAQFSAR	SVPAPGK(1)GILTTAR
EYSK(1)ALDACTEAAEQDDGTHTR	TIQSSQSYVGEVAQK(1)TAK
GDLQGAIEICQK(1)AVEEGR	VSAK(1)GNIEYEETQK
IGNDFYK(1)K	VVESSK(1)EIETEQLTK
IGTAYEK(1)LGDFTQAIEYYHK	VYEDLLK(1)VVESSK
LGDFTQAIEYYHK(1)SLTEHR	VYK(1)AISK
IQK(1)LMAAGVIR	WIETQDVFLK(1)QHNTER
K(1)QFDEAIEHYTK	YLQVDLNK(1)GAK
QFDEAIEHYTK(1)AWELNK	DK(1)LQVVEK
K(1)SQALVAMK	IK(1)ELQLSK
KSQALVAMK(1)EYSK	GAAK(0.001)PEVNDK(0.999)NFPSL
LASNPK(1)TSHLLADADFMAK	K(1)LQQGWGQSDK
TSHLLADADFMAK(1)LQR	LQQGWGQSDK(1)R
LDPSNDQAK(1)SGLNAVK	K(1)SPTGNEAALK
RDPK(1)FIR	SPTGNEAALK(1)NK
SDPAALQEHMK(1)NVQVR	YK(1)QWLFNK
TPDALTK(1)LR	VTDK(1)LTQIHDTIYCCR
K(1)QCPYFNHAYLR	FLHK(1)LHDTSDEYIIK
K(0.999)SK(0.001)PLNIVIK	IDWMK(1)GR
SK(1)PLNIVIK	VVK(1)NHLLLSPR
TPDMK(1)LTR	GGK(1)SIYGDSFNDENFILK
SGRPQK(1)GFFGAAYEELTAPENATIVR	GFWSK(1)LCCH
AASSK(1)AGVSQVLSR	TK(1)QHIPYR
DVDDRDHFGK(1)K	AWPK(1)GVGSYK
EVALDFIAK(1)R	DSTLELAK(1)SK
HMVDDK(1)IHAR	SK(1)LPSDWTVNER
NLTYASPLYLGITK(1)R	INDWIK(1)AIQYGDESFK
SENCGSLVLNK(1)DHIR	LTIHEVK(1)ER
SK(1)YCILK	AFPLNK(1)IPAFIGPK
VHICDDCGLMTPIAK(1)LK	IPAFIGPK(1)GFK
YALATGNWGEQK(1)K	ALVK(1)HFK
FQAINFGLK(1)PSPAK	HFK(1)LDIK
K(1)SIYSNPGNAK	EAAAPAASEEPAPAPK(1)PK
LDDAEK(1)LQK	PK(1)HPLEALGK
AEEDANK(1)EAEVK	EIADGK(1)VFK
EAEVK(1)LQDIQTAGK	FINNMFAWDEPVVVNGEK(1)R
LQDIQTAGK(1)EK	GFDFLFGK(1)EWR
KFEAEHSSGYK(1)K	LDIK(1)LSDKDEAFNK
K(1)AEEDANK	HPLEALGK(1)PK
K(1)FEAEHSSGYK	PK(1)NPLDEWK
MPVK(1)VYSGIAPPK	KDAAAAPK(0.953)K(0.047)K
VEVAK(1)DTNR	K(0.5)K(0.5)EAAAPAASEEPAPAPK
ATPSTADPTK(1)VGAVHLK	K(1)QVDDNSAYLAK
DISSLADIK(1)NMDK	QVDDNSAYLAK(1)VVDIFEK
DNPAVQLEK(1)DGSLK	LSDKDEAFNK(1)AFPLNK
DPVFK(1)CSPSTGEK	LLGK(1)NAVEYSQILR
FK(1)MATGVEK	NPLDEWK(1)R
MATGVEK(1)ATPSTADPTK	NQYDPEEWSLWK(1)VDYK
FVTDVQNILK(1)AVGDK	VVDIFEK(1)R
GEPDNAK(1)FAAYYCK	SLAPK(1)ALVK
GGVTIISK(1)EPNLIIDR	VFQPLNGTIPYNK(1)K
LK(1)DISSLADIK	IAGQNK(1)GISR
VESEVEGVEGGK(1)VLVLR	GCAFVK(1)YDTHER
SGK(1)SIPYTK	QVNAASAK(1)EGGR
SIPYTK(1)LVLATGGVPR	VK(1)LIVNK
YK(1)GGVTIISK	EK(1)AQWIR
ANVSK(1)DELR	LK(1)DPFVYLEQVR
EK(1)LAELYK	DK(1)HNIIHR
LAELYK(1)ANK	GK(1)ETNLAQTVK
IGAATK(1)VEK	K(1)ATTVWDK
K(1)FEPHYR	K(1)AVTLGSTSQK
K(1)QMVVDVLHPNR	LPILDPK(1)SEIVK
TQYGGGK(1)STGFALIYDSHEALK	SK(1)LELQGEQQK
VK(1)YYNFSPVHSVQK	VTPLFK(1)VSSLPTK
AVAIK(1)ETVSNFMER	DK(1)EDFVK
EIK(1)APAFIEK	DNLNHLPFTEK(1)DGGAWENYER
GCFDIGLPSHK(1)SLFQIQAER	AFQEK(1)IANLK
GTGEDDPDTSK(1)R	ALNYGIEIADAHK(1)TK
IAK(1)LQLLAQR	IFITDNDSIEK(1)SNLNR
ILMESK(1)FK	NK(1)SDVAALAVQQMNPDLK
INELADK(1)ALNPPK	SDVAALAVQQMNPDLK(1)GK
K(1)PTEEFFEQHK	PK(1)DVGK(1)NK
KPTEEFFEQHK(1)YFGLNK	QLYVLGK(1)EAMLK
K(1)YTDAGQGHVFAFVDELQTGER	SFPNK(1)IDHTIAWAK
LGSSAPK(1)GCFDIGLPSHK	TSTGAPFWSGPK(1)R
LVAGNK(1)VAVVLMAGGQGTR	VVDGK(1)DDIEQYK
QPDVLK(1)FR	YLK(1)ELFYQAR
REDEFSPLK(1)NAR	ALAELVGAK(1)SSSEQDIIDK
AATCYK(1)CGGPNHFAR	SSSEQDIIDK(1)INQLTK
DCQAHAMK(1)CYACGK	DEPMEIFSK(1)PGPWNK
VCYK(1)CSQAGHISR	PGPWNK(1)ALAELVGAK
VEK(1)VHFEGVPTK	DK(1)YDIYLVEK
ETTVINHIDTQLLK(1)INR	FK(1)SPEDQER
IK(1)SIAETCR	INQLTK(1)FK
K(1)FSSTYDDQSR	K(1)NVVTTSYINPQLK
IPPGK(1)GCGFVQFVQR	NVVTTSYINPQLK(1)ALEK
ISTATPK(1)NK	K(1)VLLLGSGFVAK
SAK(1)IMTDPISGMSR	LVGVPCAVATK(1)QILSGELSK
VFK(1)LNWATGGGLADR	TIEEVHK(1)AGGK
ETADMISK(1)VGFK	NLGDGK(1)EIWVR
LIEDYLAK(1)SGMGR	SAQLK(1)TLR
LPGHK(1)GTVNDVR	EYLK(1)IIR
TGK(1)LLYK	LTEVPVEFFK(1)DGSAFVK
TYDGAPMGLEK(1)NLIR	DVVDYIENVK(1)TGR
GK(1)LPGPCETQGYEK	FDDENFELK(1)HDR
TTELSGLK(1)VR	GDRPVK(1)EIK
AILDAAGSSVDK(1)IVK	VYFDVEEDGK(1)SIGR
FFTHK(1)PAR	LEYK(1)THFLTK
IVEQAK(1)LR	FYNK(1)NHLLDATEIFR
LTGVLMGK(1)ER	AFGILK(1)K
RK(1)EYQDHLVVR	DSLQAK(1)AEEFK
VK(1)SIMLSR	GWDSK(1)VAEEVSR
AK(1)GATVIATAGTER	IGYDAASK(1)VAK
GK(1)EYDQFVNR	VAK(1)NAHK
VLSDK(1)MLVAAAK	LTGFPFK(1)TAPNK
AAFIK(1)QNAFCPHPSHQQTR	EK(1)LNNVR
LTTEGLK(1)SVSALR	NK(1)DYSFR
YTLHPPK(1)TGEGVDIQGLR	EIEQLK(1)R
ALK(1)EALEGVSAHTSR	GIHDK(1)SSIVLGSK
LRPVSGGEELYTWK(1)K	SSIVLGSK(1)GEVEK
SGDTNAISK(1)AIK	ILDILPK(1)GIHDK
SSVK(1)YHLK	LPDTK(1)NIYSLNEGYSNK
YHLK(1)ANHVVEAK	YLK(1)HVPK
FWK(1)NVDVR	LK(1)DPQESAQVIEK
ELAIK(1)GSFR	SILAHPK(1)SK
FEDRPIPELK(1)DPHDVLVNVK	SK(1)EQEIR
IIAVDIQK(1)AR	RDELWYK(1)GK
K(1)YAATSTFEPAK	EK(1)VMTVETSPGVYCSR
FTGTPVGVK(1)EQIELVR	FHAAQLPK(1)EK
ILELHK(1)K	LENAPEVSYTK(1)R
K(1)IAEGVVHR	LFDDEK(1)LLIAK
K(1)SSAGYDLTR	LK(1)EELDELIEAK
VEQPTTVELK(1)K	LVLPIIEK(1)VK
AK(1)TSPGESYKPSTSGLGK	VAGCK(1)NIIVASPPSR
EGVHDSGHGCGK(1)PLTLHK	DFLLK(1)PELLR
PLTLHK(1)AK	FGTK(1)GLAVSFVSSK
K(0.999)FGK(0.001)LDVQR	LHALVEEK(1)AIR
KFGK(1)LDVQR	LNNVK(1)SFVIDECDK
NHK(1)EGVHDSGHGCGK	NK(1)DTCPHIVVATPGR
QYGGQSGFK(1)TEADGEVR	SFK(1)EFNK
SQNAK(1)QQNQEISPR	TDVFYGGTPIK(1)R
SGSSLAPGHTK(1)R	YMPDVK(1)TDVFYGGTPIK
DVTEIQK(1)LVQAGR	AEK(1)LAAESN
FVYK(1)FPIHEPGK	EK(0.435)K(0.565)PIHAEPPSFVEQSTAAEILETGIK
GYHPSK(1)GFEYYEIPR	EMK(1)ETGVINLEGDSK
SALLEK(1)YHR	GISELGIYPAVDPLDSK(1)SR
TVFLVHDK(1)R	GPIECK(1)EK
K(1)QLLINK	LQDTVK(1)SFK
VLATK(1)DSDYGK	SFK(1)DVLEGK
PK(1)VYLETAAR	LSALGYVSK(1)VK
PPAPPDQK(1)PCHQLQPAPYR	TAIEK(1)LALEQK
TVDSK(1)PQLQR	FSVDSAFK(1)AEQAAK
AAK(1)VDNLTYAAANK	LIQQAK(1)AEYAR
AAYSASGK(1)CHTFDAK	QEEK(1)LIQQAK
GLAGK(1)SALATSPK	FVK(1)EVVK
TLTYGHK(1)R	SYWGGYGK(1)GSAR
EK(1)NNVMALAMQDR	APQSFQNLEDFK(1)K
GEEVEYK(1)DENR	K(1)VLHHEEPTVR
K(1)DLTLSSAR	VLVNK(1)TFIEDLGQSK
K(1)NFSTIPFCR	NHGVLAK(1)PTHDNIIR
NVPFVK(1)SNDMTK	TAWDLCLLMK(1)NHGVLAK
SLLTAIK(1)K	YSAHNYHPLPVVFSK(1)AEGAHVWDPEGK
TVDAPELLEK(1)LR	EWLFK(1)YK
TYPIK(1)AIR	SDITHSFHPASPALK(1)QR
AETLQK(1)K	MDHNYK(1)LALK
HAHEQGSWFVGTNIPGK(1)PSR	LLSLK(1)YVGR
K(1)DIEFNTEVK	ALASK(1)YNCEK
SAHYSDHDSIWK(1)ITTASGK	YNCEK(1)SICR
SNVK(1)LVDIR	MIEPSLK(1)ALASK
TFDATWDIAK(1)R	K(1)TLIEAPK
AK(1)ADPDSVR	SK(1)FTHLTK
EFGK(1)IIEK	DAAAEYAQLLAK(1)R
GSYFCSQECFK(1)K	EVTK(1)GDK(1)TYTK
HIK(1)RPDWAETGIPR	GDK(1)TYTK(1)APK
NWTTHK(1)ALMHK	TYTK(1)APK(1)IQR
SK(1)WDLLDEK	K(1)FFGLTK(1)EDDVR
WDLLDEK(1)GQQAMR	GYIFK(1)ITGGNDK
LWEAK(1)AASEAR	ITGGNDK(1)QGFPMK
PLTNWSAK(1)LPK	QGFPMK(1)QGVMHPTR
AIK(1)QEDPSNTK	LLLSK(1)GHSCYR
FYK(1)SYLQR	LNISYPANGTQK(1)SIDIDDEHK
LSYHK(1)PAHTIVWQR	SIDIDDEHK(1)LR
AINEAAAELPYDFVK(1)R	MGQEVEGDSVGDEFK(1)GYIFK
DAAHAVMGK(1)K	QGDNEIEGLTDTTVPK(1)R
K(1)MVHQEIGTK	VK(1)NAQQQR
MVHQEIGTK(1)GLSAGFRPIQEQESIR	APPK(1)QHVLNCLVQNEPGVLSGVSGTLAAR
QMAHK(1)AHQPSYVSNLLEK	HIHLDHISTLTK(1)QFGGK
AEAIAK(1)QAEASGDR	QK(1)HIHLDHISTLTK
ATIHK(1)LFK	NPK(1)SILK
EK(1)WIATDVAYGGLQAK	DLK(1)FPLPHR
AAGLLDQWADK(1)NPGLR	IFAPNTVVAK(1)SR
AK(1)ADNPYHNATIGLGR	K(1)LFQATAPTTFY
AVHYYLSK(1)LK	NLPTESVPEPK(1)LFR
LK(1)AAGLLDQWADK	QFLTK(1)DLK
FSHLITDPDAAQAGADSAGSAQK(1)SLK	QYVK(1)QFLTK
SLK(1)EMLLSSGGPEEAR	SGIHNMYK(1)EYR
GVYTK(1)LAIGK	SIHILK(1)VVELEK
HFVSAAK(1)QISHQHANLR	VVELEK(1)TDDVK
HK(1)IGSEIPYSGVLDR	VK(1)TFGIWLR
IFHTWVDK(1)DPHALAVK	YWYFLQK(1)LHK
IIDTCEK(1)AVHYYLSK	YNNVLLVADAISK(1)EGYK
ISEVDAIK(1)IAYYR	EK(1)ETEVDGDIDSIK
K(0.788)VVK(0.212)QYAVQEATTHLNAK	LFENK(1)EK
VVK(1)QYAVQEATTHLNAK	IQIEEAK(1)DFYK
LRPWDK(1)PSADTK	CINK(1)SYNEADISK
LTVAASNSPK(1)SVTLSGDLDAVHEAK	DFK(1)YVSADELK
LVTLNAVPQK(1)TIR	DVNNLTNAVK(1)GAK
QVTALK(1)TVR	IHYK(1)SPSGDESSK
SQILLK(1)ASAK	WWDNLDNLDQFK(1)DEEIHR
SQNDK(1)GVSAMENSIR	GFHIHQFGDNTNGCTSAGPHFNPFGK(1)QHGAPEDDER
SSIAAAK(1)VDSQAAPAHK	GGFEDSK(1)TTGHAGAR
TSFYTDEK(0.848)DGK(0.152)PMQGLLEK	GTK(1)QDLLIK
VRPLWTTQAGGK(1)DTK	QDLLIK(1)LIGK
VVSAIK(1)QASQTSR	HVGDLGNISTDGNGVAK(1)GTK
VYTHSPK(1)EPIAIIGTGCR	LIGK(1)DSILGR
AK(1)PELHDQSIHGVTGPIVPLTSVAR	TIVVHAGTDDYGK(1)GGFEDSK
K(0.962)AK(0.038)PELHDQSIHGVTGPIVPLTSVAR	VK(1)AVAVVR
K(1)LGHQPELLR	FK(1)QSLIWYK
LVVAPLDMSEPGK(1)K	NQFVPGTDGK(1)EK
MDNFMEMTK(1)K	YIQQLLYGK(1)R
RVIVNLGK(1)K	IK(1)THFPAAR
SK(1)QSVPHDYYGSDVEGELFPK	NK(1)CIETK
SMLEDAGLK(1)NVQEK	AK(1)CNVLLIQK
IVEEAAK(1)HLK	K(1)NVDLNDIR
K(1)LPMWLLPSLR	PAVAPSNATFK(1)DK
K(1)PETVPK	SITGK(1)VVR
TPDHLSISK(1)LGK	GK(1)FLEGEGEEEDDE
VLETEGILPPVDK(1)LR	WWEEHNK(1)AK
PK(1)LYMPLTGIPETK	IPPTTNK(1)NK(1)FK
K(1)AVFYNYASHDR	DISQESATELVK(1)SWK
TLMGLAHLK(1)MAPK	SWK(1)VQNR
AVCSGDPK(1)FFFGSDSAPHPR	FK(1)LPVHVR
K(1)GEVIPESVK	GPFDHTHPYLAK(1)ITK
HEAK(1)QLADHIR	YSTGDHLAVWPSNSDENIK(1)QFLK
DTK(1)TFEESIK	VWGDK(0.001)PVYFK(0.999)QPFR
TFEESIK(1)ALGDR	FAK(1)YTNK
YQSHEIEK(1)GADTQTLHVR	NK(1)VSWESSDVDGYLK
MVSYGK(1)IHTVYR	YK(1)NNLIEFDTQHVENTWNK
TEK(1)VSIADTWK	IWVGSDGK(1)WR
LMEGVLK(1)AR	EAALAAESQAQQEHDIATK(1)GK
FLSTLK(1)K	LLWK(1)ETVYK
IMCAPAK(1)GGLSVANMVSR	K(1)HHHEAIK
AEHQIVK(1)EHLYK	LSDLLYQK(1)K
ILSAK(1)TSDEK	SK(1)DIDAMK
LADAIK(1)DDHR	TLIEDFDK(1)LSAK
TLDQDDSEK(1)HTK	YK(1)NIWPYDHSR
DNK(1)QGVVSFR	AHK(1)HQQIAK
RVDRPELIVK(1)DVH	DAILTDAVK(1)LAK
K(1)YSAEHLQK	LAK(1)SANYR
FHEWLDLNK(1)EK	DMAGTLK(1)PAAAR
ITK(1)IDEQEALQDMTK	EAK(1)ENGVDIFR
VGSAAALSAQK(1)HNAK	EGDDIEDAFK(1)R
AVNMVEGVK(1)NMHAASK	ESTVLGPMNK(1)ILVANR
NMHAASK(1)K	FVEK(1)YGLPVIIK
GELHAAPIK(1)NPR	HQK(1)VVEIAPAK
HGK(1)DMTTAPTWK	VVEIAPAK(1)NLPK
ILLK(1)GELHAAPIK	IVDK(1)YGDLSVLPTR
LPQSPWPK(1)DPK	KVEENGLIWIGPSYK(1)TIDSVGDK
MEK(1)AGFINVR	TIDSVGDK(1)VSAR
LNK(1)SNITGLK	K(1)YNLQYYLK
ALGASTLYK(1)PR	LMAVGDVSEK(1)TGTR
EPGK(1)IAAISL	NLPK(1)SVR
IVDIPEAK(1)ALGASTLYKPR	QVLLEEGPEVFAK(1)K
NSTVLPGPTCCALDK(1)K	TLAIENDVPVVPGTPGPIESVDEAK(1)K
NTPSEVSK(1)IVDIPEAK	WVQTK(1)ETYK
ILSHIETAK(1)K	AFQK(1)EFPQFTR
VPFGGVK(1)QSGIGR	AIEMEGLTWGAHQWIPVGFGIK(1)K
ALGADK(1)VVAISR	LAEYAAK(1)K
ASAQDAQIDEK(1)TDHK	SFSDFSK(1)VESIK
AAAK(1)VQIK	VESIK(1)SLNEFLADK
HVTVITGLEVHGLENK(1)K	FVSVK(1)QNQYK
KCEEWLK(1)DNHAELYQR	NFNDDVK(1)LR
K(1)FATGSSVTK	AAGPHIDTLIK(1)K
K(1)HVTVITGLEVHGLENK	K(1)TGPIGSFIQSK(1)LPVR
K(0.001)VAK(0.999)ELGK	AHK(1)AAGPHIDTLIK
SEVAQNSPAEVQAK(1)K	EIDAAVADITK(1)TIK
ANAYCPYSK(1)FR	TIK(1)TK(1)SAEFTEK
DGK(1)GSDQCSLHLHGYTER	GFLANFK(1)PTGK
DVVSAPSHDK(1)PMAQK	PTGK(1)LYAK
EWHSTK(1)LQHK	K(1)EIDAAVADITK
GTTDEIQFSIDHGK(1)EWHSTK	TGPIGSFIQSK(1)LPVR
RHWVTK(1)DQAK	LITGK(1)GFLANFK
KCEK(1)DDFEK	TAGSTVGDSK(1)ATSYGTDADK
LCIVK(1)SYYTTDDFK	TK(1)SAEFTEK(1)AHK
SYYTTDDFK(1)TVSPLR	DK(1)DFVTR
LIFCQQYENENK(1)K	LTQYAK(1)EGALGK
NFGCSVK(1)DGK	YSGIMNPK(0.926)DK(0.074)DFVTR
NK(1)AYALGANR	LK(1)SLHEIGK
PVSGILSAAAVK(1)K	AK(1)LVIIAANTPVLR
SFDGGK(1)AWEQVDGPDGK	K(1)SELEYYAMLSK
SIWQHPFDK(1)NK	LALTIK(1)SGK
VGDK(1)QLHLHSVTTFANTGR	SGK(1)YTLGYK
VVERPCK(1)DVVSAPSHDKPMAQK	NQENINSK(1)LALTIK
WDGK(1)FGQIR	YTLGYK(1)SVVK(1)SLR
IEDK(1)INAIEQK	SNK(1)NQENINSK
K(1)MLLQLAGLK	TPVYYFQGGNNELGTVCGK(1)LFR
AIMHLLVNHSK(1)DVVQNR	PNLVLTHGK(1)GSYIYDLEDR
DRLPDIK(1)AR	TK(1)EFDGMK
ETIADQVPK(1)AIMHLLVNHSK	YGK(1)SINPEK
K(1)FEDFALVK	TK(1)FNHWPVYIK
DNQK(1)HLASVAGAEDPK	ELFGK(1)VIELNPK
EAGELK(1)EDRPEPVR	AK(1)QLFDK
GAYEPVGK(1)VDIAAIR	QLFDK(1)HVAR
TELEK(1)VQSAYKPTK	CGSGAIDLFK(1)K
VQSAYK(1)PTK	DQAGWQDVLK(1)R
TFADEGGK(1)TPAQLWAER	DVK(1)IELEK
TGAVGSK(1)TVSNVSTR	EYEAVGAK(1)IVPEGSWK
TK(1)GYFTSHLSAVTK	IVPEGSWK(1)TAPK
TLPVTSK(1)PAFTPTR	IGIPDDNIAK(1)WDMAETAK
VDIEAIK(1)SQNLPR	PIPPFINK(1)EILNNENR
VGDASGAK(1)YTPER	SK(1)SPVILHLR
DGK(1)HLTLR	AIGK(1)EHLAEISGSR
FDK(1)FNLK	ASWSYK(1)CELENK
K(1)SPDEVVLFR	K(1)HNVSDNK
NPSSHPK(1)LHIFLQR	K(1)QSFESLTAR
SMSHTEAK(1)LFYQHHQLVSR	SK(1)FPFDK
VDTHVHHSACMNQK(1)HLLR	K(1)ETDIYK
EADFAASLTDK(1)ALEK	LGSFLK(1)SMAFK
EK(1)AYQQR	LPSLYK(1)LR
GSCMK(1)HVYDFYK	ALK(1)SIHAK
K(1)IGLQDR	SIHAK(1)LLEGGSAIGDSSAVDTR
K(1)YAIDPNTIGR	DTK(1)QEIEHVR
LEVGTETLLDK(1)AK	IK(1)NVENPTGK
TAVSPEFYDQMCK(1)LR	MELDFGK(1)LR
VK(1)GDTTEMAR	GILK(1)SQQR
K(1)AFFEAFR	LAAQIEAK(1)R
K(1)VAFLYDMIDQR	AK(1)TMSNTVIK
LK(1)GEFDK	DYLLDSEK(1)R
LKGEFDK(1)R	FK(1)DVQGCDEAR
VIDALQAADK(1)K	NPK(1)DQAYAK
TFLAFQHNAK(1)LHNLQTIVR	AEK(1)LSEQQIAEFK
WK(1)DPIQAK	DSDGK(1)ITTK
CGDK(1)AQLSCCNR	ITTK(1)ELGTVMR
EIQYVLGLK(1)AVR	EAFSLFDK(1)DSDGK
ELAAEK(1)RPETR	MK(1)DTDSEAEIAEAFK
LAQVLEAGSWK(1)AGR	NGDGK(1)ISAAELR
GK(0.011)PGGDK(0.989)IVLTLR	LK(1)NLVSNIK
GSIGTHEK(1)LSGFDLIQTHYK	NLVSNIK(1)EQLR
LSGFDLIQTHYK(1)QIR	EK(1)HHTLVESSELDALK
NPK(1)VVDDPR	GK(1)VAYDYVQSILGNDFKPNYPK
WGQLQK(1)QCVER	INNALAQVLIAK(1)R
FHTEYK(1)DSPR	LSEHAGGAQIWLK(1)R
FLPNIGK(1)YIAK	MK(1)ILGANVVPVK
K(1)EEDHLHAVFNGVDGR	GGSDFNPK(1)NR
AINDLLIHK(1)K	NALTGLSMGGGK(1)GGSDFNPK
MAMK(1)SLEEMDR	VQWTNEEVDAK(1)LK
EWK(1)SVSQSVAAAPADQR	VQYNSALGPYK(1)GGLR
GSLHANK(1)VIHTSNAYVSSLLPQYK	SK(1)DPGIPASFPYK
LFNTTK(1)AR	K(1)DQLFELQDYK
TIDVWCNEQAAEGAK(1)K	TIIECMDEFDGK(1)K
LIHTLSAGVDHLLTHPILK(1)DSK	IK(1)VQGAYHVEK
AK(1)HMSLSGR	VIGISGSDEK(1)CK
EHLHIHTTFAAVDPHGK(1)K	YLDGPK(1)EGEK
FIAQQTETMALK(1)EK	YQK(1)GDIASGR
PLYEK(1)FGFR	IK(1)SFIPEK
AK(1)AGESVKPPIR	ETSLEFLDQFK(1)QK
ALVALEK(1)EVIHLK	QK(1)VETFDR
EVIHLK(1)AK	FVDDK(1)LR
HKPTVPTVK(1)TEAETK	AK(1)SVVNATGPFADK
TEAETK(1)AEEEAIAK	HFDFGDK(1)K
K(1)ALVALEK	TDFGAGTSSK(1)STK
GEVLVSK(1)FGR	HVK(1)PGIAFR
GK(1)LLRPGGPGGGPSK	SSWAIHK(1)GIHK
LLRPGGPGGGPSK(1)LAAR	AGK(1)SAVIK
HYAGDVSYAVAGMTDK(1)NK	DAFALAK(1)EK
NK(1)DQLLK	FDSDK(1)SGDR
IADHIEYNK(0.925)K(0.075)PGK	FK(1)NLGIKPPK
K(0.011)PGK(0.989)LATVK	GALMYGPPGTGK(1)TLLAR
IK(1)ASANDLVATLMK	K(1)LHCDNNSVNWR
ISNEAINDNLK(1)LR	TK(1)LLDNDIK
K(1)ATFESTK	VK(1)VLAATNR
K(0.056)K(0.944)EIGVSDLTLLSK	ISPK(1)DFGLPEHDLSTVK
LATVK(1)VVK	DLK(1)THLQK
VVK(1)DPAVAR	EHVLSVWDK(1)VR
QTFDK(1)FVER	K(1)QGFANQNITDVWK
RPAGGEK(1)K	QENSHFTQAIK(1)LGHLDSEGK
SK(1)AVADVGDGR	YLYEK(1)NR
SYK(1)DNQCVIISGESGAGK	DIPEEQGK(1)NAMVGFDDVVK
TIPIGAIK(1)AVGASNLK	FELEYK(1)SDK
YFDNK(1)VVCSLIEDK	GK(1)WPFWLSPR
RHDSSSVGAGAAMQALK(1)MFTSSSEGEK	IK(1)LFDELK
MFTSSSEGEK(1)SGMDK	LEMTK(1)EQLLK
MFEEK(1)EAK	LPIK(1)ITLR
SGMDK(1)NAFIGLAMAQAK	MFHYNK(1)YK
NAFIGLAMAQAK(1)K	VK(1)DLSLK
K(1)AFYGLR	VYGISFPDK(1)K
K(1)NLLLLGEDR	YYDYAQK(1)LQK
LK(1)INQVDR	AK(1)MVYASSK
MAK(1)ACLAGDMGLGK	MVYASSK(1)DSLR
DK(1)SSVLSEVAALK	ALNGVAADVQGTDFSEVAYDAVHEK(1)VSR
SSVLSEVAALK(1)SK	SK(1)IVFFTWSPDTAPVR
SK(1)GFTHVR	YAVYDFEYDIGGGEGK(1)R
GLFAGLQDVK(1)HYNVDHGWAK	AIGGK(1)TQGLDR
HYNVDHGWAK(1)R	ATDLALGK(1)SK
AASALLK(1)SR	SIGGVEDK(1)NVYPGR
FSPDGFK(1)R	TTSLFPK(1)ILK
FYDNWEHYAGK(1)LLLR	YTYLNLPK(1)IQK
K(1)GMGHEPHLLFQAFK	LTPIHPSDK(1)FYLGGYNSFPGFSK
K(1)PYLIMQPEDR	FTHWAYPLWK(1)K
K(1)VPTALADHVEK	PHDLSPK(1)AR
KVPTALADHVEK(1)NNLQGK	IASFGGK(1)AK
MHQNLQEK(1)GTMK	IEEAESK(1)LK
NSK(1)YSIMHTPSTRPSK	IPPFYHIK(1)K
RPSYLQK(1)LAK	TPVNPK(1)LR
SPHQVGK(1)EIAK	HWK(1)NIASQLK
VIIK(1)QCAHPDYQPILTDYLDR	MDSNNVNK(0.5)TK(0.5)R
ALSEESPEDIAK(1)EEAAVK	AIMLK(1)LINK
ASVGATEEAGFEK(1)K	K(1)FFNFEDIR
EYALNESYVK(1)K	TGK(1)NLGISPVPINLR
FLDIMK(1)DFK	TVGDVVPK(1)AIMLK
FMHIDEPEDK(0.999)VIETK(0.001)PK	TLGEGSFGK(1)VK
VIETK(0.159)PK(0.841)QESGVVNLSHCR	IYHDEISPK(1)FK
LVK(1)DGDIYR	AAIEGSYIDK(1)K
PSALQTSNANK(1)R	K(1)CPFAGTVSIR
SLDHQAIASK(1)ATDK	DVGLGFK(1)TPK
ALCDEHSK(1)LFEQEEDASSR	TPK(1)AAIEGSYIDKK
DASALK(1)LPR	RDYLHYVPK(1)YNR
ETDADQIDFNK(1)K	FNVLK(1)VSAGASR
GTIK(1)LADMR	GK(1)ILTGTVVSTK
LSFK(1)DASALK	ILTGTVVSTK(1)MHR
QNASHFLLSTNDK(1)TIK	HK(1)NVAAHVSPAFR
ARPELIK(1)VLTYK	PISK(1)TVR
DK(1)ARPELIK	QPHIFTNPK(1)AK
EIGCGEAALK(1)K	WYK(1)DVGLGFK
K(1)TFDEYNLIAEGK	AAAEYEK(1)GDYDAAIATCEK
ELAK(1)EIGCGEAALK	GDYDAAIATCEK(1)AIDEGR
EYTMEEVAK(1)HNK	AAALAK(1)LLSFPDAIQDCNK
HNK(0.924)K(0.076)DDLWIVVK	AEGNALYK(1)K
FK(1)FLAAEALR	AEGNK(1)YFAAK
K(1)DDLWIVVK	YFAAK(1)DFEK
IPEK(1)EYTMEEVAK	AIEK(1)DPNFIR
K(1)LTSGSTTAQQR	AWELHK(1)DITYLNNR
K(1)PFNGLYACGELAGGVHGANR	AYTEMIK(1)R
KTFDEYNLIAEGK(1)K	DFEK(1)AIEAFTK
LEELSEK(1)EPER	DVELGGK(1)SIHEIDELMNK
LVLNSK(1)ASNVLDFHTR	SIHEIDELMNK(1)ATYQR
MTGK(1)ELAK	ENPAALQDHMK(1)NPEVYK
PNDISNFK(1)IPEK	IAGAEFGLGNFDQAK(1)SNYEK
TFYEDTLK(1)SAR	SNYEK(1)CLELDPNNAMAK
VK(1)GQTPSLEF	ILNDPNLYTK(1)LK
VQVHPTGLVDPK(1)DPTAK	INPSWAK(1)GYNR
ALESGAHLIHGSLDK(1)TVGK	K(1)ANAQLAMK
ALGSNLDPSAPPPTLVNVASK(1)AR	K(1)DELPEAVK
ILIHSSIAPAFMDALK(1)K	KDELPEAVK(1)NFEK
K(1)IQSGAVHINSMTIHDEPVLPHGGVK	NFEK(1)SLTEHR
ESGDMTAGEK(1)AEAYAAR	LGNIYLK(1)K
IEDHELK(1)LHFK	LIAK(1)SFAR
LHFK(1)LSQAR	LQGK(1)EYFTK
ILATLYK(1)DDR	NNPK(1)TSEFMNDPQFVAK
K(1)LTPETQIK	TSEFMNDPQFVAK(1)LER
LTPETQIK(1)VGQHAVTLLQSR	TK(1)DVELGGK
NLPSK(1)IEDHELK	TPDVLNK(1)LR
TADGTTVLDK(1)AVVEHNLVAASK	TQADNAK(1)AEGNALYK
ALEALKPK(1)R	TTADEYK(1)AEGNK
GAFVQATK(0.213)PVK(0.787)AK	YYLNTGIYNSK(1)R
ELAESVIAK(1)IQK	AK(1)YLLLLGQK
IQK(1)ELENPK	LSFLEYK(1)AK
HK(1)DILNAAR	AIIAFHDLIENK(1)LENK
K(1)AQSIIDSLPGSSLVSK	EK(1)LIGWYHSGPK
MDNVK(1)ELSNVVDITK	LIGWYHSGPK(1)LK
TALAAEAK(1)SVLDSWVR	K(1)LPMNHTILGK
YGGPVYSEWAQGQVQK(1)HK	AK(1)ELLAK
LLSVNSHK(1)K	FK(1)SIKPPFK
LYSLLDADLLHSK(1)HR	GGK(1)CISYAAR
K(1)GDATNLDHVQVLTTDAK	AAEYVSGVVTGATEGAK(1)TGADSTK
K(1)CAELQEIANHSR	AVGSNVPDNQK(1)SFTQTVADNVQQGSDNAK
AGK(1)LSPLLPVK	SFTQTVADNVQQGSDNAK(1)ADLK
AIAALAEISK(0.92)HK(0.08)PR	EQVTSTLDK(1)AVGSNVPDNQK
GK(1)AVSYLTAVIR	GK(1)EQVTSTLDK
LTILLQK(1)ER	INEAITPESEK(1)STLEK
VAQDVEYK(1)R	K(1)QSEQAEGEAK
FK(1)SMLQSGVMTR	QSEQAEGEAK(1)TLAETAQEYVEVAK
VLHNYASK(1)EIR	NISTK(1)INEAITPESEK
HSPLYK(1)LR	TEIGK(1)AAEYVSGVVTGATEGAK
K(1)TGGVGSVVGVQDTK	VQNQSWK(1)FAGDIR
TGGVGSVVGVQDTK(1)NK	NK(1)ELEATEER
VQYTSPSNK(1)ILQEK	DVGK(1)IADVGKPDK
FLDPETK(1)R	IADVGK(1)PDK
RHEVVDLEGK(1)TIK	FANK(1)VLSHWR
AMK(1)QVAGSLK	FANSHDASWHSILVK(1)TGVYQAGTEPK
AQLK(1)APGILPR	GTFK(1)FANK
EGQVSK(1)ELEAQLR	LK(1)DVSVSK
EVAAFAQFGSDLDASTK(1)QTLAR	LNCTITK(1)EQIIQGHTPMK
HAVIVYDDLSK(1)QAVAYR	YK(0.005)PK(0.995)HLCNDVLEAVK
LYCIYVAVGQK(1)R	ACGK(1)ISMIDPK
LTELLK(1)QK	ISMIDPK(1)HK
LVK(1)EGETVK	HK(1)LYSFIVK
QTGK(1)TAVALDAMLNQK	K(1)INAEVAQLK(1)AMEIK
TAVALDAMLNQK(1)R	K(1)SATATANVVGGGK
SNQPEILETIDK(1)EGQVSK	NPETEIVLK(1)GK
STVAQLVK(1)TLEENDAMK	FK(1)VPAEVIDAAR
SVNQPVQTGLK(1)CVDSMVPIGR	IK(1)LIDEASVEK
VGSAAQVK(1)AMK	LIDEASVEK(1)VK
VVDALGNPIDGK(1)GPINTK	VK(0.999)QAIK(0.001)DELK
WNNSSDESK(1)K	SVFGDK(1)EFNDK
K(1)EIAAFR	VDNDTTVQTIK(1)QVYDK
YEESVK(1)K	DIVIHK(1)TK
AIIWK(1)PFR	GAYIHSEK(1)NR
MFFLK(1)EETK	IYCGGETIDQVK(1)K
VLPGSGQAEYTIK(1)YR	IYDSNK(1)ELSQK
HVPHWDFEDFVTPEK(0.06)PK(0.94)R	VFGFK(1)LHEYSK
IFEDDEAGAK(1)QQIAYK	PK(1)SIDLK
GGLVK(1)GSDVQIHENVR	AIK(1)DGLVK(1)R
IK(1)TIAGLATR	ALDTPTLFEHETIK(1)SIADK
ISIVIVGK(1)R	ALEK(1)LVNLGK(1)IK
K(1)ACVETYPAASTK	LVNLGK(1)IK
AAQLLK(1)AAR	IK(1)SIGISNFNGGLIYDLIR
ELQAQTAANDTK(1)SDGR	FHYENVPLLDTWK(1)ALEK
AK(1)ELDDQYEK	HGK(1)SPAQVLLR
AITGK(1)LTQVMSHEDFVR	LFDGAEDYGNEK(1)EVGEGINR
AEELSK(1)LEGPK	NIAVIPK(1)SNNPDR
LEGPK(1)AGHPGR	VTNATAADQIYNAIK(1)TGYR
LMDCVGCDK(1)CR	YPPGFYCGDGDK(1)FHYENVPLLDTWK
TTGQWHPNLQCFK(1)ER	SLIGK(1)TIIVR
GGFVAVK(1)SALQSYR	DATPK(1)AESAAPK
HPNIVGVK(1)LTCGNTGK	DLK(1)FPEQQLAFVPPK
LTCGNTGK(1)LAR	FPEQQLAFVPPK(1)K
K(1)LITSATR	FPLGK(1)TPAFVGAK
SGK(1)IAEAQTLQAVVAR	IFNTIGEILEK(1)R
APSSLQFVNVK(1)VEDPK	LLGK(1)NNQEYANIIK
VEDPK(1)ADLQHGVDESYTLDVK	PFLTK(1)YPSIAR
K(1)ILEQLDAMSLSK	TVSQNEIFQGQFK(1)DLK
NFISVK(1)K	WVK(1)TVSQNEIFQGQFK
VIPEVDMPSHSSSGWK(1)QADPK	YFK(1)LDIK
VALWTAK(1)GSLEDHSR	IFNK(1)IYQLIESK
K(1)VIGVLR	EK(1)VDSSDESVADNFK
PQAQPELK(1)K	QSPSGK(1)SIR
GVLVSK(1)QTDLR	SK(1)LMEYDSK
IDLEK(1)GVLVSK	YIDYYK(1)SISK
ALDFCHSK(1)GIMHR	AAK(1)AAAALAGGK(1)K
DVK(1)PHNVMIDHEK	AAAALAGGK(1)K(1)GK
DVKPHNVMIDHEK(1)R	DK(1)AQHIVILDQEK(1)YDR
K(1)EPFFHGQSNSDQLVK	HSK(1)QAIYTR
KEPFFHGQSNSDQLVK(1)IAK	ILK(1)DVPTYK
K(1)PWHSFINADNQR	VQQTK(1)AAK
AAAAK(1)PAPVK	K(1)LTIPEK
AK(1)ASLEK	SK(1)TVEIPAGVSDGTR
DEYHANIK(1)NALR	TLGVDK(1)SADDR
EK(1)GLYVK	VLGK(1)FFNFEQNDK
GLYVK(1)WENNPMK	VNETYDESDLHPSK(1)LK
EK(1)TTDAYDPK	AVK(1)DVAEQGR
EK(1)VKPEVR	GTETEDSLQK(1)R
EVALEQEEK(1)AK	SSSANRPIVISGPSGTGK(1)STLLK
EVATATK(1)YQK	LPSYGK(1)K
RFCNK(1)IYQATK	LAGLMDLFK(1)VR
FNTAAK(1)EVNEALAQR	GATGIWNCK(1)SCK
GK(1)AHNLEFISVLNDDGTFNK	K(1)LEVQQHAK
GK(1)TTLWLPGMDHAGISTQSVVEK	LEVQQHAK(1)YDCSFCGK
LGDDFKPLPAPSK(1)TGR	YDCSFCGK(1)R
LLTGNLAEK(1)EVATATK	K(1)TVAGGAYTVSTAAAATVR
QQTLVNAAGWK(1)EK	K(1)VGITGK(1)FGVR
RPGDK(1)TISIMK	VGITGK(1)FGVR
TISIMK(1)AR	CK(1)VDGNTPVVK
SILAQYEIK(1)TK	DNVPFHTVVFPASQIGTGDK(1)WTK
TK(1)GDIIIQTYDPVSYK	EWVLDSSAK(1)GAWSR
TISDEVTSIK(1)SLGGK	FVEGTCPK(1)CDYEDAR
TLLDVPGYDK(1)K	FVIAK(1)YNGVIPK
VPFK(1)EVYCHSLIR	GVGVFGNNAK(1)ETGVSPSVWR
VSK(1)EVALEQEEK	LHNK(1)GYLEEK
VWAWK(1)DEYHANIK	LYGGQQK(1)K
WILHK(1)FNTAAK	NITDSWIK(1)R
YK(1)VIEMLK	NSK(1)NITDSWIK
YQHLIGK(1)FAR	TTEQLYCEHHK(1)SFLADR
FDFK(1)IGR	LAQK(1)GVIAK
VHLGK(1)QDLSGLQTR	K(1)ATDGGPHGAINVSVSEK(1)AIDQSVEYVRPLGK
YK(1)VTHFGTSPR	PLGK(1)VVLVGLPAHAK
ANPDGSLYNPHDAK(1)K	AVVFDTNGGQLVYK(1)DYPVPTPK
EVDK(1)TYTAGTVPGPVSDLK	DYPVPTPK(1)PNELLIHVK
GAEDHPVHAWVVK(1)PSNFQPGNK	PNELLIHVK(1)YSGVCHTDLHAWK
HSTPDVLK(1)K	GLIK(1)CPIK(1)IVGLSDLPEVFK
K(1)LTHSGYVTDVFPLVAK	IVGLSDLPEVFK(1)LMEEGK
IGFAVVGK(1)ANPDGSLYNPHDAK	DK(1)DIVEAVK(1)K
SMK(1)FTPEVLLGAPR	YSGVCHTDLHAWK(1)GDWPLATK
VPENWEK(1)WDPSR	GDWPLATK(1)LPLVGGHEGAGVVVGMGENVK
VTVVEPGK(1)IGFAVVGK	LPLVGGHEGAGVVVGMGENVK(1)GWK
AGAEDAGK(1)DNTATISEPVK	GWK(1)IGDFAGIK
DNTATISEPVK(1)EVVR	LMEEGK(1)ILGR
FAGIELAPEHAK(1)R	K(1)DTAEAIDFFSR
GLK(1)AIIHSLSR	SEQIPK(1)TQK
IQEFEHATESK(1)NYR	TQK(1)AVVFDTNGGQLVYK
LDELMQQNK(1)ELQDR	SIEIK(1)GSYVGNR
YLGSVAGK(1)QGR	SLGAEAYVDFTK(1)DK
EVVEEFAADQEK(1)R	VTAPVFDAVVK(1)SIEIK
FK(1)DTVGVVMEQPR	VVAIDGGDEK(1)GEFVK
K(1)CGEVVWEK	AK(1)AQVK(1)TALAK
TCK(1)ACGTIAETR	AQVK(1)TALAK
K(1)SGTFFVSSGFDK	EAFEK(1)IDAIK
AEAPESAK(1)EASEK	FTSPK(1)LASIVQEYNIVESYNHYSK
EASEK(1)EAHK	GSLLTAK(1)NDR
AGK(1)GGVSDEGEEDTGAAPK	HK(1)QYLSAQASAVEADPK
GGVSDEGEEDTGAAPK(1)EPEK	QYLSAQASAVEADPK(1)SK
APSAVAK(1)TAPVESAPETSK	HLAK(1)HLVNNNTVIAASGNFDHDK
TAPVESAPETSK(1)EQETEK	VNDVK(1)EWGK
EAHK(1)IEEATGANVTEEK	DK(1)EFINYIVHK
EDYADGGK(1)R	LISSLVEK(1)K
EPEK(1)QVDQGEAK	TLFK(1)VGVAPETLR
TTEEKPAEEK(1)AEEK	ADEFK(1)ATYLK
KESTDTSAEK(1)SK	IFADEK(1)NYK
SK(0.991)APAEAADAK(0.009)EPEATAAAPAESEAQEAPPSSK	IK(1)SNPIFTK
QK(1)EVLFVR	ISDYK(1)QALDK
LQK(1)GFISR	MK(1)LIETIR
MIVK(1)LNSIPR	YLVLEK(1)QTR
MTNLHAK(1)PGEYYLAR	IYK(1)WDAR
SK(1)QLLAAYAVAAEGHDLQYFK	GK(1)HFSPEK
TETEGEK(1)EEEEIK	DFFEK(1)LGADQTK
VLK(1)MIVK	FHGMLVK(1)PVFK
WK(1)NVLDADTTTTPAEPK	PVFK(1)LAMK
K(1)TTTDVAELQTK	NK(1)LLEDPANSATLQDLVLTEAK
TTTDVAELQTK(1)GGSR	SDMTGNITK(1)IR
AEGLK(1)EVIAAGAGGGGK	SFADVK(1)VSDGK
AFEQK(1)EDAPNPQER	VSDGK(1)IDTADFLQASESLVK
LAK(1)EAMR	STFFDEMSK(1)SFADVK
LTHYSIEGK(1)HVFLDLVRPSK	TK(1)TATQGLLWLSR
PSK(1)SIDFHAGAK	TLSK(1)FHGMLVK
SIDFHAGAK(1)DTAR	NTNVEDIK(1)QR
TLGLK(1)EGDILR	VLIK(1)NQQK
AHGSAGHFVTAK(1)ER	VEPGK(1)TYLVR
DTK(1)VFLHSHWEK	DAHGVSQAK(1)VVTGNK
VFLHSHWEK(1)YPLR	VVTGNK(1)ILR
GVSFWTK(1)NDTR	K(1)GLTPSQIGVILR
K(1)WLGYDLHFAK	MHSSGK(1)GISSSALPYSR
QVK(1)HLPFWR	SNGLAPEIPEDLYYLIK(1)K
SK(1)AHGSAGHFVTAK	FK(1)IFSFR
AK(1)LAELR	GVVPIAAK(1)R
KAEILAK(1)R	K(1)SDQSDLWWR
K(1)YEYVYK	SK(1)PTVSQYR
DHNQAVAFDK(1)GLK	VDSTFTK(1)TEFVK
VK(1)DLDNLGR	YK(1)NSPEFK
DNTGLK(1)GLAADFAR	ADWPK(1)ER
AIAIK(1)QHR	DLTHVEPPSNIDVILAAPK(1)GSGR
GGQK(1)AAHLFCQYTK	FK(1)DALKPVFEELYESVK
GLK(1)TLHLR	GINSSYAVWNDVTGK(1)AEEK
NAIHTALMEK(1)AAQDR	SLFK(1)EGR
WTPSEK(1)LFEER	EK(1)FVAEPK
AANESAEEATK(1)LK	LK(1)EFDTEK
DALDAK(1)QK	TVQEDVLESSVK(1)K
EAEFK(1)QMETQHEQALMHK	EFMWQK(1)IR
EAELASTK(1)EELDSK	K(1)EFTESLK
EELDSK(1)VAALESTK	VDEYAPGFLGIK(1)TQHSENVR
[truncated: 16,074 more rows]
