# Supplementary material for: Proteome-Wide Analysis of Lysine 2-Hydroxyisobutyrylation in Aspergillus fumigatus
Source: Curr Microbiol. 2024 Jan 23;81(3):74. doi: 10.1007/s00284-023-03565-w (PMC10803526; doi:10.1007/s00284-023-03565-w)
Supplement: Supplementary file 5 — Supplementary file5 (XLSX 653 kb)—Table S3 Comparison of A. fumigatus with A. niger and A. flavus about Khib sites (XLS). [file 284_2023_3565_MOESM5_ESM.xlsx]

## Sheet: 1
A. fumigatus	A. niger	A. flavus	A. fumigatus & A. niger	A. fumigatus & A. flavus	A. niger & A. flavus	A. fumigatus & A. niger & A. flavus
ASCYIDTFPEK(1)K	PLADEK(1)QK	AYLEK(1)PR	TQLPDEYIELEK(1)R	LVHQK(1)LLQVTSQYSNEAYDYPPNIR	TNAENEFVTIK(1)K	AYLEK(1)PR
DDK(1)ASCYIDTFPEK	TLQVEAK(1)VR	FLGVTK(1)QGLAAITK	YALASEK(1)VGEAR	VDALK(1)LVHQK	AK(1)QGYVVYR	FLGVTK(1)QGLAAITK
DVTELAK(1)LSK	IQK(1)LK(1)IAK	GLINDPDIDESYNINK(1)GLR	STK(1)PVSEALLNEK	YALASEK(1)VGEAR	GALK(1)YVEEIQK	SK(1)IPMEVFYEK
K(1)LFHTLETK	DVDGAYMTK(1)VDLQAK	LK(1)ELAGK	STKPVSEALLNEK(1)WDR	LLK(1)DELLSK	YFEVILVDPQHK(1)AIR	TLEQENLAK(1)EQEITSLNHR
LFHTLETK(1)EEK	K(1)DVDGAYMTK	NQPLVAK(1)EVADQMR	SFAAK(1)DSVK	MSHASIDAK(1)TR	INPIYGISAEGYEGK(1)GFVQSPPAEK	VTDK(1)LTQVHDTIWCCR
LVK(1)YYPDGR	NK(1)LNDLEDALQQAK	VPAEGPK(1)GLK	EGLK(1)DLGFR	HLVLSK(1)R	MK(1)VDWHQMTLQEK	K(1)LSQLVK
QIAAVMK(1)PGYSK	NK(1)YEDEINKR	IQPGEWK(1)QAVVYPSK	VSIIEESHPK(1)MVR	K(1)ENILDLSK	VDWHQMTLQEK(1)K	K(1)GVNLPGTDVDLPALSEK
TDHVAPCAMHWPDFLAK(1)TNYR	YEDEINK(1)R	GVCIQK(1)DAGEYTYEHCFLDQTK	HLVLSK(1)R	TLDNPEAK(1)ALSDK	SSK(1)AGLAFPVGR	AK(1)PLSFDHKPQNEGEK
TEAVWSK(1)VIK	NSK(1)IEISELNR	AFAEAYK(1)QASATGK	AQEEIK(1)R	LAAK(1)ITEWK	GFK(1)GSVANMSLGGGK	SVLGVK(1)GR
TVAHDLFEEGVEQPIK(1)GAR	VDQLK(1)SDQSR	GGSFYLQSK(1)ILR	K(1)TLDNPEAK	LLGPGLSK(1)AGK	ALNEQK(1)TEIR	K(1)FLDGLYVSER
ETNEK(1)LFVSQR	SEIDNVK(1)K	ILNVK(1)PPQGGETNLEHVMER	DNYYK(1)AR	SK(1)ITVAGVR	ALEPNWK(1)EEEIFR	LVK(1)DLSHIAVTFGRPEK
K(1)AAAGGDLDNLSEEAR	SK(1)AEAESLYQSK	K(1)LFDLNDPQK	K(1)LEEASR	STIK(1)FQLK	AMDAIEPK(1)NVIIGQYGK	VVGAGADK(1)AAR
LMLDSIK(1)AR	TNAENEFVTIK(1)K	NDNVINPITYK(1)PVSYK	LEK(1)QVDSGTLR	FHGK(1)TIK	NVIIGQYGK(1)SLDGSK	DKDSK(1)FR
LVHQK(1)LLQVTSQYSNEAYDYPPNIR	ALEESNYELEGK(1)IK	SFTSQETTSTTSGK(1)LHPFDPVRPEEIR	QK(1)QQGFK	PK(1)SINLLGLK	DVTSGIFK(1)DIPR	K(1)GATPSQIGVVLR
MDK(1)FQAFGK	DAEAWFNEK(1)SK	STLHPEPAPAAACCSGVGGSK(1)AK	AK(1)HHGIDAMSADDLKK	TTILYK(1)LK	HHIDNVQITFK(1)EPFGTEGR	YYK(1)SVGVLPPTWR
PQPK(1)TFNHAIAR	LASYLDK(1)VR	SK(1)IPMEVFYEK	HHGIDAMSADDLK(1)K	MLLLGAGESGK(1)STILK	IDHYLGK(1)EMVK	MVTAEQADAAK(1)EGLQGEVIEGR
VDALK(1)LVHQK	AALEK(1)SLEDTK	EAK(1)DAATQSAQHDTQNETLQR	ATMSPPK(1)R	DIFDK(1)AR	IIVEK(1)PFGK	TLSIEK(1)AR
TQLPDEYIELEK(1)R	SLEDTK(1)NR	K(1)YAELQK	FSGTIK(1)LPTVPR	GILMYGPPGTGK(1)TLMAR	SYIK(1)TPTK	YFGPPK(1)R
TQQLIK(1)EQLGQAEDK	LQGEIAHVK(1)K	TLEQENLAK(1)EQEITSLNHR	K(1)YDAFLASDTLIK	GVLFYGPPGTGK(1)TMLAK	GVLLYGPPGTGK(1)TMLVK	IILETSK(1)HK
YALASEK(1)VGEAR	TAAENDFVTLK(1)K	LTGAGFAK(1)DDGASVR	KYDAFLASDTLIK(1)QIPR	HPQLFK(1)SIGIKPPR	AESITITNDK(1)GR	GFFQHGASK(1)K
EEESSNAAFK(1)VVAPR	TLNNK(1)FASFIDK	EHAALK(1)SSVK	LLGPGLSK(1)AGK	K(1)NVFVIGATNRPEQLDAALVRPGR	DNNLLGK(1)FELTGIPPAPR	YIK(1)DQHSAYLR
ETTSTSK(1)WDQK	NPK(1)K(1)LTR	LIDSISNEGQDK(1)GR	SK(1)ITVAGVR	VVNQLLTEMDGMTSK(1)K	FEELNMDLFK(1)K	LVK(1)EALR
K(1)QEEQYLMAR	ALQNAK(1)QK	PLPTPK(1)PPTK	STIK(1)FQLK	VVSQLLTLMDGMK(1)AR	K(1)TLKPVEQVLK	SK(1)AIDAFPMLR
LK(1)GLFSK	LK(1)LFEGK	LEGVDDTSK(1)LSTK	FHGK(1)TIK	NCVVNGIVLAEDGK(1)K	GTGK(1)AESITITNDK	ALHEQK(1)LAK
NAAGGGWSEVAK(1)K	PK(1)QELILK	LQVQVPEK(1)GDITEAK	TTILYK(1)LK	FIETSAK(1)SR	K(1)SEVDDIVLVGGSTR	AVAQAATDMK(1)NVVR
TLAQIQK(1)EEEAR	K(1)SGTATLR	SELSTASSITPGK(1)R	DHCIVSGIYK(1)R	AALLTK(1)THK	MK(1)EIAEGYLGK	EMK(1)DQLER
YSK(1)EQLLSLYK	GVK(1)VELYGK	EAIK(1)WDGSSGGVIR	GGAK(1)VIIEPHR	IGAYK(1)YLECSAR	MVAEAEEFAEEDK(1)AIK	EVNPAVK(1)QEEER
K(1)VPFLDEYFDR	LPDIK(1)VAK	LVVLTAK(1)GAQR	GGK(1)EDLLVTK	WEPVDVTPILK(1)DGK	QATK(1)DAGTIAGLNVLR	K(1)LTGYVGFANLPNQWHR
AHAAWLEGK(1)IDK	GAK(1)ISLR	VTDK(1)LTQVHDTIWCCR	MLLLGAGESGK(1)STILK	ATFDTLAEGK(1)TLTGDLGGK	TIFDIK(1)R	LK(1)QSEDELYAR
FLEPLEAK(1)QLK	DLLK(1)AGK	SFTK(1)GDTNVFK	STILK(1)QMK	TLTGDLGGK(1)AK	VVNEPTAAAIAYGLDK(1)TGDER	YDAYLEAENK(1)VNR
K(1)DAYGLER	EPELK(1)LLAESK	K(1)LSQLVK	NEEIENQLK(1)R	GPLATPVGK(1)GHVSLNLTLR	GGSAPEK(1)VDDLISR	VCGLIVNK(1)DIER
K(1)QHPSTPEGVQAAR	LNAITQK(1)R	DISDLK(1)FGVK	AHFEEAMK(1)SAR	IQK(1)ATFDTLAEGK	TAAQNIIPSSTGAAK(1)AVGK	AINNEQLEGFPK(1)K
K(1)VQYQFPISHDELVR	DNYTHAK(1)AR	EGHELNITTDEK(1)YANASDDQNMYLDYK	DIFDK(1)AR	NYVALK(1)GPLATPVGK	K(1)GVNLPGTDVDLPALSEK	AMDK(1)IYK
VDISDPHTFLAVK(1)R	PGK(1)TPDVQTK	GVWPFLFPENK(1)PDFNVK	ELIESVQYPVDHPEK(1)FQK	VVHK(1)ATIMK	MMIAK(1)CNIK	MK(1)LALAR
LAEHNLK(1)QR	FGAK(1)AVR	K(1)GVNLPGTDVDLPALSEK	FQK(1)FGLSPSR	IDISK(1)NTQK	TSIIGTIGPK(1)TNSVEK	FPEPGFLEGVK(1)TK
DHMK(1)CAAAVAQDADYPTCTSPSK	IK(1)FNTKDR	LEWHSK(1)LNTEMVPAK	GILMYGPPGTGK(1)TLMAR	VNQILHHEK(1)SK	TVEDLANFVK(1)ENGK	K(1)SAVIVDNMCK
ISSAAK(1)DVCEGFGIPTESIHR	YAAAQALPK(1)K	LNTEMVPAK(1)NFR	GVLFYGPPGTGK(1)TMLAK	ALLESK(1)GFR	ILK(1)SHPLLK	ALALEK(1)GVPIK
ADQAASVSPAK(1)EVTK	YDMWQEVAFK(1)EIHVM	LK(1)WAISHGIK	HPQLFK(1)SIGIKPPR	ELK(1)ALLESK	VIAVDIQK(1)GR	GGQITK(1)EDVEK
ALACEVTAK(1)R	K(1)IVAVAR	WAISHGIK(1)LGIINK	SIGIK(1)PPR	GK(1)FDHFMQK	DEVPAGVK(1)TLDISGTELR	YK(1)LSVNDFLVK
AK(1)GNMDTVAR	AK(1)VILDK	LLSK(1)YRPVCPILMVTR	LEILSIHTK(1)NMK	IK(1)EISYLHCEAVMSGELK	IEAVNK(1)LNHYDYVALR	VLK(1)ETGEK
VAK(1)EGDLLLFK	LFGALK(1)DPSPLSDVR	MK(1)LEWHSK	VK(1)HGDIITVHPCPDIK	NEVCAFK(1)EVGK	K(1)NHGATHFIVGR	AK(1)DGAGSATLSMAMAGAR
AYK(1)EIGLDTAK	YK(1)YSGLLMR	MMIAK(1)CNIK	VVNQLLTEMDGMTSK(1)K	K(1)GSPLVIGVR	NSK(1)GEEFYGPYDAQHAVEK	GVYNPK(1)R
DK(1)ILSVAVPGK	VAVSTGK(1)R	VQTGRPLAIALDTK(1)GPEIR	VVSQLLTLMDGMK(1)AR	K(1)SATGLLAPPDK	IVK(1)SGELESEDK	IQFGGDEVVK(1)AK
ILSVAVPGK(1)R	LK(1)QTLSMTR	TGNTTDDKDIPIK(1)EGHELNITTDEK	WEDIGGLEEVK(1)R	SATGLLAPPDK(1)SLLHR	TK(1)DIVLK	SK(1)GVYNPK
FK(1)DIVNAEK	IK(1)GSALR	TNSVEK(1)INALR	ESGVK(1)EIVAK	K(1)VLYLEDDDIAHVHEGQLNIHR	YLVVNADEGEPGTCK(1)DR	HATSAK(1)TFLEK
GDMIAFTK(1)EQGPK	APDVLGK(1)R	TSIIGTIGPK(1)TNSVEK	EYK(1)LVVVGGGGVGK	LDVANK(1)QVTLGGLR	DMAGVLK(1)PQAAR	TK(1)HVNDALFNLR
K(0.006)VPNSQK(0.994)TSEIETYPLFVQAIR	K(1)LGIGGK	VK(1)CLNNGNISSR	FIETSAK(1)SR	LTK(1)DDGTSNVR	GFSPDTGK(1)IEVYR	LFAATTLK(1)GK
TSTDGTCGYSK(1)GTK	EQLEK(1)LR	ITDNK(1)DFK	AALLTK(1)THK	AVAK(1)AGSGLIEIR	GQIGEPK(1)LK	FSPDGFK(1)R
LK(1)VILETSQLTK	K(1)SGGELR	STGLTPSLDSDK(1)ITDNK	HDPK(1)TIEELHK	AVEQK(1)QIAQQDAER	ILADAVK(1)LAK	K(1)VPTALADHVEK
MLK(1)AGADR	HEENFK(1)R	ASTQEVLDDVLK(1)R	IGAYK(1)YLECSAR	LSGVQEK(1)VVNEGTHFLIPWLQK	LAK(1)SVNYR	SPHQVGK(1)EIAK
TSTGFK(1)GAGANVDDVAMMR	AK(1)AAEAR	K(1)ECDGALFGAVSSPSTK	WEPVDVTPILK(1)DGK	ADANDDFMICK(1)LK	RPGLYLEPLDLAK(1)IK	ETDADQIDFNK(1)K
SDSHLQMGK(1)LVEVVGK	FDK(1)LVHTR	PVK(1)STIGGGR	IQK(1)ATFDTLAEGK	FSVK(1)GVK	VFEDYK(1)K	ARPELIK(1)VLTYK
DK(1)DPEEVR	DLIEMK(1)AEK	QTGTALPDK(1)TVETLK	NYVALK(1)GPLATPVGK	GNVMPSTK(1)ILTFYR	VSSLLVK(1)EGDSVDGQDLVCK	FK(1)FLAAEALR
ESAPSASWDK(1)PANLGR	SANLTK(1)EVR	TKPMVTITHK(1)SNVLSQTDGLFR	SVAGYK(1)TPYDNVDTVLIR	K(1)GELNVK	YFLAKPEIGEEFHVELEK(1)GK	K(1)DDLWIVVK
IESCK(1)VMINR	LNSSK(1)QLPLESR	VAEAIK(1)R	SVQK(1)NYVALK	K(1)QPFDLEAR	DGDGQITTK(1)ELGTVMR	VQVHPTGLVDPK(1)DPTAK
AADTEHMSELSK(1)R	LFFGK(1)GK	LFFNHK(1)LTGADFQSNR	VVHK(1)ATIMK	LDLPGPEEK(1)PR	EAFK(1)VFDR	IQK(1)ELENPK
EQANLNTGSEAQAEK(1)LR	TLGQATK(1)NFR	TIPHPDYAK(1)DGIPR	ELK(1)QLWLTR	NK(1)GIDIITNEVSNR	EAFSLFDK(1)DGDGQITTK	HK(1)DILNAAR
PK(1)AADTEHMSELSK	K(1)DLTGQK	K(1)IYDNAHLLDATEIFR	K(1)ILLTEPPMNPLK	VTDIETFK(1)K	MK(1)DTDSEEEIR	AMK(1)QVAGSLK
MSALSPK(1)NSPTDDK	AK(1)ENPRSDLR	YGETEK(1)SGLESIAAAR	IDISK(1)NTQK	QVGVQK(1)IVVFVNK	AYAK(1)GINK	AQLK(1)APGILPR
QETIQAMCDIAK(1)DR	HGK(1)DYGGVK	AQGK(1)FLVTQR	IK(1)DGLDPLR	ILK(1)SHPLLK	DGK(1)VAPIQK	LVK(1)EGETVK
ELEGGK(1)SQSHQQLYAGK	K(1)STSTYPR	GNVVSPTTGAMK(1)THLSR	LDEEK(1)AR	K(1)FIDIGNTVQK	VAPIQK(1)DK	QTGK(1)TAVALDAMLNQK
ITLK(1)VVPLK	K(1)ALVNEK	AK(1)PLSFDHKPQNEGEK	WK(1)DDFFMK	SQQGAGK(1)EYVCVIR	IAPGVLTEHGK(1)TK	TAVALDAMLNQK(1)R
LK(1)LELTETTDR	K(1)LLLPLR	IVAK(1)QDSFAK	YTDSLLK(1)K	TIHESK(1)LYEFDNDR	LPTIAAK(1)IYR	STVAQLVK(1)TLEENDAMK
VFTDK(1)NVYGR	K(1)PPNLATK	LAFFGVYDGHGGDK(1)VALFAGENVHK	DEFSYQEMITHLAMNSHPNPK(1)K	WGLGPVALEK(1)K	NVFK(1)DGK	VGSAAQVK(1)AMK
AHLK(1)AYGQTR	K(1)AVIELR	SVLGVK(1)GR	K(1)YLPGMSIGFQHPNVK	AVAK(1)SPFLDSLK	FHGK(1)TIK	PQAQPELK(1)K
ILEENK(1)AHLK	LTTK(1)QALDK	TK(1)EEWYNQIAER	VNQILHHEK(1)SK	SPFLDSLK(1)QK	TYLWDTLK(1)SGR	YLK(1)YLTK
K(1)QTNLLYR	LK(1)HGSSKIWK	YTSPEETSTDPAK(1)R	YFK(1)DATFDALR	DTSMSSYMSSK(1)K	FHWK(1)SLQGK	K(1)TLLVVASSDK
WHADK(1)AVYEK	VIGGTGK(1)K	DLSHIAVTFGRPEK(1)DVISIELHHGAR	ALLESK(1)GFR	K(1)TFEISPK	IVPEEYVPITK(1)LGK	AK(1)AQLSR
AAQLASK(1)YPNVR	DPGLK(1)PQLK	K(1)FLDGLYVSER	EILK(1)LNEPIK	ELISNASDALDK(1)IR	LVK(1)FHWK	GLCGGIHSGLSK(1)ATR
EK(1)AAQLASK	NLDYIK(1)K	K(1)GVATLR	K(1)GSPLVIGVR	ESK(1)IEEEELNK	STAK(1)EFAR	TLLVVASSDK(1)GLCGGIHSGLSK
K(1)GFLVGEGK	FLTANSDAK(1)LK	LPIPENVK(1)IHIR	K(1)SATGLLAPPDK	ETLQQNK(1)IMK	K(1)CIPNDYR	NIEK(1)ITNTMK
NVDK(1)IIIGAGQR	DAK(1)LGAR	LVK(1)DLSHIAVTFGRPEK	SATGLLAPPDK(1)SLLHR	SLK(1)NILGDK	DIAQYIK(1)R	SIK(1)NIEK
GTPNEAK(1)CSSER	YALAVSMHK(1)TR	NFLGEK(1)YVR	LDVANK(1)QVTLGGLR	HSEFISYPIYLHVLK(1)ETEK	ALK(1)EPPR	NLLQEVYFGK(1)AK
K(1)SVHDVYGDDSIEGWHK	DVK(1)GATR	TIINNLIIGVTK(1)GFK	LTK(1)DDGTSNVR	TK(1)PIWTR	IGEDIAK(1)NTGDWK	EMIDQVLDK(1)VR
SVHDVYGDDSIEGWHK(1)K	K(1)AESFVCR	WIISK(1)IHDPVMFPTDK	AVEQK(1)QIAQQDAER	IMK(1)AQALR	NTGDWK(1)GLR	ETHAAVATLK(1)TK
STK(1)PVSEALLNEK	TLLDPK(1)ILK	YFFQEK(1)YAPLNVK	AMIHTLAAK(1)AR	K(1)HSEFISYPIYLHVLK	GVDPK(1)FR	FDLMYSK(1)R
STKPVSEALLNEK(1)WDR	TSWK(1)APHR	DALDAIHK(1)QFK	DWAK(1)VTNYGK	K(1)LVDITK	NLLQEVYFGK(1)AK	GDVVPK(1)ETHAAVATLK
ILFMNAPQSETTEK(1)R	PGAEK(1)GATK	DILK(1)LHLVNPPVK	VTNYGK(1)R	MPEHQK(1)QIYYITGESIK	EMIDQVLDK(1)VR	GHYTVGK(1)EMIDQVLDK
LSLIK(1)LR	LSMETK(1)R	LHLVNPPVK(1)K	DITSK(1)ELK	QIYYITGESIK(1)AVAK	ETHAAVATLK(1)TK	LSVDYGK(1)K
VLHGIK(1)ISTTR	TK(1)PEPAR	GVTIK(1)DALDAIHK	FSVK(1)GVK	NILGDK(1)VEK	FDLMYSK(1)R	AK(1)EVSIDDVQR
YFK(1)QVTR	MLGMALK(1)ER	K(1)IDLHFPLGLEVTAR	GNVMPSTK(1)ILTFYR	VEK(1)VVVSHK	GDVVPK(1)ETHAAVATLK	MIDSMTK(1)ER
SIAEIQK(1)VVTLAR	QGK(1)DVHGYTR	K(1)IELTLPIETQK	K(1)GELNVK	VVVSHK(1)LVGSPCAIR	GHYTVGK(1)EMIDQVLDK	YASNIITTSHLLSQK(1)R
K(1)ENPGQDTLGK	VLK(1)AVTR	KIELTLPIETQK(1)TGWK	LIAETDEK(1)K	NNIK(1)LYVR	LSVDYGK(1)K	SIQVDSK(1)TIK
ITQAIVAGQK(1)R	IDHK(1)SLR	TGWK(1)LNTSPSSIEDK	NK(1)GIDIITNEVSNR	QTLAK(1)LLR	SIQVDSK(1)TIK	TIK(1)AQIWDTAGQER
K(1)TSEMLEFFK	LPK(1)TDALR	LIVHQTK(1)NTTVPQTSSK	NTVGNLK(1)R	K(1)SEFWNK	TIK(1)AQIWDTAGQER	GLINDPDIDNSFK(1)INK
TSATTEDDVK(1)HAGEANDHEEAK	EKMK(0.035)TLK(0.965)R	NTTVPQTSSK(1)K	SK(1)AIELNQPILAK	EIAQDFK(1)SDLR	VVLIGDSGVGK(1)SNLLSR	WSADEK(1)YVAR
GVFAVDK(1)QGK	LTDK(1)PFNLPVSLMWK	LNTSPSSIEDK(1)DILK	TK(1)VTDIETFK	VTIQSK(1)DIQLAR	AMAEENEYDTEPNDQGEIEK(1)RPGK	GSTDLSHIQIIK(1)K
HLVDTSK(1)SGIVLFTYPR	YK(1)LGGTVR	NLK(1)GVTIK	VTDIETFK(1)K	YQK(1)STELLIR	RPGK(1)LSDYIPAPYK	K(1)IHPQTIIEGYR
TTLK(1)HLVDTSK	VK(1)ISYDR	VDSAIAGLSITPK(1)GEK	TK(1)PHVNIGTIGHVDHGK	GFK(1)GSVANMSLGGGK	K(1)IVYSPPVSR	VK(1)IFGAR
AAK(1)SASNAIAVHK	SLPGIDDK(1)GFPK	GYSANTQQLPNK(1)VMLHPVAQEEVKPR	TKPHVNIGTIGHVDHGK(1)TTLTAAITK	GSVANMSLGGGK(1)SR	LSDYIPAPYK(1)NEEAAR	SLHDALAVLSQTVK(1)DPR
AAPK(1)DDVLQTGQAGEQQLVEVK	IK(1)SIDALGR	NK(1)LLVVGTADR	GLYYGSYK(1)SPR	FVEK(1)PVEFVGNR	WSPIK(1)TR	DK(1)AQHAVVLEK
GLAAIFEK(1)DK	PLK(1)ADSAK	VVGAGADK(1)AAR	ILK(1)SHPLLK	LAEK(1)ILGK	YK(1)WSPIK	IEALLASFPK(1)LADSGTQHTTVEQDNVR
LK(1)LMDSALK	APLHSK(1)FSK	LK(1)GALIK	NLTVSNIILK(1)K	MACYK(1)IIGR	EIGGK(1)LHTGR	FLSVMQK(1)HGYIGEFEEVDDHR
AHPDATVAGAGLQFLSSK(1)TTADK	PK(1)PYGGR	EHLYNFEK(1)EASESDKPK	LFEIAEAK(1)K	GVLLYGPPGTGK(1)TLLAR	LSEIIGK(1)EIGGK	HVAGK(1)LLGFFY
DELLSK(1)IPAEMGTPK	VLEK(1)GAK	K(1)LHHASTSWLPAR	FSK(1)SIGWADEEGR	VLVK(1)VHPEGK	AK(1)DPVASR	LNK(1)CGVINPR
EILK(1)QIFDAEEGR	ISTK(1)SFGHK	TK(1)EGAFSMAVR	NHLEFSSAETVLK(1)HL	TNFFVFVLHNK(1)NK	VVYGK(1)PER	GSSNSYAIK(1)K
EK(1)DAWVAAETNSPKPPPK	SK(1)SVYHR	LLDK(1)LVNEDGK	FK(1)ELGLNTIR	GSFDNGLK(1)GGVR	IGPDGK(1)YVILK	K(1)AQCPIIER
LLK(1)DELLSK	LTFCTVQK(1)FQR	RPK(1)DYIVPSGNEQEYQEGVLLNEVPDSPNK	AILYVPK(1)R	LITK(1)QTGAAGR	GYVVLPK(1)SSNPAR	VNSQSGK(1)GGAAWVILR
SFAAK(1)DSVK	VGALK(1)IK	DKDSK(1)FR	AVAK(1)SPFLDSLK	QK(1)EVFSWR	ALASK(1)YNCEK	K(1)EAGQDFVQDAAMAK
EVK(1)DPATVR	IIK(1)DIDENEK	DSHGIAQVK(1)HVTGNK	SPFLDSLK(1)QK	GFTLAELK(1)EAGIPK	IQDK(1)EGIPPDQQR	LTK(1)DGNVLLR
LEGMMK(1)TQTGR	GIK(1)QIIR	HVTGNK(1)ILR	DTSMSSYMSSK(1)K	PVDK(1)LRPVVR	K(1)NGHVVIK	VK(1)FSVQR
MFK(1)TSIR	VDPLSK(1)TPR	ILK(1)SSGLAPELPEDLYHLIK	K(1)TFEISPK	LKDYK(1)AR	LIFAGK(1)QLEDGR	IDQTLK(1)K
RPSEK(1)ENLELQLAR	ILTLSPIDK(1)K	SSGLAPELPEDLYHLIK(1)K	ELISNASDALDK(1)IR	YRPSGLLK(1)R	TLSDYNIQK(1)ESTLHLVLR	K(1)FGNEEIR
TAAGDEYPVSVK(1)EER	DSVEHK(1)VLMAR	K(1)GATPSQIGVVLR	ESK(1)IEEEELNK	GYGK(1)VNK	SK(1)TMAYDGR	LEDELK(1)HEK
TK(1)YGIDTETGNNQR	LLDWK(1)NR	TTPEQVVDQICK(1)LAK	ETLQQNK(1)IMK	K(1)ILQLLR	LLSHPK(1)VTVR	GLPLYMSTK(1)NTILK
TVEWAVK(1)GER	K(1)PDLSLR	YYK(1)SVGVLPPTWR	SLK(1)NILGDK	IK(1)EMLSQQIQEEGLR	LEQASLLK(1)R	VEEFK(1)LK
HCIYLGAK(1)TK	QK(1)TELFEDR	LFEK(1)YGDVESCSIMVDPHTK	GTK(1)IILHLK	QVLPADILSK(1)K	AAMTK(1)FK	VK(1)NPVVELDGDEMTR
PLLDK(1)WK	LAAK(1)NGTLR	YGDVESCSIMVDPHTK(1)ESR	IILHLK(1)DEQTDYLNESR	ATPEQIK(1)R	GVAFPDK(1)K	FYHK(1)VFEDEIGR
LAHK(1)YYR	ADWVLTK(1)AAIPGTK	MVTAEQADAAK(1)EGLQGEVIEGR	HSEFISYPIYLHVLK(1)ETEK	FVAIK(1)ADDR	IDITIADALK(1)R	SLNQIK(1)FNR
KQTSLK(1)AADIR	K(1)TVINETR	TLSIEK(1)AR	TK(1)PIWTR	K(1)LAVNMVPFPR	LK(1)LSTRPEK	TYFITASK(1)DK
K(1)IDGLDWDALR	LSAEQAEAVAEK(1)IK	TPTPGK(1)YFGPPK	IMK(1)AQALR	AFYHLK(1)K	LVTGEK(1)STVYR	VWDFPTAVK(1)R
LDALSPELESLGGK(1)K	AK(1)QGYVVYR	YFGPPK(1)R	K(1)HSEFISYPIYLHVLK	WFQANPSK(1)R	LVHNVIETAASIPEGQNELK(1)R	GK(1)SALNAAQR
TLHGAK(1)DTAMMR	GALK(1)YVEEIQK	DAVK(1)ESLVGSSTDQSQPSSQAK	K(1)LVDITK	VNTLATK(1)LVDK	TLK(1)VILDEK	SPDTELNK(1)GENR
GQTK(1)EHALLVR	YVEEIQK(1)K	DFAK(1)VIDASWR	TFEISPK(1)SSIIK	LKDEVMK(1)IKPVQK	EVEVGHGK(1)K	HHIDNVQITFK(1)EPFGTEGR
NLDVLSEYHK(1)SQR	GATYGK(1)PTNMGINQLK	EHYGILFK(1)VADR	MPEHQK(1)QIYYITGESIK	EWQPVTK(1)LGR	VILDEK(1)ER	IDHYLGK(1)EMVK
SK(1)NLDVLSEYHK	GATYGKPTNMGINQLK(1)YQR	IILETSK(1)HK	QIYYITGESIK(1)AVAK	EYQIVDFFLPK(1)LK	LEVGTETLLDK(1)SK	IIVEK(1)PFGK
IPESK(1)AVAEPASTR	GLTATGK(1)K	K(1)GEVGYTGLR	NILGDK(1)VEK	LK(1)DEVMK	IYALK(1)TIR	NVIIGQYGK(1)SLDGSK
VK(1)VAYLTELR	INWICNAVHK(1)HR	SDDGK(1)ITR	VEK(1)VVVSHK	GTGLVASPAVK(1)R	YGK(1)DNVR	K(1)VAFVYR
ELIPEK(1)QEK	RPAPK(1)GATYGK	TILK(1)EEGFK	NNIK(1)LYVR	QSAK(1)CGSVSVR	ATGGNGTK(1)TPGPGAQSALR	EEFLNPIK(1)QDVK
TLLAK(1)IR	YFEVILVDPQHK(1)AIR	AFGGYFGEDQQEK(1)WK	DIVNLK(1)K	TSK(1)EVATAIR	CK(1)ELGINALHIK	IYK(1)IPDGKPENQFAFSGECK
K(1)NFVLTR	EWQEASNEYAK(1)QEK	WK(1)EHDATELVK	EIAQDFK(1)SDLR	ADYHLFK(1)K	ELGINALHIK(1)IR	K(1)IGQANTLEHR
EFLALQK(1)R	QEK(1)INPIYGISAEGYEGK	EAGVEGLK(1)VR	K(1)AAPSTGGVK	WSYSFK(1)DK	VK(1)ADRDESSPYAAMLAAQDVAAR	IPASGPK(1)GR
IQQANK(1)TFSR	GFVQSPPAEK(1)Q	GFFQHGASK(1)K	VTIQSK(1)DIQLAR	TVGK(1)SIPGDK	VTGGMK(1)VK	DVIMK(1)EFR
FSK(1)DHLR	INPIYGISAEGYEGK(1)GFVQSPPAEK	K(1)GIAVLYPDTSPR	YQK(1)STELLIR	HYDAAK(1)MAGLPTAVQVVGR	LK(1)AFPESSVYR	K(1)QELTLEGIK
ATLGYALDSLK(1)IR	MK(1)VDWHQMTLQEK	SVTTQATIASFGGK(1)LLK	GFK(1)GSVANMSLGGGK	ADVK(1)GGTIIDYEGK	ASVPSVQCFGK(1)K	K(1)VDWLTDK
HLQVK(1)HIVVCGHYHCGGVK	VDWHQMTLQEK(1)K	YK(1)SVSAFAPISNPINCPWGQK	K(1)ANLYAVK	GGTIIDYEGK(1)AR	NQLK(1)QALVQYDR	VDWLTDK(1)LTAR
MK(1)DDPAFFEK	TMTK(1)EWQEASNEYAK	YIK(1)DQHSAYLR	FVEK(1)PVEFVGNR	FGGVPVIK(1)LGSDFK	YVDEHSK(1)NQLK	HK(1)NLAAHVSPAFR
VDTVPQYLK(1)QSHER	K(1)GNYAQR	EYYFTTK(1)ADFLDLVSK	LAEK(1)ILGK	FLPVK(1)TCSDLLLVK	TK(1)EQFPK	WYK(1)DVGLGFR
EYK(1)QSLVHCDSR	SSK(1)AGLAFPVGR	FRPVVVSGPSGAGK(1)STLLK	AAK(1)NMVLR	TCSDLLLVK(1)SDLYR	ELGIESDGK(1)DK	LFQQHDGK(1)R
SESK(1)SGLTNNDCFACK	EK(1)YSELK	LAQAK(1)NELEYAK	TIELDGK(1)R	IIK(1)DSLLPAPK	YALASEK(1)VGEAR	EAFSLFDK(1)DGDGQITTK
LVSK(1)DLTETLK	YSELK(1)LLGNFAK	SLEEIQSK(1)HR	VLWLK(1)NNMPK	K(1)VSDFQK	AMELILTGK(1)NFSGK	DGDGQITTK(1)ELGTVMR
AFASSSSSSTAQSLAAK(1)AK	ELLQK(1)YVTWDDK	VNTIK(1)SQLGER	GVLLYGPPGTGK(1)TLLAR	LLEIAQVPK(1)EHVNEFK	SK(1)AMELILTGK	EAFK(1)VFDR
DAK(1)ICTLEWNAPMEPGKR	KANLYAVK(1)VLR	AQVEAGK(1)VK	HDDK(1)EVAVSK	DITYLNNIGAAK(1)FEK	VAVVAGK(1)EVVNK	MK(1)DTDSEEEIR
ICTLEWNAPMEPGK(1)R	ATWGK(1)TIPTNDEDLDGNGHGTHCSGTMAGK	DDFSSGTSSK(1)STK	LITK(1)QTGAAGR	FEK(1)GDLQGAIEICQK	HYLK(1)AADLAALEGDYYK	EHSVYATK(1)DGR
DDMK(1)YDIR	TIPTNDEDLDGNGHGTHCSGTMAGK(1)K	DIIPGK(1)NGQEEGEFTIR	QK(1)EVFSWR	IQK(1)LMAAGVIR	WK(1)TTLLLR	EGEQFANAFFDTEK(1)K
GLQGTIDLIDDVK(1)DAK	GFK(1)GSVANMSLGGGK	K(1)DNMIGAMVYYDGAHNDSR	MVDAGWLGK(1)K	TPDALTK(1)LR	HCWQNYVDYHK(1)CVTAK	LTGWNAIK(1)SR
HVCSCGEEK(1)GFK	GSVANMSLGGGK(1)SK	LEQIQDLK(1)R	YRPSGLLK(1)R	LK(1)DISSLADIK	SLCPK(1)AWTDR	GYVVLPK(1)SSNPAR
ATTK(1)EDLIPGLR	K(1)ANLYAVK	LVK(1)EALR	GALLK(1)TDASLTPGAIAR	ANVSK(1)DELR	VVSVNLVEK(1)GQR	ELLK(1)TVLPEPK
GQGEEQEILVTK(1)FGER	SGNNVGVK(1)YSR	LVPPSFPSIK(1)SR	LGQVGFTETLAK(1)EGAK	K(1)FEPHYR	EVVLAK(1)VR	SGTHNMYK(1)EFR
GVLEGVK(1)NR	GGADK(1)WAIR	SK(1)AIDAFPMLR	NPLHIDPEFSK(1)VGGFK	K(1)QMVVDVLHPNR	IEALLASFPK(1)LADSGTQHTTVEQDNVR	K(1)CIPNDYR
GWEGPVFDEEHANAK(1)R	AGK(1)ALNEQK	GAFSVTK(1)GGSR	VHTYGAYK(1)CAR	GTGEDDPDTSK(1)R	YMDK(1)EVR	DIAQYIK(1)R
VGK(1)GEWLLPSR	ALNEQK(1)TEIR	AK(0.563)K(0.437)VVAVEVDPR	K(1)ILQLLR	K(1)PTEEFFEQHK	EDLLVTK(1)NLTPGEAVYGEK	DALNK(1)GLLK
K(1)VVVSFGSTPTAHVVNSLR	ALEPNWK(1)EEEIFR	ADTLTDEEIAQFK(1)QR	GK(1)EGIVVVK	QPDVLK(1)FR	NLTPGEAVYGEK(1)R	EAVALK(1)HR
NIK(1)QLLQDVK	AMDAIEPK(1)NVIIGQYGK	ALHEQK(1)LAK	K(1)LAVNMVPFPR	REDEFSPLK(1)NAR	TTILYK(1)LK	FIELAEK(1)K
TLK(1)SIEVTR	NVIIGQYGK(1)SLDGSK	AVAQAATDMK(1)NVVR	PGPDEILVK(1)IR	AATCYK(1)CGGPNHFAR	K(1)EHEIQFR	HK(1)EAVALK
HLAK(1)IMSAQR	DDSFINLNK(1)HLEEIEK	EMK(1)DQLER	AFEEK(1)IR	IPPGK(1)GCGFVQFVQR	K(1)TWTPALR	K(1)FIELAEK
MSHASIDAK(1)TR	HLEEIEK(1)GQK	EVNPAVK(1)QEEER	DVCDQVLGDK(1)R	ISTATPK(1)NK	SPK(1)EVLQEANK	VSK(1)LALQK
AAAENHPVTGDACPCGK(1)RPSTSCTCEK	DVTSGIFK(1)DIPR	K(1)LTGYVGFANLPNQWHR	VTGK(1)ILAAAWR	SAK(1)IMTDPISGMSR	ALNVNVPGGK(1)LNR	TTILYK(1)LK
CSCGK(1)ENALHCTCSR	GIK(1)IVGYAR	LESGRPIEEK(1)GK	VNTLATK(1)LVDK	FFTHK(1)PAR	ALYK(1)ELDLEK	SK(1)IENAQR
TSGDGSCVCAAQAK(1)CSCGK	HHIDNVQITFK(1)EPFGTEGR	LHTK(1)VNLIPVIAK	AGK(1)ITSMEQIYLHSLPVK	AIMHLLVNHSK(1)DVVQNR	GYFK(1)EEGLK	SSNK(1)IWLR
VHPSSTCCK(1)TSGDGSCVCAAQAK	IDHYLGK(1)EMVK	VNLIPVIAK(1)ADTLTDEEIAQFK	LKDEVMK(1)IKPVQK	FSPDGFK(1)R	ELASTLENSTLFQK(1)NPEYR	GSDNIISFYTK(1)R
YIALAWK(1)DPK	IIVEK(1)PFGK	LK(1)QSEDELYAR	EQEK(1)EWQPVTK	K(1)VPTALADHVEK	GGSDFDPK(1)GK	LNPHVDLK(1)K
SAAEEEK(1)VPGATR	NCYPK(1)NGVAR	LTQMGVAQDPSVFK(1)EVNPAVK	EWQPVTK(1)LGR	SPHQVGK(1)EIAK	GK(1)SDNEIR	FVK(1)WPEYVR
GAPTQQPDGTAESAK(1)LR	SLDGSK(1)PAYK	QELDEK(1)K	EYQIVDFFLPK(1)LK	ETDADQIDFNK(1)K	K(1)ALAVVSVPER	K(1)MGVPYAIVK
ALDNAMLNVGMK(1)DAAR	PISFSAEDIRDEK(1)VR	SYPWGTIEVDNEEHCDFVK(1)LR	LK(1)DEVMK	ARPELIK(1)VLTYK	LSSAK(1)NLLNVINK	YGLNHVVGLVENK(1)K
DEFEK(1)ELVR	SYIK(1)TPTK	YDAYLEAENK(1)VNR	GTGLVASPAVK(1)R	FK(1)FLAAEALR	HK(1)HEHLDAITR	LGTVVHK(1)K
DFVK(1)IYGPDK	FVAANGTSK(1)VVR	NSAEEPLPTLDSIK(1)PR	QSAK(1)CGSVSVR	K(1)DDLWIVVK	TIEMLK(1)K	DVLSIK(1)AK
EGLK(1)DLGFR	IAK(1)EVLEGLYTFR	SWK(1)NTAVR	TSK(1)EVATAIR	LVLNSK(1)ASNVLDFHTR	VAK(1)AQLDGLR	APK(1)VIGVK
HIK(1)DTTGYSVNPNALFDVQVK	YGKPVAAVGSGSVALK(1)NAGIDSSR	IQGDNLSGSCK(1)YENGK	ADYHLFK(1)K	TFYEDTLK(1)SAR	LPIDYK(1)GVLVK	TTTDHISMAGPWLK(1)YR
HSATGFSNK(1)DEFEK	SGVYTGSSETTEK(1)IAK	LNFNIK(1)IQGDNLSGSCK	WSYSFK(1)DK	VQVHPTGLVDPK(1)DPTAK	VEYVEDHDK(1)R	GNYINYK(1)K
K(1)HSATGFSNK	SQQGVASLVWDEAQAAAGK(1)NSDYHR	LYLTNPTLSK(1)K	TPAQGK(1)EILENIGR	IQK(1)ELENPK	AAAIK(1)AINAK	IHETNLK(1)K
LIIEWNK(1)TQQR	YGK(1)PVAAVGSGSVALK	VTSAQYYVNPK(1)GTSTK	TVGK(1)SIPGDK	HK(1)DILNAAR	AINAK(1)IR	MYDYLK(1)ATK
LWSSK(1)AASGEFDFQK	FSYSEGDEFLSK(1)LHESGR	WEGK(1)VTSAQYYVNPK	HYDAAK(1)MAGLPTAVQVVGR	AMK(1)QVAGSLK	LTPVLIK(1)EITR	GEDAIK(1)FAR
NQDEWIAK(1)SITSVAR	SQK(1)LIWR	AK(1)ALEDGNVAK	ADVK(1)GGTIIDYEGK	AQLK(1)APGILPR	DASK(1)QFWK	K(1)SAQIPTDMR
QSFADQK(1)R	WASVIEATK(1)SAMR	ALEDGNVAK(1)TAESVTK	GGTIIDYEGK(1)AR	LYCIYVAVGQK(1)R	GK(1)GLLNAIVIDESK	QYPTK(1)NFSYTDVHVDGTER
TTIFK(1)DFVK	ALANHK(1)EVVDSFR	IFYK(1)SSK	IIK(1)DSLLPAPK	LTELLK(1)QK	AAK(1)SASNVIAVHK	GDIPSFK(1)LFESDK
VSIIEESHPK(1)MVR	AQEEIK(1)R	LVNTLGK(1)IFYK	K(1)VSDFQK	LVK(1)EGETVK	GLAGLFEK(1)DK	IIK(1)GDIPSFK
YLIIK(1)AMSR	EK(1)LKPSSSVALHR	SVK(1)NIVTDPSFPEHLTSR	K(1)YQGHNVDIITFNQSR	QTGK(1)TAVALDAMLNQK	FVEK(1)PVEFVGNR	EWLHLPAEVVPATHIK(1)QQR
VAETK(1)AVEQSQTPQR	LK(1)PSSSVALHR	DGK(1)LQASSLSAIAAAQK	LLEIAQVPK(1)EHVNEFK	TAVALDAMLNQK(1)R	LAEK(1)ILGK	K(1)IHEYLFR
HLVLSK(1)R	GVLLYGPPGTGK(1)TMLVK	GLDK(1)VVAVDSEAYEK	EIHITK(1)K	STVAQLVK(1)TLEENDAMK	IASLNDSYETLK(1)K	SIFPAGTVSGAPK(1)VR
ISVK(1)IADCR	K(1)IEFPSLR	NVAPQLYLCAGISGAIQHLAGMK(1)DSK	ELEFSK(1)ITLR	SVNQPVQTGLK(1)CVDSMVPIGR	NDDVLETAK(1)ER	NVTK(1)GYSSVQVK
K(1)HLVLSK	AAK(1)NMVLR	VIAAINK(1)DPDAPIFQVADVGLVGDLFEK	INPK(1)VVLEVR	VGSAAQVK(1)AMK	AIPVALEK(1)AGITK	MIIDEAK(1)R
K(1)LAQLER	AAVPGHFQQGGK(1)PSPMDR	AAYSTMEK(1)VCGLIVNK	LEHVK(1)TYPK	PQAQPELK(1)K	YTLTK(1)GSTQK	FEAFVCK(1)K
NK(1)WDTGSR	APPQAPVQPPK(1)R	VCGLIVNK(1)DIER	EVALDFIAK(1)R	EK(1)TTDAYDPK	EHSVYATK(1)DGR	LQK(1)YGQAVR
K(1)GDIFFLR	AVLDMK(1)PEAPSPVITIR	AINNEQLEGFPK(1)K	HMVDDK(1)IHAR	EVALEQEEK(1)AK	K(1)NLEELGSK	GELAVK(1)AEEYR
YDDLPDK(1)R	DSEFK(1)EYHFSYINTSTPDHPK	AMDK(1)IYK	ANVSK(1)DELR	GK(1)TTLWLPGMDHAGISTQSVVEK	QISDVMK(1)QK	VVSSAIVDK(1)YIGESAR
GGGAGGGAQQQQEK(1)PK	EYHFSYINTSTPDHPK(1)LLLPENK	IYK(1)IDGTPR	K(1)QMVVDVLHPNR	VSK(1)EVALEQEEK	VLGK(1)MSVEEAEDVVEK	GVLLYGPPGTGK(1)TLLAR
GGGAGGGAQQQQEK(0.001)PK(0.999)K	EK(1)YPEFK	ANK(1)IVTDEDEK	QPDVLK(1)FR	ELNLK(1)PVAK	K(1)YAEAFEVIPR	TK(1)IIMATNRPDTLDPALLR
K(1)ENILDLSK	LLLPENK(1)R	IVTDEDEK(1)AMDK	REDEFSPLK(1)NAR	TYEK(1)AQAAQK	NK(1)IVINHLQK	K(1)YDLDFK
KENILDLSK(1)YMDK	HIQNK(1)EFAEAMALR	DGK(1)IPEISTAGDISTVAGILK	ISTATPK(1)NK	ATAGDTHLGGQDFDTNLLEHFK(1)K	VVK(1)GMVLGR	QGAEVYQK(1)LK
YMDK(1)EVK	ISSSK(1)IK	IPEISTAGDISTVAGILK(1)EILSPK	VPFGGVK(1)QSGIGR	FK(1)SSDEAFTK	LAAGTLK(1)NITLETGGK	AETGESK(1)VFYYK
ALIGAYHQFNLQPTSPK(1)VR	AESITITNDK(1)GR	DSLGALSK(1)AIK	WDGK(1)FGQIR	SSDEAFTK(1)K	K(1)VGITGK	K(1)VAATAAHEAYK
AMK(1)GFGTDEK	DAK(1)HFPYK	EILSPK(1)FDEQVK	NK(1)DQLLK	GQTVPTIK(1)K	FKDEHPFEK(1)R	MK(1)GDYHR
EFSGHMK(1)DALLHMLR	DLK(1)AMGK	FDEQVK(1)K	FSPDGFK(1)R	LLSDFFDGK(1)K	IK(1)LSPEK	QK(1)IETELEK
SNADLNAIK(1)AAYEHTFHR	DNNLLGK(1)FELTGIPPAPR	EQLNGPITALSGGWK(1)MK	K(1)PYLIMQPEDR	TGK(1)DLSGDAR	SDIATIDK(1)K	YLAEFASGNK(1)R
DK(1)TDAISDIIR	EIAEGYLGK(1)K	MK(1)LALAR	K(1)VPTALADHVEK	LIGEAAK(1)NQAAMNPK	EYLHYVPK(1)YNR	FSLTDELK(1)GHEK
LSGLIDQQK(1)DDVAR	K(1)VTHAVVTVPAYFNDAQR	EVGLDPK(1)QEEVEAK	MHQNLQEK(1)GTMK	NQAAMNPK(1)NTIFDIK	HK(1)NLAAHVSPAFR	WSPSEQK(1)FAVGSGAR
IK(1)VLHLK	FEELNMDLFK(1)K	K(1)SEAIINYVAAIAGQLVDEK	SPHQVGK(1)EIAK	MK(1)EVAETK	PLSK(1)TVR	HSEELFK(1)ESIASLR
AAAANAAPATEQK(1)AR	K(1)TLKPVEQVLK	FPEPGFLEGVK(1)TK	LVK(1)DGDIYR	NTIFDIK(1)R	WYK(1)DVGLGFR	ANIMK(1)LADGLFR
ADLAQAEK(1)EHAAVQEK	GTGK(1)AESITITNDK	GK(1)TEQALATLSR	ETDADQIDFNK(1)K	QK(1)LGNFFQTK	DLSK(1)VILIDTK	AVYDVIGEGK(1)TR
EHAAVQEK(1)LNQIK	KFDDK(1)DVQK	GTLSEFVK(1)K	ARPELIK(1)VLTYK	ADEEFAIEK(1)SK	VILIDTK(1)EEHAR	HVGLDIK(1)GK
AEHDSAFK(1)NLNALR	K(1)NNVDVTK	K(1)AAYSTMEK	DK(1)ARPELIK	FK(1)QAAMSQQITR	GSAITGPVGK(1)EAAELWPR	ISK(1)AVYDVIGEGK
AK(0.999)IESAK(0.001)PNNQDSPSAK	NNVDVTK(1)DLK	K(1)SAVIVDNMCK	EIGCGEAALK(1)K	QEALEK(1)AR	K(1)VMPAVVVR	ALLESK(1)GFR
IESAK(1)PNNQDSPSAK	K(1)SEVDDIVLVGGSTR	LAEDLK(1)K	ELAK(1)EIGCGEAALK	FIQDK(1)SR	LPAAGVGDMVMATVK(1)K	K(1)GSPLVIGVR
ALSDK(1)YTEIQK	LVGDAAK(1)NQYAANPR	LTEK(1)TNEEDTFDAMGNK	FK(1)FLAAEALR	HITFSK(1)R	K(1)EEIPRPFPR	K(1)SATGLLAPPDK
YTEIQK(1)ELDAIK	MK(1)EIAEGYLGK	TNEEDTFDAMGNK(1)IEAPK	K(1)DDLWIVVK	LQPLVTK(1)AEGK	GK(1)VVIDAFR	SATGLLAPPDK(1)SLLHR
ANQAAK(1)TQENIK	MVAEAEEFAEEDK(1)AIK	LVEDPQIVAPFLPK(1)LMPR	MTGK(1)ELAK	LPK(1)YLTVHFVR	MK(1)QLVSLAEGYEK	LDVANK(1)QVTLGGLR
AQEEIK(1)R	QATK(1)DAGTIAGLNVLR	MTNVK(1)DAAQSAAIAIVK	VQVHPTGLVDPK(1)DPTAK	AIVGASLDVIK(1)ER	QLVSLAEGYEK(1)R	TAAQNIIPSSTGAAK(1)AVGK
AQIATLK(1)K	SLTK(1)DNNLLGK	MVAEVDQK(1)EALASGQFRPLVR	IQK(1)ELENPK	GDSK(1)IFR	AFLIEEQK(1)IVK	K(1)TEALMENFR
K(1)TLDNPEAK	TIFDIK(1)R	NEIIQSHAK(1)MVAEVDQK	HK(1)DILNAAR	GISEEVAK(1)K	CAGCVK(1)DR	TISHLIIGLK(1)SAK
ARPTKPNEEAFK(1)ADLAQAEK	VVNEPTAAAIAYGLDK(1)TGDER	PAAAASSVPAVSSK(1)ETAQSLSVLDDLLK	AMK(1)QVAGSLK	TYDDSFSGQK(1)IYPGK	IIK(1)TPGGELR	ITGGNDK(1)QGFPMK
AYK(1)EYEDEAWR	HVGDLGNFK(1)TDAEGNAVGSK	PVLAAVGDK(1)MTNVK	AQLK(1)APGILPR	GK(1)VHGSLAR	VLK(1)ESQEK	K(1)LRPFMEK
DNYYK(1)AR	TDAEGNAVGSK(1)QDK	TVYVEHDLDSADTEQTVIGWTMK(1)K	LVK(1)EGETVK	ILSDGMK(1)SFEK	IK(1)HIQDASGVR	LRPFMEK(1)R
LNQIK(1)AK	LVK(1)LIGAESVLGR	VPALIPAVSEAMWDTK(1)AEIK	QTGK(1)TAVALDAMLNQK	SLK(1)AYGELPEHAK	MVAQK(1)EMLPQSTER	YLVVNADEGEPGTCK(1)DR
ELDAIK(1)AEHDSAFK	VK(1)AVAVIR	WTEK(1)LCALECLNSLIETAPAQVSYR	TAVALDAMLNQK(1)R	ANELDK(1)LLR	DFGEGPK(1)VHK	IASLNDSYETLK(1)K
HFNPSYDFSTLGLDDK(1)K	NWK(1)GTEADGAER	YGLLGPNGTGK(1)TTLMR	STVAQLVK(1)TLEENDAMK	DFLLK(1)GELLR	K(1)VASLEK	GK(1)VITLFDVK
K(1)DQSSAFR	ALNFSK(1)LDK	AIMDYQYK(1)SINR	VGSAAQVK(1)AMK	ELAYQIK(1)NEYAR	SFQKPEK(1)DFGEGPK	FVEK(1)PVEFVGNR
INALELTLK(1)AR	LDK(1)YVNK	IK(1)GHLVWMPLR	LTCGNTGK(1)LAR	FSK(1)YLPDVK	TPNGEGSK(1)TWDK	LAEK(1)ILGK
ITEWK(1)ANQAAK	EEIGDSK(1)ENVK	ACAAALQK(1)VPAVNSSWHEENGQVVIR	PQAQPELK(1)K	K(1)GSYVGIHSTGFR	TWDK(1)YEMR	ALASK(1)YNCEK
K(1)ALSDISTLR	FEEGLK(1)K	ALALEK(1)GVPIK	ALDFCHSK(1)GIMHR	NVK(1)AFVLDECDK	AK(1)HPQLEYEAR	IQDK(1)EGIPPDQQR
K(1)EDREEDYFVGTGGK	IAMLEQK(1)FQGVK	ALK(1)GTGR	DVKPHNVMIDHEK(1)R	K(1)LAESYQNMQK	DEGGYEFK(1)R	LIFAGK(1)QLEDGR
K(1)LEEASR	ISEHSAEK(1)FHAK	DNK(0.991)LK(0.009)PEEYQGGTFTISNMGMNPAVER	EK(1)TTDAYDPK	MDQAK(1)LAR	LFQNK(1)DPSLR	TLSDYNIQK(1)ESTLHLVLR
K(1)NFAGLDEQQK	LDYIK(1)GVPQK	LQPSLDREPTISPAAK(1)ALALEK	TLLDVPGYDK(1)K	K(1)LFNLLNER	ADSLTPAELAESK(1)K	K(1)NGHVVIK
NFAGLDEQQK(1)VINDLK	LFAK(1)AVAK	GGQITK(1)EDVEK	YK(1)VIEMLK	RPYSAADVVSK(1)R	K(1)LIMEDIEHYR	HVNGMLLNDK(1)K
VINDLK(1)AQIATLK	LPITIK(1)R	K(1)VVENPLELLL	EDYADGGK(1)R	YAGEK(1)LVK	LK(1)EEQLR	K(1)VFVGHHISK
TLDNPEAK(1)ALSDK	EK(1)ALITAASNMR	LSVNDFLVK(1)ACAAALQK	GVSFWTK(1)NDTR	YVEGLK(1)ER	EGISK(1)FAADAVTLK	K(1)TGQGNVFIK
LAAK(1)ITEWK	IESNQK(1)IQLLK	QALNASADGK(1)YK	K(1)WLGYDLHFAK	K(1)IQETVDTMR	FAADAVTLK(1)DILK	VFVGHHISK(1)K
LEK(1)QVDSGTLR	IHAVK(1)DVDHAASSR	YK(1)LSVNDFLVK	VK(1)DLDNLGR	AVNLVLK(1)VQK	ILDWYK(1)AAHK	QSK(1)FEEMK
MPFK(1)NVEDIDR	LSVEK(1)QYK	QHK(1)NADISVAVATPAGLITPVVK	VK(1)TLAYDTILANSR	IIDK(1)QFK	ILEIIPGK(1)VSTEVDAR	GALK(1)YVEEIQK
QK(1)QQGFK	VEDTIK(1)AR	VLK(1)ETGEK	ELNLK(1)PVAK	K(1)SWAAGDACQR	K(1)ILEIIPGK	IK(1)NLSDVDATLLEPASCAAHGLDK
TSTQEK(1)INALELTLK	AATELK(1)DK	YK(1)PSASAAAGPTYEDIPLTSMR	FTTAPALAIPK(1)ALK	VGLDHVVLVK(1)VATTAVVAK	K(1)TYINDEALFR	GVLLYGPPGTGK(1)TMLVK
TVDDSNIK(1)GMK	DK(1)YAQYYVK	AAQGEK(1)GVVEPTFVDSPLYK	YGHQSLVDGIMK(1)DGLTDAGK	VK(1)EVLEAMIK	LLVEFGK(1)K	HLISESYCK(1)IHQR
EVFFK(1)PER	YAQYYVK(1)VADK	GVVEPTFVDSPLYK(1)DQGVDFFASK	TYEK(1)AQAAQK	LGLK(1)HVPGITR	YK(1)PQDATTNPSLILAASK	TK(1)GAFFR
LPFLK(1)NLSTTASK	EQGVSGYPTIK(1)FFPK	AK(1)DGAGSATLSMAMAGAR	DFVLK(1)TR	RPK(1)NILFVINQPDVYR	NK(1)ILAIGR	GK(1)NCAVVLSQK
LTEQYFGDMK(1)AANQAK	FFPK(1)GSTESVPYEGAR	DALK(1)GSEIVLIPAGVPR	IK(1)EGTHSTADEVNK	VLVDGPSTEENK(1)IVPR	GTAK(1)GVYTDR	YYK(1)VDGDGK
QVQVHGHK(1)VGVK	FVGEEK(1)EAK	FISQVQK(1)TDPSNEAVTVVGGHSGVTIVPLLSQSSHPSIEGK	AAMEK(1)AAGAVR	AYWYDNK(1)PGDQR	IILETSK(1)HK	MQIFVK(1)TLTGK
VGVK(1)EMCDR	GGSAPEK(1)VDDLISR	TDPSNEAVTVVGGHSGVTIVPLLSQSSHPSIEGK(1)TR	DSGLEK(1)SQVDEIVLVGGSTR	FAFK(1)VYDIDR	DKDSK(1)FR	VDGDGK(1)IER
YIVK(1)AIATAAPTSFDR	ILAK(1)GGSAPEK	GIDFVK(1)ANP	EVAETK(1)LGK	DFVGEPVPTK(1)K	K(1)GATPSQIGVVLR	LVHNVIETAASIPEGQNELK(1)R
YTLQQAQNK(1)CGEHTTLSCCNHVSK	K(1)FGVQGFPTLK	GVYNPK(1)R	FK(1)SSDEAFTK	TTLLGK(1)TK	YYK(1)SVGVLPPTWR	IDISK(1)NTQK
LK(1)YTGELRPK	K(1)FVGEEK	ILPVGQVNAYEEK(1)LLEACLGDLK	SSDEAFTK(1)K	DLTDYLMK(1)ILAER	LFAATTLK(1)GK	LTSK(1)LFADYNEAAAR
LLGHEVAAAPMK(1)TQLPK	LEK(1)ILAK	LLEACLGDLK(1)K	GQTVPTIK(1)K	DSYVGDEAQSK(1)R	ATGK(1)TGGILK	TLK(1)VILDEK
AGK(1)FPTPVSHSEDMANK	NFDDVVLK(1)SGK	IQFGGDEVVK(1)AK	IQK(1)LLSDFFDGK	EITALAPSSMK(1)VK	HATSAK(1)TFLEK	VILDEK(1)ER
FPTPVSHSEDMANK(1)VTEIK	SDEPEDYK(1)GGR	MAESLLK(1)AAQGEK	LLSDFFDGK(1)K	VK(1)IIAPPER	EVTTAQGEEEAK(1)K	LEVGTETLLDK(1)SK
AK(1)HHGIDAMSADDLKK	SEQAFIDFLNEK(1)TGTHR	NIQK(1)GIDFVK	TGK(1)DLSGDAR	HHGIMIGMGQK(1)DSYVGDEAQSK	ADGMK(1)LGFVSR	PVYIEK(1)LGK
HHGIDAMSADDLK(1)K	VADK(1)LSQNAEYAAK	SK(1)GVYNPK	LIGEAAK(1)NQAAMNPK	MQK(1)EITALAPSSMK	SAAGHVVLGVVGYK(1)PR	TVEQLAAVEGLDAHK(1)R
ATMSPPK(1)R	VDADAENGK(1)ATAR	VAVLGAAGGIGQPLSLLLK(1)LNPR	NQAAMNPK(1)NTIFDIK	VAPEEHPVLLTEAPINPK(1)SNR	SK(1)LWSQR	AK(1)TITFHR
ENVEQLLNYSQNEK(1)K	VTVGK(1)VDADEHR	VELGPNGVEK(1)ILPVGQVNAYEEK	MK(1)EVAETK	NAEELSSYQK(1)K	ALK(1)IGAK	LVLVGDGGTGK(1)TTFVK
VTEIK(1)STIK	WFDGK(1)SDEPEDYK	ATGK(1)TGGILK	NTIFDIK(1)R	THAVLVGLK(1)R	EGCQFVSHGATGK(1)GNDQVR	ITYK(1)NVPNWHR
FSGTIK(1)LPTVPR	EELAALGK(1)NNIR	HATSAK(1)TFLEK	QATK(1)DAGAIAGLNVLR	EDVAEAVK(1)SGHLR	FIGLK(1)SR	K(1)NLQYYDISAK
K(1)YDAFLASDTLIK	FQGTK(1)LMVSVDR	K(1)SSSPLIDPPSLSK	GSLVAAEK(1)LR	GAIVVK(1)EDVAEAVK	IIDGK(1)DDIEQYK	GNIMK(1)ATK
KYDAFLASDTLIK(1)QIPR	IASLENK(1)FQGTK	VLVDK(1)AR	SAVNSQK(1)CIR	GYGGDVWFPQPAPK(1)DHPLR	LIK(1)ELSYQAR	K(1)VWEAGVK
LLGPGLSK(1)AGK	LDYIK(1)GIPQK	GGCEVEIWK(1)R	DENPK(1)DVEAFGANLK	K(1)GSWLVNTAR	K(1)ECDGALFGAVSSPSTK	GGAK(1)INEIR
SK(1)ITVAGVR	LFAK(1)TIAHEAR	K(1)VHIADTAITR	LGNFFQTK(1)AAPPANLPK	LK(1)PFDCK	MK(1)LALAR	LSGAK(1)CTVSDYSR
STIK(1)FQLK	LQEEFNATPVFMDDK(1)LADR	SAK(1)TADATQPR	QK(1)LGNFFQTK	ADLTK(1)VFGMSPLFR	AK(1)EAVTHGFASEK	ATSGPIVADK(1)NCEK
K(1)YNINADWK	LYK(1)YISK	YTDTEK(1)DPYSVR	ADEEFAIEK(1)SK	AQVDSAGK(1)VSCLLEK	K(1)TAVLSFTK	DK(1)PTQLLR
AYEK(1)GLSK	AAAHLK(1)GGAK	EDVFK(1)LVDAVLNK	QEALEK(1)AR	VSCLLEK(1)R	YIASGSGDK(1)TVR	EIYGEK(1)K
DCQK(1)ELPK	ALK(1)DASENELK	LVDAVLNK(1)NETLDPESR	FIQDK(1)SR	EK(1)VQDGLTGETK	STK(1)LVHGGVR	K(1)GEYETGFEK
ELAEQSHLPQHILDLIK(1)SFPR	APK(1)VGINGFGR	GETFDGK(1)YYLWDHR	HITFSK(1)R	QK(1)VYQLEQAQIK	LEQIQDLK(1)R	RPPPFASK(1)GQTIIAR
FHGK(1)TIK	ATSYDEIK(1)K	HQVLEK(1)GGSQDEMTSLTEFLGR	QLGINK(1)GTLIR	YIASGSGDK(1)TVR	LVK(1)EALR	IINLGK(1)K
GGK(1)ENQDFHDLLR	AVGK(1)VIPTLNGK	K(1)VMIQNENK	DAVYTK(1)R	IVNVHLPK(1)DR	SK(1)AIDAFPMLR	AESITITNDK(1)GR
IGTK(1)FTDDDVR	VIPTLNGK(1)LTGMAMR	LLEK(1)EHK	LPK(1)YLTVHFVR	GLK(1)GNIEK	YIK(1)DQHSAYLR	FEELNMDLFK(1)K
K(1)NSEIAPAVLTEHGK	FGIVEGLMTTVHSYTATQK(1)VVDAPSSK	LTAGGQK(1)EIK	AIVGASLDVIK(1)ER	AWIHAEDNK(1)R	VVGAGADK(1)AAR	K(1)TLKPVEQVLK
KNSEIAPAVLTEHGK(1)TK	VVDAPSSK(1)DWR	NGLGLPAGPK(1)R	GDSK(1)IFR	SALESNLVK(1)IHVFGK	LPSSLDQGVPQYK(1)R	GTGK(1)AESITITNDK
NYLWDTLK(1)SGR	GTIETYEEGLIVNGK(1)K	SHEDIEK(1)LPISATYNQLR	GISEEVAK(1)K	AVGK(1)VIPSLNGK	FTTDEK(1)NYVK	QATK(1)DAGTIAGLNVLR
PK(1)SINLLGLK	K(1)VVISAPSADAPMFVMGVNNTSYTK	SLLELK(1)K	TYDDSFSGQK(1)IYPGK	TAAQNIIPSSTGAAK(1)AVGK	AK(1)GDIPGVR	TIFDIK(1)R
SINLLGLK(1)K	LEK(1)ATSYDEIKK	SLSK(1)HYSTLSPEYFAAWK	LTGTEFK(1)TAPNK	K(1)LYFIQLPK	GIVLEK(1)VGVEAK	VVNEPTAAAIAYGLDK(1)TGDER
SMHPMTQLSIAVAALNTESK(1)FAK	NAINHGEVDVVAVNDPFIETHYAAYMLK(1)YDSTHGQFK	TK(1)HVNDALFNLR	SLK(1)AYGELPEHAK	LYFIQLPK(1)K	LLGTAYK(1)SSPFGGASHAK	ILDK(1)AGQK
TALK(1)AVIPAK	YDSTHGQFK(1)GTIETYEEGLIVNGK	YAK(1)NPETR	ANELDK(1)LLR	SIETEK(1)QEEAAK	SSPFGGASHAK(1)GIVLEK	LNK(1)PSIALMWR
WILAMQDK(1)IGTK	TAAQNIIPSSTGAAK(1)AVGK	LFAATTLK(1)GK	ELAYQIK(1)NEYAR	ALNEK(1)AIEVSPSSSR	VQLIK(1)NGK	SVFLK(1)DITNAYR
K(1)GCTVNAIAPAGVK	VVDLIAYISK(1)VDAQ	HLQDGFEDEPLVK(1)GADGAEVGAR	FSK(1)YLPDVK	AIVQICK(1)GR	WADLHYK(1)K	VAAGAIAEK(1)YLR
K(1)LDPTAIAVFR	VDRPATGGK(1)GEGLTEQTFK	GNLHTLPISYDSSETEK(1)VLGIK	NVK(1)AFVLDECDK	K(1)VDWLTDK	GISAPILMEAPK(1)R	AALLTK(1)THK
NIQFTVWDVGGQDK(1)IR	YTLQSQEEIEGVSDAVK(1)R	VLGIK(1)FR	MDQAK(1)LAR	ALYK(1)ELDLEK	NPTFWK(1)DNAR	IGAYK(1)YLECSAR
TTILYK(1)LK	DIADLK(1)FGVR	AEYECLK(1)K	K(1)LFNLLNER	K(1)EHEIQFR	K(1)LAVNMVPFPR	EIAQDFK(1)SDLR
AALVSGTSLGHGLNDAAFTK(1)HEFPQR	DIPIK(1)QGHELNITTDEQYATASDDK	EIAK(1)GINSGQIK	STVVQLLSNIGSK(1)R	K(1)TWTPALR	MNVYFNEASGNK(1)YVPR	YQK(1)STELLIR
GK(1)NAHGETVSYSAASILR	EAAK(1)TQVGRPLAIALDTK	GINSGQIK(1)FFDK	VTDGK(1)TLALAR	SPK(1)EVLQEANK	K(1)HSLEFVHK	DAVTYTEHAK(1)R
HSINNFK(1)SK	TQVGRPLAIALDTK(1)GPEIR	FSPDGFK(1)R	YAGEK(1)LVK	AK(1)VETQDQYK	AQK(1)WYPVDDESQPK	DNIQGITK(1)PAIR
IK(1)NVVILVMENR	EVLGEEGK(1)EIQIIAK	K(1)VPTALADHVEK	YVEGLK(1)ER	RGPLVVYNPEVDGK(1)ELVR	WYPVDDESQPK(1)K	GVLK(1)TFLEGVIR
IPTLLISPWVAK(1)AQVEQK	K(1)GVNLPGTDVDLPALSEK	MHQNLAEK(1)GTMK	YNPDLQK(1)R	LNPYAAAFSK(1)EK	K(1)TEEAFFK	TVTSLDVVYALK(1)R
K(1)VYDALR	K(1)PDFNVK	SPHQVGK(1)EIAK	VETIK(1)CDVSK	MFAPTK(1)VWR	LLGPGLSK(1)AGK	HLGILK(1)GVAVAR
SFDNLLGGQK(1)LK	K(0.083)PDFNVK(0.917)VWQEDVDR	SSK(1)YSIMHTPSTRPSK	ENDAWK(1)GAPPAPGLVDR	NK(1)QVMLR	STIK(1)FQLK	CAFTEDVMK(1)R
ANCIDSTAK(1)PEVVFAR	LEWHSK(1)LNTEMVPSK	VIIDK(1)CSHPDYKPILTDYLDR	GHLPDFLPETK(1)HIR	AELEEK(1)FFK	TTLTAAITK(1)HQASK	K(1)LSEAVLEK
DHCIVSGIYK(1)R	LNTEMVPSK(1)NFR	YAGK(1)LLLR	K(1)HPNFVLPDR	KLDNPK(1)FK	VTDIETFK(1)K	VNQILHHEK(1)SK
GGAK(1)VIIEPHR	LK(1)WGINHALK	ETDADQIDFNK(1)K	QAEIDK(1)GHLPDFLPETK	VLGLSK(1)LAR	HLVLSK(1)R	AVEQK(1)QIAQQDAER
GGK(1)EDLLVTK	WGINHALK(1)LGIINK	ETEIVLQADK(1)SAFK	DYHDPAK(1)R	LLEWK(1)GR	AEGEAESADIISK(1)AVAK	MLLLGAGESGK(1)STILK
GGKEDLLVTK(1)NLTPGESVYGEK	MMIAK(1)CNIK	ARPELIK(1)VLTYK	IIDK(1)QFK	GHLTAMTGDGVNDAPSLK(1)K	AVEQK(1)QIAQQDAER	TRPDGVNVINIGK(1)TWEK
NLTPGESVYGEK(1)R	NITK(1)VISPGK	ASATPAGASSTAK(1)ANDPK	QFK(1)AMDNFADR	MLTGDALAIAK(1)ETCK	EALQLLEYK(1)ER	TWEK(1)ILLAAR
IK(0.001)PK(0.999)EQLTLEPFER	NMYLDYK(1)NITK	ELAK(1)EIGCGEAALQK	K(1)SWAAGDACQR	SQLVFGTEAESVPVAVGQK(1)AINEK	MLLLGAGESGK(1)STILK	IINEPTAAAIAYGLDK(1)K
MREEK(0.999)IK(0.001)PK	TGNTPDDK(1)DIPIK	FK(1)FLAAEALR	QLK(1)AIDAFEAQAVK	AIALAK(1)FR	DAVTYTEHAK(1)R	ITITNDK(1)GR
SK(1)LAAGILGGLDDIYMKPGSK	TNSVEK(1)INSLR	ISGK(1)ELAK	LGLK(1)HVPGITR	K(1)AIALAK	DNIQGITK(1)PAIR	LIGDAAK(1)NQVAMNPHNTVFDAK
DTGVQECFK(1)R	TSIIGTIGPK(1)TNSVEK	K(1)DDLWIVVK	RPK(1)NILFVINQPDVYR	NLTVGK(1)TFK	GVLK(1)TFLEGVIR	NQVAMNPHNTVFDAK(1)R
EK(1)LPVSPMK	AK(1)NIPLVK	K(1)FEIPETEYSMEEIAK	GLYLDK(1)TIANAR	TVEITK(1)HK	K(1)TVTSLDVVYALK	LSK(1)EEIER
FVSLNQAEQK(1)QIYTHFTCATDTTQIR	NIPLVK(1)VDCTAEEDLCR	LEELTEK(1)EPER	NYVK(1)AMR	PK(1)SFSTEAYAK	TVTSLDVVYALK(1)R	LVNHFVNEFK(1)R
MLLLGAGESGK(1)STILK	ALAPK(1)YDELAALYADHPDLAAK	LVLNSK(1)ASNVLDFHTR	TTLLGK(1)TK	SFSTEAYAK(1)LVGAK	VNQILHHEK(1)SK	NTTIPTK(1)K
STILK(1)QMK	ALAPK(1)YEEAATELK	TFQEYNAIAEGK(1)QK	AESAFK(1)ALAVAIR	AYAK(1)GINK	HLGILK(1)GVAVAR	QATK(1)DAGLIAGLNVLR
NEEIENQLK(1)R	YEEAATELK(1)AK	TFYEDTLK(1)SAR	DSYVGDEAQSK(1)R	DGK(1)VAPIQK	AAGEAEAILLK(1)AQATAR	TK(1)DNNLLGK
QMK(1)LIHEGGYSR	EK(1)YTEDFKPIAQK	VAGDSASQHLFQK(1)LVSGGASSAAQR	EITALAPSSMK(1)VK	VAPIQK(1)DK	IAYVK(1)SLK	TNK(1)ITITNDK
DYDSVFEQYTK(1)AR	YTEDFK(1)PIAQK	VQVHPTGLVDPK(1)DPTAK	VK(1)IIAPPER	GYTIPECQK(1)LLPK	SEIGQLTLDHVLK(1)ER	FKDEHPFEK(1)R
SVVDTMEK(1)HR	YTEDFKPIAQK(1)HK	ELAESVIGK(1)IQK	HHGIMIGMGQK(1)DSYVGDEAQSK	IAPGVLTEHGK(1)TK	FEAFVCK(1)K	SDIATIDK(1)K
AHFEEAMK(1)SAR	FIQDVLDGK(1)VEPSIK	IQK(1)ELENPK	MQK(1)EITALAPSSMK	LPTIAAK(1)IYR	K(1)EIVNAYTELNDPFDQR	AITAFHDLIENK(1)IQNR
DIFDK(1)AR	VEPSIK(1)SEPVPESQEGPVTVVVAHSYK	ELENPK(1)VLQQILQQSVADVER	VAPEEHPVLLTEAPINPK(1)SNR	NVFK(1)DGK	ISQHK(1)ANAWLLNTGWVGAGATTGGK	EALQLLEYK(1)ER
EAYRPVK(1)QGDLFTVR	FPAFAIQDPAK(1)NAK	EWAEGQVQK(1)HK	NAEELSSYQK(1)K	K(1)LVDIWER	QLFDK(1)DLVYR	EGK(1)TDYYAR
ELIESVQYPVDHPEK(1)FQK	NAK(1)YPYDQAK	HK(1)DILNAAR	THAVLVGLK(1)R	LISNLANVGDSK(1)TLAIHPWSTTHEQLTEQER	K(1)DLYMVIHDK	LITQAK(1)NK
FQK(1)FGLSPSR	GVDSSK(1)PYQGAR	K(1)AQSILDALPGNSLVSK	EDVAEAVK(1)SGHLR	TK(1)AVYVETIGNPR	ATSGPIVADK(1)NCEK	NK(1)YNAPK
GILMYGPPGTGK(1)TLMAR	HK(1)GAINIATIDAK	MDNVQELAGVVEVTK(1)QLFAVSK	ELISK(1)MK	K(1)VVEYTVAK	DK(1)PTQLLR	YNAPK(1)YR
GVLFYGPPGTGK(1)TMLAK	K(1)AVYDGEIEQEAIHSWVK	QLFAVSK(1)ETAQLEAQAYELEQR	GAIVVK(1)EDVAEAVK	LLVGNK(1)SDMEDK	AVISSQEAATVIGK(1)GGENVSQIR	WEPVDVTPILK(1)DGK
TMLAK(1)AVANECAANFISVK	LYPAGAK(1)DSPIEYSGSR	TALAHEAK(1)QALDSWVR	GLFNK(1)ELISK	YATEGVNK(1)LLVGNK	GGAK(1)INEIR	IQK(1)ATFDTLAEGK
HGDIITVHPCPDIK(1)YAK	MFGAHAGNLNLDSQK(1)FPAFAIQDPAK	EK(1)ASIFMPSTGK	K(1)GSWLVNTAR	TDSVDGK(1)EICLAALGR	LSGAK(1)CTVSDYSR	NYVALK(1)GPLATPVGK
HPQLFK(1)SIGIKPPR	YPYDQAK(1)ELNADEVEK	VVLSK(1)NVVSSLLSEVQEGVK	LK(1)PFDCK	INK(1)DLSGFYR	TLNNEPLDAPSTAQSK(1)TYPLR	VVHK(1)ATIMK
SIGIK(1)PPR	QSLPAVSSVNEENLEEIK(1)TMDK	AMK(1)QVAGSLK	VSCLLEK(1)R	VYTTK(1)GLK	PK(1)LIELIGK	AVNLLK(1)AHGK
K(1)AFEEAEK	SEGVEQPSIVLYK(1)DFDEK	QVAGSLK(1)LFLAQYR	EK(1)VQDGLTGETK	AVAGHLVDAESLVAMK(1)DLANK	TLAANK(1)GVVAAPK	NYGLDLTK(1)GR
K(1)EELDTSTAILK	SQGVEGYPTLK(1)IFR	AQLK(1)APGILPR	DGK(1)YLATGCNR	AVEDK(1)NIGPLVK	GLDMNSAEDAIVK(1)NTR	SVHDSLCAVK(1)R
KEELDTSTAILK(1)K	TVEDLANFVK(1)ENGK	EGETVK(1)R	DLVSGSLDK(1)TIK	DDWK(1)IIR	STDPK(1)IQDLLNKPK	YPVK(1)AVNLLK
K(1)NVFVIGATNRPEQLDAALVRPGR	GLYYGSYK(1)SPR	EGQVSK(1)ETEASLK	MK(1)QDYEAEIR	LQLK(1)ENEFK	ALAK(1)IPDIR	IIDGK(1)DDIEQYK
K(1)TPVAPDVDIPFIASK	ILK(1)SHPLLK	ETEASLK(1)EIIQSFNK	YIASGSGDK(1)TVR	AMAWQIPLIGK(1)LR	FFVHETK(1)DFWR	NWAMMGLGTGPK(1)GK
LAIK(1)ESIAAEIER	GAESPFPPFGGNDDYDLSPDGK(1)WVTFK	EIIQSFNK(1)SFNA	YLATGAEDK(1)QIR	YAIDWVK(1)EYGPR	PLFEGK(1)NLAR	K(1)LEAFVENVK
LEILSIHTK(1)NMK	WVTFK(1)SK	EVAAFAQFGSDLDAATK(1)QTLNR	AK(1)DGAGSATLSMAYAGFR	IIK(1)VEASNK	GGK(1)IGLFGGAGVGK	YAGEK(1)LVK
VHLHDASGAEK(1)K	VLAYSTPQLVIHSDK(1)DYR	GPLNTK(1)AK	GLK(1)GNIEK	IK(1)EFYYR	GISELGIYPAVDPLDSK(1)SR	YVEGLK(1)ER
VK(1)HGDIITVHPCPDIK	DAIEK(1)QWGSVK	HAVIIYDDLSK(1)QAVAYR	GNIEK(1)GIEFVK	K(1)LTGDFIR	LVDLK(1)DTIR	ENTVYYAK(1)SFNNDVPK
VVNQLLTEMDGMTSK(1)K	FNGGGHINHSLFWK(1)NLAR	ILQWESDFLAHLK(1)SNNPEIQEAIEK	VQFGGDEVVK(1)AK	LVK(1)TVEVK	YK(1)FLNDFDR	IAYVK(1)SLK
VVSQLLTLMDGMK(1)AR	LK(1)FNGGGHINHSLFWK	SNNPEIQEAIEK(1)EGQVSK	FLK(1)NNTQNK	AFSVTSFGFGQK(1)GAQVIGIHPK	LIIEK(1)QALDR	SEIGQLTLDHVLK(1)ER
WEDIGGLEEVK(1)R	QIMELHHK(1)K	K(1)LYCIYVAVGQK	TAAQNIIPSSTGAAK(1)AVGK	VETIPFLHLK(1)K	GTYK(1)VTK	GISAPILMEAPK(1)R
FTLMHDYDDHLK(1)LHHR	SAPSLK(1)DAIEK	LYCIYVAVGQK(1)R	GTCAVGVK(1)GK	ALFK(1)QQLEIIAR	RAESYVK(1)EYR	LPSSLDQGVPQYK(1)R
GDWVLDVIK(1)R	YLNGTEELGSLK(1)L	LTELLK(1)QK	SIETEK(1)QEEAAK	DAQFSLGNNFWK(1)QDSR	FK(1)HFIEGGDYGNR	IITITHVDTSTGVLSDIK(1)R
K(1)SVAEWLTHFYKPR	DPMVLGHESSGVVSK(1)VGSAVTSLK	LVK(1)EGETVK	ALNEK(1)AIEVSPSSSR	EIDSIDSK(1)SELAHR	K(1)ILQLLR	AK(1)GDIPGVR
AADK(1)AIIK	ELNVK(1)GSFR	QTGK(1)TAVALDAMLNQK	FYDFNK(1)IR	ENPGK(1)FPSPLLDIK	EMVDK(1)VK	GIVLEK(1)VGVEAK
VDK(1)ITIPSK	VIAVDIQK(1)GR	TAVALDAMLNQK(1)R	VPVGDQPK(1)DIER	FPSPLLDIK(1)YR	RIELISGK(1)K	SSPFGGASHAK(1)GIVLEK
ESGVK(1)EIVAK	VK(1)FEDRPIPEINNPHDVLVNVR	STVAQLVK(1)TLEENDAMK	DQGK(1)NVAMMADSSSR	ETAEEFK(1)R	K(1)FGNEEIR	WADLHYK(1)K
EVVAVGSVEELK(1)QLSGHEGEITDLHR	FIAPVIAK(1)GIDAR	SVNQPVQTGLK(1)CVDSMVPIGR	K(1)HFPSINTSISYSK	GLSDVPLSK(1)AIK	LEDELK(1)HEK	GSLAPGGSVGK(1)ITGK
FGWDTHGVPIEYEIDK(1)K	IEK(1)FYEWAVEK	VGSAAQVK(1)AMK	AIVQICK(1)GR	K(1)GNAVLGIFQK	IVK(1)DTVTPK	GTLGK(1)YAR
K(1)LGMSGLEAVEK	K(1)AIQFGGGNIGR	VVDALGNPIDGK(1)GPLNTK	K(1)LDYGQHVVSGTPGR	LVSSK(1)MPGGFNITAVR	GSLAPGGSVGK(1)ITGK	FVAK(1)PDQLIK
FK(1)GVDMK	K(1)LFTVNTSHATTAYFGHFR	WNNTSDESK(1)K	K(1)VDWLTDK	QAVIK(1)ETAIENK	GTLGK(1)YAR	GK(1)SGLLALNK
GCFTAEVPDFVGQHVK(1)AADK	MVEALQQNK(1)SYK	IFDDDETVATK(0.96)DK(0.04)PQQIAYR	ALYK(1)ELDLEK	SLMTK(1)LR	DK(1)LVESER	SAK(1)SILEADGK
ILDEASK(1)K	SYK(1)VTEVSEEGEHTTTITNYR	VDGAEAVVK(1)HLAR	EK(1)INDFVR	TLASK(1)YEAYDAATSVQR	LTK(1)DGNVLLR	SILEADGK(1)AILNYHLTR
K(1)HYILLESLLR	TESKPVAVIACENAIGATDTLHGFIK(1)QHTSQDR	K(1)VIGILR	LSDLLDWK(1)R	TLVAQK(1)LK	TSLSTK(1)LNSALAEK	VEWEK(1)VGGYR
K(1)ALPSLTSDDVK	VLEETASLIVAK(1)HDISEEEQK	PQAQPELK(1)K	IYGK(1)FLNLR	WIETQDVILAEK(1)R	TAIEK(1)LDGR	K(1)YLELQR
LGMSGLEAVEK(1)LGIEK	DEVPAGVK(1)TLDISGTELR	K(1)TWHSFVNAENQR	K(1)WTAGPR	WSAK(1)EAVFK	LNPHVDLK(1)K	NVLFSIGSYK(1)EK
K(1)NNSIDFVFDPK	EAK(1)LVFGGDPEHPAIK	EVALEQEEK(1)AK	EVLQEANK(1)R	YEK(1)YILEHSGIR	LLDK(1)DVSK	TFEEAIQK(1)AIR
LGIEK(1)YNEECR	GIYAK(1)AR	FAK(1)HPFVDR	K(1)EHEIQFR	IERPGK(1)DLTIVSLSR	YRPSGLLK(1)R	ELDETK(1)IVLHK
LK(1)NYPDPTLIMQR	IEAVNK(1)LNHYDYVALR	GDIVIK(0.001)PESAEK(0.999)SYFR	K(1)TWTPALR	K(1)DPIFEAR	AMK(1)QVAGSLK	GK(1)GLLNAIVIDESK
MQK(1)VIEMAR	K(1)NHGATHFIVGR	GK(1)AHNLEFISVMNDDGTFNK	SPK(1)EVLQEANK	LK(1)EQYNK	AQLK(1)APGILPR	NAPTSDEK(1)TTALR
NCVVNGIVLAEDGK(1)K	NSK(1)GEEFYGPYDAQHAVEK	GK(1)TTLWLPGMDHAGISTQSVVEK	ALADAAK(1)R	SVEPLQK(1)LK	EGETVK(1)R	IFGEAGEK(1)R
QLFDK(1)GLVYR	TISELK(1)LQAGSR	NQNADAAAPK(1)VK	K(1)TIAVVNATGR	AVGVMGDK(1)R	HAVIIYDDLSK(1)QAVAYR	TAVLSTTAQAK(1)R
SIGLK(1)SPLK	VHFDK(1)LGWSR	QTNLMSSAAWK(1)EK	LNPYAAAFSK(1)EK	K(1)ADHIFISMIR	LVK(1)EGETVK	LTPVLIK(1)EITR
DK(1)DYFPIIVVGNK	AGEK(1)GSSHEEL	SLGNVIDPIDVMEGIQLQTLHDK(1)LLLGNLAEK	MFAPTK(1)VWR	LMK(1)EAIGDR	QTGK(1)TAVALDAMLNQK	K(1)LPLDQAGPR
EYK(1)LVVVGGGGVGK	ALATGEK(1)GFGYEGSTFHR	TEK(1)ELER	NK(1)QVMLR	LHAK(1)LLEASAVYSK	TAVALDAMLNQK(1)R	DSDKADK(1)LK
FIETSAK(1)SR	FADENFK(1)LR	TK(1)GDIIIQTYDATSHK	AELEEK(1)FFK	YLNEGSQK(1)YHLENPYWK	STVAQLVK(1)TLEENDAMK	LK(1)QSLPPALK
QFGCK(1)FIETSAK	GDGTGGK(1)SIYGEK	TLSDELTSVK(1)SLGGK	LNK(1)DLEATHAAIK	VPHPLVPK(1)FELR	VGSAAQVK(1)AMK	QSLPPALK(1)VVDVSK
VK(0.999)DK(0.001)DYFPIIVVGNK	SIYGEK(1)FADENFK	TTDAYDPK(1)VIEAGR	EHLLTPEEK(1)AR	AGLVEGK(1)LSQLR	WNNTSDESK(1)K	AAAIK(1)AINAK
YNK(1)EMSSYPSGSGAAGTR	GPK(1)ITSK	WILHK(1)FNSAAK	VVYAQDSGK(1)VPIATR	FLGVTK(1)QGLAAITK	YK(1)FDTSLLR	AAK(1)VLEQLSGQTPVYSK
AK(1)DPVGHDVEK	IVK(1)SGELESEDK	YK(1)VIELLK	FNIVQK(1)IDHK	GGSFYLQSK(1)ILR	K(1)VIGILR	VLEQLSGQTPVYSK(1)AR
YAYVSK(1)YQK	SGELESEDK(1)AGEK	FDFK(1)VGR	GEIGGYGGSSK(1)K	SK(1)IPMEVFYEK	PQAQPELK(1)K	DK(1)SANPMR
AALLTK(1)THK	SDRPVETVK(1)IVK	K(1)NIGMDSIGDK	VLGLSK(1)LAR	TLEQENLAK(1)EQEITSLNHR	K(1)YLELQR	GPK(1)AEEILER
HDPK(1)TIEELHK	VFFDIEHGDK(1)PLGR	GATVVAVPDDASYDPAALVDLLAAK(1)K	K(1)VGEHLNVESTHLR	SHYFNK(1)CR	AELEEK(1)FFK	VK(1)EYELR
TIEELHK(1)TSQK	VIK(1)DFMIQGGDFTR	NTK(1)AFDVR	ETCK(1)MLALGTK	VTDK(1)LTQVHDTIWCCR	HSQFDWIYEK(1)A	DMAGVLK(1)PQAAR
IGAYK(1)YLECSAR	VVLGLYGK(1)TVPK	IDQVK(1)LQIR	MLALGTK(1)VYNSDK	IILETSK(1)HK	AIAVK(1)QHR	GQIGEPK(1)LK
K(1)LVIVGDGACGK	AEGQTFEDLIGK(1)R	IFPPGLVEK(1)LGIQHVK	GHLTAMTGDGVNDAPSLK(1)K	MVTAEQADAAK(1)EGLQGEVIEGR	TK(1)AVYVETIGNPR	ILADAVK(1)LAK
AVK(1)NPMAVDGTSYVIPTSHNVLSSPGVTAR	GISGAGQQHGSVYWGENAEK(1)LLK	VDLSSEK(1)ADLSSGQVETDPSAR	MLTGDALAIAK(1)ETCK	LFEK(1)YGDVESCSIMVDPHTK	ANK(1)LPFR	RPGLYLEPLDLAK(1)IK
FVK(1)YGLTSDALR	LLK(1)ELDASK	FTINASQPVSDK(1)IFDLSAFEK	YTCTK(1)GAPK	YGDVESCSIMVDPHTK(1)ESR	AVAK(1)SPFLDSLK	TIEMLK(1)K
GNDFILNGK(1)LR	K(1)LGDVPEDGGIHLGPIDR	IFDLSAFEK(1)FLHDR	PAVLFNIPTGK(1)TGK	TLSIEK(1)AR	SPFLDSLK(1)QK	VAK(1)AQLDGLR
HVVYDCPNAK(1)LMEQK	VYLVGGGSK(1)NK	VGNLGDK(1)VVISQVGDGK	EFILK(1)QGPSK	YFGPPK(1)R	DFELEESEEEK(1)AER	LAGDK(1)ADNWWMR
K(1)LTETYMEIIK	GHDWLISELK(1)ASGLR	VVISQVGDGK(1)IEVVSHIPFSGR	GGK(1)YYCTR	DKDSK(1)FR	DTSMSSYMSSK(1)K	SQQK(1)SAILSVYDK
LTETYMEIIK(1)AR	HYGGLK(1)DQDR	VTHK(1)FTINASQPVSDK	LVK(1)LDWPIAR	K(1)GATPSQIGVVLR	K(1)TFEISPK	VK(1)TLHPAVHGGILAR
K(1)TTVYLGTK	LSTFYK(1)HESCGQCTPCR	VVATSK(1)GVYELR	VDASLLK(1)QTLSR	YYK(1)SVGVLPPTWR	EKEEK(1)EFEGLAK	VLNIK(1)WK
LDLHAK(1)VIK	TK(1)DIVLK	YLK(1)YLTK	SPEK(1)LHLFYSR	ALHEQK(1)LAK	EFEGLAK(1)SLK	VEYVEDHDK(1)R
VIK(1)ETLR	YLVVNADEGEPGTCK(1)DR	EILAQK(1)EQVTR	TVEITK(1)HK	AVAQAATDMK(1)NVVR	SLK(1)NILGDK	FK(1)NELER
SFVEFEK(1)R	AIQTVVHAIGK(1)R	AGTAASVQAK(1)EGESAEQAK	AYAK(1)GINK	EMK(1)DQLER	EK(0.5)EEK(0.5)EFEGLAK	LLGVK(1)TADGK
VLGSDLPPLTYDNLQK(1)LDLHAK	EIDEGLSK(1)EHTTLSQIPTYVTAVPNGTEK	AQK(1)AGTAASVQAK	DGK(1)VAPIQK	EVNPAVK(1)QEEER	ELISNASDALDK(1)IR	STVVK(1)AISEVQTVR
ATNNHMHNLTTLIK(1)R	EVPEVGEAGNK(1)K	EQQPGLLGLK(1)R	VAPIQK(1)DK	K(1)LTGYVGFANLPNQWHR	ESK(1)IEEEELNK	K(1)VEDMQR
EGTDDDTK(1)ECPVPEQIK	ITK(1)LQTIEHSEYDK	FLISPDGK(1)VVGR	EHGSK(1)VIGEVTLDQAYGGAR	MEAEMK(1)MVFQQK	ETLQQNK(1)IMK	SGIVVGLNK(1)GHK
HYPK(1)GLTWNQESGIDAQEALR	QLGINK(1)GTLIR	GK(1)TILVVNTASK	IAPGVLTEHGK(1)TK	LESGRPIEEK(1)GK	HSEFISYPIYLHVLK(1)ETEK	YK(1)VNMYR
K(0.998)PK(0.002)PESMR	VALK(1)DHLK	TILVVNTASK(1)CGFTPQFEGLEK	LVSQVYK(1)IAPGVLTEHGK	LK(1)QSEDELYAR	TK(1)PIWTR	ESK(1)YAVSISK
KVDK(1)SEMTHK	WTK(1)GFNIPDAVGK	K(1)GSPFPLTPLK	LPTIAAK(1)IYR	LTQMGVAQDPSVFK(1)EVNPAVK	IEEVDEEEEK(1)K	YAVSISK(1)K
SEMTHK(1)NPSLR	LSSK(1)EVVPITK	VK(1)WNFEK	NVFK(1)DGK	MVFQQK(1)VAEK	K(1)HSEFISYPIYLHVLK	PAPMTVK(1)ESK
TYLYVSTK(1)AR	VFLFDTK(1)AR	WNFEK(1)FLISPDGK	IMNPTVDVFEK(1)R	YDAYLEAENK(1)VNR	K(1)LVDITK	PVILGPVSFLTLAK(1)ADR
LNK(1)SASNIHAQPK	ADEAYMIGK(1)R	WASTTK(1)PESLEDTIVK	TK(1)AVYVETIGNPR	AAYSTMEK(1)VCGLIVNK	LDSGK(1)DLR	SDAK(1)LLK
SASNIHAQPK(1)ICFLER	ANK(1)GCLIMDTTWR	WASTTKPESLEDTIVK(1)EIEK	AEFEK(1)QSR	VCGLIVNK(1)DIER	MPEHQK(1)QIYYITGESIK	VPSEQEIK(1)DR
SLLADK(1)ATNYSVVR	AYESANDLLGDVVK(1)VTPTSK	AETKPLEDK(1)K	K(1)VVEYTVAK	AINNEQLEGFPK(1)K	QIYYITGESIK(1)AVAK	YTLTK(1)GSTQK
AK(1)THEYAEAICK	DMAGVLK(1)PQAAR	K(1)TLLVVASSDK	LLVGNK(1)SDMEDK	AMDK(1)IYK	NILGDK(1)VEK	HK(1)HEHLDAITR
THEYAEAICK(1)R	GDIIKPVLHDAAGK(1)PLDVSVPATK	AK(1)AQLSR	TIELDGK(1)TVK	FPEPGFLEGVK(1)TK	VEK(1)VVVSHK	LSSAK(1)NLLNVINK
APIK(1)WEPVDVTPILK	PLDVSVPATK(1)GWK	AQK(1)AMDESR	YATEGVNK(1)LLVGNK	K(1)AAYSTMEK	NNIK(1)LYVR	APNGVTFNVK(1)GK
WEPVDVTPILK(1)DGK	GFSPDTGK(1)IEVYR	GLCGGIHSGLSK(1)ATR	GQTALSNMPIK(1)SER	K(1)SAVIVDNMCK	YESLSDPSK(1)LDSGK	SK(1)APNGVTFNVK
ATFDTLAEGK(1)TLTGDLGGK	GK(1)VLILK	ILQEHADADIVVLGEK(1)AK	VYTTK(1)GLK	MVAEVDQK(1)EALASGQFR	SIK(1)WVWDGK	ANK(1)STSAWGLEAR
TLTGDLGGK(1)AK	GQIGEPK(1)LK	ITNTMK(1)VIASTR	AVEDK(1)NIGPLVK	ALALEK(1)GVPIK	WVWDGK(1)SK	GK(1)SDNEIR
ATIMK(1)MSDGLFLNTAR	LK(1)GDIIK	TLLVVASSDK(1)GLCGGIHSGLSK	DDWK(1)IIR	GGQITK(1)EDVEK	AAVQGAISK(1)R	K(1)ALAVVSVPER
DGK(1)TTIPEEAIK	RHQK(1)VVEIAPAK	NAMENASK(1)NAGEMINK	FACDGLK(1)TQR	YK(1)LSVNDFLVK	ELTSLIQK(1)R	LATCSSDK(1)TIK
TTIPEEAIK(1)SVQK	ILADAVK(1)LAK	NIEK(1)ITNTMK	FHEVGGK(1)R	VLK(1)ETGEK	FIMESGAK(1)GCEVVVSGK	SYIASASQDK(1)TVR
GPLATPVGK(1)GHVSLNLTLR	LAK(1)SVNYR	SIK(1)NIEK	FQTNPMK(1)R	VVDGAVGAEWIK(1)ELK	GCEVVVSGK(1)LR	AAGIK(1)YR
IQK(1)ATFDTLAEGK	ITTEDPSK(1)GFSPDTGK	TYGQTSNTVFEK(1)AETKPLEDKK	IK(1)EFYYR	AK(1)DGAGSATLSMAMAGAR	FK(1)FPENSVSLYAAK	AK(1)DTSVEGLTK
NYVALK(1)GPLATPVGK	K(1)ASVENTAR	IILIGAPGVGK(1)GTQTER	K(1)LTGDFIR	DALK(1)GSEIVLIPAGVPR	FPENSVSLYAAK(1)VQNR	EAAMATYSK(1)AIHF
SVAGYK(1)TPYDNVDTVLIR	K(1)AYESANDLLGDVVK	K(1)SSSVGETECGIGNTCAWK	LIGK(1)YIPNVTAR	GVYNPK(1)R	FTDGFMIHSGQPAK(1)EFIDSATR	SLLNNSHLYHQILHDTK(1)K
SVQK(1)NYVALK	K(1)CGVDIFR	ALK(1)EPPR	LVK(1)TVEVK	IQFGGDEVVK(1)AK	GSDPEGK(1)AGPQK	K(1)VASLEK
VVHK(1)ATIMK	LDK(1)RPGLYLEPLDLAK	HNK(1)SVPLDEIIEIAR	NNPK(1)ELTVYFGGPR	SK(1)GVYNPK	QGVLGIK(1)VK	TWDK(1)YEMR
ALAVK(1)EVEYLR	RPGLYLEPLDLAK(1)IK	IGEDIAK(1)NTGDWK	TTIDPSK(1)LIGK	HATSAK(1)TFLEK	SMK(1)FTDGFMIHSGQPAK	TEKPIAELAVK(1)GVK
IQK(1)QILDDER	PHVLGIK(1)DMAGVLKPQAAR	NTGDWK(1)GLR	VK(1)APTGLDQNR	K(1)SSSPLIDPPSLSK	YK(1)LLNGLAVR	AMELILTGK(1)NFSGK
K(1)AQAAESASHR	PK(1)HIEVQLLGDNHGNVVHLFER	QAAISVVPSASSLVIK(1)ALK	VETIPFLHLK(1)K	GGCEVEIWK(1)R	LQTAEK(1)GVYSGAIDVVK	SK(1)AMELILTGK
K(1)SEQIANLEK	QK(1)ADEAYMIGK	SPK(1)DISDEIK	EIDSIDSK(1)SELAHR	K(1)VHIADTAITR	ETSNFIK(1)K	IYALK(1)TIR
LK(1)AEGADGETMSVLK	QVSVDDK(1)K	SK(1)LFDTKR	ETAEEFK(1)R	QLGLAYDLK(1)QFR	GWEK(1)ETK	ASVPSVQCFGK(1)K
LK(1)FSTIATLR	VFEDYK(1)K	GVDPK(1)FR	LIEPELFK(1)GYDPK	EPK(1)TDAFYK	LPLQDVYK(1)ISGIGTVPVGR	YVDEHSK(1)NQLK
EK(1)LCYVSYDLELDKK	VHDGLEVK(1)K	IK(1)LSLALPHQTIFK	LVSSK(1)MPGGFNITAVR	TK(1)HVNDALFNLR	QLIVALNK(1)MDTCK	ATGGNGTK(1)TPGPGAQSALR
ELK(1)QLWLTR	VSSLLVK(1)EGDSVDGQDLVCK	NQIAEAQK(1)IASGSGSEQDIAEAK	NADNVDK(1)VMEK	EAFSLFDK(1)R	SGDAAIVK(1)MIPSK	CK(1)ELGINALHIK
ILLTEPPMNPLK(1)NR	VVQFK(1)PHVLGIK	FFSNK(1)STQPK	VMEK(1)FDYIVYPSR	LFAATTLK(1)GK	STTTGHLIYK(1)CGGIDQR	ELGINALHIK(1)IR
K(1)ILLTEPPMNPLK	YFLAKPEIGEEFHVELEK(1)GK	LLSK(1)TAHK	QAVIK(1)ETAIENK	LK(1)GWYDAQGR	TIEK(1)FEK	VK(1)ADRDESSPYAAMLAAQDVAAR
MK(1)IDPTGR	GPLISMSGTDITVK(1)QASGAK	GK(1)ALVDTGIAIAVPEGTYGR	TLASK(1)YEAYDAATSVQR	AYGNQAVVVSVDPK(1)R	YNEIVK(1)ETSNFIK	VTGGMK(1)VK
DTFPYCK(1)ALK	QASGAK(1)INCDGAR	VLLFNHSEVDFPVK(1)AGDR	TLVAQK(1)LK	AEGVK(1)QPSIVLYK	K(1)VVIVQPNDTGSK	AYAPTVK(1)R
EGAEQSAPQAEHSTK(1)QDAQQGSHQGQEVQNSPK	IK(1)TIYGK	DSVK(1)LPVFDLILLGCGPDGHTCSLFPGHELLR	WSAK(1)EAVFK	QPSIVLYK(1)DFDEK	YPLK(1)VTR	IDK(1)WFLYK
EPYGPK(1)EGAEQSAPQAEHSTK	TIYGK(1)TGTVENVK	EK(1)DAWVAAISDSPKPPPK	LEAPVK(1)R	TVNTVMVK(1)EHYLDGK	APK(1)GALMYGPPGTGK	TFEESFQK(1)AIR
K(0.765)EPYGPK(0.235)EGAEQSAPQAEHSTK	SCTFTSASAAK(1)SGK	IFAAK(1)DSVK	AVGVMGDK(1)R	AAAAGDDK(1)NLVFYHGAPFK	DCFALAK(1)EK	ALK(1)EFEDR
K(1)VAQEIINPGPK	SDNTVNDVTISNSK(1)VLNSQNGVR	LLK(1)DELLSK	HLGINLTVVDASK(1)R	DK(1)HTNYIYGVGFSPDGSTLVSVGADR	IK(1)VLAATNR	ETAENYLSK(1)PVK
VAQEIINPGPK(1)VVTTPYTCDQVK	TK(0.033)PK(0.967)FFQAHK	TYVLK(1)NQNAALAR	LMK(1)EAIGDR	IIAVGDGK(1)QR	IMK(1)SEYQR	PVK(1)NAVVTVPAYFNDSQR
QEQEAEQASEAAPEK(1)K	VEDITFK(1)K	LVEDMELK(1)MR	EK(1)GNIDTPFELAVR	GANEATK(1)TLNR	VGK(1)SAVIK	K(1)AAIEAANR
K(1)GTIMYQLLDK	WWDGK(1)GSNGGK	NLLQEVYFGK(1)AK	SPK(1)GWSAPR	K(1)NIESCHVGADGSVFTK	IVNLLK(1)NFDK	LVGIAAK(1)R
HVPAPHTIK(1)DLLK	FFYAHDLDDSK(1)ISGLYIK	EVLDK(1)MHAPAK	FLGVTK(1)QGLAAITK	NIESCHVGADGSVFTK(1)YPHFK	ALEGK(1)DIK	QATK(1)DAGQIAGLNVLR
IDISK(1)NTQK	DLK(1)IVDPGLK	K(1)DHPVIAPEDLK	ALK(1)GVCISK	MAK(1)ELGAVK	GFK(1)DDVVSVR	QAVVNPENTLFATK(1)R
IPALTDTFTDGQK(1)IR	DLSSEK(1)WTLSSR	DYFHYHIK(1)ASK	SK(1)IPMEVFYEK	FK(1)INFGK	GK(1)IIGIK	VVNEPTAAALAYGLEK(1)EADR
LYGVLDK(1)HLSTSK	PAYIVQLDK(1)K	IFGK(1)VFLQEFVDAR	QTDVK(1)AGHYER	AAGDK(1)EAITTR	K(1)IGDAVAEIAR	ACEK(1)MDGFGYR
AK(1)FETHVR	VK(1)DAAPSSYSYYVGEYEK	EK(1)YGTDYYILDK	TLEQENLAK(1)EQEITSLNHR	IASPNAIGAAK(1)DAAR	LIPQLLNSYK(1)K	FNDEGK(1)K
EACGFEYTNK(1)LQR	WK(1)VLHHVMR	ASHEANSVNEITMSCFEPNNQMVK(1)CDPR	VTDK(1)LTQVHDTIWCCR	GGAK(1)INEIR	YLVPGGK(1)IFPDK	IK(1)TTVVR
HVQLVQEVIQQVK(1)SR	AGAK(1)YGTGYCDSQCPR	EDPDHGFSTFFSETGQGK(1)YVPR	IILETSK(1)HK	HLSGSVIK(1)INEPQENSNER	GVLLYGPPGTGK(1)TLLAR	LIPSDFIMAAESHNPVEGGK(1)HQR
IK(1)DGLDPLR	LNFVTQGSSK(1)NIGSR	EMIDQVLDK(1)VR	GFGFVK(1)MVTAEQADAAK	LSGAK(1)CTVSDYSR	TK(1)IIMATNRPDTLDPALLR	FAK(1)WENGK
K(1)LLLQSAIVR	TLFGDENVFDK(1)HGGLEGMGEAMAK	ETHAAVATLK(1)TK	MVTAEQADAAK(1)EGLQGEVIEGR	ATSGPIVADK(1)NCEK	VVSSAIVDK(1)YIGESAR	AQLLK(1)GVDTLAK
K(1)NVYDVYTLHLVK	DLGCVK(1)DK	FDLMYSK(1)R	TLSIEK(1)AR	DK(1)PTQLLR	LDAVVK(1)MYK	GVDTLAK(1)AVTSTLGPK
LDEEK(1)AR	GFK(1)VTDAWTGK	GDVVPK(1)ETHAAVATLK	YFGPPK(1)R	K(1)GEYETGFEK	AALLTK(1)THK	AVTSTLGPK(1)GR
LK(1)EACGFEYTNK	VTDAWTGK(1)DLGCVK	GHYTVGK(1)EMIDQVLDK	DKDSK(1)FR	RPPPFASK(1)GQTIIAR	IGAYK(1)YLECSAR	EGVITVK(1)EGK
LVHVSSVSDDAETSMISK(1)LK	SAVWEEVPELK(1)DR	LSVDYGK(1)K	K(1)GATPSQIGVVLR	IINLGK(1)K	LSK(1)ADWFTSK	ELK(1)FGVEAR
VESDDTHK(1)TIEEDRK	DGDGQITTK(1)ELGTVMR	NGK(1)YMATCLLYR	YYK(1)SVGVLPPTWR	QALK(1)EVAQQVGSK	LAASK(1)ASFNDVWETVR	SQK(1)VEFEKPLILLSEK
VGLYLHPDIMK(1)R	EAFK(1)VFDR	TLFHPENMITGK(1)EDASNNYAR	ALHEQK(1)LAK	LIELIGK(1)YSQK	HVAQYSPLLPENVK(1)R	LAK(1)LSGGVAVIK
VYFEK(1)PFIAATR	EAFSLFDK(1)DGDGQITTK	AMYEQEVK(1)NFK	AVAQAATDMK(1)NVVR	PK(1)LIELIGK	LLDIGGVK(1)LR	K(1)SELEYYAMLAK
WK(1)DDFFMK	MK(1)DTDSEEEIR	FLSLFEK(1)SDVSR	EMK(1)DQLER	AESITITNDK(1)GR	DSPVYPVIYDSK(1)R	LALVMK(1)SGK
WKDDFFMK(1)VHEK	PK(1)SYSTEAFAK	IWNLADTK(1)QR	EVNPAVK(1)QEEER	FEELNMDLFK(1)K	NIK(1)FDQAR	VTLGYK(1)STIK
YTDSLLK(1)K	SYSTEAFAK(1)LVGAK	TSAEQELSQTSQQK(1)R	K(1)LTGYVGFANLPNQWHR	K(1)TLKPVEQVLK	YESFIALQDK(1)LHQNLAR	STIK(1)TLR
YTTAAK(1)YVNHLFR	AYAK(1)GINK	AAAVILQMVK(1)EGK	LK(1)QSEDELYAR	GTGK(1)AESITITNDK	IASPNAIGAAK(1)DAAR	AFEQGLLEK(1)TNK
DTASSFWVANIK(1)R	DGK(1)VAPIQK	AK(1)EVSIDDVQR	SDK(1)LTQMGVAQDPSVFK	QATK(1)DAGTIAGLNVLR	ESNVFVIGQDKPWISLPK(1)GK	SAELIGDAIK(1)K
IGGSAGTELQSDK(1)CSK	VAPIQK(1)DK	DQINTK(1)VAEWK	YDAYLEAENK(1)VNR	TIFDIK(1)R	GVK(1)LSIAEER	SK(1)SYIELR
NIK(1)ITGEVWPLLMAHGEK	EHGSK(1)VIGEVTLDQAYGGAR	K(1)AAAVILQMVK	DSK(1)VIAAINK	VMDYFVK(1)QYNK	LIYDTK(1)GR	GGVLEPEGIVNIK(1)YR
NVK(1)DFGAK	IAPGVLTEHGK(1)TK	MIDSMTK(1)ER	SK(1)EEFDR	VVNEPTAAAIAYGLDK(1)TGDER	LK(1)YALNGR	K(1)WAYETFGNER
SAGAK(1)GDGQTDDTAAIQK	K(0.615)EHGSK(0.385)VIGEVTLDQAYGGAR	TSSQGLVGQEK(1)AR	TPAVYK(1)DYR	HK(1)NLAAHVSPAFR	LSAPSHWLLDK(1)MSGTYAPK	YK(1)FTATR
SKPQYAEYAASSFVSVK(1)SAGAK	LPTIAAK(1)IYR	YASNIITTSHLLSQK(1)R	VCGLIVNK(1)DIER	K(1)CPFTGMVSIR	MSGTYAPK(1)ASPGPHK	HFELGGDK(1)K
K(1)VLILTVDGR	LVSQVYK(1)IAPGVLTEHGK	AAVYK(1)SVSK	AINNEQLEGFPK(1)K	WYK(1)DVGLGFR	VQLGK(1)GGIPFLVTHDAR	IDK(1)HLYHELYHLSK
QENLK(1)EHLR	MK(1)AAIGNDLSDEAIK	QLAAGYMPK(1)TR	AMDK(1)IYK	GMGSIAAMEDK(1)K	YPDPAIK(1)VNDTVK	K(1)LVSDGLIIR
LDHVEK(1)QVVTHR	NVFK(1)DGK	SEDGEEAVK(1)PVPK	DSLGALSK(1)ALK	FAK(1)EFVK	K(1)TNHLLTNPR	LAASVVGCGK(1)R
ASALAAAAEAK(1)ER	SLK(1)ETFAEK	IVSSK(1)ALDSGDSGQAGLGDR	FPEPGFLEGVK(1)TK	GK(1)VVIDAFR	K(1)LNPPQAAK	DASK(1)QFWK
LENHELQNK(1)AAR	AWEAAADNLTSK(1)IK	SIQVDSK(1)TIK	K(1)SAVIVDNMCK	MK(1)QLVSLAEGYEK	LQYCVSCAIHGK(1)IVR	GFDQLPVLAPSGK(1)K
LK(1)FIFGQSQQENAR	GIQDAGVVATAK(1)HYIAYEQEHFR	TIK(1)AQIWDTAGQER	LEK(1)NYETLADPEAR	K(1)VMPAVVVR	KDVQEFLTDK(1)K	GYK(1)TIITLPEK
LLQFK(1)EEK	GK(0.271)AMGQEFSDK(0.729)GADIQLGPAAGPLGR	VVLIGDSGVGK(1)SNLLSR	MVAEVDQK(1)EALASGQFR	LPAAGVGDMVMATVK(1)K	TFDPFAEADEDTGETK(1)QSQNYIHIR	GLLGK(1)IDIK
AMIDK(1)LR	IGADSTVLLK(1)NDGALPLTGK	AK(1)LSAQGMEPR	ALALEK(1)GVPIK	WATDLTK(1)YQK	TLTTVQGLPK(1)K	IDIK(1)LHPELYR
IAADENLK(1)K	NDGALPLTGK(1)ER	EK(0.999)YK(0.001)DELLIVMR	GGQITK(1)EDVEK	IVTSIEQK(1)EESK	MTK(1)VIEQFR	EAVK(1)HFGFGPHSHK
K(1)EIQASITK	IMAAYYK(1)VGR	YK(1)DELLIVMR	YK(1)LSVNDFLVK	MK(1)GDYHR	VAAGAIAEK(1)YLR	K(1)ILQLLR
AAK(1)DISQLASIR	NTGK(1)VAGDEVPQLYVSLGGPNEPK	GLINDPDIDNSFK(1)INK	VLK(1)ETGEK	NLLSVAYK(1)NVIGAR	TK(1)NLELADMIR	K(1)FWPSVTR
DEFSYQEMITHLAMNSHPNPK(1)K	SPFTWGK(1)TR	GPNYDAQSIAEAK(1)AK	AK(1)DGAGSATLSMAMAGAR	AFLIEEQK(1)IVK	LLETWK(1)HPDPYR	VVGVSK(1)DR
K(1)VLVIGGGDGGVLR	VNPGAK(1)SPFTWGK	K(1)GPNYDAQSIAEAK	GVYNPK(1)R	IIK(1)TPGGELR	APAGGK(1)APAEK	HIQVNQAPK(1)GR
K(1)YLPGMSIGFQHPNVK	EK(1)GILYVATR	QEASAVVHGTDTDK(1)R	IQFGGDEVVK(1)AK	AGK(1)NVADLR	AVTK(1)YSSSAK	VSFK(1)NTR
VHIGDGFQFLK(1)ER	ELAEK(1)SHLPDHILGLIK	VPPEGK(1)AGLK	SK(1)GVYNPK	AIVSSK(1)EAGVIIGK	KETYSSYIYK(1)VLK	GLK(1)GNIEK
VNQILHHEK(1)SK	SHLPDHILGLIK(1)SFPK	AMAEENEYDTEPNDQGEIEK(1)RPGK	HATSAK(1)TFLEK	EAGVIIGK(1)AGK	VLK(1)QVHPDTGISTR	YIASGSGDK(1)TVR
FNK(1)QDLVK	ELFK(1)QVK	RPGK(1)LSDYIPAPYK	LVDAVLK(1)K	IK(1)HIQDASGVR	HAVSEGTK(1)AVTK	EK(1)VQDGLTGETK
FNLISK(1)SDIR	FHGK(1)TIK	K(1)IVYSPPVSR	EPK(1)TDAFYK	MVAQK(1)EMLPQSTER	K(1)ETYSSYIYK	EDVAEAVK(1)SGHLR
GSDVK(1)DISVAEEK	NSEIAPEVLTQHGK(1)TK	LSDYIPAPYK(1)NEEAAR	IEDK(1)MAK	AFYK(1)GGFEPR	K(1)STISSR	GAIVVK(1)EDVAEAVK
K(1)ENAQPEPPR	PK(1)SINLK	SFVGVMHTVDEMK(1)AMAEENEYDTEPNDQGEIEK	K(1)NESLDPESR	IK(1)FSDVAGMDEAK	LAAYNK(1)K	K(1)GSWLVNTAR
WYPHTPGAHK(1)PDVLR	SVIPEK(1)R	WNK(1)TFDHAALR	TK(1)HVNDALFNLR	GAILSGPPGTGK(1)TLLAK	LILPGELAK(1)HAVSEGTK	LK(1)PFDCK
YFK(1)DATFDALR	TYLWDTLK(1)SGR	WSPIK(1)TR	YPDLFPTMK(1)YAK	K(1)EVGIVAEELLAK	VATEASK(1)LAAYNK	NAEELSSYQK(1)K
DTK(1)PYLVK	DLATPAAATTELK(1)R	FK(1)QFVWR	EAFSLFDK(1)R	K(1)SLVLSPEEK	LVPTYPIIDASQK(1)R	THAVLVGLK(1)R
DTKPYLVK(1)SLPDVK	GMDEVDK(1)IK	HTLAVNK(1)LMDIDR	LFAATTLK(1)GK	VSEELHFDTVTSGASDDFNK(1)VTR	AAFLVDK(1)AR	DSYVGDEAQSK(1)R
FFK(1)NFQEIFGIK	HEGHLSHELLAGAASFAGMK(1)AWEDHQR	K(1)HTLAVNK	AYGNQAVVVSVDPK(1)R	AAQEK(1)AQAAAAEANDTAK	SAELIGDAIK(1)K	EITALAPSSMK(1)VK
NFQEIFGIK(1)NYK	K(1)NAHHMYEEHYER	K(1)LNAVGHTSEDAVFMPTNDK	ALAPK(1)YEEAATELK	AGDFK(1)LPK	SK(1)SYIELR	VK(1)IIAPPER
FLNK(1)DTK	LAETK(1)GMDEVDK	K(1)SMATNLEIFR	HK(1)GAINIATIDAK	K(1)VQAVIAAAEPISR	AFEQGLLEK(1)TNK	HHGIMIGMGQK(1)DSYVGDEAQSK
NYK(1)IYVTGESYAGR	QGK(1)TVSHAFAK	SFVSHDLAGGPVEGDAAPK(1)K	FIQDVLDGK(1)VEPSIK	K(1)LTTATPTLK	AQLLK(1)GVDTLAK	MQK(1)EITALAPSSMK
AILDK(1)ITESTLR	ELAK(1)ALGGR	TSNAIYWSPK(1)GR	IIAVGDGK(1)QR	LFGK(1)TVSGGR	GVDTLAK(1)AVTSTLGPK	VAPEEHPVLLTEAPINPK(1)SNR
TYTQNK(1)GLCEDLTEGK	ASMVWEEAQQVSGK(1)NSDFMR	WSADEK(1)YVAR	K(1)IWLYDGK	LFQNK(1)DPSLR	AVTSTLGPK(1)GR	LGLK(1)HVPGITR
HVLTVHPTSLK(1)SR	FETSNVK(1)STTVR	AAK(1)EAAAWQYI	GVILLDVNHQDK(1)AR	AK(1)HPQLEYEAR	EGK(1)TLEDELEVTEGMR	RPK(1)NILFVINQPDVYR
ALLESK(1)GFR	FGK(1)TVGAVGSGEGALR	FYLGGK(1)TQSYCPLPESK	YPHFK(1)AR	K(1)MTTPTEVLCR	EGVITVK(1)EGK	IIDK(1)QFK
DQK(1)SLLLLGR	FHWK(1)SLQGK	GNVADCLGFDALAPK(1)AAK	VK(1)AGNLAGIR	TEKPIAELAVK(1)GVK	ELK(1)FGVEAR	K(1)SWAAGDACQR
RREEIMDGLSK(1)ISGQFR	IVPEEYVPITK(1)LGK	AALDALEK(1)AAVDR	MAK(1)ELGAVK	LK(1)QSASDYLGK	GVMADPTTSEYEK(1)EK	WVDYK(1)EK
EILK(1)LNEPIK	LGK(1)MTLNR	GSTDLSHIQIIK(1)K	QK(1)MQPIR	TWDK(1)YEMR	SQK(1)VEFEKPLILLSEK	K(1)AQTAGYYYGNPALRPNKPYR
ELIEESK(1)PDMTK	LVK(1)FHWK	IK(1)AHGINCFVNR	AAGDK(1)EAITTR	K(1)VASLEK	LAK(1)LSGGVAVIK	GVGLQFGPDVTK(1)R
ELIEESKPDMTK(1)TFESHAGIAHTR	LVTDSGASK(1)LVK	K(1)IHPQTIIEGYR	K(1)YGTSPHGGYGLGLER	AAGIK(1)YR	VEFEKPLILLSEK(1)K	ILVPVK(1)R
ELK(1)ALLESK	TSK(1)ALAER	K(1)MGVNQPK	IASPNAIGAAK(1)DAAR	AK(1)DTSVEGLTK	APVHHFSGNNIELGTACGK(1)LFR	VEDVDGLIGK(1)LK
FDHFMQK(1)EIFEQPESVVNTMR	DDSGSK(1)GWR	LK(1)GSTDLSHIQIIK	GGAK(1)INEIR	AK(1)TNLDTEGQVK	K(1)SELEYYAMLAK	TTLLGK(1)TK
FETETDTECIAK(1)LAK	AVIQK(1)ESAAIR	LSAFVGAIAVGDLVK(1)STLGPK	LSGAK(1)CTVSDYSR	EAAMATYSK(1)AIHF	LALVMK(1)SGK	K(1)TAVLSFTK
PIVICNHDDPEFSSAQTEK(1)IEVPK	VAALTGALPPK(1)LR	LSDSYLDEGFILDK(1)K	ATSGPIVADK(1)NCEK	SLLNNSHLYHQILHDTK(1)K	STIK(1)TLR	GVILYGAPGTGK(1)TLLAK
GK(1)FDHFMQK	EEVGEGVK(1)VLPVQLDVSNPEDIKK	RLENVNILVANTAMDTDK(1)VK	NCEK(1)LHYIAPK	LNLEQMMK(1)AK	VTLGYK(1)STIK	LTAQMDK(1)HGLSDR
GSQFPTALEGALK(1)IK	VLPVQLDVSNPEDIK(1)K	VK(1)IFGAR	DK(1)PTQLLR	VSQALK(1)YFER	AK(1)EIGFPVMIK	QLLYYGGNYDSYHK(1)TR
IK(1)EISYLHCEAVMSGELK	K(1)FVPSLPEEFK	SLHDALAVLSQTVK(1)DPR	K(1)GEYETGFEK	LLPVDYDK(1)LVR	GGVLEPEGIVNIK(1)YR	GK(1)TLYFSHGFSPVFK
GYDSAGFAVDGDK(1)K	EIDVLVNNAGLVK(1)GVAK	TTLSSK(1)VLAQDR	MDDPTVEWSK(1)AR	ADTVGK(1)TITCK	GLEK(1)GQVPSK	K(1)DGASWK
K(1)NEVCAFK	EIK(1)EEVGEGVK	VESTGK(1)LAELEK	RPPPFASK(1)GQTIIAR	ATQGK(1)GVMPDGTSR	K(1)WAYETFGNER	YEK(1)EMQDIR
NEVCAFK(1)EVGK	FYGDK(1)AK	K(1)DASGAVTLVQPDSK	VTASK(1)AIEK	GCAFGGIK(1)GR	LSVDGK(1)TCLLEQENDPTQLR	TK(1)GEAGTGDVVEAVK
K(1)GSPLVIGVR	IDSLQELAK(1)EIK	LLQTLK(1)GIQAGK	ELIGQK(1)GSQVNR	SGK(1)TNLCGK	TPSPGK(1)LVK	VSQALK(1)YFER
K(1)SATGLLAPPDK	K(1)ELIATR	ALK(1)DILR	IINLGK(1)K	YMPAVGDNK(1)R	YK(1)FTATR	IYGFYDECK(1)R
SATGLLAPPDK(1)SLLHR	STAK(1)EFAR	AQSK(1)QMDTFDDIVQGK	TIDVDK(1)K	LTSIASYNHLGNNDGK(1)NLSSQK	EFIDQVIDPNAK(1)TFK	ATQGK(1)GVMPDGTSR
K(1)VLYLEDDDIAHVHEGQLNIHR	TSPK(1)DLK	QMDTFDDIVQGK(1)GR	PK(1)LIELIGK	NLSSQK(1)QFR	IVEAVAK(1)YDVDR	GCAFGGIK(1)GR
K(1)YIIDTLLNGLSR	APPDPNAPK(1)R	GAPTTSDPNSQPVK(1)YAPTGSISEVHNLYESKPDK	AESITITNDK(1)GR	LLLK(1)LADLIER	QYPTK(1)NFSYTDVHVDGTER	IK(1)HIQDASGVR
LDVANK(1)QVTLGGLR	PK(1)EVSDEGTR	YAPTGSISEVHNLYESK(0.007)PDK(0.993)R	FEELNMDLFK(1)K	YYAGWADK(1)IDGK	GDIPSFK(1)LFESDK	MVAQK(1)EMLPQSTER
LK(1)ELIEESKPDMTK	K(1)CIPNDYR	GLILAIAK(1)AQSK	K(1)TLKPVEQVLK	AITAFHDLIENK(1)IQNR	IIK(1)GDIPSFK	DEGGYEFK(1)R
LTK(1)DDGTSNVR	LTESCIK(1)K	GYSLK(1)DK	K(1)VTHAVVTVPAYFNDAQR	SDDNAETLK(1)K	DVLSIK(1)AK	LFQNK(1)DPSLR
QMCAK(1)FFK	VSEK(1)MQGEANQK	IDGCTK(1)TLSDEQR	GTGK(1)AESITITNDK	FK(1)AWCDK	FVK(1)WPEYVR	GNK(1)VLHIDR
QHHPHTPK(1)VSSR	DIAQYIK(1)R	LK(1)GLILAIAK	QATK(1)DAGTIAGLNVLR	FKDEHPFEK(1)R	HWGGGIMGAK(1)AVAR	NDHYGGEAASVNIETLFK(1)K
VMK(1)QLSTFHWER	HVK(1)NISHLVK	LLATQWK(1)GDVK	SLTK(1)DNNLLGK	SDIATIDK(1)K	K(1)MGVPYAIVK	VSGIK(1)ATMK
VPNLGDTK(1)R	ITELK(1)NLDGLSNLR	KAPEETIK(1)EFK	TIFDIK(1)R	GLTPK(1)LLMTGPK	YGLNHVVGLVENK(1)K	LDAK(1)NVQLASVTK
AEGEAESAEIISK(1)AVAK	SFMGGEDYLK(1)SR	EFK(1)ENAQTALKR	VVNEPTAAAIAYGLDK(1)TGDER	IINEPTAAAIAYGLDK(1)K	LGTVVHK(1)K	NVQLASVTK(1)EK
AVAK(1)AGSGLIEIR	AILFTEK(1)GTTSPLLR	ENAQTALK(1)R	GLK(1)DLGFK	ITITNDK(1)GR	LHAEATAVAEGK(1)K	QVMEEK(1)LDAK
AVEQK(1)QIAQQDAER	IPNHVK(1)R	HGLEEYK(1)V	HLAAAEAFGVDISNVK(1)R	K(1)DLTTNAR	NFGIGQDIQPK(1)R	TLK(1)QVMEEK
DGGK(1)STSLLLGLR	NK(1)ETEAVEK	VLAK(1)LEEK	DITNLK(1)AR	LIGDAAK(1)NQVAMNPHNTVFDAK	EGVLVAK(1)K	YALASEK(1)VGEAR
EIAQTLANNPNVTYLPGNEGK(1)DGGK	ALK(1)EPPR	LEEK(1)KAPEETIK	HK(1)NLAAHVSPAFR	NQVAMNPHNTVFDAK(1)R	EWLHLPAEVVPATHIK(1)QQR	DLDRPGAK(1)MHK
RIDATK(1)EIAQTLANNPNVTYLPGNEGK	HSK(1)SIPLDEIIEIAR	LEK(1)DEYK	WYK(1)DVGLGFR	LVNHFVNEFK(1)R	K(1)IHEYLFR	K(1)TLYPQTSR
LSGVQEK(1)VVNEGTHFLIPWLQK	IGEDIAK(1)NTGDWK	LEKDEYK(1)K	TAIEGSYIDK(1)K	MLADAEK(1)YK	GNIMK(1)ATK	K(1)YCTVVR
VLHRPDVPK(1)LPVIYQTYGTDYDER	NTGDWK(1)GLR	LNDYPK(1)LEK	TPK(1)TAIEGSYIDK	QATK(1)DAGLIAGLNVLR	LFMGGK(1)LK	SLTTVWAEHLSDEVK(1)R
DVFHSILK(1)HGDLPALEEER	K(1)IGEDIAK	MIIYK(1)DILTGDEIISDAFNLK	VVSTK(1)MHR	TK(1)DNNLLGK	EK(1)GWEVPQLK	DLPCLGFTHGQPAQLVTVGK(1)R
EAAK(1)SSGAADGTMK	SLAK(1)ELK	NITIGDENIQLEGANPSAEGEDDDAGGAGNAEQVLDIK(1)HNFR	IFK(1)PYVSR	IILK(1)LAGK	FVIDAEPSETVGQVK(1)EK	HLAMLK(1)EVEEPFEK
SSGAADGTMK(1)VEVAQSAR	SPK(1)DVSDDVK	GLGGGYAPVSGLLIGEK(1)IVQTLDK	IASLENK(1)FQGTK	EISFASK(1)GQLR	LIYSGK(1)ILQDDK	IK(1)PVLIINK
FVEETK(1)EAAK	FFSK(1)SLR	FFFGSDSAPHPAASK(1)R	LDYIK(1)GIPQK	VMYATGAPK(1)DK	QQK(1)FVIDAEPSETVGQVK	MVPTSDK(1)GR
GYEGGFGVGLMK(1)K	DPWPVANDK(1)R	LQGVK(1)LPASADFHVHLR	GMGSIAAMEDK(1)K	QK(1)ILDWK	GAPLAK(1)VQFR	AVGVMGDK(1)R
K(1)AWHLGPPGAGVSGK	FYDNMAK(1)R	TAASGNPK(1)FFFGSDSAPHPAASK	SASAMAEGNVHGLHSYDK(1)K	NEDQRPK(1)DYGGSTMDLYPR	GVAMNPVDHPHGGGNHQHIGK(1)ASTISR	LMK(1)EAIGDR
LFIDTSTIDPASSK(1)EIANAIHSTR	GSK(1)EYAAK	KALEDLEEK(1)GQIK	SDLMK(1)NLHYPLASK	VAAGAIAEK(1)YLR	LNK(1)APAQFR	SEGAVIVDFTK(1)HGAK
DK(1)ILNHLGADHVPLVVVGNK	K(1)DDPTSFR	DKAQHAVVLEK(1)TVAER	IIK(1)ANDHASVQISIAK	IHETNLK(1)K	LPSGAK(1)K	ATESLGYTK(1)AR
K(1)IAIVGSR	VLLEQPK(1)EDAR	DK(1)AQHAVVLEK	VDNVEGK(1)WK	IIGIK(1)TSALEDK	NSWPK(1)TR	STAK(1)EFAR
SDLK(1)SEQR	IK(1)LSLTLPHQSIFK	K(1)ALEDLEEK	FATELK(1)K	LIPQLLNSYK(1)K	TDK(1)PLLK	DK(1)PFTIK
K(1)CANSLR	SQIAEAQK(1)IANGSGSEQDIAEAK	LNK(1)DVQSYR	K(1)HQQANEAFQK	LQYCVSCAIHGK(1)IVR	TDKPLLK(1)ASR	YLQVVK(1)R
K(1)EHVLHCDIHPGDR	GVDPK(1)FR	VVGHSK(1)LNIYTR	YK(1)DGEYIK	AFAK(1)ALEVIPR	YAAQGQK(1)AGLIAAR	AFLIEEQK(1)IVK
LASHGK(1)TPTTMPADLAAR	HALHGTAK(1)ALK	VGDLVGANSQGLTELVK(1)K	AVAVVVDPIQSVK(1)GK	K(1)TFSYAGFEQQPK	K(1)TTDIDEWDQK	CAGCVK(1)DR
PIVHGALGTLLQHK(1)K	LLSQEDQQK(1)R	AGEAASSAASK(1)ASGGLSR	GK(1)VVIDAFR	LEAIYK(1)TGAK	GVGLQFGPDVTK(1)R	IIK(1)TPGGELR
VMSSEK(1)LLFPR	LYVNDDVVPAYK(1)K	SPAALK(1)NANFVSPGDIAAR	MK(1)QLVSLAEGYEK	TGAK(1)VVLSK	WVDYK(1)EK	LNK(1)ALTDAL
DVEAYK(1)NDGVK	ETVIPAK(1)GK	TGK(1)VIAFVDSMIPPTLYYGK	QMIDK(1)EASVAR	SLHDAIMIVK(1)R	EFFK(1)NYK	WK(1)TTLLLR
HK(1)QYAVEGVQFHPESILTEHGR	NILHEADIDK(1)R	VIAFVDSMIPPTLYYGK(1)VGLELAK	YVGK(1)VDPK	IVNLLK(1)NFDK	LTAQMDK(1)HGLSDR	EVVLAK(1)VR
K(1)FALDESSIAR	AK(1)DVVGELR	VGLELAK(1)LVFR	K(1)VMPAVVVR	EELLYNK(1)EK	QLLYYGGNYDSYHK(1)TR	LLGPGLSK(1)AGK
K(1)PTQLVISPGPGHPETDAGISNAAIK	GVTPGAK(1)SSGEWDSIHVFEATDR	TLNYNDAK(1)GGSR	LPAAGVGDMVMATVK(1)K	EAAELGK(1)GSFK	TALVGPNGVGK(1)STLLR	SK(1)ITVAGVR
KPTQLVISPGPGHPETDAGISNAAIK(1)YFGGK	NLLQEVYFGK(1)AK	VTTGGQGAEFTLAK(1)K	IVTSIEQK(1)EESK	ETSNFIK(1)K	DVGK(1)TLVNR	STIK(1)FQLK
K(1)TSILNK	KKDDPDHGFSTFFSETGQGK(1)YVPR	AAGWYGAK(1)TLIVESGR	MK(1)GDYHR	FEK(1)EAAELGK	EFK(1)EQVLESV	K(1)TEEAFFK
TSILNK(1)IYDHR	EMIDQVLDK(1)VR	DVK(1)IDYGHFK	QK(1)IEAELAK	FIK(1)SGDAAIVK	EIEK(1)ATQGIYPLQNVHIR	AHSSMVGVDLPQK(1)ASGFLVK
TSILK(1)HDGK	ETHAAVATLK(1)TK	IDYGHFK(1)ELR	AFLIEEQK(1)IVK	LPLQDVYK(1)ISGIGTVPVGR	FDLGALLNLHGESTTDDK(1)GHK	K(1)ELEYFAK
DYCEEK(1)VR	FDLMYSK(1)R	FVEPK(1)VIEVANNDGTK	IIK(1)TPGGELR	YNEIVK(1)ETSNFIK	K(1)DEYSVK	STALK(1)ILSGK
EFLALDPK(1)PQWK	GDVVPK(1)ETHAAVATLK	VIEVANNDGTK(1)AR	TILADTK(1)YAR	QLIVALNK(1)MDTCK	K(1)MTEIMQR	K(1)YVEFGTTGK
PQWK(1)GQDLLIK	GHYTVGK(1)EMIDQVLDK	GHPGLK(1)EVQLVR	LLNWAGQMSDDK(1)R	TIEK(1)FEK	K(1)WQSLIEANVTVK	SVQNIK(1)PQVDR
GQDLLIK(1)SK	K(1)DDPDHGFSTFFSETGQGK	KFDPMIQK(1)TMTER	AGVSK(1)VVPGVHDR	YAWVLDK(1)LK	LFAIAFTK(1)R	LLVPAINVNDSVTK(1)SK
FLLSK(1)VGGSSNRPVPLELLHSFK	K(0.5)K(0.5)DDPDHGFSTFFSETGQGK	LFGPPELK(1)DSK	DETGVK(1)AGVSK	K(1)VVIVQPNDTGSK	NANDSLK(1)GR	ESLIDGIK(1)R
PVPLELLHSFK(1)R	LSVDYGK(1)K	PK(1)LPNIK	IK(1)HIQDASGVR	YPLK(1)VTR	NCLTNFHGLDFTTDK(1)LR	K(1)PVGVYVLPK
GSVFVEFATEEK(1)QK	NLNLNLTPEEK(1)R	YEAAGITVHK(1)GHPGLK	ISIAK(1)APHDETGER	K(1)LSQMILDK	TSGLK(1)NANDSLK	SK(1)FDNLYGCR
GVPVVQSTADDATAGQK(1)R	SLFHPENMITGK(1)EDASNNYAR	YGDDQIK(1)VYYTK	MVAQK(1)EMLPQSTER	GSLTVDCANGVGGPK(1)LR	VDEIQGK(1)NCLTNFHGLDFTTDK	LPATGK(1)VR
IVAAAAK(1)LGEQSAK	GAVGALLVYDISK(1)HQTYDNVNR	APVK(1)LVK	DK(1)YDTDFYVLDK	SIFK(1)AYDAER	EYTINMHK(1)R	AVVQEK(1)VLLGR
LGEQSAK(1)AEEQK	IDESEDPK(1)TK	MDSAK(1)APVK	HLTEFAGLDFEK(1)TFR	VK(1)GSLTVDCANGVGGPK	K(1)VWEAGVK	EYGDEAAVK(1)AAGK
K(1)DYCEEK	IVSSK(1)ALDGGDAGQTVLGDR	AK(1)QLEMQR	HK(1)HEMVNFEAAK	DCFALAK(1)EK	FIQDK(1)SR	K(1)LREEEATVAK
K(1)GEAPTEDAEEAR	SIQVDSK(1)TIK	IEALLASFPK(1)LADSGTQHTTVEQDNVR	LFQNK(1)DPSLR	GALMYGPPGTGK(1)TLLAR	HITFSK(1)R	GK(1)DYVVEDGDILLIK
K(0.008)VPLPESVTEK(0.07)PDPSVTK(0.922)VFEDQAMSR	TIK(1)AQIWDTAGQER	ISDPSFTK(1)VR	AK(1)HPQLEYEAR	IK(1)VLAATNR	MLAEEFGTASNIK(1)SR	PGNNLK(1)SGIVGLANVGK
AWIHVAELSK(1)R	VVLIGDSGVGK(1)SNLLSR	DTVSHEHSEAAYDILEDSLIGFIASESTGK(1)GASIDAAK	DIKPDNFLMGIGK(1)R	IFYK(1)AVR	NIEIWK(1)VK	ANVSK(1)DELR
ALAVVTTK(1)IDK	AMAEENEYDTEPNDQGEIEK(1)RPGK	K(1)YHLQHHFADFDNGFGVTSR	ENK(1)NLTGTAR	VK(1)SSAYYER	ANELDK(1)LLR	K(1)QMVVDVLHPNR
ALCNLELK(1)NYR	RPGK(1)LSDYIPAPYK	NLPPYYK(1)GLK	EIK(1)VTKPEPK	K(1)YCTVGR	ELAYQIK(1)NEYAR	QPDVLK(1)FR
EK(1)QLLSTALR	K(1)IVYSPPVSR	TLPTFTSAEVESHNNAK(1)SCYVTLGSK	TEKPIAELAVK(1)GVK	LASTVAK(1)QLLNGQK	FSK(1)YLPDVK	ISTATPK(1)NK
GLALDPK(1)NK	LSDYIPAPYK(1)NEEAAR	SK(1)GVGYVEFK	LK(1)LEGEATR	LK(1)YHAYLR	NVK(1)AFVLDECDK	VTDIETFK(1)K
IYVIPTSK(1)SAK	WNK(1)TFDHQALR	ATTAEVGDAVAAELEK(1)LLK	TWDK(1)YEMR	LSHEVGWK(1)YQDVVAR	LPK(1)YLTVHFVR	K(1)LAVNMVPFPR
LINK(1)PEEPVSVR	WSPIK(1)TR	K(1)VVTEVMAK	K(1)VASLEK	SSTEPVVVIDGK(1)GHLLGR	AIVGASLDVIK(1)ER	DYSK(1)VDR
NPLLK(1)ELKPSGTVK	YK(1)WSPIK	FLSVMQK(1)HGYIGEFEEVDDHR	VASLEK(1)VCSELIDR	VFEGVPPPYDK(1)K	FQNGK(1)SESLFLQR	IIVDTYGGWGAHGGGAFSGK(1)DYSK
AK(0.001)PTVK(0.999)PAAEK	EK(1)EFFDR	HVAGK(1)LLGFFY	SK(1)SLQVK	TK(1)EEGNNAFK	GDSK(1)IFR	K(1)IIVDTYGGWGAHGGGAFSGK
AKPTVK(0.002)PAAEK(0.998)IESATGVK	EIGGK(1)LHTGR	LNK(1)CGVINPR	AAGIK(1)YR	AAVQGAISK(1)R	GISEEVAK(1)K	HYDAAK(1)MAGLPTAVQVVGR
IESATGVK(0.961)K(0.039)PK	LSEIIGK(1)EIGGK	QVLVRPSSK(1)VIVK	AGQEGLK(1)TACIEK	AGPQK(1)TLPDSVTIIEPK	IYPGK(1)GK	ADVK(1)GGTIIDYEGK
AQSFK(1)QVETK	IK(1)TVANELLWDDK	VIVK(1)FLSVMQK	TACIEK(1)R	ELTSLIQK(1)R	TYDDSFSGQK(1)IYPGK	GGTIIDYEGK(1)AR
FTAVK(1)SGIPAQVSGSEGK	EK(1)GIGISSLIIR	TSVLNDTLNAINNAEK(1)AGK	AK(1)DTSVEGLTK	FIMESGAK(1)GCEVVVSGK	AQHAIAQLDK(1)ELSK	EHVNEFK(1)SIK
SGIPAQVSGSEGK(1)SQK	AK(1)DPVASR	VK(1)TSVLNDTLNAINNAEK	EAAMATYSK(1)AIHF	GCEVVVSGK(1)LR	QASVNEK(1)IGVK	IIK(1)DSLLPAPK
K(1)QQVQEAEAER	DILASQVQDMSK(1)EK	ELALK(1)TLDSK	IITSTGALSLK(1)EVPK	FK(1)FPENSVSLYAAK	YVINVK(1)QIAK	K(1)VSDFQK
K(1)TTSQLEAEESK	ELGQDFK(1)FK	IMAAYYEK(1)MR	ILQK(1)QGIK	FPENSVSLYAAK(1)VQNR	MAK(1)ELGAVK	LGSDFK(1)K
TTSQLEAEESK(1)R	IPVYFSQGDLVFPTDHK(1)GPPR	TQVK(1)ELALK	SLLNNSHLYHQILHDTK(1)K	FTDGFMIHSGQPAK(1)EFIDSATR	AASVATAALEFK(1)R	LLEIAQVPK(1)EHVNEFK
K(1)VEEKPAFEYK	K(1)VAENYGFK	K(1)AQAVYEQEIMNEEK	QAQK(1)ILQK	GSDPEGK(1)AGPQK	HLFGLK(1)K	LPK(1)YLTVHFVR
KVEEK(1)PAFEYK	VAENYGFK(1)NVIHPK	ALTHETVGIDNSADALLGIFHGK(1)NK	DYQK(1)SIDLDR	QGVLGIK(1)VK	K(1)LLAAHPANEQALR	AIVGASLDVIK(1)ER
LLEK(1)QLHTAR	VVYGK(1)PER	EHQENVQK(1)WIK	VSQALK(1)YFER	SMK(1)FTDGFMIHSGQPAK	AYGNQAVVVSVDPK(1)R	GDSK(1)IFR
TK(1)LVAPQSNAWQAK	WNPK(1)VNPVLHGDGASAVE	WIK(1)DGSFK	GVCGTAAEK(1)R	YK(1)LLNGLAVR	ETCK(1)MLALSTK	TYDDSFSGQK(1)IYPGK
VTGSMEAPQK(1)K	AK(1)AIGVSNWTIEGLEK	ELNFDGGFNYK(1)NEKPADALAR	GGDTADK(1)YFTR	DSPVYPVIYDSK(1)R	MLALSTK(1)VYDSER	SLK(1)AYGELPEHAK
VFISPEAMACYTK(1)IHTLLK	AMEK(1)IYK	NEK(1)PADALAR	VSDENVK(1)LALR	PTISVDK(1)AALFK	GDIAMK(1)AIVIR	ANELDK(1)LLR
ESIANLK(1)DK	DFLAANPSVK(1)R	GFIVGDAGMGDK(1)YTK	ATQGK(1)GVMPDGTSR	TSLLPGLLK(1)TIR	GHLTAMTGDGVNDAPSLK(1)K	ELAYQIK(1)NEYAR
GHIENYGVDPATGK(1)SASYSATSVLK	ETQEK(0.047)PK(0.953)IGPDGK	NIQYVLTK(1)R	GCAFGGIK(1)GR	YESFIALQDK(1)LHQNLAR	LAIEHEVDAHGK(1)SR	FSK(1)YLPDVK
MPTWLISPYTPK(1)GHIENYGVDPATGK	IGPDGK(1)YVILK	SQNK(1)ALVFK	K(1)FGATDFVNPTK	LSK(1)ADWFTSK	MK(1)AYIQYR	NVK(1)AFVLDECDK
SFDNILGGVK(1)R	FVNMK(1)DTFGYDVWPEETAK	SYSPAFAMDK(1)PIDSSSIAK	TAALPAFSK(1)LSR	EAAK(1)ALDR	MLTGDALAIAK(1)ETCK	MDQAK(1)LAR
VSHSPAFDHLIGPK(1)K	GYVVLPK(1)SSNPAR	SYSPAFAMDKPIDSSSIAK(1)VLR	FGSHYLK(1)R	IPLIK(1)VPDGK	YTPFDPVSK(1)R	K(1)LFNLLNER
WCSVYK(1)DFDSVK	IESNFK(1)SIQLTDEEYEAVNK	LK(1)DILSDPESGVEAPK	AITAFHDLIENK(1)IQNR	K(1)LVIALCSEHK	QAADVVASLK(1)GDIAMK	ADSLTPAELAESK(1)K
AMIHTLAAK(1)AR	SIQLTDEEYEAVNK(1)VAEGR	AHVCLQLHSVVDGLEEAK(1)LGGR	ASDLEINELFK(1)R	LVIALCSEHK(1)IPLIK	YVCAK(1)GAPK	K(1)LIMEDIEHYR
DLK(1)NVQR	VSENQTLNDIAK(1)K	ELASLEEK(1)GLEGASK	EK(1)LVGWYHSGPK	K(1)VVNCSCVVVK	ISTATPK(1)NK	LK(1)EEQLR
DWAK(1)VTNYGK	ALELSPK(1)AVEYQLTK	GIGPCYSDK(1)ASR	LVGWYHSGPK(1)LR	QAHMCVLNEGCEEEAYK(1)K	ANVSK(1)DELR	HLVSASQDGK(1)LIIWDAYTTNK
VTNYGK(1)R	AVYDSWVEK(1)FPR	K(1)LLGPYIVDQLAFLQK	HDATYYPK(1)FK	KEEALEK(1)LR	K(1)QMVVDVLHPNR	K(1)GELNVK
MAELQK(1)QVAAEGGFK	IYK(1)HYGNLEK	K(1)YEDLPDNAR	PAIEK(1)MR	DTYK(1)SMFAYK	ADVK(1)GGTIIDYEGK	NK(1)GIDIITNEVSNR
ADANDDFMICK(1)LK	LLDEK(1)DR	SVIGVVK(1)AYTTR	FKDEHPFEK(1)R	SMFAYK(1)K	GGTIIDYEGK(1)AR	IK(1)EFYYR
AMIDAGEIAGLK(1)VLR	SAYVEK(1)ASSK	TENTIPADAEVLEK(1)VK	IPVICEK(1)VEK	EGVK(1)SLFK	AK(1)GNEVNWDR	K(1)LTGDFIR
DITSK(1)ELK	ALASK(1)YNCEK	VGTTGK(1)GIGPCYSDK	VEK(1)SDIATIDK	SLFK(1)GAGANILR	EHVNEFK(1)SIK	LVK(1)TVEVK
DK(1)IDGVYAEFASEEEK	YNCEK(1)SICR	PIALISTK(1)SK	SDIATIDK(1)K	K(1)TLASDGIAGLYR	FLNDK(1)AK	SK(1)GLVQR
DKIDGVYAEFASEEEK(1)DK	DDVK(1)VPEGEVGDR	TEDDFEK(1)VQAAR	HWPFK(1)VVEK	K(1)TVGVGR	HFK(1)NGHGVNVPR	EIDSIDSK(1)SELAHR
DKIDGVYAEFASEEEK(0.037)DK(0.963)LR	IQDK(1)EGIPPDQQR	FAFAGAVCCSVTHGALTPVDVVK(1)TR	IINEPTAAAIAYGLDK(1)K	QGK(1)LPIPGWVDTVK	IIK(1)DSLLPAPK	ETAEEFK(1)R
EAISK(1)FFGK	K(1)LEDLSPSTHNMDVPNVYR	FVVFEK(1)VSEAIYR	ITITNDK(1)GR	LAQLEK(1)EK	K(1)VSDFQK	LVSSK(1)MPGGFNITAVR
REELETMVK(1)PLLER	K(1)NGHVVIK	GFDK(1)ETLSDGAK	LIGDAAK(1)NQVAMNPHNTVFDAK	DALNK(1)GLLK	VSDFQK(1)HIPSIPR	QAVIK(1)ETAIENK
EK(1)FSATQLAAMYLTK	LIFAGK(1)QLEDGR	IGK(1)ELGLR	NQVAMNPHNTVFDAK(1)R	EAVALK(1)HR	LGSDFK(1)K	TLASK(1)YEAYDAATSVQR
EK(1)IEAER	TITLDVESSDTIDNVK(1)TK	ILK(1)NEGVGAFYSGFGPILFK	LVNHFVNEFK(1)R	FIELAEK(1)K	LLEIAQVPK(1)EHVNEFK	TLVAQK(1)LK
FSVK(1)GVK	TLSDYNIQK(1)ESTLHLVLR	INK(1)TPGEPGEGTVSR	QATK(1)DAGLIAGLNVLR	HK(1)EAVALK	EWQPVTK(1)LGR	VETIPFLHLK(1)K
GVK(1)ADANDDFMICK	EK(1)DLWVYSYR	LVSQPTFATGLLSGFGK(1)ILK	TK(1)DNNLLGK	ITPILK(1)QIGADPEMEK	EYQIVDFFLPK(1)LK	WSAK(1)EAVFK
GNVMPSTK(1)ILTFYR	SK(1)TELER	SAK(1)AESPAPAAPQQLSGLALYSR	AK(1)ADHILISGHDGGTGASR	K(1)FIELAEK	LK(1)DEVMK	FHWK(1)SLQGK
HIGEGAK(1)TQEMSNLK	K(1)VEAYAESAR	LFTPTSQVGPEK(1)QITVK	ALPHFVK(1)VLPTDYK	LK(1)SLLDEYK	GTGLVASPAVK(1)R	LVK(1)FHWK
TQEMSNLK(1)NTVGNLK	QISSHDDHVTGSFK(1)ER	VNADNLAGK(1)GSDIR	DK(1)HVVVIGGGDTGNDCIGTSVR	YPK(1)ESQALLQK	IKPVQK(1)QTR	ETSNFIK(1)K
K(1)AEEEAK	SK(1)TMAYDGR	EALAEMGTVK(1)LFNK	FFIK(1)NFAR	K(1)VLHVHVDK	LKDEVMK(1)IKPVQK	LPLQDVYK(1)ISGIGTVPVGR
KAEEEAK(1)K	TIQNK(1)YNQK	LFNK(1)WSYEDVEIR	LDNK(1)LIAESELALEK	LALQK(1)SVICPGCDGR	QSAK(1)CGSVSVR	QLIVALNK(1)MDTCK
K(1)AEETKPDEEMK	YNQK(1)EHLR	GSSNSYAIK(1)K	LSEDELK(1)YQSAR	VSK(1)LALQK	TSK(1)EVATAIR	TIEK(1)FEK
KAEETK(1)PDEEMK	TLVPGLK(1)LLR	K(1)AQCPIIER	SAIK(1)QIASGR	IYGFYDECK(1)R	VNTLATK(1)LVDK	YNEIVK(1)ETSNFIK
K(1)GDLPISTGTNSVDQTVK	IK(1)VYPSDR	NIK(1)SIAECLAEELINAAK	SALILDK(1)TR	HQLGLYQTTGK(1)GK	ALQDK(1)LVETR	ADEEFAIEK(1)SK
KGDLPISTGTNSVDQTVK(1)ETWIER	ASK(1)AMANR	SIAECLAEELINAAK(1)GSSNSYAIK	VDYGHSEVK(1)THMGK	TTLLHMLK(1)NDR	ASVENAEK(1)NWR	FIQDK(1)SR
K(1)GELNVK	LLSHPK(1)VTVR	ASEIVGLFEEAYHLK(1)SNPR	INVDQK(1)AQALK	VPFLILGNK(1)IDHPDAVSEDELR	SDK(1)ASVENAEK	HITFSK(1)R
KGELNVK(1)ATAYDR	LK(1)EDLDRPR	STSPAPPEPGK(1)ALNTK	SLDELVAEK(1)K	AAADHK(1)ESLR	SK(1)IPMEVFYEK	GMGSIAAMEDK(1)K
K(1)NELESTIYELR	QSVADLK(1)YR	VNSQSGK(1)GGAAWVILR	TLK(1)LDLGEHDGK	AAGAGGSSGTMLK(1)LYTDESPGLR	VTDK(1)LTQVHDTIWCCR	DLSK(1)VILIDTK
K(1)QPFDLEAR	INYTVSTTNK(1)K	VVEESNK(1)IPVNER	LVSSTLSDNVEK(1)NLAR	DIAQYIK(1)R	AKPDEESISK(1)LHAK	VILIDTK(1)EEHAR
LDLPGPEEK(1)PR	VIEQGEDK(1)LR	AEK(1)LSDGYK	TQLIQLSPK(1)K	YHIEK(1)DIAQYIK	HFELGGDK(1)K	GK(1)VVIDAFR
LIAETDEK(1)K	ALAAEGK(1)K	FAQEQIGPK(1)VR	DDK(1)VITAYR	GALK(1)YVEEIQK	VNVPK(1)TR	MK(1)QLVSLAEGYEK
LINDTTATALGYGITK(0.943)LDLPGPEEK(0.057)PR	YPANATLEK(1)VR	K(1)EAGQDFVQDAAMAK	VAAGAIAEK(1)YLR	IK(1)NLSDVDATLLEPASCAAHGLDK	VTQYK(1)AGK	K(1)VMPAVVVR
LK(1)PEDIDTIEMVGGCTR	AEVEK(1)ILSQTR	GIDPLSLDVLSK(1)NGILALR	IHETNLK(1)K	ELLK(1)TVLPEPK	IMYALTQIK(1)GVGR	LPAAGVGDMVMATVK(1)K
MDTDAPEGEQPK(1)K	FTSPK(1)IR	GPNQHTIAQVK(1)DAVR	LIPQLLNSYK(1)K	RPYIK(1)QLLQK	LLNTNVDGK(1)QK	VFYHK(1)MK
NK(1)GIDIITNEVSNR	VYK(1)EFYPQGAK	LQK(1)IVELK	LQYCVSCAIHGK(1)IVR	SGTHNMYK(1)EFR	QK(1)IMYALTQIK	IVTSIEQK(1)EESK
NTVGNLK(1)R	YPPYNGK(1)EELFK	LTK(1)DGNVLLR	AFAK(1)ALEVIPR	EGDLNK(1)GESVCLDR	TVGVSK(1)K	IIYGGSVSEK(1)NCR
QAILK(1)AQEEEAAK	DAVQALK(1)DGR	MLVDGAGGIK(1)LTK	K(1)TFSYAGFEQQPK	K(1)CIPNDYR	YSNLVCK(1)K	K(1)VVIVQPNDTGSK
SVYVAK(1)LDEIR	AYDEATEK(1)SGLEK	SATQLLNPK(1)AESR	LEAIYK(1)TGAK	K(1)SNSVVK	YHNEGVLK(1)K	YPLK(1)VTR
VPAIK(1)EAISK	SGLEK(1)LTR	TSLSTK(1)LNSALAEK	SEK(1)DNAEVR	FEEMK(1)ANFTNVYIK	FYHK(1)VFEDEIGR	GSLTVDCANGVGGPK(1)LR
YAK(1)PDMLPGK	EAFGPK(1)VFVEK	VITDGYEIAK(1)NEALK	SLHDAIMIVK(1)R	K(1)TGQGNVFIK	SLNQIK(1)FNR	SIFK(1)AYDAER
YAKPDMLPGK(1)INPWIGR	LGYK(1)AYDEATEK	YTFVEEVK(0.015)DPK(0.985)SVTILIK	YK(1)EDLGHIR	K(1)VFVGHHISK	TYFITASK(1)DK	APK(1)GALMYGPPGTGK
FEK(1)GDVAK	VLESEHVK(1)EAFGPK	DK(1)TTLTDDK	GLVDK(1)GILR	VFVGHHISK(1)K	VWDFPTAVK(1)R	DCFALAK(1)EK
K(1)VVLATGVR	LEQASLLK(1)R	EVQEGVNDLSK(1)FGK	IVNLLK(1)NFDK	NLTDDVDDEK(1)LR	DVIMK(1)EFR	IK(1)VLAATNR
NAK(1)TQHMHNVLGWDHR	LAEAEK(1)K	FLANK(1)CSIASR	EELLYNK(1)EK	QSK(1)FEEMK	K(1)QELTLEGIK	IMK(1)SEYQR
EAASPHVISLLDSLK(1)VDGGR	AAMTK(1)FK	IDNFSEEPTTK(1)FGEVLK	ETSNFIK(1)K	SK(1)GFGFVCFSSPDEASK	K(1)VDWLTDK	EELLYNK(1)EK
TLGTPDESTWPEAK(1)K	FK(1)GNDWTIDEGDGAFYGPK	K(1)SLHSYLTSK	K(1)VGYNPK	VAQDEFGNSK(1)GYGFVHYETAEAANNAIK	VDWLTDK(1)LTAR	IVNLLK(1)NFDK
EIGAVK(1)YLECSAVQNR	ASADAAK(1)EGEAKPNEPGPGR	LISHAGSLTNLSK(1)YPASTVQILGAEK	LPLQDVYK(1)ISGIGTVPVGR	PCK(1)IVDMSTSK	AAPYVK(1)AVTR	K(1)TFSYAGFEQQPK
KDDELNDNPNAITFEQGLAK(1)AK	EK(1)QSFDR	VK(1)FSVQR	YNEIVK(1)ETSNFIK	K(1)NGHVVIK	IPASGPK(1)GR	SLHDAIMIVK(1)R
K(1)MVLLGDGACGK	FLEEAEK(1)R	K(1)VSALQDNDESVSLR	QLIVALNK(1)MDTCK	NGHVVIK(1)GRPCK	FIETSAK(1)SR	LQYCVSCAIHGK(1)IVR
LVLTALK(1)CDLR	GPHIQSTGK(1)VK	DMIPSPK(1)VATYDLDPK	TIEK(1)FEK	AK(1)AQLSR	TNTLTK(1)SAVVQIDAAPFR	ALEGK(1)DIK
ASK(1)CVHK	GVAFPDK(1)K	VATYDLDPK(1)MSAEAVGQK	K(1)VVIVQPNDTGSK	GLCGGIHSGLSK(1)ATR	HLPTEANPTPK(1)LYR	LAASK(1)ASFNDVWETVR
DEEK(1)CVYHPGQPIFHEGSK	IDITIADALK(1)R	EMEIPK(1)VFIHFFGDGR	YPLK(1)VTR	K(1)TLLVVASSDK	IFAPNTVVAK(1)SR	LLDIGGVK(1)LR
GCGK(1)EFTDPDEDCLYHPGPPVFHEGQK	LEYMSNEK(1)ASADAAK	GIVSGEGEESSDPVK(1)TINER	K(1)LSQMILDK	TLLVVASSDK(1)GLCGGIHSGLSK	SGTHNMYK(1)EFR	IASPNAIGAAK(1)DAAR
GKPAGEEK(1)VETVR	LK(1)LSTRPEK	IAEGK(1)FEFVMNNFAPPDMVGHTGK	VELDHIAK(1)MVGLDTQQVER	NAGEMINK(1)FQILYNR	IYGFYDECK(1)R	AAGDK(1)EAITTR
HLFVGK(1)GK	LVTGEK(1)STVYR	IDQTLK(1)K	VYHALGNQAK(1)AR	NIEK(1)ITNTMK	AMK(1)LAQLEK	GISFK(1)LQEEER
LELK(1)LVK	NRDDPATQK(1)QGVMIPLDEVR	K(1)DVQQCHVAETEK	GSLTVDCANGVGGPK(1)LR	SIK(1)NIEK	AVLFK(1)DALNK	IAGYTTHLMK(1)R
LVK(1)ADGTSWPVLR	YK(1)LHYIDK	K(1)EGGVLGDVAPTVLAAMGIEQPEEMSGQNLLVK	SAGIAQK(1)LK	K(1)AGYQDQEGYENLK	DALNK(1)GLLK	NK(1)IAGYTTHLMK
SDDK(1)WTGER	AEK(1)ALVR	K(0.069)GELNK(0.931)VDNVVASFK	SIFK(1)AYDAER	IK(1)LSLALPHQTIFK	EAVALK(1)HR	AADLISTK(1)YR
VLGTK(1)LELK	K(1)EAPAYVASLSPEER	VDNVVASFK(1)R	TIK(1)NTEPQSPAQQR	LVEDMELK(1)MR	EK(1)NELNDR	EACAMAVK(1)VLSK
AK(1)MENFWVLAK	LVHNVIETAASIPEGQNELK(1)R	K(1)QGYVLFITADHGNAEEMLTEK	HVIGVDMSSIIEK(1)AR	NLLQEVYFGK(1)AK	FIELAEK(1)K	TMDSTK(1)LSSEK
AVHEHLDELK(1)R	AK(1)HWVAELQR	MSAEAVGQK(1)MADR	DCFALAK(1)EK	DYFHYHIK(1)ASK	HK(1)EAVALK	MAK(1)ELGAVK
EDSTLNPLSPNFK(1)AK	TKEDGSK(1)TLK	SATK(1)YMQQLLDQTK	DNQEK(1)IENNR	EMIDQVLDK(1)VR	K(1)FIELAEK	IIAVGDGK(1)QR
GHAQPTGSHDVEK(1)SPEVSSAAK	TLK(1)VILDEK	YMQQLLDQTK(1)EIGIGEIATVVGR	IK(1)VLAATNR	ETHAAVATLK(1)TK	TQQLQEAEK(1)QR	AYGNQAVVVSVDPK(1)R
SPEVSSAAK(1)TDEASSK	EVEVGHGK(1)K	SPK(1)PDFPYPK	K(1)IEFPLPNEEAR	FDLMYSK(1)R	GLLFFTK(1)R	K(1)VGITGK
IMGTGK(1)QK	VILDEK(1)ER	VAK(1)EMEIPK	VK(1)AMEVDEKPTEK	GDVVPK(1)ETHAAVATLK	ATESLGYTK(1)AR	K(1)IEDEEILK
QK(1)IQILR	K(1)YNIDPNSIGR	VEIAMK(1)GIVSGEGEESSDPVK	IFYK(1)AVR	GHYTVGK(1)EMIDQVLDK	LDAK(1)NVQLASVTK	AIVQICK(1)GR
K(1)TGYVQQQDLHLHTTTVR	LEVGTETLLDK(1)SK	VK(1)DDDTLFFFNYR	VK(1)SSAYYER	LSVDYGK(1)K	NVQLASVTK(1)EK	ALYK(1)ELDLEK
SK(1)GEVLLFR	HSDEFLQSK(1)R	YEK(1)DETDEFLKPIIVGGEER	K(1)YCTVGR	NGK(1)YMATCLLYR	QVMEEK(1)LDAK	K(1)TWTPALR
TDEASSK(1)EATGAIQR	IIGLEQPEK(1)K	YEKDETDEFLK(1)PIIVGGEER	LASTVAK(1)QLLNGQK	AMYEQEVK(1)NFK	TLK(1)QVMEEK	SPK(1)EVLQEANK
NLGLDHAK(1)VNPR	FEEAQPHAEDPK(1)SK	ALENEFK(1)QLGHK	LK(1)YHAYLR	IWNLADTK(1)QR	YDAK(1)AIGSGSEGAQAELQNEYHR	AVAK(1)SPFLDSLK
RAEAAQK(1)AGWFDDEIVPITTK	IYALK(1)TIR	AQK(1)LDGAR	LSHEVGWK(1)YQDVVAR	AAAVILQMVK(1)EGK	VNSQSGK(1)GGAAWVILR	SPFLDSLK(1)QK
SK(1)AIELNQPILAK	LK(1)YTSGDK	DVQGALPK(1)EANK	VFEGVPPPYDK(1)K	AK(1)EVSIDDVQR	VVEESNK(1)IPVNER	DTSMSSYMSSK(1)K
VKDPK(1)TGEVK	APELAAFDK(1)HLPK	GMGEEDFK(1)R	AAVQGAISK(1)R	DQINTK(1)VAEWK	LFNEPK(1)LTQAK	K(1)TFEISPK
VMGIGPTAAIPK(1)LLSK	TILEK(1)TATGQA	IAHYIDK(1)AIK	ELTSLIQK(1)R	K(1)AAAVILQMVK	NLDLK(1)SLK	SLK(1)NILGDK
YGTTVEALSK(1)IR	EVLSAVTAADDDTAEK(1)TTR	ICK(1)DVQGALPK	FIMESGAK(1)GCEVVVSGK	MIDSMTK(1)ER	TVEQLAAVEGLDAHK(1)R	ELISNASDALDK(1)IR
AELGNSAATK(1)R	K(1)TQVLVSR	K(1)EIAAWASTFPLPV	GCEVVVSGK(1)LR	TSSQGLVGQEK(1)AR	LAVLK(1)YYK	ESK(1)IEEEELNK
EVVK(1)ALR	K(1)TWGTLSR	K(1)ISAVSTYFETFPYR	FK(1)FPENSVSLYAAK	YASNIITTSHLLSQK(1)R	YYK(1)VDGDGK	ETLQQNK(1)IMK
ADTYGTYWYHAHDK(1)AEIMDGLYGPVHIR	YGK(1)DNVR	LKDFK(1)AK	FPENSVSLYAAK(1)VQNR	SIQVDSK(1)TIK	MQIFVK(1)TLTGK	HSEFISYPIYLHVLK(1)ETEK
EAK(1)EASPESFLETPVYR	K(1)MIADALEDK	NSIPGDK(1)SALTPCGIR	FTDGFMIHSGQPAK(1)EFIDSATR	TIK(1)AQIWDTAGQER	TLTGK(1)TITLEVESSDTIDNVK	TK(1)PIWTR
HSNK(1)GFLLGTGHGK	MIADALEDK(1)EIR	PK(1)CLVAGTSAYCR	GSDPEGK(1)AGPQK	GPNYDAQSIAEAK(1)AK	VDGDGK(1)IER	IMK(1)AQALR
LDK(1)EPANYK	VDISDPQTFLAVK(1)R	QVDTPEFK(1)QYQQQVLNNAK	QGVLGIK(1)VK	K(1)GPNYDAQSIAEAK	HLISESYCK(1)IHQR	K(1)HSEFISYPIYLHVLK
LDKEPANYK(1)MR	ATGGNGTK(1)TPGPGAQSALR	TLVESDPEIAQIMEK(1)EIQR	SMK(1)FTDGFMIHSGQPAK	WNK(1)TFDHAALR	IDIK(1)DLSTR	K(1)LVDITK
YSVMVK(1)LDK	CK(1)ELGINALHIK	GVAFDK(1)CETR	YK(1)LLNGLAVR	WSADEK(1)YVAR	K(1)LGEAEDVLR	MPEHQK(1)QIYYITGESIK
AHDK(1)FLVSMYVLTEAEGGR	ELGINALHIK(1)IR	IAVEVGK(1)AFR	DIK(1)FVPLNQTK	GSTDLSHIQIIK(1)K	TK(1)GAFFR	QIYYITGESIK(1)AVAK
DSEVEIVGGSFEPK(1)K	TAGAAK(1)ENVSLGPLAGDGK	LAFANK(1)NYSSALSFANR	DSPVYPVIYDSK(1)R	VK(1)IFGAR	IK(1)AVEFR	NILGDK(1)VEK
GMVIAVPGSTK(1)AHDK	VK(1)ADRDESSPYAAMLAAQDVAAR	SVGTDTPENLK(1)R	YESFIALQDK(1)LHQNLAR	K(1)IHPQTIIEGYR	GDMDAVSVAK(1)SK	VEK(1)VVVSHK
HQSEK(1)GLANFLEYGAIDK	VTGGMK(1)VK	DVPGDQEVVLTK(1)K	LLK(1)DTEAEVR	LK(1)GSTDLSHIQIIK	SK(1)IENAQR	NNIK(1)LYVR
K(1)DSEVEIVGGSFEPK	DVGSLLLLHTASGNK(1)DGLR	K(1)FGNEEIR	EK(1)AVESLNK	SLHDALAVLSQTVK(1)DPR	IDYSGK(1)GWLSGK	TVEITK(1)HK
K(1)SCDESR	ESLEGSGK(1)TK	HEK(1)ASGLEDLDSSVQNIQYVLQNNSWEVK	IAK(1)AVHEEVVTR	TTLSSK(1)VLAQDR	TRPDGVNVINIGK(1)TWEK	DIFDK(1)AR
TK(1)VTDIETFK	HNEVVSTVIK(1)GGDASIK	LEDELK(1)HEK	LSK(1)ADWFTSK	VESTGK(1)LAELEK	TWEK(1)ILLAAR	GILMYGPPGTGK(1)TLMAR
VTDIETFK(1)K	LK(1)AFPESSVYR	K(1)QFDAANDLLSR	NLFEDK(1)SWR	LLQTLK(1)GIQAGK	LATCSSDK(1)TIK	GVLFYGPPGTGK(1)TMLAK
QVGVQK(1)IVVFVNK	VVDELYK(1)TSAWEELSEKPR	NLMEGSYDK(1)VWR	IK(1)SIEYFR	LQSAPGK(1)PTIGGTIR	SYIASASQDK(1)TVR	HPQLFK(1)SIGIKPPR
RDDIGK(1)DR	ASVPSVQCFGK(1)K	EK(0.002)ELLGSESK(0.998)VYNTER	LAQGFK(1)AIK	TVGVSK(1)K	YK(1)VNMYR	VVNQLLTEMDGMTSK(1)K
TK(1)PHVNIGTIGHVDHGK	NQLK(1)QALVQYDR	DFEAK(1)NIWYEHR	EAAK(1)ALDR	YSNLVCK(1)K	FLSVMQK(1)HGYIGEFEEVDDHR	AK(1)ALGVK
TKPHVNIGTIGHVDHGK(1)TTLTAAITK	QAIAK(1)SIVAYYQK	DQTDDQVTVEAAEAIK(1)K	IPLIK(1)VPDGK	AK(1)TITFHR	HVAGK(1)LLGFFY	ALGVK(1)VTNPK
TTLTAAITK(1)HQSEK	SIVAYYQK(1)YVDEHSK	EK(1)LILPYLDIDLK	QAHMCVLNEGCEEEAYK(1)K	ITYK(1)NVPNWHR	LNK(1)CGVINPR	SIETEK(1)QEEAAK
VMPGDNVEMILK(1)THHPVAAEAGQR	YVDEHSK(1)NQLK	GLPLYMSTK(1)NTILK	EGVK(1)SLFK	K(1)NLQYYDISAK	ELDETK(1)IVLHK	ALNEK(1)AIEVSPSSSR
AFGMK(1)IQYHNR	EK(1)LMEFYER	LVPGWTK(1)PIIIGR	SLFK(1)GAGANILR	LVLVGDGGTGK(1)TTFVK	LASLLDEVK(1)DEK	LNPYAAAFSK(1)EK
HIIGEK(1)EFQK	VEDYK(1)ISPPPR	VEEFK(1)LK	K(1)TLASDGIAGLYR	VCENIPIVLCGNK(1)VDVK	VSLAVADPK(1)LGNAIGK	MFAPTK(1)VWR
MK(1)DGVVIVNTAR	LIAEK(1)QAR	VK(1)NPVVELDGDEMTR	MMMTSGEAVK(1)YK	ATK(1)MEPVLK	ALNEK(1)AIEVSPSSSR	NK(1)QVMLR
GLYYGSYK(1)SPR	LNNK(1)SATVR	YGVGVK(1)CATITPDEAR	IAK(1)TTVDEEEDEE	VWEAGVK(1)GVPFR	AIVQICK(1)GR	AELEEK(1)FFK
ILK(1)SHPLLK	K(1)FQGTAVNR	AITQIASEIGISPHELEPYGHTK(1)AK	K(1)TVGVGR	KPYHVK(1)YGLNHVVGLVENK	ILIDK(1)AR	AYAK(1)GINK
STSFITLK(1)QPSEWQER	K(1)AGISEEQSR	AK(1)VSLDVLDR	AAK(1)DGLYQYK	EGYTDK(1)YEESR	SIETEK(1)QEEAAK	DGK(1)VAPIQK
IYETGQHLDYLK(1)K	LEQILK(1)R	ALK(1)VHGGGPEISPGAPLNEVYR	AEAGAAK(1)EHEETLAR	FVK(1)WPEYVR	ALHEQK(1)LAK	VAPIQK(1)DK
NFVATK(1)SPIAHK	LIVNGEK(1)DTVNPANK	K(1)AVVLGR	AQELIAVGQAPAALNVLHEHVTSK(1)R	K(1)MGVPYAIVK	AVAQAATDMK(1)NVVR	IAPGVLTEHGK(1)TK
LGGQTSK(1)SLDK	VLIDK(1)HEYVSQEER	TPDVESIIK(1)TADILVAALGK	DALNK(1)GLLK	YGLNHVVGLVENK(1)K	EMK(1)DQLER	LPTIAAK(1)IYR
SLDK(1)GSVELIGPYGLEK	ADK(1)CGYNAFLDK	FYHK(1)VFEDEIGR	EAVALK(1)HR	K(1)TAAVLALTEVR	EVNPAVK(1)QEEER	NVFK(1)DGK
DLK(1)IPAIILQK	AGK(1)AILAR	SAK(1)LISSR	FIELAEK(1)K	LGTVVHK(1)K	K(1)LTGYVGFANLPNQWHR	TK(1)AVYVETIGNPR
IPAIILQK(1)DK	DGLQNEK(1)K	SLNQIK(1)FNR	HK(1)EAVALK	LHAEATAVAEGK(1)K	LHTK(1)VNLIPVIAK	K(1)VVEYTVAK
K(1)LISNEYMSLYK	LQLIEK(1)LAK	TYFITASK(1)DK	IK(1)EVQER	LLNK(1)YRPETK	LK(1)QSEDELYAR	LLVGNK(1)SDMEDK
LLFTK(1)LQFIK	GK(1)LASDGSEFDASYNR	TYVADTPLNSAAITPK(1)K	K(1)ENPSVTEADMTK	FQEGLK(1)K	YDAYLEAENK(1)VNR	YATEGVNK(1)LLVGNK
NINHNNLVDK(1)NNSPIQLISQLK	GWDQGLQDMCIGEK(1)R	VWDFPTAVK(1)R	K(1)FIELAEK	ANEINK(1)EVYDFLASATAK	FFGLDK(1)K	VYTTK(1)GLK
NLTVSNIILK(1)K	AADLDPTNVHIK(1)AR	ETVVK(1)GK	QSAAALAAGQGTK(1)K	CQGK(1)TTTDHISMAGPWLK	ITGGNDK(1)QGFPMK	AVEDK(1)NIGPLVK
AYFETMQCK(1)SEK	TK(1)EQFPK	GK(1)SALNAAQR	VSK(1)LALQK	TTTDHISMAGPWLK(1)YR	K(1)LRPFMEK	DDWK(1)IIR
SEK(1)EPLVR	SNESFQGK(1)K	GTATPDQK(1)VLSAMER	AHQVVEDGYEFFSK(1)R	MYDYLK(1)ATK	LRPFMEK(1)R	GAPLAK(1)VQFR
LNDFVK(1)GLSWAR	IK(1)DAQIADR	MTQK(1)ELATK	IYGFYDECK(1)R	K(1)SAQIPTDMR	QGEGELPGLTDTVVPK(1)R	GVAMNPVDHPHGGGNHQHIGK(1)ASTISR
TSDASQLSPFCQLFTHNEWK(1)K	ELGIESDGK(1)DK	SDDIIK(1)PK	YLCTK(1)AR	K(1)ITPFDHSMFCLR	LFQQHDGK(1)R	LNK(1)APAQFR
VIASGEK(1)FIEGFQQAK	FSVGGLTDVAEIK(1)GHR	TGSIEGQHLTK(1)VDR	YNIK(1)LWK	QYPTK(1)NFSYTDVHVDGTER	K(1)LEAFVENVK	TDK(1)PLLK
VVPLHGCDVDK(1)LGR	LMLDSIK(1)ASK	TVGYQVADAIK(1)K	DIAQYIK(1)R	ADLSNK(1)HFK	IYVK(1)PLLK	TDKPLLK(1)ASR
ASK(1)HPNPLAK	VDALK(1)IVHQK	VLNIK(1)LR	GALK(1)YVEEIQK	IIK(1)GDIPSFK	VSCLLEK(1)R	K(1)LAQLPK
HPNPLAK(1)R	TQLPDEYIELEK(1)R	YATGNAASK(1)TGSIEGQHLTK	INWICNAVHK(1)HR	EWLHLPAEVVPATHIK(1)QQR	EK(1)VQDGLTGETK	FHGK(1)TIK
FIDIGNTVQK(1)QYHGGALR	YALASEK(1)VGEAR	DAEAGEGDEASPAADGEFDPTALK(1)K	VK(1)ACGVCGTDLHIHEGEFIAK	K(1)IHEYLFR	MMPSGEDAAIK(1)R	K(1)TVGVGR
GDK(1)LGQQYQTPASAIGR	EK(1)ASNATEQEDR	FFSLIQSHHPDLLSSGAK(1)SYK	IK(1)NLSDVDATLLEPASCAAHGLDK	ALFPLGFHCTGMPIK(1)ACADK	SQEVHVYK(1)NVK	EGVK(1)SLFK
K(1)FIDIGNTVQK	IYGDLLQDK(1)R	K(0.5)PK(0.5)DAEAGEGDEASPAADGEFDPTALK	EEDILLK(1)K	K(1)LTIYAAK	DYSK(1)VDR	SLFK(1)GAGANILR
K(1)TNVTVSADVTTTR	LPAAK(1)AIPVSELYQGQDIQR	K(1)VDAGDFEAK	ELLK(1)TVLPEPK	MSK(1)STGNFLTLK	IIVDTYGGWGAHGGGAFSGK(1)DYSK	K(1)TLASDGIAGLYR
LFEIAEAK(1)K	AMELILTGK(1)NFSGK	K(0.051)VDAGDFEAK(0.949)LAEAGAAEK	TVLPEPK(1)EENIK	IITHPIAGTVK(1)R	K(1)IIVDTYGGWGAHGGGAFSGK	EAAK(1)ALDR
FAGLK(1)PTVR	NFSGK(1)EAGEWGVAAR	SPDTELNK(1)GENR	NLK(1)FPLPHR	SIFPAGTVSGAPK(1)VR	LNK(1)AMTDAR	IPLIK(1)VPDGK
KPNLTLEFHDYLALK(1)K	DQK(1)IGMTAFAEK	YIVEYVTCK(1)TCR	SGTHNMYK(1)EFR	K(1)NVYIIK	TQVTIEYAHDNGAVK(1)PLR	QAHMCVLNEGCEEEAYK(1)K
K(1)VLFDWADSYDAK	IGMTAFAEK(1)K	SK(1)LFIGGLAWHTTDESLR	VK(1)NFGIWLR	NVTK(1)GYSSVQVK	EGK(1)TDYYAR	LSK(1)ADWFTSK
K(1)VDGVWK	EVVNK(1)GYEVGLR	YGAVEEAIVVK(1)DR	K(1)CIPNDYR	TK(1)LLIMER	LITQAK(1)NK	YESFIALQDK(1)LHQNLAR
KVDGVWK(1)FAGLKPTVR	LTK(1)AVGK	ALEPNWK(1)EEEIFR	FEEMK(1)ANFTNVYIK	VYVGNLSYDVK(1)WHHLK	NK(1)YNAPK	AAVQGAISK(1)R
TQHLLGESWWEK(1)ISDTEVIGHHQLR	SK(1)AMELILTGK	HHIDNVQITFK(1)EPFGTEGR	K(1)TGQGNVFIK	WHHLK(1)DFMR	YNAPK(1)YR	ELTSLIQK(1)R
VEK(0.994)K(0.006)PNLTLEFHDYLALK	VAVVAGK(1)EVVNK	HLEDIEK(1)GHK	K(1)VFVGHHISK	VIK(1)GWDEGVPQMSLGEK	RPFK(1)AFLDVGLAR	FIMESGAK(1)GCEVVVSGK
EGDNSEASFGGVDK(1)NHYTGELTK	LK(1)VGMHK(1)MK	IDHYLGK(1)EMVK	VFVGHHISK(1)K	NVLFSIGSYK(1)EK	ELFTVK(1)DR	GCEVVVSGK(1)LR
NHYTGELTK(1)IPLR	EK(1)LAQNEAAGR	IIVEK(1)PFGK	QSK(1)FEEMK	LYENPK(1)K	EAFSLFDK(1)R	FK(1)FPENSVSLYAAK
GFTGQYSIECDK(1)R	IEK(1)NGDLTYHAVSK	IIVEKPFGK(1)DLQSSR	K(1)NGHVVIK	NAK(1)ILIEAIAR	DGIVLAAEK(1)K	FPENSVSLYAAK(1)VQNR
K(1)GFTGQYSIECDKR	NGDLTYHAVSK(1)TGELR	IPEAYESLILDALK(1)GDHSNFVR	SQYVHNK(1)EVK	TFEEAIQK(1)AIR	EACAMAVK(1)VLSK	FTDGFMIHSGQPAK(1)EFIDSATR
K(1)WYSVYDLGNNAVGLAK	SDWTK(1)TR	NVIIGQYGK(1)SLDGSK	AGWK(1)PLR	VIMSAPLSK(1)ELR	VLSK(1)TMDSTK	GSDPEGK(1)AGPQK
KWYSVYDLGNNAVGLAK(1)AK	SPAFGELDSYGIGLK(1)GTNEQNIK	SLDGSK(0.992)PAYK(0.008)EDETVPQDSR	IAIAK(1)YGR	QK(1)ATFYVCGDAANMAR	TMDSTK(1)LSSEK	QGVLGIK(1)VK
VVK(1)QDFAEATNEPGLAFAFGR	YAK(1)DLVK	SYIK(1)TPTK	GNLAPGGAVAK(1)ITGK	NK(1)YDGIHVPVHVR	VVLLLK(1)EEHQK	SMK(1)FTDGFMIHSGQPAK
TATVVDK(1)CMGCK	DWSSIQVQEK(0.939)LK(0.061)PVETDLR	HNLPPK(1)SFGATVR	GVLAK(1)YAR	FVAK(1)PDQLIK	AIAEIK(1)K	YK(1)LLNGLAVR
FSK(1)SIGWADEEGR	SIGIK(1)GAAQR	IDGVDNTEAANFYLGK(1)K	YEGPK(1)GGPGMPEQLK	GK(1)SGLLALNK	IK(1)NEMDPTLTFR	GVTEDQFK(1)H
GEITACGIPINYNASK(0.978)EWADK(0.022)K	AVLK(1)NIDVR	K(1)VAFVYR	AK(1)AQLSR	SAK(1)SILEADGK	IPTDTAK(1)ESR	GVAFPDK(1)K
K(1)VILFALPGAFTPVCSAR	THK(1)IHPVISR	VIWGK(1)VTRPHGNSGVVR	GLCGGIHSGLSK(1)ATR	SILEADGK(1)AILNYHLTR	QYK(0.998)SIK(0.002)PYLQR	IDITIADALK(1)R
HVPEYIEK(1)LPEIR	AAEWFDGDNAEALANK(1)HYLK	GDLEEFVK(1)R	K(1)TLLVVASSDK	K(1)VNIPYFK	SIK(1)PYLQR	LVTGEK(1)STVYR
ITYAALEPAK(1)NHLEFSSAETVLK	HYLK(1)AADLAALEGDYYK	ECADAWEK(1)LMTGK	TLLVVASSDK(1)GLCGGIHSGLSK	DNSVK(1)SAGQIQEK	WNPDQPTEK(1)PK	LK(1)LSTRPEK
NHLEFSSAETVLK(1)HL	AATQQQHLAEVYEVELGDTK(1)K	LMTGK(1)SPK	NIEK(1)ITNTMK	LAASK(1)ASFNDVWETVR	CAFTEDVMK(1)R	VYVGNLSYDVK(1)WHHLK
YALVIDHGK(1)ITYAALEPAK	IK(1)NSIEEQGEDFS	EEFLNPIK(1)QDVK	SIK(1)NIEK	LLDIGGVK(1)LR	K(1)LSEAVLEK	WHHLK(1)DFMR
AEK(1)TGHSGTLDPK	VLSSAIQHYVLK(1)GNLR	GEISTK(1)NVSVANSTDR	K(1)DDPTSFR	DGIVLAAEK(1)K	LTTTIGFGSK(1)LQGTGGVHGNPLK	FDLGALLNLHGESTTDDK(1)GHK
IPGGEAQFK(1)R	WK(1)TTLLLR	GYLWNYGAFPQTWEDPNTVHPETK(1)AK	K(1)IGEDIAK	EACAMAVK(1)VLSK	PADGNETSAAYYSALTSK(1)HTPSILALTR	DVGK(1)TLVNR
IVVK(1)DSAVNAVCYGAK	HCWQNYVDYHK(1)CVTAK	IPDGK(1)PENQFAFSGECK	AK(1)DVVGELR	VLSK(1)TMDSTK	VK(1)FSVQR	EFK(1)EQVLESV
LHDK(1)IPGGEAQFK	SLCPK(1)AWTDR	IPDGKPENQFAFSGECK(1)NK	GVTPGAK(1)SSGEWDSIHVFEATDR	VTSK(1)LLEQDTSAEK	LK(1)QLANEAGNEEFR	EIEK(1)ATQGIYPLQNVHIR
SQQGAGK(1)EYVCVIR	ALDVALK(1)EDR	IYK(1)IPDGKPENQFAFSGECK	NLLQEVYFGK(1)AK	LSSEK(1)IEFATVGK	AYAPTVK(1)R	K(1)DEYSVK
TGHFTPIPAGCSPLK(1)R	HSGAIK(1)ALQFNPK	K(1)IGQANTLEHR	ETVIPAK(1)GK	TMDSTK(1)LSSEK	ARPELIK(1)VLTYK	LFAIAFTK(1)R
TIHESK(1)LYEFDNDR	LQVAQK(1)YLDLVPEK	K(1)YALEVIR	EMIDQVLDK(1)VR	FVAK(1)IFR	FK(1)FLAAEALR	NANDSLK(1)GR
WGLGPVALEK(1)K	YLDLVPEK(1)HPEAEIAR	NCFPHK(1)GYLWNYGAFPQTWEDPNTVHPETK	ETHAAVATLK(1)TK	LWK(1)DHFVR	K(1)DDLWIVVK	NCLTNFHGLDFTTDK(1)LR
GNVGKPWGSNIIEVSPENAK(1)K	QVTK(1)FEDTER	QVK(1)VLGVMALLDEEETDWK	FDLMYSK(1)R	VTIADINPDMLAEGK(1)K	VQVHPTGLVDPK(1)DPTAK	TSGLK(1)NANDSLK
DDVTPITVK(1)GNAFFK	VIEALISK(1)DPR	VIVIDVNDPLAPK(1)LNDVEDVER	GDVVPK(1)ETHAAVATLK	K(1)DFPLTGYTELR	K(1)DVESWPFK	AK(1)GVPEDR
GNAFFK(1)GAER	VVSVNLVEK(1)GQR	WTNAK(1)QEISKEEFLNPIK	GHYTVGK(1)EMIDQVLDK	AADLISTK(1)YR	FK(1)SSDEAFTK	IGK(1)ILIQR
FK(1)ELGLNTIR	VYIGGDK(1)LLPLEK	VSTQQPEVTVGFK(1)GGK	LSVDYGK(1)K	GAFEFQGQK(1)CSATSR	SSDEAFTK(1)K	VNEILGDHNVDK(1)QMTDSR
K(1)YMTEGAGK	TPVTAPPK(1)IR	K(1)ELSLDEIEK	SLFHPENMITGK(1)EDASNNYAR	LEDGK(1)VFDANK	GQTVPTIK(1)K	SSLPEDQLIEK(1)IR
YMTEGAGK(1)GPGFAGPGSQDR	IATTGFSK(1)MSDR	ELLSK(1)AGFQEIK	AK(1)EVSIDDVQR	VSCVQK(1)GGLLEK	IINEPTAAAIAYGLGSGK(1)SDK	K(1)LYDVDTVK
TSGWDQK(1)VK	AK(1)EDTAIIDLR	GDFAPLK(1)SVTER	K(1)EIVHTVSLHEIDVINSR	K(1)VIPVSR	LLSDFFDGK(1)K	QIK(1)LALK
GK(1)DFVNSK	DASAGVLQDLK(1)R	LFTSFFK(1)HYSNTSK	MIDSMTK(1)ER	EEGWVHHGFDDMNPIFWK(1)TK	VEK(1)AVITVPAYFNDNQR	MLAEEFGTASNIK(1)SR
LVEVK(1)NTDIK	DK(1)EMDLR	LVK(1)IDRPILR	YASNIITTSHLLSQK(1)R	EYGWK(1)LNK	LITK(1)AMATR	NIEIWK(1)VK
RPSK(1)VQTMIDK	DVK(1)DASAGVLQDLK	TAANNETEK(1)GDFAPLK	GAVGALLVYDISK(1)HQTYDNVNR	LNK(1)PSIALMWR	MK(1)EVAETK	DPK(1)TGEIFR
VQTMIDK(1)GLSDANTGK	K(1)SVYDSR	VAITDHNVVYADGK(1)K	SIQVDSK(1)TIK	ILDK(1)AGQK	TGK(1)DLSGDAR	SAYDLTVHK(1)NK
AATACDFDGK(1)AQTK	NDGVK(1)AVR	EYVQTGK(1)IGGIALSEVR	TIK(1)AQIWDTAGQER	SVFLK(1)DITNAYR	VTATEK(1)SSGR	VDDSSASIGK(1)R
ADPAWNTDLYK(1)R	GPLAIAAAETDAIFPAEK(1)R	SLDNCIAQLK(1)GR	GYNPLTPPNLLQHEIAMTEK(1)SR	GELAVK(1)AEEYR	VLGLSK(1)LAR	EK(1)GWEVPQLK
DIPYLK(1)QLR	HEGEAK(1)GSFSQLNDFEIYTSSPADK	FDK(1)LAHLDLSNIK	IK(1)AFGLNR	LQK(1)YGQAVR	FSPDDK(1)YSR	LIYSGK(1)ILQDDK
K(0.038)NNK(0.962)AATACDFDGK	HLRPGQIDAGYTAHPSFVESEELK(1)AIK	IPASGPK(1)GR	EK(1)GVPVEVVDSLK	FEAFVCK(1)K	K(1)VIPVSR	K(1)TTDIDEWDQK
LSFVMNQYYK(1)K	LLPSK(1)DR	VK(1)ALLTVEPGR	MNLLGK(1)TSVK	K(1)TGVECSPPLTNAR	K(1)LSQMILDK	IGIMPGFIHK(1)R
TYAVDPTK(1)DHDECMK	EVVLAK(1)VR	DTLK(1)ESGLPVTAATVK	WSADEK(1)YVAR	FFVHETK(1)DFWR	NIAFGK(1)VR	ITDILK(1)TQNK
AASLPASFSGLK(1)TAK	LQK(1)DTGR	EVSGFLK(1)DTLK	EK(1)EFFDR	VQNCVCLPYK(1)ELK	TK(1)QHIPYR	QGTFHAEQAIAYGTK(1)VVGGTNPK
ILQFATPMLVIHSDK(1)DYR	DNQVK(1)IR	K(1)LTIGQK	AVEQAAQNTTGK(1)K	GSNK(1)MIIDEAK	TDTAPVIDLLPLGYSK(1)VLGK	VVGGTNPK(1)K
K(1)IASANEIDPELK	LYK(1)TGDLAR	LTIGQK(1)IK	GSTDLSHIQIIK(1)K	MIIDEAK(1)R	TNLDK(1)YHPGYFGK	QK(1)LGNFFQTK
LFSLPANAK(0.977)DDYK(0.023)PK	GPLTVGK(1)VIQNR	LLATEVK(1)ISSR	IASK(1)AALEALEK	IVSK(1)SHDQFAK	YHPGYFGK(1)VGMR	IFYK(1)AVR
PINGPDSPGTPK(1)GIK	THPVTGEK(1)ALFVNPQSGR	NEEFAEFFK(1)K	VK(1)IFGAR	KDVDFELIK(1)VDGK	IITHPIAGTVK(1)R	K(1)YCTVGR
SPDSVK(1)WTPDGK	DHNITTGK(1)VYQHVINR	TTGEAPSTEDVIK(1)VCK	K(1)IHPQTIIEGYR	SHIVAAK(1)TVANIVK	SIFPAGTVSGAPK(1)VR	LASTVAK(1)QLLNGQK
WTPDGK(1)TLIVGSEDLGR	EEDSK(1)GYFR	AIK(1)PIIK	SLHDALAVLSQTVK(1)DPR	TVANIVK(1)TSLGPR	DPK(1)TGEIFR	VFEGVPPPYDK(1)K
TK(1)SGDIR	HHGGK(1)TILR	AIKPIIK(1)GSDVIAQAQSGTGK	ITDVVLK(1)AFR	K(1)LSQLVK	SAYDLTVHK(1)NK	LK(1)YHAYLR
VAVFSTSQYSFETHK(1)R	K(1)PLVAQWETLDGK	GSDVIAQAQSGTGK(1)TATFSISALQK	SDK(1)WIIPR	QK(1)ITDEIAK	VDDSSASIGK(1)R	LSHEVGWK(1)YQDVVAR
VLYVYSLGSK(1)K	LAPGK(1)SVGLWR	DVIMK(1)EFR	LPEDEDTPEK(1)R	K(1)GVNLPGTDVDLPALSEK	LEALCFDGEK(1)R	VK(1)SSAYYER
WVAFK(1)SK	VDQAK(1)VVAK	K(1)GVAINFVTADDVR	K(1)YYTVPK	LNTEMVPAK(1)NFR	SLK(1)AYGELPEHAK	SK(1)TMAYDGR
ASLAYNAAGGSHVDSIGHGTHVAGTIGGK(1)TYGVAK	HK(1)ALSPSR	K(1)QELTLEGIK	K(1)ADVDLSK	TNSVEK(1)INALR	YVFTK(1)GLK	EILAGK(1)YGEDSK
TYGVAK(1)K	AGVIPESLHQDTVGTFGK(1)TVR	K(1)VDWLTDK	TVGVSK(1)K	VAEAIK(1)R	VVDPK(1)TAENVDLR	IFSITK(1)AR
IK(1)ELATNGVVTNVK	DNIASK(1)DK	VDWLTDK(1)LTAR	YSNLVCK(1)K	TK(1)QHIPYR	HLVSASQDGK(1)LIIWDAYTTNK	DGK(1)GYFEDR
K(1)TNLLSVK	K(1)WQSFISQPDLTR	LDPNVK(1)GCQALILAPTR	EDFSK(1)NR	TVVMVAK(1)QMLSR	VYK(1)YQYHPHGDK	DEQAYGYPK(1)R
AILYVPK(1)R	DHPFK(1)GLDFVHAELSDQK	QFYIAVEK(1)EEWK	LALK(1)TLSDMDK	TK(1)IIMATNRPDTLDPALLR	YQYHPHGDK(1)SQPLR	DK(1)TLIIWNLTR
AK(1)IEEVDDEEEEEK	IEK(1)DHPFK	TDHLK(1)QFILDEADEMLSR	AK(1)TITFHR	VVSSAIVDK(1)YIGESAR	FSLTDELK(1)GHEK	LWNTLGDCK(1)FTITDK
IEEVDDEEEEEK(1)K	GGK(1)AVLSR	VLK(1)TDHLK	ITYK(1)NVPNWHR	AETGESK(1)VFYYK	WSPSEQK(1)FAVGSGAR	LSEIIGK(1)EIGGK
IEEVDDEEEEEK(0.046)K(0.954)K	IEALLASFPK(1)LADSGTQHTTVEQDNVR	ASIEVDGK(1)EIK	K(1)NLQYYDISAK	K(1)VAATAAHEAYK	AYLEK(1)PR	AFGGQSK(1)EFGK
RAPFDLFETK(1)K	ISDPAFTK(1)LK	GDVVLTGTPK(1)GVGEVK	LVLVGDGGTGK(1)TTFVK	NLLSVAYK(1)NVVGTR	FLGVTK(1)QGLAAITK	EFGK(1)GGQAYR
AVAK(1)SPFLDSLK	NK(1)ELEASEER	VMTLEK(1)GDVVLTGTPK	IK(1)GNIMK	QK(1)IETELEK	GLINDPDIDESYNINK(1)GLR	FK(1)AHHTVLATGGYGR
SPFLDSLK(1)QK	THPNVDK(1)AVFTNSSAIQLK	EFTLK(1)GAPYIDER	NVK(1)DYGAK	YLAEFASGNK(1)R	LDSELK(1)IVGEYGLR	YAPTAK(1)DLASR
DTSMSSYMSSK(1)K	TTDIYEK(1)VR	TVPLSAATVFK(1)SSDISR	VEIETEHADK(1)EAAER	FSLTDELK(1)GHEK	LDSQK(1)HIDFALTSPYGGGRPGR	MLTGDALAIAK(1)ETCK
K(1)TFEISPK	GIIK(1)AGR	NK(1)PVFHIEYPK	FVK(1)WPEYVR	WSPSEQK(1)FAVGSGAR	LQTCVYK(1)LGLAK	ETCK(1)MLALSTK
EEK(1)EYENLAK	GFHNDAIESK(1)GLVAR	AWSVNTFK(1)TR	K(1)MGVPYAIVK	ANIMK(1)LADGLFR	MK(1)LDYVLALR	MLALSTK(1)VYDSER
EYENLAK(1)SLK	SQK(1)PIFVATHPR	GK(1)SAITGLPGR	YGLNHVVGLVENK(1)K	AVYDVIGEGK(1)TR	VQLTLSK(1)IR	GHLTAMTGDGVNDAPSLK(1)K
EK(1)EEKEYENLAK	FDVDK(1)VR	NILIGK(1)MK	LGTVVHK(1)K	HSEELFK(1)ESIASLR	VYSK(1)TYK	QAADVVASLK(1)GDIAMK
ELISNASDALDK(1)IR	GLQK(1)LGVLKPGTVEEIR	ACEYK(1)YVVR	LHAEATAVAEGK(1)K	HVGLDIK(1)GK	NVTK(1)GYSSVQVK	YTPFDPVSK(1)R
ESK(1)IEEEELNK	NNEPLK(1)GR	FK(1)VGSGMVIK	EEIGDSK(1)ENVK	ISK(1)AVYDVIGEGK	GFDQLPVLAPSGK(1)K	YVCAK(1)GAPK
IEEEELNK(1)TK	VVK(1)DDYELR	GDTVQMHYK(1)GTLQSDGSEFDSSYK	LDK(1)YVNK	VTCIHK(1)ANIMK	GYK(1)TIITLPEK	DK(1)IPMGR
ETLQQNK(1)IMK	AVLK(1)SVAR	GTLQSDGSEFDSSYK(1)R	TTTDHISMAGPWLK(1)YR	LGLK(1)GILFTPVER	EQGVHLHLK(1)R	NK(1)ILAIGR
SLK(1)NILGDK	LKEELAAK(1)DR	TVK(1)GDTVQMHYK	EYAK(1)ELR	NIPGYK(1)TR	QAK(1)EQGVHLHLK	YK(1)PQDATTNPSLILAASK
GTK(1)IILHLK	LK(1)EELAAK	DTEVTQGK(1)NVADVAK	FNPLTDK(1)LK	LLK(1)PGANK	SREDFIK(1)R	EGISK(1)FAADAVTLK
IILHLK(1)DEQTDYLNESR	YMDK(1)EVR	K(1)AVFVPVSADQYK	K(1)MSENLDIVR	EVPLPSQEK(1)K	VNGAVQK(1)GMPYK	ILDWYK(1)AAHK
HSEFISYPIYLHVLK(1)ETEK	LDELK(1)QLR	K(1)SDDGTYQLFYPVDGAK	MYDYLK(1)ATK	GFAGVMK(1)R	VYNGK(1)TGVVYNVTK	ILEIIPGK(1)VSTEVDAR
IDIIPDK(1)ENK	EIPAEK(1)FGDSR	SDDGTYQLFYPVDGAK(1)AK	K(1)SAQIPTDMR	LATCSSDK(1)TIK	NLMEGSYDK(1)VWR	K(1)ILEIIPGK
IDIIPDKENK(1)TLTIR	IVQTWTPNFDTK(1)R	LLDAK(1)PTSFADFVK	NK(1)DALSK	TIK(1)IFEIEGETHR	PGGK(1)YYLTR	GFK(1)GSVANMSLGGGK
TK(1)PIWTR	DHCIVSGIYK(1)R	PTSFADFVK(1)K	K(1)YLHVLDDQ	SYIASASQDK(1)TVR	LTSK(1)LFADYNEAAAR	IK(1)YPVLIK
IMK(1)AQALR	EDLLVTK(1)NLTPGEAVYGEK	LSHVPHFDGK(1)AEIER	PILK(1)VQGGR	VSLWK(1)ENLK	VAVGK(1)DVVGIK	K(1)NHGATHFIVGR
K(0.811)AK(0.189)IEEVDDEEEEEKK	NLTPGEAVYGEK(1)R	EYLHYVPK(1)YNR	QYPTK(1)NFSYTDVHVDGTER	GGSDFDPK(1)GK	LLAVQVAK(1)NK	LIYDTK(1)GR
K(1)HSEFISYPIYLHVLK	GGAK(1)VIIEPHR	HK(1)NLAAHVSPAFR	GHALVIPK(1)FHGAK	GK(1)SDNEIR	INK(1)TPGEPGEGTVSR	LK(1)YALNGR
K(1)LVDITK	GGK(1)EDLLVTK	K(1)CPFTGMVSIR	IIK(1)GDIPSFK	K(1)ALAVVSVPER	GSSNSYAIK(1)K	LSAPSHWLLDK(1)MSGTYAPK
TFEISPK(1)SSIIK	ISVESPAEEDGTVTK(1)TEYR	PLSK(1)TVR	EWLHLPAEVVPATHIK(1)QQR	NALTGLNMGGGK(1)GGSDFDPK	K(1)AQCPIIER	MSGTYAPK(1)ASPGPHK
SSIIK(1)ELK	GQVVK(1)IIR	QPHIFNNPK(1)TLAK	K(1)DFNLPK	VQFNSALGPYK(1)GGLR	GSDNIISFYTK(1)R	VQLGK(1)GGIPFLVTHDAR
K(1)TLELFNEIAEDR	HELVPK(1)HVLLSPDEK	TAIEGTYIDK(1)K	K(1)IHEYLFR	MLLPK(1)GGVTWK	TVSFDAGGGK(1)R	YPDPAIK(1)VNDTVK
K(1)VEADGENDR	HVLLSPDEK(1)AR	TPK(1)TAIEGTYIDKK	AEQEK(1)FSGK	ANK(1)STSAWGLEAR	GHK(1)TTPLNTPK	VYNGK(1)TGVVYNVTK
LDTGK(1)DLR	LK(1)ESQLPR	WYK(1)DVGLGFR	KPEYYGIK(1)K	APNGVTFNVK(1)GK	TTPLNTPK(1)TR	SREDFIK(1)R
MPEHQK(1)QIYYITGESIK	AK(1)AAEVAK	EDGEDFEK(1)AQAR	IITHPIAGTVK(1)R	SK(1)APNGVTFNVK	K(1)VEDMQR	LDSQK(1)HIDFALTSPYGGGRPGR
QIYYITGESIK(1)AVAK	LETGHEK(1)YR	ATK(1)EVADLIHER	SIFPAGTVSGAPK(1)VR	LSSAK(1)NLLNVINK	SGIVVGLNK(1)GHK	MK(1)LDYVLALR
NIK(1)LGIHEDAQNR	GAK(1)PYHQAFDR	DSEFK(1)EYHFAYK	NVTK(1)GYSSVQVK	HK(1)HEHLDAITR	AAK(1)VLEQLSGQTPVYSK	VQLTLSK(1)IR
NILGDK(1)VEK	VHFK(1)DESSPAK	K(1)FDEAMHLR	PK(1)GSGIVAFESPEDAR	YTLTK(1)GSTQK	VLEQLSGQTPVYSK(1)AR	KDVQEFLTDK(1)K
VEK(1)VVVSHK	GNQSFFTAEK(1)ANR	NNFAHDK(1)GANR	VYVGNLSYDVK(1)WHHLK	PVILGPVSFLTLAK(1)ADR	DK(1)SANPMR	TLTTVQGLPK(1)K
VVVSHK(1)LVGSPCAIR	K(1)YYPDTEIR	TPLMDAVK(1)ATK	WHHLK(1)DFMR	ESK(1)YAVSISK	GPK(1)AEEILER	TK(1)NLELADMIR
NNIK(1)LYVR	LEFAK(1)SLVPDVR	LFQQHDGK(1)R	ADK(1)LGNCQFR	YAVSISK(1)K	VK(1)EYELR	GDK(1)VQLK
QTLAK(1)LLR	EEEEGVK(1)R	EK(1)DVVPVPAK	VVVTMEHTDK(1)K	NIWK(1)TNFK	LK(1)ELGADHVINYK	AEFAK(1)LNSK
YQSLSDPTK(1)LDTGK	VVGLEEVVK(1)R	EK(1)SPQEFVSYATGR	ALK(1)VYPQPK	TNFK(1)AAIEK	EYGPTAGIK(1)PLR	AVK(1)QVFGVEPDMTR
YQSTK(1)SGDEATSLADYVTR	ASDDTVTLK(1)SSK	K(1)EMGEVSSDNLLK	DK(1)YEAYLK	PAPMTVK(1)ESK	AVK(1)LAIK	TVIPAK(1)VIGK
FPVPDDITVK(1)QATEK	SSK(1)GDCGFSHDVFTCGGFIR	VLGK(1)MSVEEAEDVVEK	EHPVVITK(1)YIENAK	VPSEQEIK(1)DR	DIFDK(1)AR	VIGK(1)FSIR
QATEK(1)CGDQAQLSCCNK	DEIVNALSK(1)AHGAEVTVR	YSQMMSSLVDQVK(1)K	NVLFSIGSYK(1)EK	YK(1)VNMYR	GILMYGPPGTGK(1)TLMAR	STK(1)TQALILVPTR
ADALPSAK(1)TTK	GNLMISTNGQK(1)R	ADSLTEEQVSEYK(1)EAFSLFDK	TFEEAIQK(1)AIR	K(1)VEDMQR	GVLFYGPPGTGK(1)TMLAK	LYK(1)DDVLK
DIVNLK(1)K	TLPTYETLAK(1)AGITPSYTQTYTR	EAFSLFDK(1)DGDGQITTK	TIAISTEHSSTK(1)K	SGIVVGLNK(1)GHK	HPQLFK(1)SIGIKPPR	SSK(1)AGLAFPVGR
K(1)SEFWNK	WIFVGGK(1)GGVGK	DGDGQITTK(1)ELGTVMR	IHYK(1)APSDGK	RLPIDYK(1)GVLVK	VVNQLLTEMDGMTSK(1)K	VLK(1)QVHPDTGISTR
K(1)GIEGMNIFK	DPNAPK(1)R	EAFK(1)VFDR	IALVDK(1)ER	FK(1)NELER	VVSQLLTLMDGMK(1)AR	HAVSEGTK(1)AVTK
MYK(1)SGHNIVR	RPYEEK(1)AAADK	HVMTSIGEK(1)LTDDEVDEMIR	AGPNYQEGLK(1)NIK	LLGVK(1)TADGK	YEAFAQSLK(1)NSGGSSFFR	K(1)ETYSSYIYK
PLEQYFHGDHTLSK(1)QLGK	VREENPGISFGQVGK(1)MLGER	MK(1)DTDSEEEIR	FVAK(1)PDQLIK	LSHIIILQNK(1)VDLMR	AITAFHDLIENK(1)IQNR	K(1)STISSR
TLEDSYK(1)SFR	WK(1)ALSDTDR	GAVSFQFSQVGNDSK(1)AR	PDQLIK(1)R	NITIK(1)LGYANAK	IK(1)YPVLIK	LAAYNK(1)K
EIAQDFK(1)SDLR	TTILYK(1)LK	NK(1)VLDPQVVGPAR	GK(1)SGLLALNK	STVVK(1)AISEVQTVR	AK(1)ALGVK	LILPGELAK(1)HAVSEGTK
K(1)AAPSTGGVK	GLEGAGK(1)R	NLQNFYPPEK(1)LNLLVQSLADDAPAK	SAK(1)SILEADGK	RIDK(1)HWR	ALGVK(1)VTNPK	VATEASK(1)LAAYNK
KSTGGK(1)APR	K(1)YEDLPANAR	GK(1)LTSTIGIPIK	SILEADGK(1)AILNYHLTR	SFDVNK(1)PGAEIDELK	VTNPK(1)GR	VNTLATK(1)LVDK
VTIQSK(1)DIQLAR	LQGVGK(1)EFGVTTGR	APTTTTK(1)TQTVQTPPK	VPK(1)GVHNVLVDFISR	K(1)AYPTSLILAPTR	HVPIVK(1)K	GK(1)PVFIR
YQK(1)STELLIR	YVVSHSK(1)IR	DACEEIQNYGAGK(1)DK	AFDK(1)GMSPR	VEYVEDHDK(1)R	K(1)HVPIVK	NVIIK(1)WR
ATWTCINQQLNPK(1)TNK	AK(1)GEYIDDK	ELSSLGHFLK(1)GSSATLGLTK	AMAK(1)HPDVDTVVNFASSR	LAGDK(1)ADNWWMR	AIGK(1)LGLK	TSK(1)EVATAIR
TNK(1)WEDK	GEYIDDK(1)TMLMER	FFGVENDSEK(1)NVDK	ENK(1)LIPGIGHR	SQQK(1)SAILSVYDK	LGLK(1)HVPGITR	EWQPVTK(1)LGR
DDHYLLEFPTFPDGHDYK(1)FDSK	ALGFK(1)DIGTLK	IDESLATCQADYK(1)VVEK	K(1)GSVGYVSK	VK(1)TLHPAVHGGILAR	RPK(1)NILFVINQPDVYR	EYQIVDFFLPK(1)LK
FGK(1)ADCDRPPK	AVSQELGK(1)VVEAHVK	VVEK(1)SLR	K(1)HFPSTK	VLNIK(1)WK	DSYVGDEAQSK(1)R	LK(1)DEVMK
LLYSQAK(1)AESNSHHAPLSDGK	AWEK(1)YDNDLFQTGR	K(1)FFGVENDSEK	SIGLIAHYLDQK(1)R	FLK(1)ENDMYDTLTVGK	EITALAPSSMK(1)VK	GTGLVASPAVK(1)R
TNKWEDK(1)R	DDHNALK(1)DYGDQLIK	K(1)IDESLATCQADYK	VELVK(1)EFAK	GSLNK(1)YESVELVRPVLQQNR	VK(1)IIAPPER	QSAK(1)CGSVSVR
VIYTYPNK(1)VFCGIVAHQR	DYGDQLIK(1)R	TEGPATLDDMK(1)EHIDK	NAAHIK(1)VIHGR	LK(1)SAVMNEDVVYWK	HHGIMIGMGQK(1)DSYVGDEAQSK	ADYHLFK(1)K
ALSDK(1)FR	DGK(0.989)LK(0.011)PDTFSEQR	TGTNPITEEDSLK(1)K	FIQVDVDK(1)VR	TIEMLK(1)K	K(1)DLYGNIVMSGGTTMYPGISDR	TVGK(1)SIPGDK
ATK(1)IAGGLHR	LK(1)PDTFSEQR	VK(1)DACEEIQNYGAGK	QK(1)VEWEK	VAK(1)AQLDGLR	MQK(1)EITALAPSSMK	WSYSFK(1)DK
DLMEAIDNK(1)AYPK	EFYEDATLK(1)LLNEK	AAAELAYGK(1)DSPAIK	LAASK(1)ASFNDVWETVR	DMAGVLK(1)PQAAR	VAPEEHPVLLTEAPINPK(1)SNR	MK(1)VDWHQMTLQEK
EHHNQAQLFYNSMSEHEK(1)LHMK	LLNEK(1)SCK	DDK(1)GKPYVLPSVR	LLDIGGVK(1)LR	GQIGEPK(1)LK	AEDAEFGK(1)K	VDWHQMTLQEK(1)K
ESVQILK(1)GATDFVGK	EK(1)FTPHPNK	GK(1)PYVLPSVR	TIAQTPPQQSIK(1)QR	RPGLYLEPLDLAK(1)IK	K(1)YVEFGTTGK	LVDLK(1)DTIR
GTGAFGNFK(1)LK	FSSTFK(1)K	DSGLEVEK(1)YR	EDK(1)ALSAEIWR	VFEDYK(1)K	ANAK(1)SVQNIKPQVDR	GGK(1)IGLFGGAGVGK
K(1)DLMEAIDNK	IIQLVSSLPGNSK(1)TR	EHSVYATK(1)DGR	LDFSK(1)GR	AAK(1)VLEQLSGQTPVYSK	SVQNIK(1)PQVDR	GISELGIYPAVDPLDSK(1)SR
K(1)LVDLER	K(1)WNVGSLNEFR	EK(1)INLGVGAYR	LDSQAK(1)YCSIAR	VLEQLSGQTPVYSK(1)AR	LLVPAINVNDSVTK(1)SK	AIAEIK(1)K
SAIYADGEDK(1)TSSK	LAGNK(1)QVDIAR	FDK(1)EYAGITGVPSFTK	DGIVLAAEK(1)K	DK(1)SANPMR	ESLIDGIK(1)R	SIK(1)PYLQR
TSSK(1)GIIPDHHYDGQR	SCK(1)LAGNK	HFVSEGHNIALCQSFAK(1)NMGLYGER	EACAMAVK(1)VLSK	GPK(1)AEEILER	K(1)PVGVYVLPK	VVLLLK(1)EEHQK
ANLYAVK(1)VLR	NIMK(1)NLGR	ISVAGITSDNVK(1)R	VLSK(1)TMDSTK	RNEK(1)IAVHVTVR	SK(1)FDNLYGCR	ANEK(1)ILGLQNAR
DRFEGLVHK(1)AEK	NSVK(1)EFYEDATLK	IYLPNPSWANHNAVFK(1)DSGLEVEK	IYHHLWNADEINALLK(1)EHGLAK	VK(1)EYELR	EIAQDFK(1)SDLR	YSNLVCK(1)K
DSAFAVDELTPK(1)K	QEDGTFK(1)DEDLVR	K(1)IYLPNPSWANHNAVFK	TMDSTK(1)LSSEK	AAAIK(1)AINAK	QLASK(1)AAR	TVGVSK(1)K
GFK(1)GSVANMSLGGGK	QSK(1)VPAPR	K(1)NLEELGSK	APVVNPADK(1)YQDK	LK(1)QSLPPALK	VTIQSK(1)DIQLAR	ELNLK(1)PVAK
GSVANMSLGGGK(1)SR	TFAGLK(1)R	LAESIFK(1)VTG	AADLISTK(1)YR	QSLPPALK(1)VVDVSK	YQK(1)STELLIR	TYEK(1)AQAAQK
K(1)ANLYAVK	VFSLPLK(1)TK	QISDVMK(1)QK	ASGTNDK(1)AGSGNLLSR	YLHEVK(1)DLVER	K(1)LEHELGIKPEQVPLDK	FK(1)SSDEAFTK
SSGSGTMSDVVAGVEWAVK(1)SHLK	VHYNGDVPAPK(1)R	VDSQVK(1)ILIR	IVGETGGK(1)NFHLVHK	GPLIGHK(1)VLGTK	VEWEK(1)VGGYR	SSDEAFTK(1)K
VKDAK(1)DGK	AVTLTK(1)K	VGAFSLVCENAEEK(1)K	ATAGNWIASQTVK(1)K	VEFDHLLK(1)K	AADLISTK(1)YR	GQTVPTIK(1)K
CVLLENSK(1)VK	DADSLEDELPAK(1)R	YYNK(1)DTIGLDFEGLIADIK	K(1)VIPVSR	LK(1)ELGADHVINYK	GK(1)PVFIR	LLSDFFDGK(1)K
VK(1)DHAWIK	VFDDAYK(1)SR	VQGWFNK(1)AK	EYGWK(1)LNK	ADIAILNK(1)VR	NVIIK(1)WR	TGK(1)DLSGDAR
DHAWIK(1)STIVGWNSSVGK	IK(1)EYTGQANR	VVEQK(1)IQEK	LNK(1)PSIALMWR	TAVLSTTAQAK(1)R	VALLSDSYK(1)LEK	LIGEAAK(1)NQAAMNPK
STIVGWNSSVGK(1)WAR	LQEK(1)DIWTR	AQQLK(1)IEMTDSQYK	ILDK(1)AGQK	DASK(1)QFWK	VHPEGK(1)YVVDIADGVDISK	NQAAMNPK(1)NTIFDIK
FVEK(1)PVEFVGNR	LVDGAQVFAK(1)SQAQ	IEMTDSQYK(1)ECTAK	SVFLK(1)DITNAYR	NAPTSDEK(1)TTALR	AAAK(1)YFR	LITK(1)AMATR
HGDEGTIVVTK(1)VDEPSK	PYNFK(1)VWAVPTTK	ECTAK(1)IK	K(1)FMAQLVEGIR	SSHPIEVPVK(1)R	GISFK(1)LQEEER	MK(1)EVAETK
VDEPSK(1)YGVVVHKPNHPSR	TVTLGDGTTVGYK(1)K	IK(1)ALADIRPIAVDDADSIIR	LNK(1)QVIEENNNR	VPDLDFYK(1)LNADHSAIYR	IAGYTTHLMK(1)R	LITK(1)QTGAAGR
K(1)HGDEGTIVVTK	VANTK(1)PQNFDEWIVR	EGEQFANAFFDTEK(1)K	NVK(1)EATLVLR	IFGEAGEK(1)R	NK(1)IAGYTTHLMK	QK(1)EVFSWR
K(1)YEEQYNVR	VVK(1)VNANNK	FK(1)IIESTLR	AAK(1)YAVR	K(1)WNGPAQFTDK	ALK(1)EFEDR	EMVDK(1)VK
LAEK(1)ILGK	FNPVTNTEMEHK(1)FLDAAER	LDCEAICK(1)LGLK	GELAVK(1)AEEYR	QDK(1)DVAACTPDGR	QK(1)TDELQNASLTLFDK	ILK(1)SHPLLK
MK(1)ALILVGGFGTR	LIEDEGAVK(1)VR	LTGWNAIK(1)SR	DK(1)AIESHEALLEK	GK(1)GLLNAIVIDESK	ETAENYLSK(1)PVK	QK(1)ITDEIAK
QLAEFHK(1)K	QGGNAQK(1)DRRR	MMVADPAYVK(1)GK	DLAK(1)FIASNR	K(1)DVMLTIEPGTHGSTYGGNPLGCAVAIR	PVK(1)NAVVTVPAYFNDSQR	STK(1)LVHGGVR
SIK(1)QNIDVPAIIM	VYHVDPK(1)ANHDGCMK	DK(1)QTGNIGIK	LQK(1)YGQAVR	ELDETK(1)IVLHK	K(1)AAIEAANR	VPELTEK(1)LK
YGVVVHK(1)PNHPSR	LVQTISGK(1)R	IMELHHK(1)NHHQTYVNSYNTAIEQLQEAVAK	K(1)EGEGVVEAK	IVLHK(1)TIESVLER	K(1)ESGLDLSGDR	MVAEVDQK(1)EALASGQFR
K(1)FTLTNEGHLSK	GK(1)DVYIIQSGGGK	AYFDVEYDGK(1)TGR	FEAFVCK(1)K	NK(1)IVINHLQK	K(1)FTDAEVQR	EPK(1)TDAFYK
LSK(1)GDFDGALTLVR	INASALDK(1)VVVTNSVDQADHLR	EIEALGSSSGK(0.991)PSK(0.009)PIK	FFVHETK(1)DFWR	VVK(1)IMGGSLEQSR	LVGIAAK(1)R	EAFSLFDK(1)R
LVDAAVQSGVK(1)R	QAVIVSPDAGGAK(1)R	EIEALGSSSGK(0.008)PSK(0.992)PIK	MIIDEAK(1)R	IIETLK(1)AVGAK	MPK(1)VTESVK	EK(1)TTDAYDPK
SALGK(1)IVDLAR	EMELSK(1)VVFTR	PSK(0.007)PIK(0.993)IVK	K(1)DVDFELIK	LFQQHDGK(1)R	NTTIPTK(1)K	IK(1)LDSLK
AVTVADDGGYK(1)YLNK	LK(1)EQEIR	INFNLFEK(1)DVPR	VDGK(1)VGGALEDSLLVK	DGDGQITTK(1)ELGTVMR	QATK(1)DAGQIAGLNVLR	ALNEQK(1)TEIR
YLNK(1)QTQR	AK(1)SIDSAR	SIYGTK(1)FEDENFK	TSLGSK(1)IVSK	EAFK(1)VFDR	QAVVNPENTLFATK(1)R	EHSHGK(1)DMTYIK
QFK(1)SWFK	EVLQEANK(1)R	VIPQFMLQGGDFTNHNGTGGK(1)SIYGTK	ITDEIAK(1)LK	HVMTSIGEK(1)LTDDEVDEMIR	TDELQNASLTLFDK(1)MHK	LK(1)QLANEAGNEEFR
SWFK(1)HFVDTFNLHGR	K(1)EHEIQFR	VVK(1)EIEALGSSSGKPSKPIK	LK(1)YKDPNSPR	MK(1)DTDSEEEIR	VVNEPTAAALAYGLEK(1)EADR	LHAEATAVAEGK(1)K
ADMALGHEGAGVVGATGPGAQHLK(1)K	K(1)TWTPALR	AK(1)DPVASR	K(1)LSQLVK	LMLGAIDSSYDTK(1)DEK	YGAQDK(1)ER	IITHPIAGTVK(1)R
GATELK(0.936)VGK(0.064)PLDNLIITTSAQPDWK	LPLETIPLHGSGK(1)SPK	DLLASQVQDMSK(1)EK	LK(1)AAFQYQFDALR	GK(1)LTSTIGIPIK	ETDADQIDFNK(1)K	FFVHETK(1)DFWR
K(0.031)EEAMK(0.969)LGASEFYATK	SPK(1)EVLQEANK	EVAENYGFK(1)NVVHPK	YK(1)DPNSPR	AAEDK(1)VVASR	VFDK(1)SLK	NLLSVAYK(1)NVVGTR
LGASEFYATK(1)GATELK	WK(1)DEASQEAK	NVVHPK(1)DIVAWDPTVSPWGHFTEEDR	MEK(1)NVMR	EK(1)INLGVGAYR	TK(1)GEAGTGDVVEAVK	LTK(1)DDGTSNVR
TLQDGK(1)MR	IYGK(1)FLNLR	VVYGK(1)PER	QK(1)ITDEIAK	DDK(1)GKPYVLPSVR	EAAK(1)ALDR	NK(1)IVINHLQK
FAGVAK(1)EPVAWVR	LIAADLDQK(1)VHVYNLATR	AIGVSNWTIPGLEK(1)LFK	VTIK(1)SIR	GK(1)PYVLPSVR	IPLIK(1)VPDGK	FFGLDK(1)K
GYEPQQVEELK(1)EK	ALNVNVPGGK(1)LNR	AK(1)AIGVSNWTIPGLEK	EVLGEEGK(1)EIQIIAK	EHSVYATK(1)DGR	QAHMCVLNEGCEEEAYK(1)K	FEEMK(1)ANFTNVYIK
AAAEK(1)EWQAQR	ALYK(1)ELDLEK	AMEK(1)IYR	K(1)GVNLPGTDVDLPALSEK	EGEQFANAFFDTEK(1)K	VVNCSCVVVK(1)DWGEESQER	K(1)HELEIGIVGGPR
SDGK(1)YFR	ELDLEK(1)IYK	EDIFVCTK(1)VWNHLHRPEDVQWSVDNSLK	NMYLDYK(1)NITK	EHSHGK(1)DMTYIK	AFAK(1)ALEVIPR	EVEVGHGK(1)K
FFDLPLIEK(1)K	EDLLNYAK(1)QYK	VWNHLHRPEDVQWSVDNSLK(1)R	ATTQEVLDDVLK(1)R	FK(1)IIESTLR	K(1)TFSYAGFEQQPK	LFNEPK(1)LTQAK
K(1)EGLFLGPDLAEDHPYCVQK	IYK(1)EYEESVVGEIR	EDQEK(0.002)PK(0.998)IGPDGK	TK(1)QHIPYR	IK(1)ALADIRPIAVDDADSIIR	LEAIYK(1)TGAK	NLDLK(1)SLK
K(1)LNCGPNR	GLSVPDTGLALLK(1)K	IGPDGK(1)YVILK	VQTIHEK(1)NLIYR	LTGWNAIK(1)SR	SLHDAIMIVK(1)R	PK(1)LIELIGK
TFDCAK(1)R	K(1)PLTDEQFK	GETYQAVTK(1)ALETGYR	FIVK(1)ASSGPR	MEK(1)QNIPSAAR	HSEELFK(1)ESIASLR	EYGWK(1)LNK
CTLGHEK(1)TLR	INSINESEGLK(1)K	GYVVLPK(1)SSNPAR	K(1)IEIPLPNEVGR	K(1)TEALMENFR	ANIMK(1)LADGLFR	K(1)VIPVSR
ALISMPTAAVTASLK(1)R	K(1)EVFEAFLAK	IESNFK(1)SIELTDEDFEAVNK	TK(1)IIMATNRPDTLDPALLR	TISHLIIGLK(1)SAK	AVYDVIGEGK(1)TR	TK(1)QHIPYR
ALYNK(1)ALFAR	K(1)VLDTAYGR	SIELTDEDFEAVNK(1)VAEGR	VVSSAIVDK(1)YIGESAR	FFGLDK(1)K	HVGLDIK(1)GK	VTIQSK(1)DIQLAR
AVTQIK(1)DVAFLR	TK(1)INSINESEGLKK	IPGVGFGTFASEGSK(1)GETYQAVTK	AETGESK(1)VFYYK	ITGGNDK(1)QGFPMK	ISK(1)AVYDVIGEGK	EVTTAQGEEEAK(1)K
DVMISK(1)TGPVSISSPR	AMIHTLAAK(1)AR	LDYVDLFLVHWPIASEK(0.972)EDQEK(0.028)PK	IISSIEQK(1)EESK	K(1)LRPFMEK	AIDELK(1)MR	LK(1)ELGADHVINYK
FSLQPHETK(1)TIPMTVR	DLK(1)NVSR	VSENK(1)TLNEIAQK	K(1)VAATAAHEAYK	LRPFMEK(1)R	GDK(1)VQLK	VFEDYK(1)K
LPAK(1)DGLSQVQVVLK	DWAK(1)VTNYGK	AYNAAGGQHVDSIGHGTHVSGTIAGK(1)TYGIAK	NLLSVAYK(1)NVVGTR	YLVVNADEGEPGTCK(1)DR	K(1)IQTEESVR	GGSDFDPK(1)GK
K(1)LQTMLEESDFR	VTNYGK(1)R	TYGIAK(1)K	QK(1)IETELEK	K(1)LYDESIR	STK(1)TQALILVPTR	YGK(1)DNVR
K(1)MEDLEQR	GYFK(1)EEGLK	K(1)ASILSVK	YLAEFASGNK(1)R	IASLNDSYETLK(1)K	GVILYGAPGTGK(1)TLLAK	AAFLVDK(1)AR
LK(1)ALSAK	K(1)IGYVGEFGK	TSK(1)AAINMSLGGGYSK	LETAEHIAHTVATGK(1)R	GK(1)VITLFDVK	AIQTFK(1)NPPFR	YHNEGVLK(1)K
SDLQCQLDDAGVK(1)IR	MAELQK(1)K	ETPSNFQTIK(1)VIGK	FSLTDELK(1)GHEK	GVLLVGPPGTGK(1)TLLAR	VETK(1)TNEELEEQTFK	AMVEK(1)DLFGK
TK(1)GAEEDMLQCQR	VAAEGGYK(1)R	VIGK(1)GAFGEVK	WSPSEQK(1)FAVGSGAR	INALLFLQK(1)K	SVDMDK(1)LADGLQR	VSCLLEK(1)R
VIQK(1)HVPMDTR	AVDPFDHVK(1)DIDIR	GGHVK(1)LTDFGLSTGGK	LSTILYQK(1)R	GGHVK(1)LTDFGLSTGGK	TEK(1)SVDMDK	EFFK(1)NYK
VLVSPTNFHNLK(1)R	ETESK(1)VGR	IYALK(1)SLIK	ANIMK(1)LADGLFR	IYALK(1)SLIK	TNEELEEQTFK(1)MR	AK(1)HPQLEYEAR
THIGK(1)LLDGR	FYDFNK(1)IR	K(1)ESNFLR	AVYDVIGEGK(1)TR	AVEYQMTK(1)AR	TTDSVFSMFGGGPK(1)K	YDAK(1)AIGSGSEGAQAELQNEYHR
AEK(1)FHYWK	K(1)ECQQMVESLSR	AAYAEK(1)AK	HSEELFK(1)ESIASLR	LPCLAQWK(1)R	TLEQENLAK(1)EQEITSLNHR	TK(1)EQFPK
FHYWK(1)NITR	QTLPDIK(1)AR	AVEYQMTK(1)AR	HVGLDIK(1)GK	GNK(1)LGGLFR	K(1)VAFVYR	AAK(1)VGVVK
IPMPSPK(1)R	VPVGDQPK(1)DIER	NSIMAEAGK(1)LEK	ISK(1)AVYDVIGEGK	TSFFGNFGK(1)K	VIWGK(1)VTRPHGNSGVVR	FIETSAK(1)SR
FHTFSPPSK(1)STADLLGVDSYMK	LPK(1)EVAFR	PQPLSSK(1)DASLFR	IIYVAHEDSK(1)DK	TIQNK(1)FNQK	DK(1)PFTIK	VLGLSK(1)LAR
K(1)FHTFSPPSK	TLLQNK(1)R	DAMAGK(1)ESGER	K(1)EVPLPSQEK	K(1)LYLFDNNIR	YLQVVK(1)R	ASGFLVK(1)K
K(1)LGAFTPPLTVDAK	AQAANSK(1)EEFLK	VDGK(1)VFDVDQTK	ASIQILGLQGVDPK(1)K	IK(1)ELYER	APPSSK(1)AAALDR	ENK(1)FTSEELQK
TFEK(1)LGWR	KEVPLPSQEK(1)K	LPCLAQWK(1)R	ASMSIK(1)ESAR	EILAGK(1)YGEDSK	GSLTVDCANGVGGPK(1)LR	DPK(1)QPDVLK
LTSK(1)SLTYNDGASGSK	GQSGQALTASGK(1)VR	YIK(1)ALIPAVVNIVYK	LATCSSDK(1)TIK	IFSITK(1)AR	SIFK(1)AYDAER	REDEFSPLK(1)NAR
AK(1)SDFISSISHELR	K(1)EVPLPSQEK	YLNK(1)VGMMHAAQER	SYIASASQDK(1)TVR	IK(1)AVEFR	K(1)YDLDFK	HLVLSK(1)R
VK(1)EALTGHHGDSHTTSHGHHDSR	AGGIPLQVADK(1)K	GNVGALK(1)DFGGELR	GFGDSK(1)FIPR	DGK(1)GYFEDR	QGAEVYQK(1)LK	GISEEVAK(1)K
AAK(1)NMVLR	DTTYLLDFHQK(1)DIVPQGGR	AVAEFQATAK(1)K	K(1)YAHYLSR	HETGSIDK(1)FSYGVADR	SGQIK(1)TGAPAR	FSVK(1)GVK
AVLDMK(1)PDSPSPVITIR	GTPVIATK(1)AGGIPLQVADK	MAAYK(1)AGLPYTDDAK	SK(1)ILTHGR	DK(1)TLIIWNLTR	VK(1)AIGVSNFSK	GNVMPSTK(1)ILTFYR
CMLHLENYAGK(1)SR	LTNLEDFQK(1)TVTQR	AFYLLDK(1)PPK	GGSDFDPK(1)GK	FTITDK(1)GHTDWVSCVR	NALLK(1)GYR	QEALEK(1)AR
DAEFK(1)EYHFAYR	ASIQILGLQGVDPK(1)K	AFYLLDKPPK(1)EWTGGK	GK(1)SDNEIR	LWNTLGDCK(1)FTITDK	GWSVIPK(1)SVSK	HPDFVEGVK(1)AR
HVAK(1)LIHDK	ELASTLENSTLFQK(1)NPEYR	EWTGGK(1)GYINK	K(1)ALAVVSVPER	FMNPK(1)IR	HIDTALAYGNEAEVGQGIK(1)DSGVPR	K(1)LSQMILDK
LIHDK(1)DFEAAMR	FK(1)YIAGAR	AK(1)SLAPIYTAVGLTGLSVGLYR	IK(1)ELINK	YPPYAGK(1)LSK	LPATGK(1)VR	AFAK(1)ALEVIPR
ISSSTVK(1)DILTQR	GGSDFDPK(1)GK	AK(1)VFTGGDQGWVDLK	ANK(1)STSAWGLEAR	GPHIQNTGK(1)IK	EGVK(1)SLFK	LEAIYK(1)TGAK
MILPQDK(1)R	GK(1)SDNEIR	VFTGGDQGWVDLK(1)LSEIEVLSHNTK	APNGVTFNVK(1)GK	GVAFPDK(1)K	SLFK(1)GAGANILR	LIPQLLNSYK(1)K
NTATPDHPK(1)MILPQDK	K(1)ALAVVSVPER	DQGELSGILK(1)ELGYNK	GK(1)SAHEGPIAGSLEAK	IDITIADALK(1)R	IK(1)LLIQNQDEMLR	DGIVLAAEK(1)K
SAVPGHFQQGGK(1)PSPMDR	QLASIVGAAPFSDANK(1)FK	EAVSGVTIASALLTK(1)FK	GAK(1)LNLYFK	LEVTK(1)ENLK	K(1)TLASDGIAGLYR	VLSK(1)TMDSTK
SLNK(1)ISSSTVK	ITHVYTPPITK(1)SLITEK	FK(1)PVGAEK	LNLYFK(1)QPNLHAR	LHYIDK(1)LVTGEK	K(1)YNGIMDCFR	K(1)EHEIQFR
SSTQAPVEPPK(1)R	K(1)EGISWK	FKPVGAEK(1)AVLR	LELDNNIAK(1)GLK	LVTGEK(1)STVYR	LANDAK(1)SAK	VVSQLLTLMDGMK(1)AR
TPLVDAVQETK(1)HVAK	SAISDYYTK(1)NPR	EENQK(1)IFVCGPPGLYNAVSGNK	SK(1)APNGVTFNVK	LK(1)LSTRPEK	QFNGLVDVYK(1)K	K(1)EEIPRPFPR
LPLEDAFK(1)YQDAK	LSSAK(1)NLLNVINK	IFVCGPPGLYNAVSGNK(1)VSPK	LSSAK(1)NLLNVINK	TIESEGVK(1)QAFGEK	QIVAK(1)EGVK	HVPIVK(1)K
ALHWGPLYK(1)AIHK	K(1)DEIAYEK	ELLK(1)TVLPEPK	IEADK(1)EER	DK(1)AQHAVVLEK	K(1)YTESHEWIELAADGK	K(1)HVPIVK
NYK(1)IQNNK	LPPK(1)EAYDR	TVLPEPK(1)EENQK	HK(1)HEHLDAITR	VGLELAK(1)LVFR	YTESHEWIELAADGK(1)TAK	DSPVYPVIYDSK(1)R
AFYSLASAIK(1)K	IK(1)ELINK	GYINK(1)ELLK	YTLTK(1)GSTQK	IEALLASFPK(1)LADSGTQHTTVEQDNVR	AMLDAGEIAGLK(1)VLR	VIFQGFTGK(1)QGTFHAEQAIAYGTK
ILIGNK(1)CDWEEK	AAQVAK(1)TEFHPR	FK(1)AFYLLDKPPK	PVILGPVSFLTLAK(1)ADR	FLSVMQK(1)HGYIGEFEEVDDHR	FSVK(1)GVK	MGHAGAIVSGGK(1)GGADSK
TIELDGK(1)R	DK(1)AAQVAK	GPLPK(1)YQWETNK	ESK(1)YAVSISK	HVAGK(1)LLGFFY	GNVMPSTK(1)ILTFYR	IK(1)AVEFR
TWFSNVEQHASEGVHK(1)ILIGNK	EITTPGEQTEGQK(1)DK	VSPK(1)DQGELSGILK	YAVSISK(1)K	LNK(1)CGVINPR	K(1)GELNVK	K(1)VTFTGSTR
VANIK(1)TATR	HK(1)HEHLDAITR	K(1)ELQDLENTYPQR	PAPMTVK(1)ESK	VIVK(1)FLSVMQK	NK(1)GIDIITNEVSNR	K(1)MGYYDDDGNYHSFR
WTDIGGQHDIK(1)K	ALSNQK(1)YR	LSEIEVLSHNTK(1)R	VPSEQEIK(1)DR	IK(1)LDSLK	TLAAAEK(1)MK	QASVNEK(1)IGVK
GQPAK(1)TTAASQLK	VLVEK(1)SGK	LSFK(1)GPLPK	YK(1)VNMYR	FAFAGAVCCSVTHGALTPVDVVK(1)TR	THEYAEAIMK(1)R	MK(1)AYIQYR
TTAASQLK(1)ATSK	SPAK(1)DGTVSFGTTDK	NPDDK(0.5)TK(0.5)VTLVYGNVTEDDILLK	K(1)VEDMQR	LFNK(1)WSYEDVEIR	IQK(1)ATFDTLAEGK	YQYHPHGDK(1)SQPLR
IK(1)HLACGDNHVLALDEK	AEVESAK(1)LMR	TK(1)VTLVYGNVTEDDILLKK	SGIVVGLNK(1)GHK	GSSNSYAIK(1)K	LITK(1)EASER	DAILNLK(1)ER
K(1)AEEVDKEPDVK	IGESK(1)VIAAR	VTLVYGNVTEDDILLK(1)K	FK(1)NELER	K(1)AQCPIIER	NYVALK(1)GPLATPVGK	AVTK(1)YSSSAK
KAEEVDK(1)EPDVK	SVDPGLVK(1)VNPLSEHLTAVDVK	QIFK(1)NPDDK	LLGVK(1)TADGK	K(1)EAGQDFVQDAAMAK	VVHK(1)ATIMK	LKDEVMK(1)IKPVQK
KAEEVDKEPDVK(1)TK	IETEDK(1)DK	YSTEAPK(1)AK	STVVK(1)AISEVQTVR	LFNEPK(1)LTQAK	WEPVDVTPILK(1)DGK	LQTAEK(1)GVYSGAIDVVK
PK(1)VVINHAPTTR	IETEDK(0.029)DK(0.971)MQDIVQK	DLK(1)FPLPHR	ALATGEK(1)GFGYEGSTFHR	TVEQLAAVEGLDAHK(1)R	AHSSMVGVDLPQK(1)ASGFLVK	NTIFDIK(1)R
SK(1)ATSASAAAATK	QTK(1)CFFEELPK	FGSIHILK(1)VVEVDNADSIR	FADENFK(1)LR	GK(1)ELGCEGCLR	ASGFLVK(1)K	YRPSGLLK(1)R
VQPTPTLIPSLK(1)K	VK(1)DLNGR	HLPTEANPTPK(1)LYR	GDGTGGK(1)SIYGEK	HLGILK(1)GVAVAR	PFLAILGGAK(1)VSDK	VALLSDSYK(1)LEK
DFAK(1)LLGDIR	ALENTDDPVAIK(1)R	IFAPNTVVAK(1)SR	SIYGEK(1)FADENFK	K(1)IVLLSAIGR	K(1)ELEYFAK
EAQLGGIPTVINK(1)IR	DEDLVK(1)YLK	RPYIK(1)QLLQK	VFFDIEHGDK(1)PLGR	CAFTEDVMK(1)R	FHAEEEGSSK(1)DAEGK
EK(1)MGHYADK	ESNYYNPDK(1)VK	SGTHNMYK(1)EFR	VEYVEDHDK(1)R	K(1)LSEAVLEK	IVLPVDYVTADK(1)FAADAK
IFQHFGLAHK(1)DGTVGDMR	FLK(1)ENDLYDTLTVGK	VK(1)NFGIWIR	GLVK(1)HNVR	EALQLLEYK(1)ER	K(1)GLTALGDVYINDAFGTAHR
IK(1)GLIEQR	HLLEK(1)WMR	EGDLNK(1)GESVCLDR	LAGDK(1)ADNWWMR	EGK(1)TDYYAR	YAIENGAK(1)AVVLMSHLGRPDGK
MACYK(1)IIGR	INIPK(1)MIR	K(1)CIPNDYR	SQQK(1)SAILSVYDK	LITQAK(1)NK	AMVQVEDK(1)K
SGLGK(1)SVIGNPGTGR	IYIDSNNNPEK(1)FLK	VSEK(1)MQGEAANK	TGLLDLAK(1)GLVK	NK(1)YNAPK	YALLVENGK(1)VK
EMAQEQK(1)APSVSYLGR	LASK(1)AGLPGADHLYQQQFDNLITQGNYSEAAK	DIAQYIK(1)R	VK(1)TLHPAVHGGILAR	YNAPK(1)YR	K(1)VTLELGGK
FYDLADALTHIATGNEK(1)R	LEK(1)HDLIFFR	AAADHK(1)ESLR	VLNIK(1)WK	IPDYTIK(1)QIR	GK(1)SALNAAQR
INATK(1)HNLLR	LYK(1)DAIETSAISGK	AAYLLDAQNK(1)AIQLFDEIER	HLLEK(1)WMR	QLK(1)ILAQR	TVGYQVADAIK(1)K
K(1)LVDETVSSWK	SISLSK(1)QDK	LEQASLLK(1)R	INIPK(1)MIR	FYEAEATK(1)IDYEK	DQTDDQVTVEAAEAIK(1)K
NNMPK(1)ELFDQCK	TIEMLK(1)K	DYFPEVSGIVFLVDAK(1)DHER	IYIDSNNNPEK(1)FLK	YIEAEVTK(1)PDGTK	GLPLYMSTK(1)NTILK
NVILWLDHRPVK(1)ETEK	TIQIFDLTAK(1)QK	HAK(1)LLFLGLDNAGK	LEK(1)HDLIFFR	TMVK(1)NVTDK	VEEFK(1)LK
VLWLK(1)NNMPK	TQTGAK(1)LQIAEIDHQEPNPR	LLFLGLDNAGK(1)TTLLHMLK	WEK(1)SISLSK	LIAK(1)EIGNR	VK(1)NPVVELDGDEMTR
YIHAAVCHGAAMLGAK(1)AASADAEGK	TTNVADVEASGDK(1)AYEEGYHQAAK	HQLGLYQTTGK(1)GK	SISLSK(1)QDK	TVPAQK(1)AQK	EEFLNPIK(1)QDVK
K(1)AAVLQQEQSAYEPR	VAK(1)AQLDGLR	TTLLHMLK(1)NDR	TIEMLK(1)K	EADNNVK(1)LIVLDR	IYK(1)IPDGKPENQFAFSGECK
LWK(1)PALYK	VELPEVWSK(1)VAK	LNDAMSK(1)LNVDSSR	TQTGAK(1)LQIAEIDHQEPNPR	SK(1)YSQYNQVK	K(1)IGQANTLEHR
SVEK(1)TAEGDIHSSPGGR	WEK(1)SISLSK	AEK(0.006)PGGNSIK(0.994)ASSGINGAPTK	VAK(1)AQLDGLR	DYSK(1)VDR	WTNAK(1)QEISKEEFLNPIK
GVLLYGPPGTGK(1)TLLAR	LPIDYK(1)GVLVK	EHITNVIMSSAK(1)PLETDAR	ANK(1)GCLIMDTTWR	ELDLAK(1)PIYFQTAK	EQQPGLLGLK(1)R
HDDK(1)EVAVSK	VEYVEDHDK(1)R	GVDLSK(1)VCR	DMAGVLK(1)PQAAR	IIVDTYGGWGAHGGGAFSGK(1)DYSK	EEYK(1)EAISYGVVK
HDDKEVAVSK(1)LFK	DTSSVK(1)FR	IAGNEAAAFYK(1)K	GQIGEPK(1)LK	K(1)IIVDTYGGWGAHGGGAFSGK	SPK(1)ILVIGALGR
ILNK(1)HDDKEVAVSK	AAAIK(1)AINAK	K(1)TTVHELDPPVLETIK	RHQK(1)VVEIAPAK	AHSSMVGVDLPQK(1)ASGFLVK	SSNK(1)IWLR
VHPEGK(1)YVVDIADGVDITK	AINAK(1)IR	SAGDVFASSPAEEQK(1)R	K(1)CGVDIFR	VSDK(1)IQLIDNLLPK	K(1)PVILVDACAIR
VHVTQEDFDLATAK(1)ILNK	EAQLAEAAK(1)QGK	TYADIVSGK(1)QQDEFGR	LDK(1)RPGLYLEPLDLAK	K(1)TLENVK	YLHAAK(1)K
VLVK(1)VHPEGK	EEVEHWLLHK(1)EEAGK	K(1)SPVLQVDHK	RPGLYLEPLDLAK(1)IK	TLENVK(1)IGNSLFDEAGSK	IGVLEHDEEK(1)GGR
TK(1)TLTVLNPFAR	IIDPEK(1)VSK	LVLLPGGEK(1)EHIVYDGELK	VFEDYK(1)K	STALK(1)ILSGK	K(1)TVGVGR
ADAGDSVK(1)SSIFHSWVADR	K(1)EWHVGVR	TVDQAK(1)ALLTFVDAIAEK	AAK(1)VLEQLSGQTPVYSK	K(1)YVEFGTTGK	K(1)VIQSLEK
ADPK(1)VLEEQQQAINER	LTPVLIK(1)EITR	AETLK(1)EAEDK	VLEQLSGQTPVYSK(1)AR	SVQNIK(1)PQVDR	VIQSLEK(1)IGVLEHDEEK
FELGGIASSTQK(1)SWANHEEVLK	NQK(1)DMASYK	AMK(1)LAQLEK	DK(1)SANPMR	DILVGK(1)HFEVMR	LNK(1)ALTDAL
TLQK(1)EAPTNSTEVK	MK(1)AIYNR	LAQLEK(1)EK	GPK(1)AEEILER	LLVPAINVNDSVTK(1)SK	TIDLSVSSK(1)IAK
VHAIYQK(1)AQMR	WLSVEGGK(1)VAPVVR	AVLFK(1)DALNK	VK(1)EYELR	ESLIDGIK(1)R	DLPCLGFTHGQPAQLVTVGK(1)R
ELQK(1)DVEMAQK	APIK(1)SIEYFR	DALNK(1)GLLK	AAAIK(1)AINAK	K(1)PVGVYVLPK	HLAMLK(1)EVEEPFEK
GDPEEVPGTK(1)VTR	FLEDASVDVLQPDIAHAGGISETK(1)R	EAVALK(1)HR	STAVEVAK(1)VGK	SK(1)FDNLYGCR	GNK(1)VLHIDR
TNFFVFVLHNK(1)NK	LAQGLK(1)CVK	FIELAEK(1)K	LK(1)QSLPPALK	ENK(1)FTSEELQK	NDHYGGEAASVNIETLFK(1)K
EHPEAIMTTPIDIK(1)VGVTDDIAR	LHRPMAK(1)QLAK	GIDLSEVDLK(1)DLDANR	QSLPPALK(1)VVDVSK	MFAVK(1)GNLLPGETAK	VSGIK(1)ATMK
GEVAHSAEEAEAVAK(1)SIGNDDMVIK	PSDVEVAAK(1)AR	HIPADYEAQK(1)K	VVDVSK(1)GDK	EEIWITTK(1)LDNTWHHR	FDPK(1)SASAAK
SIGNDDMVIK(1)AQVLAGGR	QVK(1)ALGLDAGLDFHGR	HK(1)EAVALK	LK(1)NELVEQAIELNR	LVAYNTSK(1)GIHSTGYSCLGSTNSPLYK	K(1)LANEWVTYR
GSFDNGLK(1)GGVR	LDPDMK(1)LHR	ITPILK(1)QIGADPEMEK	FVK(1)DQFDDYR	K(1)TYTLNTGDK	TAYPHPAVAGAK(1)LIK
K(1)IATDLGFSEQCIEDAK	PSGK(1)TPTTR	K(1)EAATDALQR	SWVK(1)ELQR	LLNDPSTK(1)IVPAVNQIELHPNNPSPK	DAAAMK(1)AVVGEEALSSEDK
LITK(1)QTGAAGR	VASDPK(1)ITSSPQQPKRKR	K(1)ENPSVTDADMTK	VK(1)TAYEQLVR	LPATGK(1)VR	AAK(1)VGVVK
LLK(1)SYGVGVPK	DASK(1)QFWK	K(1)FIELAEK	LK(1)ELGADHVINYK	NLEK(1)LLNDPSTK	GITGLK(1)GHR
QK(1)EVFSWR	ENQGFK(1)VIMTNFNHER	K(1)QIEELK	VK(1)TAVLSTTAQAK	SK(1)HLPDWDFIK	AHLMEIQVNGGSVADK(1)VDFAR
TTIQNLYK(1)VFMEK	FQDEHPGGK(1)K	QIEELK(1)SGVK	TAVLSTTAQAK(1)R	DSAWK(1)ESWR	DLDRPGAK(1)MHK
VIYSPTEAK(1)MFASQMIGHK	GGQGGK(1)IER	SGVK(1)GIDLSEVDLK	DASK(1)QFWK	LK(1)SEGNAAMAR	K(1)AHLMEIQVNGGSVADK
AAFAAEGK(1)TEGYATK	GNLQIGSLDSK(1)K	LQAK(1)QAAQTR	ILPGILAGDK(1)R	YSK(1)AWSR	K(1)TLYPQTSR
GFTLAELK(1)EAGIPK	GYLAGLLGMK(1)K	REELK(1)HIPADYEAQK	YHNEGILK(1)K	EYGDEAAVK(1)AAGK	K(1)YCTVVR
K(1)LDSSADEVNAAK	K(1)YPVDYTPHR	SIEDIHTLLSLSK(1)R	AVHVNLGTK(1)L	GK(1)DYVVEDGDILLIK	SLTTVWAEHLSDEVK(1)R
KLDSSADEVNAAK(1)AAFAAEGK	HYIVNGEK(1)K	TQQLQEAEK(1)QR	NAPTSDEK(1)TTALR	K(1)LREEEATVAK	FVK(1)AAGR
LAK(1)AAAVAPRPVDK	ILPGILAGDK(1)R	AAYFEK(1)LK	IFGEAGEK(1)R	PGNNLK(1)SGIVGLANVGK	IIAVGDGK(1)QR
PVDK(1)LRPVVR	KVPDHIYK(1)QMGER	LK(1)SLLDEYK	GK(1)GLLNAIVIDESK	IAYVK(1)SLK	LAGDK(1)ADNWWMR
LKDYK(1)AR	LSPDGK(1)HYIVNGEK	AIK(1)GFVTDNPEYER	VK(1)GIPENQAVVLSAENNFHGR	SEIGQLTLDHVLK(1)ER	SQQK(1)SAILSVYDK
NISAAEAVTEVK(1)R	VHQMFGLK(1)L	EK(1)ILANR	ELDETK(1)IVLHK	ATK(1)FAANDSWGSFYR	VK(1)TLHPAVHGGILAR
RDELPK(1)GEEAAYR	VPVENLIGK(1)ENQGFK	GEGVVLMGK(1)NTMVR	AIDDGVNAVK(1)AITK	GISAPILMEAPK(1)R	VLNIK(1)WK
AQVPVTLIDNTQAALDK(1)GLSFADK	YHNEGILK(1)K	SLLDEYK(1)TVFIVGVDNVSSQQMHEIR	NK(1)IVINHLQK	LPSSLDQGVPQYK(1)R	ALGWK(1)GGK
GLSFADK(1)LLQK	YK(1)GNLQIGSLDSK	LLPHVK(1)GNVGFIFTNGDLK	LFQQHDGK(1)R	IITITHVDTSTGVLSDIK(1)R	AFGGQSK(1)EFGK
LLQK(1)DVSK	IK(1)GSPEDAR	SATK(1)AAYFEK	QWWK(1)TER	AQGK(1)FLVTQR	EFGK(1)GGQAYR
HAILATNTSSIPITK(1)IAAATSTDPTDLQAPSR	SK(1)STLPADVVR	TSFFQALGVPTK(1)IAR	DGDGQITTK(1)ELGTVMR	YFFQEK(1)YAPLNVK	FK(1)AHHTVLATGGYGR
LAQIAPK(1)HAILATNTSSIPITK	AATAEAGVNVK(1)DIK	YPK(1)ESQALLQK	EAFK(1)VFDR	K(1)FLDGLYVSER	YAPTAK(1)DLASR
MGK(1)IAAVSADSPGFLANR	ADGK(1)VATPVPSDVVAK	AYEILSDSQK(1)R	MK(1)DTDSEEEIR	LVK(1)DLSHIAVTFGRPEK	AHLDGSK(1)PIR
MVDAGWLGK(1)K	EYMEK(1)YGAK	K(1)VLHVHVDK	EHSVYATK(1)DGR	VVGAGADK(1)AAR	EQLFVSEK(1)AHLDGSK
YRPSGLLK(1)R	ISGLGYNPAVEAK(1)GFTAEQAK	VLHVHVDK(1)GVR	HFVK(1)EGHNIALCQSFAK	DSSSNFSFK(1)CHR	LANGK(1)EQLFVSEK
IFAK(1)VPSLK	AEK(1)LGHVFR	LALQK(1)SVICPGCDGR	EGEQFANAFFDTEK(1)K	NK(1)LLVVGTADR	IFGEAGEK(1)R
LK(1)SVDFR	EAVNELPTLTGAAEDEVIPPPEK(1)K	NANNPDAAEK(1)FK	EHSHGK(1)DMTYIK	YIK(1)DQHSAYLR	IFDLSAFEK(1)FLHDR
TDLENQSASK(1)TAEEIR	GK(1)GLLNAIVIDESK	TIHHVHK(1)VNLEDIYR	LTGWNAIK(1)SR	K(1)ELTAQR	YLK(1)YLTK
EVLLAQNTGLK(1)R	VK(1)GIPENQAVVLSAENNFHGR	VIK(1)GQGMPSFR	MMVADPEYVK(1)SK	LVK(1)EALR	ECTAK(1)IK
K(1)AALTLLR	AAK(1)SASNVIAVHK	VSK(1)LALQK	K(1)TEALMENFR	SK(1)AIDAFPMLR	EGEQFANAFFDTEK(1)K
K(1)HQNIILGSLR	SASNVIAVHK(1)K	IFGTK(1)EMR	LDPSIYEAIQK(1)ER	STK(1)LVHGGVR	EHSHGK(1)DMTYIK
TWVVGGK(0.992)DANADK(0.008)K	GLAGLFEK(1)DK	LMGK(1)IFGTK	TISHLIIGLK(1)SAK	APK(1)FDLGALLNLHGESTTDDK	LTGWNAIK(1)SR
K(1)ASLLDR	K(1)YTVQSTGIWER	TTILYK(1)LK	EGKPDYTK(1)APK	FDLGALLNLHGESTTDDK(1)GHK	YVGSVDVGK(1)K
AVSAAWNAANHK(1)K	QLVSVK(1)QQAEER	ERDFYFAK(1)LR	FFGLDK(1)K	DVGK(1)TLVNR	AVVQEK(1)VLLGR
EFLDK(1)VGLGHR	AFSIAMK(1)R	EAIGGLEK(1)ER	ITGGNDK(1)QGFPMK	EFK(1)EQVLESV	EYGDEAAVK(1)AAGK
LK(1)ETPFDR	TVNADTCLFK(1)DIR	HQVDKPIPVQQLTK(1)CR	QGFPMK(1)QGVLLPTR	EIEK(1)ATQGIYPLQNVHIR	K(1)LREEEATVAK
IK(1)YLSFDHMLEHAK	FLLDLSK(1)R	DNVALALSLLNFK(1)EFIGR	K(1)LRPFMEK	K(1)DEYSVK	GK(1)DYVVEDGDILLIK
YPPK(1)MQYAEEVAALNK	GLAAATLDK(1)EFQDQR	EFLNTHK(1)DFK	LRPFMEK(1)R	LFAIAFTK(1)R	PGNNLK(1)SGIVGLANVGK
ASPLSIPENWALNCK(1)R	GSDIGAEAQGIGHAELIEK(1)LR	EIFDFDLIK(1)EFLNTHK	TITVK(1)ADDGIR	NANDSLK(1)GR	AAGDK(1)EAITTR
DTYHALMK(1)SR	ASMSIK(1)ESAR	FFCNLFDNK(1)K	VPMGVLSEQMAK(1)DR	NCLTNFHGLDFTTDK(1)LR	K(1)EDDGSGYAMDTEPYSR
EK(1)LLAAGLK	DVK(1)SLPDVDSSGR	IAK(1)ISAAYGVK	YLVVNADEGEPGTCK(1)DR	TSGLK(1)NANDSLK	DK(1)AQHAVVLEK
YEGAPIGLQLVGK(1)R	VLDEYSATHLGGK(1)R	ISAAYGVK(1)K	HK(1)VTQFYVAPTALR	AK(1)GVPEDR	LNK(1)DVQSYR
EHIEIK(1)GR	K(1)EFERHLR	K(1)LLVGQNGILSTPAASNLIR	VVITTDEGK(1)R	IGK(1)ILIQR	DGK(1)GYFEDR
K(1)LDEYFK	FVEK(1)PVEFVGNR	K(1)ATGGILLTASHNPGGPNADFGIK	YWDVIEK(1)HK	K(1)VNEILGDHNVDK	ISFDPK(1)PIK
KLDEYFK(1)R	K(1)YEEIYNVR	K(1)VTDVGNFSYTDLDGSVSK	AVYDTLNK(1)FSYDQAR	VNEILGDHNVDK(1)QMTDSR	DEQAYGYPK(1)R
LPPAHQK(1)NVEDFPR	LAEK(1)ILGK	VTDVGNFSYTDLDGSVSK(1)NQGLYAK	EK(1)AVYDTLNK	SSLPEDQLIEK(1)IR	DK(1)TLIIWNLTR
LVGPLHGVPISVK(1)EHIEIK	DK(1)INALIFLQK	NQGLYAK(1)FDDGSR	IASLNDSYETLK(1)K	AGAAAK(1)AVLK	LWNTLGDCK(1)FTITDK
QWILPAHK(1)LPPAHQK	INALIFLQK(1)K	LIPYFQK(1)QGVYGLAR	TFTK(1)EIR	K(1)LYDVDTVK	SIK(1)LWNTLGDCK
TGK(1)LVGPLHGVPISVK	EK(1)EEVEAR	LYIEK(1)YESDK	SGVFLGSK(1)DEVQK	LYDVDTVK(1)VNTLVRPDGSK	SK(1)VDELKPEYIEK
ALNSITDK(1)LDWEK	EQIAGTLSTEHTIK(1)DK	MMK(1)EIFDFDLIK	GK(1)VITLFDVK	VNTLVRPDGSK(1)K	VDELK(1)PEYIEK
IASYINNLHPNK(1)HR	K(0.996)EK(0.004)EEVEAR	SK(1)FGLTASEYLK	LSYGPK(1)MDVLK	QIK(1)LALK	VDELKPEYIEK(1)GK
RPEPGEFAPHVTEAK(1)K	TEAK(1)VIK	TYGPLEVEVVHSTSDYVK(1)MMK	MDVLK(1)MGLDGIER	MLAEEFGTASNIK(1)SR	LIPYFQK(1)QGVYGLAR
EIVQK(1)LQDLHNVLK	VIK(1)DTFSLEAVPK	VANK(1)DSFVGSTVSGR	TEAK(1)VIK	DPK(1)TGEIFR	EILAGK(1)YGEDSK
GLGVGK(1)TVEEGK	ADDQVK(1)IR	VIAILSDK(1)VANK	DK(1)QTGHIGIK	VDDSSASIGK(1)R	IFSITK(1)AR
TVEEGK(1)SEHDAWMK	GAIHDIFAANAEK(1)HPER	YDYENVDSDGANK(1)VIAILSDK	AK(1)IDPLGIR	K(1)GLLVPTTTTDQELQHLR	LIGSVK(1)TAFSQR
IHFHNFMQDVHK(1)R	GK(1)TDEQALER	YNLSNGAPAPETVTNK(1)IYETSK	EDIDEHK(1)K	EK(1)GWEVPQLK	GSTDLSHIQIIK(1)K
K(1)SFIPCINLLK	GTVVRPGYVLGDSK(1)TGTTNTDDFLIR	YYNPEAIQK(1)IAK	K(1)PLVIFFSK	LIYSGK(1)ILQDDK	K(1)IHPQTIIEGYR
DMQTGQAVSDPLEAVK(1)R	ISTILK(1)QLAR	ILDVSTLK(1)EAAR	YHLGMNFERPTPSGK(1)R	K(1)TTDIDEWDQK	SLHDALAVLSQTVK(1)DPR
AAQLFEAAK(1)SEAHR	SYIQEK(1)SQSER	GDMDAVSVAK(1)SK	YSVDDK(1)R	K(1)VIEWCTHHK	VK(1)IFGAR
TLDLLK(1)K	AVYDTLNK(1)FSYDQAR	SK(1)IENAQR	DILASQVQDMSK(1)EK	HNK(1)PAVGFIAGISAPPGR	K(1)DGTPLYLTR
EK(1)LPAQLQK	EK(1)AVYDTLNK	IDYSGK(1)GWLSGK	K(1)DQLAHVR	IGIMPGFIHK(1)R	SEGAVIVDFTK(1)HGAK
HVLAPPGEAYK(1)DAK	IASLNDSYETLK(1)K	IVSSTGYVAK(1)IDYSGK	EK(1)DLWVYSYR	INADTK(1)VIFQGFTGK	HTLAVNK(1)LMDIDR
YLK(1)TQAEK	TFTK(1)EIR	K(1)NTFNAILYK	EK(1)VEDFK	VIFQGFTGK(1)QGTFHAEQAIAYGTK	K(1)HTLAVNK
YSGQMMK(1)NNK	YFHAQMDK(1)ASIPMR	SSSK(1)DAIPASSK	K(1)SIAGGGANTFYGK	ITDILK(1)TQNK	WSADEK(1)YVAR
ELAGGTDK(1)R	EK(1)AGWVLHDVHR	DAPK(1)DAYVLGLK	LAASITLEQGK(1)TFADAK	LVGPNCPGIIAPGQCK(1)IGIMPGFIHK	K(1)TEALMENFR
FK(1)VFCLTEHMPR	TFIDASAVDK(1)PSVQR	ESSEMFSQALLPSLLQLK(1)NR	TFADAK(1)GDVLR	MGHAGAIVSGGK(1)GGADSK	TAAHTHIK(1)GLGLR
AMAGMSGSDIK(1)EACR	YHESYADLK(1)R	QQGGWEK(1)VLR	EILAGK(1)YGEDSK	QGTFHAEQAIAYGTK(1)VVGGTNPK	TISHLIIGLK(1)SAK
ILSLILK(1)DTK	AVK(1)ETLAR	SALTPTTAK(1)ALMDAGYEVTVER	GFTGMLK(1)ER	VVGGTNPK(1)K	VQISEVK(1)GNSR
NSTVAQAQAPDSGPK(1)K	K(1)ITVYPDETIKPPR	SPK(1)ILVIGALGR	IFSITK(1)AR	GVAMNPVDHPHGGGNHQHIGK(1)ASTISR	EK(1)DAWVAAISDSPKPPPK
EYLHNIK(1)IVDK	LIK(1)VHNTEFVDYEK	SSNK(1)IWLR	IFSTIADVFK(1)R	GVVK(1)EIIHDPGR	ELLK(1)TVLPEPK
K(1)AEGLEGSETIR	SKPAAGSTNAPLVEAEEK(1)R	VWTQAEDLFK(1)QK	K(1)EMVEEK	LNK(1)APAQFR	LTEHVGGANIWLK(1)R
K(1)ALIAGR	NDDVLETAK(1)ER	ALSPISPYFSIAAGFGNVHGVYK(1)PGNVK	YHIAK(1)VYR	TDKPLLK(1)ASR	ASK(1)YQGVNLYVK
YK(1)PFEPLADHGK	TK(1)MIVLNSPHNPVGK	PGNVK(1)LHPELLK	IK(1)AVEFR	K(1)LAQLPK	ELFGPYGTITSAK(1)VMR
APLPVK(1)R	ALDK(1)VLLYR	DK(1)PVFFVFHGGSGSSK	DGK(1)GYFEDR	DK(1)YADILK	FEEMK(1)ANFTNVYIK
DTCK(1)LSPEQCAYR	EYFDK(1)ALDK	DKPVFFVFHGGSGSSK(1)EEYK	DK(1)TLIIWNLTR	WVDYK(1)EK	HVNGMLLNDK(1)K
GDMVK(1)QWK	AAALVAGFPESTAVK(1)SLNR	EEYK(1)EAISYGVVK	LVK(1)VWELASCR	AK(1)GVGVNIGGSGVSAVR	K(1)VFVGHHISK
HK(1)ATLDVLPCGLVR	AIPVALEK(1)AGITK	DYLMTAVGNPEGEDK(1)PNK	LWNTLGDCK(1)FTITDK	K(1)AQTAGYYYGNPALRPNKPYR	K(1)TGQGNVFIK
IK(1)IPTFITWSPGQHVFLR	DGSIHAGNASQISDGAAAVLLMK(1)R	DYLMTAVGNPEGEDKPNK(1)K	VDAEYGNQGVDFK(1)GAPR	NK(1)AATAELDK	TGQGNVFIK(1)NLDSAIDNK
K(1)TTAAIR	GVSAITEK(1)HPDDIVVTCALR	EGEK(1)TMSQR	VYIGGDK(1)LLPLEK	GVGLQFGPDVTK(1)R	VFVGHHISK(1)K
QTDDESK(1)LPSTKPLAR	LGQK(1)ILGK	IGSNK(0.991)DK(0.009)PVFFVFHGGSGSSK	EK(1)QSFDR	LTAQMDK(1)HGLSDR	QSK(1)FEEMK
AFLSNK(1)TSDAK	LSQVASHFGPGGK(1)K	K(1)DYLMTAVGNPEGEDKPNKK	FLEEAEK(1)R	MK(1)QLLYYGGNYDSYHK	FPLVPGHETVGVVAAVGPK(1)VK
FHPIK(1)NQNLSAVDIYR	QISTLLTELK(1)R	K(1)HQAYVK	GVAFPDK(1)K	QLLYYGGNYDSYHK(1)TR	IK(1)NLSDVDATLLEPASCAAHGLDK
LGEEK(1)FHPIK	SGEEK(1)TITVK	K(0.5)K(0.5)DYLMTAVGNPEGEDKPNKK	IDITIADALK(1)R	GVILYGAPGTGK(1)TLLAK	AK(1)EVSIDDVQR
MMSMHPANNVK(1)AMPALNMLEK	TITVK(1)ADDGIR	K(1)LLPWLDGLLDEDER	LVTGEK(1)STVYR	ILFENPDQNTK(1)K	MIDSMTK(1)ER
SLALLK(1)PVEFPWR	TALTK(1)GGK	K(1)TGVIVGDDVLR	LK(1)LSTRPEK	TK(1)QDGGPVEGLYL	YASNIITTSHLLSQK(1)R
TEEALSK(1)LR	VPMGVLSEQMAK(1)DR	LHPELLK(1)K	EIK(1)LLQHFR	EFFK(1)NYK	DDFVLPIGK(1)AK
ADDAK(1)LKEEAK	WTDPK(1)SGEEK	SLAPAYGIPVVLHTDHCAK(1)K	EELQAK(1)AR	EMNGK(1)EIEGR	GLLK(1)AAIR
AALVVAGYTTK(1)DAK	YTLTK(1)GSTQK	AK(1)ELGYTEPDPR	DAFK(1)SHLK	GPPEDGIPSK(1)TK	TFILGEEVAQYNGAYK(1)VTR
ADHPQDSQAGTEK(1)VMANMSNR	ADTFQEK(1)INLGVGAYR	DIFAAAAEGK(1)ALVYHESTVGAGLPVISTLR	LVWLK(1)TEEGMK	VDEAINALDEAQSHEDYLTK(1)R	IK(1)EFYYR
AK(1)QATTEGTAFDYIDR	EHSVYATK(1)DGR	ELESVPSTADGIK(1)EFMTR	TEEGMK(1)PSK	ILVPVK(1)R	K(1)LTGDFIR
ALAIEGAK(1)YNIK	HFVK(1)EGHNIALCQSFAK	GSDNIISFYTK(1)R	PSK(1)DAFK	VEDVDGLIGK(1)LK	LVK(1)TVEVK
AVGNK(1)ASCEDGDAVVK	ISVAGITSGNVK(1)R	K(1)LTILAR	DK(1)AQHAVVLEK	AGLAQMLK(1)GGVIMDVVNAEQAR	MVDLMYVK(1)HESR
DVSFK(1)NMK	K(1)NLEELGSK	LPEFDGQMSAIK(1)EAAEK	FPLEK(1)MR	AIVQAVTHYK(1)DPK	SK(1)GLVQR
NMK(1)DQDWDLINK	K(1)VYLPTPSWANHAAVFK	LPNAPK(1)LVLLAR	K(1)FDPMIQK	AK(1)AIVQAVTHYK	TYK(1)GSAGGVVTVLSEMGEPIHK
GALLK(1)TDASLTPGAIAR	LAESIYK(1)ITG	TAVETPSLIK(1)SGALSVDEIASYLSSAPGR	IEALLASFPK(1)LADSGTQHTTVEQDNVR	TK(1)GEAGTGDVVEAVK	GMLTGQFK(1)K
GK(1)AALVVAGYTTK	LNEQWLGEVK(1)GMADR	WSEVVAK(1)AK	NK(1)ELEASEER	TKGEAGTGDVVEAVK(1)HMR	ILVPVK(1)R
GSGGFGGSPK(1)PTASR	QISDVMK(1)QK	YVGSVDVGK(1)K	FLSVMQK(1)HGYIGEFEEVDDHR	LVELEK(1)R	VEDVDGLIGK(1)LK
HVFNK(1)FGAFK	HNDK(1)VQGLQK	RPYEDK(1)AAADK	HVAGK(1)LLGFFY	ADSLTPAELAESK(1)K	VENILALSAGGAK(1)CADTLR
LGQVGFTETLAK(1)EGAK	VLGK(1)MSVEEAEDVVEK	VREENPGISFGQVGK(1)MLGEK	LNK(1)CGVINPR	K(1)LIMEDIEHYR	K(1)LAQLPK
MGGK(1)AVGNK	AIDDGVNAVK(1)AITK	VNMTK(1)QETNEFLSK	K(1)YEDLPANAR	LK(1)EEQLR	LAQLPK(1)K
NPLHIDPEFSK(1)VGGFK	AITK(1)DPR	FLEK(1)YLVVGK	IK(1)LDSLK	HALATLADVGTPK(1)VHCIR	SMCTHLAAANEYK(1)LEHLK
PAILGAGAELLEGAK(1)AK	EPDGVVK(1)K	LIHFIQAPENDTQLK(1)LLQATR	YIEK(1)DQAFER	K(1)MGYYDDDGNYHSFR	VDDAQPTGK(1)CGVIITGHNR
PK(1)GATAAYNPPK	K(1)YAEAFEVIPR	LNPHVDLK(1)K	SQK(1)PIFVATHPR	EGISK(1)FAADAVTLK	GLIK(1)APFK
SGGHGFPVDVK(1)LTPETVLK	LEAAIK(1)ELYDSGLR	AHHVPIAIVSNK(1)GVAAVK	GSSNSYAIK(1)K	ILDWYK(1)AAHK	MINIK(1)GSYVGNR
TPSAPAGEEPDLK(1)GK	NAQEMLDFSK(1)GEEER	GVAAVK(1)TALER	K(1)AQCPIIER	ILEIIPGK(1)VSTEVDAR	SSLPEDQLIEK(1)IR
VHTYGAYK(1)CAR	NK(1)IVINHLQK	ALHPDPATFTAQENHWIDK(1)YR	ALNTK(1)NLK	K(1)ILEIIPGK	VNEILGDHNVDK(1)QMTDSR
FEDVK(1)AVNDALR	SQTELSK(1)ALR	FAPQAK(1)LAASENR	AEK(1)TADGYK	YK(1)PQDATTNPSLILAASK	K(1)FHPISNGANLAR
RAEAYVK(1)EYR	VVK(1)GMVLGR	FPFSLYEK(0.999)QAPEGPIK(0.001)PQTLIEK	EGIAEK(1)MFR	GPVLFK(1)GDHVEILGK	TVEITK(1)HK
FK(1)HYIEGGDTGNREENINALIR	DENGVEDDK(1)PR	KPVLYVGQGLLANPEGPK(1)LLK	K(1)EAGQDFVQDAAMAK	PAHDPVASIGK(1)VLGDR	RDDLPK(1)GEEAAYR
GINK(1)IAPQPR	EAK(1)DHGEGGNIVGAALK	LLK(1)ELADK	GLWYK(1)GQSSGDVQELIR	NK(1)ILAIGR	EAGIPK(1)K
GYGK(1)VNK	ETLNLVAK(1)EGGK	LSDLTAHMK(1)DR	LFNEPK(1)LTQAK	DK(1)IPMGR	LAK(1)AAAVAPR
K(1)ILQLLR	LMQAK(1)GNEADMK	SMGVAADK(1)LVNPAEMEEK	LQK(1)TLQAR	GK(1)LSHLEMFR	K(1)ITNFDDGR
K(1)SQEQAR	MPGPK(1)DENGVEDDKPR	VSERPEWFAQINDWK(1)AR	TVEQLAAVEGLDAHK(1)R	GFFQHGASK(1)K	K(1)FWPSVTR
IK(1)EMLSQQIQEEGLR	VVQAALDAAAK(1)GR	DTDIEIDPK(1)QHEWVNYFR	VDK(1)ILGPGNQFVTAAK	VVLLLK(1)EEHQK	K(1)QIDVSGK
K(1)AAEMLNSIK	ALNHPSWK(1)LLPPTER	ITLLAEGCHGSLTK(1)QVIK	MYVYDPK(1)R	AIAEIK(1)K	VVGVSK(1)DR
K(1)GVELSR	AVHVNLGTK(1)L	TAIEK(1)LDGR	AETDK(1)TNGTAHFLEHLAFK	K(1)HALDNSMSVYR	AAIEK(1)VELAIQK
K(1)ISAIISR	EAVANTSK(1)VGDPFADDTFQGPQVTK	AASIVAK(1)TDVK	GQVVK(1)IIR	SIK(1)PYLQR	VELAIQK(1)LGK
LSDEK(1)LLYTDLVR	VGDPFADDTFQGPQVTK(1)AQYDR	AATIVSTDSK(1)STLWALDR	HLGILK(1)GVAVAR	GGK(1)IGLFGGAGVGK	ESK(1)YAVSISK
YDK(1)NDDHHLLR	EVMK(1)LAAGTLK	AESSFSSASPQLK(1)VGTK	IK(1)NLLHSDDTEVMLNALER	GISELGIYPAVDPLDSK(1)SR	YAVSISK(1)K
PFHLK(1)TADASNEK	LAAGTLK(1)NITLETGGK	DDK(1)TSAFR	CAFTEDVMK(1)R	LVDLK(1)DTIR	LAEQPK(1)PVVQFLEAK
VQELAAPGRPK(1)TK	FVALFK(1)EAVANTSK	RAEYEQIQPK(1)PAAS	K(1)FEFTPEGISK	K(1)AAYWIAFGPHGPR	PAPMTVK(1)ESK
AK(1)GYTQMIDDLER	K(1)ALNHPSWK	SK(1)IADALDAIK	K(1)LSEAVLEK	MK(1)VDWHQMTLQEK	PVILGPVSFLTLAK(1)ADR
DTCGIEAIDIAK(1)R	SEGATLVAGGEPFK(1)NVGDGK	TVVDALVEK(1)PIPAK	NEYLNSK(1)PGR	VDWHQMTLQEK(1)K	SDAK(1)LLK
EGNVLK(1)NAPHTQR	VAGSALVTHPGVDK(1)VAFTGSTLTGR	TVVDALVEKPIPAK(1)GIK	EALQLLEYK(1)ER	NVIIK(1)WR	TNDPK(1)VK
FK(1)DTCGIEAIDIAK	VPFGGVK(1)QSGIGR	APLFTNPK(1)GR	GLK(1)YVHSAGVVHR	DYIHILDLADGHLK(1)ALNYLR	VPSEQEIK(1)DR
GLTHATK(1)ITLLNANYILSR	YYAGYADK(1)VHGQTISTTPAK	EGSFQGAYPEDVK(1)K	MLVFDPK(1)K	WTK(1)NNPQGYR	WFDSNYHYVK(1)PTLQDNQTFK
HAGK(1)GEVELSEEIGIK	QAFFISLGPDK(1)AK	K(1)LGHVVFGSK	EGK(1)TDYYAR	STAK(1)EFAR	FK(1)NELER
K(1)DLTVTPPSADINLPR	AVGIWECK(1)GCNK	LAK(1)SLGLPSSATGHEIVQK	LITQAK(1)NK	YLQVVK(1)R	LLGVK(1)TADGK
K(1)EIAAVESGEQPR	K(1)AVGIWECK	SLGLPSSATGHEIVQK(1)INEAK	NK(1)YNAPK	NIVLSGGSTLYK(1)DFGR	STVVK(1)AISEVQTVR
K(0.12)PGK(0.88)AYVVSHLCHPQTIAVMQSR	K(1)MEVSQHAR	MDHTAAAK(1)DFR	YNAPK(1)YR	SYCHTK(1)AEYDEIGPSIVR	AALLNDYFAHEK(1)YNGTLLVR
PFLPSHPASEYLQSK(1)R	K(1)VGITGK	AYTTATK(1)DSR	VFASAYSHELK(1)R	VK(1)EEYCYVCPDIVK	SGSVFEK(1)R
QVLPADILSK(1)K	YICTFCGK(1)NTVK	AAPLPYPQGK(1)AGSK	EAILEK(1)R	K(1)SEALTK	VK(1)LTDEEIK
SLLQVFAK(1)HAGK	DK(1)ESIVHQHAR	AVESAVK(1)I	LFNTMAK(1)TEAIEK	K(1)EFIIENDEVESTK	HPDFVEGVK(1)AR
SSVHGGLGETDMLK(1)LLETYR	NYEVK(1)SAR	EGYTDK(1)YEESR	TEAIEK(1)ELK	EAFEK(1)AQQENEK	DAMFK(1)GEHINFTEDR
TGNLDLADLK(1)AK	AFYK(1)GITPR	FVK(1)WPEYVR	DFVEK(1)HQEYANR	FANSENANLFK(1)EAFEK	K(1)WFLETAK
VSSSK(1)VGISLDETVGR	EDLMGEK(1)ER	HWGGGIMGAK(1)AVAR	SDSTVGQTK(1)QFGK	HVITFK(1)NPK	LAK(1)EANVEELR
VVSIK(1)CDTK	AFPLVTEEK(1)GSAR	K(1)AAPLPYPQGK	TVDEQYEK(1)NSEYR	HLVSASQDGK(1)LIIWDAYTTNK	LIPSDFIMAAESHNPVEGGK(1)HQR
AAADAHMSALAK(1)K	MEK(1)GPLYFQK	KAPK(1)NPLIEK	K(1)ELETTFLEDTR	AAK(1)GLQDK	ACEK(1)MDGFGYR
GSCSAGHGILK(1)AVR	AEISEEK(1)K	NPLIEK(1)R	VSMK(1)EVEDQMR	GLQDK(1)YAQYYVK	FNDEGK(1)K
IYSILLGGAVPK(1)HLIGK	IAK(1)LVDVSGK	K(1)AVESAVK	K(1)LWGETLR	EQGVTGYPTIK(1)FFPK	IK(1)TTVVR
K(1)HNPAILFDSVTQDATR	LVDVSGK(1)GTK	K(1)MGVPYAIVK	TVNDK(1)PVDQYLR	HPDFVEGVK(1)AR	GTFNLAK(1)TR
LGNK(1)IYSILLGGAVPK	GIAWDSDK(1)QLIK	KPYHVK(1)YGLNHVVGLVENK	VGFTVEK(1)GSPAR	K(1)WSISETFQR	IDK(1)WFLYK
TNVGVK(1)YTR	NDDELGMK(1)NALR	YGLNHVVGLVENK(1)K	DYSK(1)VDR	NCQSVTQTPAHGETFK(1)IGER	TFEESFQK(1)AIR
AALGDRDENDNFFK(1)CIQK	SMDTDQLK(1)GK	K(1)TAAVLALTEVR	IIVDTYGGWGAHGGGAFSGK(1)DYSK	WIQGGK(1)R	WDLSK(1)FQHVNR
AHELLTDPVK(1)R	TAALPAFSK(1)LSR	LGTVVHK(1)K	K(1)IIVDTYGGWGAHGGGAFSGK	VILK(1)ETDEFIAR	IK(1)LDSLK
AQDHYAVLGLSK(1)YR	YVK(1)SMDTDQLK	LLNK(1)YRPETK	PGVIVK(1)ELDLAK	HSLPPGFVLK(1)TK	K(1)EAGQDFVQDAAMAK
ATPEQIK(1)R	ELVESIK(1)DAIR	LLSTIK(1)EGYTDKYEESR	LTK(1)HEATLK	AVTK(1)YSSSAK	IDQTLK(1)K
DAAAVK(1)GVWTEEVK	APDHDAYDAK(1)K	NFGIGQDIQPK(1)R	QLEELK(1)TELSQLR	VLK(1)QVHPDTGISTR	FK(1)VEYNPNFNDEGVK
GVWTEEVK(1)R	FGSHYLK(1)R	SEDQSEFSK(1)LLSTIK	EK(1)VAEFR	HAVSEGTK(1)AVTK	GLINDPDIDNSFK(1)INK
DWK(1)AQDHYAVLGLSK	HDATYYPK(1)FK	DVLSIK(1)AK	AHSSMVGVDLPQK(1)ASGFLVK	K(1)ETYSSYIYK	VPPEGK(1)AGLK
EAEEAAK(1)AER	IDGK(1)QFK	NYPYTLK(1)TGTVVSVGR	AVVLMSHLGRPDGK(1)K	K(1)STISSR	YK(1)DELLIVMR
ILK(1)GSVK	PAIEK(1)MR	VTTYLVSDPK(1)NSLR	LAITDVDLK(1)DK	LAAYNK(1)K	EK(1)YGTDYYILDK
IQAQQNVK(1)K	TEDSVDGDEALLGEGK(1)ER	FQEGLK(1)K	STALK(1)ILSGK	LILPGELAK(1)HAVSEGTK	DTIQK(1)LYK
K(1)AALGDRDENDNFFK	FKDEHPFEK(1)R	ANEINK(1)EVYDFLASATAK	AAPAQK(1)FK	VATEASK(1)LAAYNK	LYK(1)VFMEK
LTTAGK(1)DAAAVK	IK(1)LSPEK	APK(1)VIGVK	K(1)YVEFGTTGK	SSK(1)AGLAFPVGR	DTTQEDADEVK(1)AAEHGLNFIK
RLEK(1)EAEAK	IPVICEK(1)VEK	CQGK(1)TTTDHISMAGPWLK	SVQNIK(1)PQVDR	EAVTFLVK(1)VK	LITK(1)QTGAAGR
LTVQAQK(1)DGESGQR	VEK(1)SDIATIDK	TTTDHISMAGPWLK(1)YR	EGK(1)LLVPAINVNDSVTK	LYK(1)DDVLK	QK(1)EVFSWR
AMHGK(1)SAQFR	SDIATIDK(1)K	DALDHGLK(1)SK	LLVPAINVNDSVTK(1)SK	QFSK(1)QVGDYVER	SVQFSK(1)VVK
DSAAQK(1)AAVDEYFK	AIMAK(1)LGVR	SK(1)SLFTITPGSEQIR	ESLIDGIK(1)R	STK(1)TQALILVPTR	FTTVHK(1)EGK
EGMK(1)VLDVGCGVGGPAR	AK(1)ADHILISGHDGGTGASR	DATNIPILIK(1)CQGK	K(1)PVGVYVLPK	AEFAK(1)LNSK	DTMFK(1)YLR
FCGAMETIGLFPK(1)GTQK	ALPHFVK(1)VLPTDYK	DGK(1)TFDIK	YVEFGTTGK(1)K	LNSK(1)NTLDVWLQHDGK	IIYGGSVSEK(1)NCR
HEHYLAHQMGIK(1)EGMK	VLPTDYK(1)R	DIILK(1)VAGLLTVK	SK(1)FDNLYGCR	AVK(1)QVFGVEPDMTR	ADEEFAIEK(1)SK
HWDNK(1)PAEDETEETR	DK(1)HVVVIGGGDTGNDCIGTSVR	DKDGK(1)EFK	VAVVAGYGDVGK(1)GCADALR	VIGK(1)FSIR	QEALEK(1)AR
LSFVK(1)GDFMQMK	DLK(1)VPGR	EFK(1)LKPPTGEGLPAK	AALK(1)QPLLPEDEWQR	YFHK(1)TNQQFWK	DGK(1)LQASSLSAIAAAQK
TADSLAIAGDCLVAGGEK(1)K	ELLK(1)LPAIK	EAVEANK(1)WPEELK	ENK(1)FTSEELQK	GDK(1)VQLK	VPELTEK(1)LK
AYMTGK(1)HEGHPDEIR	LPAIK(1)ESLDEQR	LK(1)PPTGEGLPAK	LPATGK(1)VR	GEFTQPK(1)GPSGPVK	FAK(1)WENGK
CSGVCQLAVDK(1)MWR	FFIK(1)NFAR	LKPPTGEGLPAK(1)GYDPGR	EYGDEAAVK(1)AAGK	DAILNLK(1)ER	WK(1)EHDATELVK
HAGDVTPK(1)ASWADFWR	IIDDSELK(1)YTVSHR	FK(1)EAVEANKWPEELK	GK(1)DYVVEDGDILLIK	TK(1)NLELADMIR	EHDATELVK(1)K
K(1)TLEQLSGEEYESDTLVQNSPMIQAEK	ILQEEAAK(1)AEAAK	FNPLTDTLK(1)DK	IK(1)DIEFVEK	KDVQEFLTDK(1)K	GFFQHGASK(1)K
TLEQLSGEEYESDTLVQNSPMIQAEK(1)K	LDNK(1)LIAESELALEK	GHLDNISNNMLIGAVNAENGEANK(1)VK	K(1)LREEEATVAK	TLTTVQGLPK(1)K	ELNLK(1)PVAK
QALAEIDNAK(1)FSWYHVR	LSEDELK(1)YQSAR	VK(1)NAFTGEYDAVPATAR	PGNNLK(1)SGIVGLANVGK	YQYHPHGDK(1)SQPLR	TYEK(1)AQAAQK
QSVLQK(1)HAGDVTPK	NDK(1)SYEAYAK	GNYINYK(1)K	IAYVK(1)SLK	K(1)PTSVTSESNVR	K(1)LFNLLNER
SSPGK(1)IPSSADTAIK	NISQAHK(1)DWTVR	K(1)MSENLEIVR	SEIGQLTLDHVLK(1)ER	K(1)NHGATHFIVGR	FSPDGFK(1)R
VGAIIAQCVFGPLVHK(1)GAK	NTK(1)SLLDSNLADGAYISAK	GVSYLK(1)LRPDR	AQLPAAEPGNK(1)SQQTR	STCANCGYPSAK(1)VR	K(1)VPTALADHVEK
YTFDVAHDIVK(1)ADEDVR	SLLDSNLADGAYISAK(1)DK	IHETNLK(1)K	GISAPILMEAPK(1)R	ASPGPHK(1)LR	SPHQVGK(1)EIAK
VEAHK(1)AAIDAAR	SAIK(1)QIASGR	K(1)QGMLPLTFAEPADYDK	LPSSLDQGVPQYK(1)R	IQAEEAEYK(1)LCK	K(1)LSQLVK
AFK(1)NHITSLEQK	SALILDK(1)TR	K(1)VEMSNVEK	VAEMESEAAK(1)LR	LIYDTK(1)GR	QK(1)ITDEIAK
NHITSLEQK(1)LPNLK	VDYGHSEVK(1)THMGK	VEMSNVEK(1)GNYINYK	VTILLDK(1)FTGQPK	LSAPSHWLLDK(1)MSGTYAPK	AFATVLDK(1)K
HASLYIK(1)PDDYK	VK(1)GINTVR	LQVLQGFQAWDGK(1)DATNIPILIK	EALTEAK(1)QAK	MSGTYAPK(1)ASPGPHK	PLLGLDGYNK(1)K
HASLYIKPDDYK(1)IVGK	AHTGK(1)LATLR	PLTYAEK(1)ILYSHLDNPHEQDIER	IITITHVDTSTGVLSDIK(1)R	VQLGK(1)GGIPFLVTHDAR	TK(1)QDYASILR
K(1)ESGLNPAEPGAK	ISTGK(1)AGK	MYDYLK(1)ATK	GDIEQALK(1)DGFLATDR	YPDPAIK(1)VNDTVK	TTLLGK(1)TK
K(0.001)ESGLNPAEPGAK(0.999)AHPGHVSNILHASVNEGDTIK	LVSSTLSDNVEK(1)NLAR	SYQK(1)ELR	K(1)FLDGLYVSER	TNIPAFK(1)LK	TEKPIAELAVK(1)GVK
K(1)VSFIHGAR	QDDGSDK(1)QVFR	VHPK(1)DGK	LPIPENVK(1)VHIR	GMPYK(1)VYNGK	AAK(1)DVQVETVTGVLR
STFFTSHPTEEDK(1)EGDDYQFR	VVNTEK(1)FFK	GSAQSIATLTK(1)EGK	LVK(1)DLSHIAVTFGRPEK	SREDFIK(1)R	EVAPVLNEHK(1)VQIWVR
VK(1)LELFGTGGVPH	NQLAVK(1)LR	PLLK(1)SER	VVGAGADK(1)AAR	ELLTLDEKDPK(1)R	FVAK(1)PDQLIK
K(1)HFRPGEFYTGK	EDTK(1)ELVHK	DAVPQLIVDVFGLPDK(1)SQLR	FSPASEHLAVASWDK(1)K	LDSQK(1)HIDFALTSPYGGGRPGR	GK(1)SGLLALNK
K(1)AVYITDHAPSVLQTHSWR	ELVHK(1)VGNR	GEDAIK(1)FAR	TIK(1)YWDLR	MK(1)LDYVLALR	SGLLALNK(1)TWAEAR
K(1)YWGGSMEAR	SAK(1)FQDEAVTSIR	K(1)SAQIPTDMR	LLSTISGGHK(1)R	VQLTLSK(1)IR	LDQTAEFECGTK(1)WAIAR
SSGFSK(1)MAVEEGYATK	ILDQLK(1)ER	LAK(1)VTNLLTSNHMQER	AK(1)QLLALK	K(1)VTFTGSTR	SAK(1)SILEADGK
VVFNSK(1)DELAGLITHTGASGNNFVACT	K(1)ILDQLK	PAPMFGFEDNLLHK(1)LAK	YIK(1)DQHSAYLR	ALCTGEK(1)GFGYK	SILEADGK(1)AILNYHLTR
EK(1)YHFSVEESMR	LILLAK(1)GK	QYPTK(1)NFSYTDVHVDGTER	K(1)LSDVVNVVPVIAK	GFGYK(1)GSSFHR	EHFAIDPLIGK(1)R
GIPMPLVK(1)QITK	EYLHYVPK(1)YNR	AISK(1)TIFIAR	IK(1)EEFAFHNLK	ADGFAEVFPEHK(1)YQVVEMLQQR	MIIDEAK(1)R
HVALK(1)VVR	HK(1)NLAAHVSPAFR	DGK(1)AISK	FRPVVVSGPSGTGK(1)STLLK	ETCK(1)MLALSTK	VAK(1)TSLGSK
IVQAK(1)PSHPGR	K(1)CPFTGLVSIR	EAGFEDK(1)MIGFK	AK(1)GIINATGPFTDSIR	MLALSTK(1)VYDSER	DPLNLQNK(1)HSFK
LLNK(1)IVQAK	PLSK(1)TVR	GTK(1)LIYR	LVK(1)EALR	MK(1)AYIQYR	HSFK(1)YAGYANTK
AYDVTEFLPEHPGGQK(1)IILK	TAIEGSYIDK(1)K	LWGSDVWTDTEAGQGK(1)EIK	SK(1)AIDAFPMLR	NLDPIDK(1)VTILTLR	GVADK(1)TAK
ENHNAFHK(1)IWFR	TPK(1)TAIEGSYIDK	SEFTEK(1)NK	STK(1)LVHGGVR	YTPFDPVSK(1)R	IYK(1)GVADK
HSSK(1)DSCWVIVHGK	VVSTK(1)MHR	AFVLSFADK(1)INQLK	VK(1)SSEALVR	QAADVVASLK(1)GDIAMK	NAEELSSYQK(1)K
LTGAEVAK(1)HSSK	WYK(1)DVGLGFR	LNDLDGAQK(1)DLGTCQK	DLLGLTEMK(1)R	YMADTCYYTTGCK(1)R	THAVLVGLK(1)R
SK(1)HLGEVDMATVEQEEK	YVAFDDDSQGGWGAAK(1)GDK	ADLPAWLPNHQPSHVDPVVESTVK(1)YVR	EFVK(1)ESDTIQLYK	YVCAK(1)GAPK	IIDK(1)QFK
AAFDK(1)PGSAFETGFVVGGDK	ALDLSQAK(1)R	ADLSNK(1)HFK	FDLGALLNLHGESTTDDK(1)GHK	SISTSLQCGK(1)CGQR	K(1)SWAAGDACQR
EEIAGLK(1)AAFDK	FATELK(1)K	ASNPPGPCCATGFK(1)HEGNPVGEIK	DVGK(1)TLVNR	LSEIIGK(1)EIGGK	DK(1)IPMGR
FVAIK(1)ADDR	K(1)HQQANEAFQK	FAK(1)EQAFCQAINWFR	EFK(1)EQVLESV	FK(1)AHHTVLATGGYGR	AAGIK(1)YR
GK(1)EGIVVVK	TK(1)SEFLANMSHEIR	HESEETLK(1)K	EIEK(1)ATQGIYPLQNVHIR	YAPTAK(1)DLASR	AK(1)DTSVEGLTK
YHDK(1)EVFGVIR	VDNVEGK(1)WK	NVNGVDTYIVYPQDK(1)STEK	K(1)DEYSVK	GALLYGPPGTGK(1)TLCAR	EAAMATYSK(1)AIHF
FSNPEDQAK(1)LLR	DSTNQLTGYQTLAK(1)K	VAGVGYCFGAK(1)YVCR	LFAIAFTK(1)R	SK(1)YVINVK	SLLNNSHLYHQILHDTK(1)K
K(1)EQELEYWK	K(1)TADLIR	EK(1)SQDIGFHK	NANDSLK(1)GR	VIGSELVQK(1)YVGEGAR	GFGASGASAEQK(1)R
LQEQAAK(1)MR	FTDK(1)TSEEWR	K(1)YGMNICR	NCLTNFHGLDFTTDK(1)LR	EK(1)PMAVR	IVYLAEK(1)GGLFNGDTGEK
MK(1)ADLGNR	DLSK(1)VILIDTK	TYGK(1)GSR	TSGLK(1)NANDSLK	GNTIITNDGNTMLK(1)DMSVMHPAAR	K(1)LFLEENLK
YPIALLTLAK(1)R	VILIDTK(1)EEHAR	EGLGVGWPAQATDMDK(1)LK	AK(1)GVPEDR	ILAIK(1)DIER	YAGEK(1)LVK
AK(1)LAESENTIAK	WLGDSK(1)DK	LK(1)ALHEELK	IGK(1)ILIQR	YVK(1)ITGIK	YVEGLK(1)ER
ALEETVSK(1)LEK	YK(1)DGEYIK	GDIPSFK(1)LFESDK	EAGAHGK(1)DAWGIFR	DVIMK(1)EFR	AEFAK(1)LNSK
DALDESEK(1)QVR	GGASGNK(1)LK	GHALVIPK(1)FHGEK	VNEILGDHNVDK(1)QMTDSR	K(1)GVAINFVTADDVR	AVK(1)QVFGVEPDMTR
EALASK(1)ESELR	GSAITGPVGK(1)EAAELWPR	IIK(1)GDIPSFK	SSLPEDQLIEK(1)IR	K(1)QELTLEGIK	NVLLLPMGSSTDAAHSINEK(1)LDK
EK(1)IAADLSR	K(1)VMPAVVVR	K(1)LAQAADAK	VAGLK(1)GIQK	QFYIAVEK(1)EEWK	TVIPAK(1)VIGK
EK(1)QEEVETLK	LPAAGVGDMVMATVK(1)K	SSAACIFCK(1)IIK	YFAK(1)FTPLYQR	VDWLTDK(1)LTAR	VIGK(1)FSIR
ELNVEK(1)K	NLYIISVK(1)GIGAR	KDFESK(1)HADIDTK	K(1)LYDVDTVK	LDPNVK(1)GCQALILAPTR	YPSLSLHGIEGAYSAPGAK(1)TVIPAK
ELQEK(1)LEEVAK	K(1)EEIPRPFPR	HADIDTK(1)NLYVIK	QIK(1)LALK	K(1)LTIGQK	DPK(1)QPDVLK
FK(1)DLTELR	AVAVVVDPIQSVK(1)GK	DQEK(1)EGGAPGEFAPNFR	MLAEEFGTASNIK(1)SR	LTIGQK(1)IK	QPDVLK(1)FR
IK(1)ELNVEK	GK(1)VVIDAFR	EGVLVAK(1)K	DWEFQK(1)YGR	EEFLNPIK(1)QDVK	REDEFSPLK(1)NAR
LK(1)AEENLTVAQSDLR	HVWTEALQMK(1)DFHEEGEHNVER	EWLHLPAEVVPATHIK(1)QQR	DPK(1)TGEIFR	IPDGK(1)PENQFAFSGECK	ADYHLFK(1)K
LQDQVTQQK(1)DNDQQK	MK(1)QLVSLAEGYEK	NLYVIK(1)ALQSLNSR	NK(1)TGAPLVVR	IPDGKPENQFAFSGECK(1)NK	TVGK(1)SIPGDK
LQPELK(1)SLR	QLVSLAEGYEK(1)R	K(1)IHEYLFR	VDDSSASIGK(1)R	IYK(1)IPDGKPENQFAFSGECK	WSYSFK(1)DK
MHSDLK(1)EDYENLK	QMIDK(1)EASVAR	FYQEVK(1)NSGAAR	VEQLYAVK(1)EFR	K(1)IGQANTLEHR	AVNLLK(1)AHGK
QK(1)TEEIEK	VK(1)EETTLTK	K(1)SPVLLR	EK(1)GWEVPQLK	HNLPPK(1)SFGATVR	NYGLDLTK(1)GR
QLGDK(1)EAAIDR	YVGK(1)VDPK	TIANLSGHIK(1)NVR	LIYSGK(1)ILQDDK	K(1)VAFVYR	SVHDSLCAVK(1)R
STK(1)EACDAVADLK	AFLIEEQK(1)IVK	ACADK(1)LSDEVK	LTFK(1)DLK	ALNEQK(1)TEIR	VETLGK(1)DSLVNIAK
TAEEDK(1)EELER	CAGCVK(1)DR	AK(1)ELAYSEAFYK	K(1)TTDIDEWDQK	NVIIGQYGK(1)SLDGSK	YPVK(1)AVNLLK
TLEGK(1)HEELR	IIK(1)TPGGELR	ALFPLGFHCTGMPIK(1)ACADK	IGIMPGFIHK(1)R	HHIDNVQITFK(1)EPFGTEGR	SSALTEYYK(1)R
TLK(1)STISER	VLK(1)ESQEK	DTLIAIEK(1)K	VIFQGFTGK(1)QGTFHAEQAIAYGTK	IDHYLGK(1)EMVK	AIADLGK(1)K
TLNQK(1)IR	TILADTK(1)YAR	DVTQLAK(1)AK	ITDILK(1)TQNK	IIVEK(1)PFGK	LYK(1)DDVLK
FYK(1)QVGAQAMEEWMK	DLILNDYGK(1)K	EAFDGLNLSINDK(1)ELNAK	MGHAGAIVSGGK(1)GGADSK	IIVEKPFGK(1)DLQSSR	VK(1)EYIEDPR
GK(1)GYGFK	DSVWSLVDNSTK(1)ER	EWAPQIAEIVK(1)GK	QGTFHAEQAIAYGTK(1)VVGGTNPK	SPDTELNK(1)GENR	LVGAGK(1)LK
VLEVK(1)GR	AGVSK(1)VVPGVHDR	EWVEEISK(1)DETLR	VVGGTNPK(1)K	GK(1)SALNAAQR	QFDSVDEAADVEPPTK(1)K
YLAAK(1)VLEVK	AIVSSK(1)EAGIIIGK	GEPVSAAK(1)DK	LLGQAK(1)DSR	FYHK(1)VFEDEIGR	VVYLK(1)ELDER
K(1)TVSLGDDEDEAR	EAGIIIGK(1)SGK	GTGVVTSVPSDSPDDYATLADLAK(0.909)K(0.091)PDYYGIQK	GVAMNPVDHPHGGGNHQHIGK(1)ASTISR	SAK(1)LISSR	K(1)IAAIISR
PFVSK(1)EHAIK	DETGVK(1)AGVSK	K(1)PDYYGIQK	LNK(1)APAQFR	SLNQIK(1)FNR	AVEDK(1)NIGPLVK
WQTK(1)GVSAVHEK	SGK(1)NVADLR	INSPK(1)DVTQLAK	TDKPLLK(1)ASR	VWDFPTAVK(1)R	DDWK(1)IIR
ELEGK(1)VK	GGSK(1)ITEIR	INYGIFK(1)VK	TSGNYVTVIGHNPEEGK(1)TR	TYFITASK(1)DK	LNDDINEEWINDK(1)SR
VATK(1)YNSTQQLLEK	IK(1)HIQDASGVR	K(0.995)FGQNFEGYK(0.004)EDDEEEEK(0.001)APAAPTQEVK	K(1)LAQLPK	GLPLYMSTK(1)NTILK	TNSPLVHK(1)AR
K(1)ELGEANAR	ISIAK(1)APHDETGER	K(1)LTIYAAK	SALK(1)EIAQAK	YGVGVK(1)CATITPDEAR	IMK(1)AQALR
IEANK(1)EALAR	MVAQK(1)EMLPQSTER	MSK(1)STGNFLTLK	WVDYK(1)EK	VEEFK(1)LK	LK(1)HFDVSR
TALNHFADK(1)IEANK	AEIEAVIPIK(1)R	TK(1)GEGVGPQEYTAMK	K(1)EGYVQNLSLGLYR	VK(1)NPVVELDGDEMTR	K(1)DYLLPQNVVANADLAR
YQALAK(1)ER	DFGEGPK(1)VHK	WQK(1)DTLNHVVNTLNTYTNETK	AQTAGYYYGNPALRPNK(1)PYR	K(1)FGNEEIR	LDVVQQVHTGMAK(1)NK
ISMK(1)EVDDQMLSIHTK	K(1)VASLEK	YQAQWK(1)ENK	K(1)AQTAGYYYGNPALRPNKPYR	LEDELK(1)HEK	LNPYAAAFSK(1)EK
K(1)LAVNMVPFPR	VASLEK(1)VCSELIDR	GK(1)SPEEDEALADELR	GK(1)GQGTFIAWDTPK	IDQTLK(1)K	MFAPTK(1)VWR
IGQVQK(1)LFGQR	SFQKPEK(1)DFGEGPK	SIFPAGTVSGAPK(1)VR	HHADILLESVEK(1)IIK	SPK(1)PDFPYPK	NK(1)QVMLR
ILETHAHADHLTAASYLQK(1)R	SK(1)SLQVK	NVTK(1)GYSSVQVK	LAK(1)QYPEHLQNLR	K(1)ISAVSTYFETFPYR	QPYAVSEK(1)AGEQTSAESWGTGR
K(1)EPVPSLSVHEHR	SLQVK(1)GPVR	GLFNAASIIK(1)R	GVGLQFGPDVTK(1)R	NSIPGDK(1)SALTPCGIR	GK(1)TLYFSHGFSPVFK
K(1)VLGLPDHVK	TPNGEGSK(1)TWDK	HLAAAEAFGADISNVK(1)R	DHPGIK(1)SYR	PK(1)CLVAGTSAYCR	K(1)DGASWK
LLHLPLK(1)LK	TWDK(1)YEMR	EIEENGLPVDPSLVHEGWNNK(1)TGR	QQEEIAHIK(1)K	YYAAK(1)VINK	YEK(1)EMQDIR
YGIPEQEYK(1)DVFDK	PVVAGPPQGHGPSTFEK(1)MK	VPEGK(1)EVDGVR	DKFPEK(1)SQDYQYWR	FLDQFK(1)IER	QSGSTYSLVAVVPK(1)DK
AFYHLK(1)K	AK(1)HPQLEYEAR	IGALTAIK(1)AR	LTAQMDK(1)HGLSDR	SATQLLNPK(1)AESR	DNLVDYIK(1)TNYTADR
AYSSIEK(1)LQK	DIKPDNFLMGIGK(1)R	TQGSLLEQTNGK(1)NPLK	LLDK(1)IAK	VITDGYEIAK(1)NEALK	ENTVYYAK(1)SFNNDVPK
LQK(1)GTAIFTQPAGVIK	DK(1)EAEEQQR	TSPNFK(1)GTSGR	QLLYYGGNYDSYHK(1)TR	FLANK(1)CSIASR	ETAQAINGMK(1)LQR
KVEGLFQHDLVSIDGDK(1)ATFK	ENK(1)NLTGTAR	VEKEDEEDIVDYGYGTVSK(1)GTSSPYLPFGAGR	GVILYGAPGTGK(1)TLLAK	LISHAGSLTNLSK(1)YPASTVQILGAEK	GLDTGNLVVK(1)HIQVNQAPK
VLLAEFK(1)YAGEPK	FDDK(1)PDYSYLR	AFADALDAVPLALAENSGLSPIETLASIK(1)SR	EFFK(1)NYK	VK(1)FSVQR	HIQVNQAPK(1)GR
YSAK(1)LEELR	NAAMIVDANK(1)K	EDTSNLLK(1)VAK	EIFADYQPVSAK(1)IALRPIPR	TDK(1)DGRPVYIEK	NAEANADTK(1)GLDTGNLVVK
AAAELGIK(1)R	DEGGYEFK(1)R	EHFAIDPLIGK(1)R	K(1)PEPAEAK	PVYIEK(1)LGK	VSFK(1)NTR
IHEVAPLK(1)DVQK	HK(1)HEMVNFEAAK	FEDLNAEK(1)LGTAGSVR	K(1)VSVQLAR	VLDFK(1)ACLAK	VSK(1)LALQK
VSMRK(1)VNK	LAAK(1)LAEEDQGLR	GSNK(1)MIIDEAK	LK(1)EIFADYQPVSAK	LNPHVDLK(1)K	AAYFEK(1)LK
LGVK(1)TIDLYYCHR	LFGK(1)TVTGGR	MIIDEAK(1)R	ILVPVK(1)R	FLEK(1)YLVVGK	EK(1)ILANR
NLQLVEK(1)LK	LFQNK(1)DPSLR	IVSK(1)SHDQFAK	VEDVDGLIGK(1)LK	FDGVSEGK(1)YTIGLGQTK	GEGVVLMGK(1)NTMVR
TVEAMAQLK(1)AEGK	LIK(1)TAIVDK	SHDQFAK(1)IAIDAVLSVADLER	SLNEVK(1)R	LVQK(1)SYGR	SATK(1)AAYFEK
WFQANPSK(1)R	AMISAYTEAK(1)R	KDVDFELIK(1)VDGK	SPIADAK(1)AIK	LEVGTETLLDK(1)SK	AK(1)AQLSR
AK(1)DQVEK	DWK(1)STQNR	LAILTCPFEPPK(1)PK	TK(1)GEAGTGDVVEAVK	K(1)SVSPQNTGFSQIQAR	K(1)TLLVVASSDK
VEWK(1)CNALNAPSR	SIPFAK(1)HQIPLEAEAR	LAILTCPFEPPK(0.187)PK(0.813)TK	DGEGATK(1)FVTVR	AVIIFVPVPLLQGFHK(1)IQQR	GLCGGIHSGLSK(1)ATR
AGAK(1)VVTGGAR	HK(1)AEDPSTLR	QHGTDAVK(1)SHIVAAK	DVAK(1)QLK	TLK(1)VILDEK	ITNTMK(1)VIASTR
ELGSYALDNYTQVK(1)TVHAR	NK(1)HEFLR	SHIVAAK(1)TVANIVK	QLK(1)DQGLVMAGHR	EVEVGHGK(1)K	TLLVVASSDK(1)GLCGGIHSGLSK
FLALFK(1)QR	NPDLFK(1)YDHFR	TVANIVK(1)TSLGPR	ADSLTPAELAESK(1)K	K(1)AVIIFVPVPLLQGFHK	NIEK(1)ITNTMK
IMGYINEGK(1)K	WVDTTYVDK(1)HK	ALAK(1)IPDIR	K(1)LIMEDIEHYR	VILDEK(1)ER	SIK(1)NIEK
IVK(1)EEIFGPVCTVQK	EANLRPFGGEFQPGLYK(1)SVEQR	VNNDAATNFGCIVSDSHTK(1)R	EIELK(1)VQR	AAASNPK(1)LR	LQVQVPEK(1)GDITEAK
QILQVAAK(1)SNLK	IADIK(1)HK	VQNCVCLPYK(1)ELK	LK(1)EEQLR	AEAPLPK(1)TVK	EIDSIDSK(1)SELAHR
TFETINPHDEK(1)PIVAVHEATEK	NPSQDK(1)INHVR	VQSITILGK(1)ECAVGDEVR	TTFVNTLCGK(1)K	IVGQSIVPGIFK(1)QR	ETAEEFK(1)R
APYK(1)VAPLADLPK	ADSLTPAELAESK(1)K	DYDHLGK(1)GDQLPDK	K(1)MGYYDDDGNYHSFR	LTSK(1)LFADYNEAAAR	LVSSK(1)MPGGFNITAVR
IPK(1)HVPLDAVAPVLCAGITVYK	K(1)LIMEDIEHYR	GDQLPDK(1)TVR	ASDIAAAAK(1)VFK	LVHNVIETAASIPEGQNELK(1)R	QAVIK(1)ETAIENK
IYELMEQGK(1)IAGR	EIELK(1)VQR	EAEASMANLLLDEVTGEK(1)VSK	DAK(1)LYEIGAGTSEIR	IQDK(1)EGIPPDQQR	TLASK(1)YEAYDAATSVQR
PGPDEILVK(1)IR	LK(1)EEQLR	VSK(1)SELK	GGTYYPITVK(1)K	K(1)VYTTPK	TLVAQK(1)LK
VIAIDGGDEK(1)R	TTFVNTLCGK(1)K	FEAFVCK(1)K	IVDGSEFAEFK(1)R	VYTTPK(1)K	VETIPFLHLK(1)K
VK(1)THTTIVSDSELVVEYVR	ANDHASVQISIAK(1)VDENGR	K(1)EIVNAYTELNDPFDQR	EGISK(1)FAADAVTLK	LIFAGK(1)QLEDGR	WSAK(1)EAVFK
DESNESETAK(1)TCFK	IIK(1)ANDHASVQISIAK	HVTGGYETVFHTQTGEEYNVNWK(1)APWR	FDFNEEAMAVEK(1)LR	MQIFVK(1)TLTGK	ANEK(1)ILGLQNAR
TCFK(1)FLDLTSR	GGTYYPITVK(1)K	K(1)TGVECSPPLTNAR	HGYK(1)TIVMGASFR	QYCGK(1)CHLTYVFDESK	K(1)VTFTGSTR
GNFRPPK(1)HLR	IVDGSEFAEFK(1)R	SAAETK(1)SAAEVVGIEPQPEEGIPHK	ILDWYK(1)AAHK	TLSDYNIQK(1)ESTLHLVLR	LNPVEFEK(1)DDDTNHHIDFITAASNLR
HVTNFEDLFK(1)PENR	TADPDLK(1)AR	SEANAVK(1)EAEASMANLLLDEVTGEK	ILEIIPGK(1)VSTEVDAR	VDGDGK(1)IER	NWAMMGLGTGPK(1)GK
K(1)GEACQLMMESTQNLR	AK(1)ANPDAVR	SSGAK(1)LIFYDIR	K(1)ILEIIPGK	YYK(1)VDGDGK	EDVAEAVK(1)SGHLR
LK(0.001)PAYK(0.999)AVIK	ELK(1)PGVTTDYIDEVVHK	ISQHK(1)ANAWLLNTGWVGAGATTGGK	SVQSIFNYYK(1)K	GK(1)NCAVVLSQK	GAIVVK(1)EDVAEAVK
SILQWK(1)IWHNPVHER	GPQYPVSGGTILEVSK(1)TVR	K(1)VQDAISENK	YK(1)PQDATTNPSLILAASK	K(1)HELEIGIVGGPR	GK(1)ILMVLYDGGEHAK
VLGQK(1)SEAEQEK	TPLWTDHPEK(1)LK	LQK(1)YGQAVR	LRPLSQPQFSVQK(1)LR	VADK(1)LIDPSSVSHIFR	K(1)GSWLVNTAR
AFEEK(1)IR	AEGK(1)TLDEQVDATLDR	NK(1)QYADVVK	VPAIVDFVK(1)SGSR	FLQFPTVLEK(1)ALAK	LK(1)PFDCK
DVCDQVLGDK(1)R	ALHIIK(1)LYEENGISR	GELAVK(1)AEEYR	TPLWTDHPEK(1)LK	K(1)SVLLISTDPAHNLSDAFGQK	GLLGK(1)IDIK
GSK(1)FEIQSVLR	EGISK(1)FAADAVTLK	AVASSMETNFLK(1)VVSSAIVDK	NK(1)ILAIGR	HLISESYCK(1)IHQR	IDIK(1)LHPELYR
K(1)LAIVTHPDKNPGDETAHAR	FAADAVTLK(1)DILK	VVSSAIVDK(1)YIGESAR	VTELK(1)TAAGGR	GSDNIISFYTK(1)R	AMVEK(1)DLFGK
LAIVTHPDK(1)NPGDETAHAR	FDFNEEAMAVEK(1)LR	EVIELPLK(1)NPELFHR	DK(1)IPMGR	SSNK(1)IWLR	GK(1)DPDDAFSSIPYEK
VTGK(1)ILAAAWR	FSFDTQASIDK(1)ALHIIK	GVLLYGPPGTGK(1)TLLAR	SLAVEWVK(1)FAR	FFCNLFDNK(1)K	DDLFK(1)INAGIVR
LEEK(1)GGEDWTDEK	HGYK(1)TIVMGASFR	TK(1)IIMATNRPDTLDPALLR	ATIASFGGK(1)LLK	K(1)ISICGEESFGTGSNHIR	GLK(1)GNIEK
LK(0.001)DK(0.999)GTLAK	ILDWYK(1)AAHK	ACNALLLK(1)VNQIGTLTESIQAAK	GFFQHGASK(1)K	IAK(1)ISAAYGVK	ISGFLPK(1)DDGLK
LSVWTETDK(1)GPDVTR	ILEIIPGK(1)VSTEVDAR	VNQIGTLTESIQAAK(1)DSYADNWGVMVSHR	QGQLLPENFEK(1)AAK	ISAAYGVK(1)K	GEYK(1)TINGLK
LVDK(1)LSVWTETDKGPDVTR	K(1)ILEIIPGK	AGAAEK(1)GVPLYAHISDLAGTK	SVTTK(1)ATIASFGGK	K(1)ATGGILLTASHNPGGPNADFGIK	QK(1)LGNFFQTK
MEAAGLSQEEK(1)ELR	K(1)PEYASLIDAAVAK	AIETK(1)ACNALLLK	VVLLLK(1)EEHQK	LYIEK(1)YESDK	EAVK(1)HFGFGPHSHK
VNTLATK(1)LVDK	KPEYASLIDAAVAK(1)GK	AVENVNK(1)TIAPAVIEENLDVK	AIAEIK(1)K	ERDFYFAK(1)LR	DVK(1)EFDWTR
YLGQQAIMDK(1)SEEEAR	K(1)TYINDEALFR	TIAPAVIEENLDVK(1)DQSK	SIK(1)PYLQR	IFGTK(1)EMR	GFGYVEFETVDGLK(1)K
ELEK(1)HMLADNLDQK	LDAANAAGLDIPK(1)K	DQSK(1)VDEFLK	TCPK(1)GLNPAR	VK(1)WNFEK	K(1)ALDLSGATLQGR
HMLADNLDQK(1)LQR	LLVEFGK(1)K	DGDK(1)THWGGK	TQGGSNADNILADAYVK(1)GVR	YLK(1)YLTK	IVEDK(1)LTK
VTNEATLK(1)IESGHR	SVQSIFNYYK(1)K	THWGGK(1)GVLK	IPAWIK(1)R	IFPPGLVEK(1)LGIQHVK	NFESDGK(1)FR
ELHEALK(1)K	YK(1)PQDATTNPSLILAASK	VDEFLK(1)K	GGK(1)IGLFGGAGVGK	EYGVWEPEAVK(1)LQSIK	K(1)LQATLK
K(1)GIDAFR	YKPQDATTNPSLILAASK(0.935)K(0.065)PEYASLIDAAVAK	GVLK(1)AVENVNK	GISELGIYPAVDPLDSK(1)SR	K(1)AQLSNITAAK	MDQAK(1)LAR
VFQK(1)HEVDETK	ETGVLK(1)VGK	IAMDVASSEFYK(1)ADVK	LVDLK(1)DTIR	NLQVHMEPYLWK(1)TRPDGVNVINIGK	EPK(1)TDAFYK
PGLSSGHIPGSK(1)SLPFQELLDPETK	GYDLVFESPK(1)SDK	IEEELGNNAIYAGEK(1)FR	MK(1)VDWHQMTLQEK	TRPDGVNVINIGK(1)TWEK	LTAGGQK(1)EIK
GSELADQTK(1)YR	LK(1)LEPTAR	K(1)YDLDFK	VDWHQMTLQEK(1)K	TWEK(1)ILLAAR	TK(1)HVNDALFNLR
LQCEHPLK(1)R	QLTAWTFK(1)ETGVLK	YDLDFK(1)NPDSDSSK	FIIFK(1)IADNK	LVLK(1)MGMR	YAK(1)NPETR
HDSLK(1)HTHK	RPFLTNIEEK(1)HEVTVR	NPDSDSSK(1)WLTYEQLADLYK	TVLAEASGGK(1)AGK	FQFSSALK(1)R	VCGLIVNK(1)DIER
HTHK(1)HVPDTTQDYFR	SK(1)GFGPSLSPK	LDGSANK(1)SNLGANAILGVSLAIAK	TK(1)FIIFK	DVDVILVAPK(1)GSGR	AINNEQLEGFPK(1)K
AEK(1)TADKPDNSQNLVQGLLMSR	NK(1)ILAIGR	SNLGANAILGVSLAIAK(1)AGAAEK	YAVYDVEYDLGGGEGK(1)R	EK(1)LQEYFK	AMDK(1)IYK
ALMPWLK(1)SDFEAHR	VTELK(1)TAAGGR	MK(1)IAMDVASSEFYK	NVIIK(1)WR	YEK(1)EMQDIR	ANK(1)IVTDEDEK
AGK(1)ITSMEQIYLHSLPVK	IPDQYK(1)GR	WLTYEQLADLYK(1)TLASK	AWNLGTGK(1)GSTVYEMIR	VDVPK(1)DVDVILVAPK	IVTDEDEK(1)AMDK
LKDEVMK(1)IKPVQK	LQLAAAAK(1)DVNILK	PITK(1)IHAR	EK(1)LLVFGDDYASHDGTAIR	GK(1)TLYFSHGFSPVFK	FPEPGFLEGVK(1)TK
PVQK(1)QTR	IDGTLK(1)PR	QGAEVYQK(1)LK	FLDYQK(1)VK	TLYFSHGFSPVFK(1)ELTK	K(1)SAVIVDNMCK
EQEK(1)EWQPVTK	AAK(1)SAGVQR	SGQIK(1)TGAPAR	STAK(1)EFAR	K(1)DGASWK	MVAEVDQK(1)EALASGQFR
EWQPVTK(1)LGR	DEK(1)ETVYNHIK	IASAMTTMSNEK(1)MR	YLQVVK(1)R	K(1)EEIPRPFPR	ALALEK(1)GVPIK
EYQIVDFFLPK(1)LK	ETVYNHIK(1)QLR	AETGESK(1)VFYYK	AK(1)VLEEK	K(1)TVAGGAYTVSTPAAAATR	GGQITK(1)EDVEK
LK(1)DEVMK	GTAK(1)GVYTDR	VFYYK(1)MK	DWVK(1)QVK	K(1)VGITGK	K(1)VVENPLELLL
GTGLVASPAVK(1)R	YVAK(1)IIVDDR	EESK(1)GSEQHVSIIR	HFK(1)SLGK	QTLSEIVK(1)K	YK(1)LSVNDFLVK
GYWGTNLGEPHSLPVK(1)QSAK	AK(1)GMHYEEALTGFK	K(1)VAATAAHEAYK	EK(1)TYDLTGR	AK(1)ALGVK	VLK(1)ETGEK
QSAK(1)CGSVSVR	K(1)HHGDIASYGVVIGHDAR	MK(1)GDYHR	NSDGVTFAVK(1)QFR	ALGVK(1)VTNPK	ADALK(1)AEGNK
TSK(1)EVATAIR	TNIGTVHYAPEK(1)SAIIWK	QK(1)IETELEK	EK(1)ALITAASNMR	FK(1)CVPESWR	AEGNK(1)AFSAK
ADYHLFK(1)K	SFLTSK(1)TK	YLAEFASGNK(1)R	LSVEK(1)QYK	HVPIVK(1)K	HYDAAK(1)MAGLPTAVQVVGR
K(1)GIRPEWEDPQNK	FPVPGDMTVK(1)QAEDK	TEAVFQK(1)ER	IDVEESK(1)R	K(1)HVPIVK	K(1)MGYYDDDGNYHSFR
GIRPEWEDPQNK(1)HGGK	QAEDK(1)CGDQAQLSCCNK	DSNVELYQK(1)AGNK	K(1)FSASYK	VGEMDK(1)EAAQTGEAR	AK(1)DGAGSATLSMAMAGAR
HGGK(1)WSYSFK	DSIHDLDNIK(1)LSSVK	FSLTDELK(1)GHEK	GDK(1)VGSLSGHENR	AVNLLK(1)AHGK	GVYNPK(1)R
WSYSFK(1)DK	PTGLPYLQK(1)LR	GHEK(1)IVTGVDIAPNSGR	HLVSASQDGK(1)LIIWDAYTTNK	IACLDMNLQK(1)ER	IQFGGDEVVK(1)AK
LK(1)EADVVEFSGHTDSAHSGSTR	QTAAWGK(1)SVSELWSETGVHER	GQTQADTQLK(1)TVHQNTINTVR	RK(1)DELADTTLR	ITDAK(1)IACLDMNLQK	SK(1)GVYNPK
TPAQGK(1)EILENIGR	FK(1)GMQDCFR	VLSSYIK(1)GVDTRPEPSAWGER	TLK(1)GHLAK	NYGLDLTK(1)GR	MVTAEQADAAK(1)EGLQGEVIEGR
TVGK(1)SIPGDK	GIDCIEK(1)FK	WSPSEQK(1)FAVGSGAR	NFDDVVLK(1)SGK	SVHDSLCAVK(1)R	TLSIEK(1)AR
K(1)MAVSTTK	K(1)FEFALTGK	NLHTYLSK(1)VLYK	EK(1)VAEVLAR	YPVK(1)AVNLLK	TPTPGK(1)YFGPPK
MAVSTTK(1)K	YLETVVDLK(1)SK	LDAVVK(1)MYK	HPDFVEGVK(1)AR	K(1)PPLHVWQNSWGLSTR	YFGPPK(1)R
AQSDFQK(1)R	SLIAGK(1)AMR	K(1)ISSLPPR	LSYDVK(1)ESDLER	IVAVCNLK(1)PVTMR	ALCTGEK(1)GMGK
CK(1)EINDGIADLR	VYETIDDNEK(1)HFTYVK	ADNVPIEWEQVDVSGVDAGNK(1)HSEELFK	AK(1)GLPPLLR	K(1)IVAVCNLKPVTMR	ITDNK(1)DFK
IK(1)QTPGSGDTR	MATK(1)SEEEK	HSEELFK(1)ESIASLR	NK(1)ELVLQAGAVQK	IIDGK(1)DDIEQYK	GHEDAVYLAK(1)LAEQAER
K(1)IEQDMIELGR	AGVEGYVAAIK(1)K	ANIMK(1)LADGLFR	AVTK(1)YSSSAK	NWAMMGLGTGPK(1)GK	HLIPSAQSGESK(1)VFYHK
REGQLAAAQNALLDSSTGK(1)EDQASR	IAFFVDTYSSK(1)AAPHYNAALR	AVYDVIGEGK(1)TR	VLK(1)QVHPDTGISTR	EVTTAQGEEEAK(1)K	VFYHK(1)MK
MVYSLLK(1)DEMSR	FEDIVNEK(1)R	HVGLDIK(1)GK	HAVSEGTK(1)AVTK	VGHNVK(1)QLFR	IVTSIEQK(1)EESK
DK(1)AHDLLK	GLEAEK(1)GR	ISK(1)AVYDVIGEGK	K(1)ETYSSYIYK	K(1)LEAFVENVK	K(1)GAADASLEAYK
GAFVDSEDGK(1)GK	LQTIIDYDK(1)VLVLDHGR	K(1)VTCIHK	K(1)STISSR	QLFHPELLISGK(1)EDAANNYAR	MK(1)GDYHR
TGGEK(1)VSALEVER	EAAQHSDDGK(1)ITR	VTCIHK(1)ANIMK	LAAYNK(1)K	GSLAPGGSVGK(1)ITGK	GMGSIAAMEDK(1)K
VLVATQK(1)YR	IILETSK(1)HK	LGLK(1)GILFTPVER	LILPGELAK(1)HAVSEGTK	GTLGK(1)YAR	SK(1)LVGIVTSR
NVIYITHDK(1)LR	LSQK(1)DFAK	NIPGYK(1)TR	VATEASK(1)LAAYNK	ATESLGYTK(1)AR	AVGVMGDK(1)R
GK(1)GFEVVR	ASTEQVVEQICK(1)LAK	STFHK(1)VAENYPTLEVNDMIVDNASMQAVSR	K(1)GNYAQR	AYPQGNISK(1)YLTTLK	LMK(1)EAIGDR
IVGK(1)TPPR	DKDSK(1)FR	YTVTLIPGDGIGAEVAESVK(1)TIFK	SSK(1)AGLAFPVGR	K(1)ATESLGYTK	SPDTELNK(1)GENR
DSVQVK(1)GFDTSVGYAR	DSHGVAQVK(1)TVTGNK	HEEVPK(1)QLLEEAEK	LYK(1)DDVLK	SEGAVIVDFTK(1)HGAK	MAPK(1)AVTEHDDAALQELMEK
GAWK(1)HYDAAK	TVTGNK(1)ILR	IITSK(0.987)LLK(0.013)PGANK	LYKDDVLK(1)K	DAVTYTEHAK(1)R	IDK(1)SSVHEIVLVGGSTR
HYDAAK(1)MAGLPTAVQVVGR	K(1)GATPSQIGVVLR	LLK(1)PGANK	VPQMAESITEGTLK(1)QFSK	DNIQGITK(1)PAIR	IINEPTAAAIAYGLDK(1)K
GPLAGIPVSLK(1)DSVQVK	YYK(1)SVGVLPPTWR	SVYK(1)GPIPVSALSNR	VK(1)FITADGR	GVLK(1)SFLESVIR	ITITNDK(1)GR
SAAEQWK(1)LVAR	GISK(1)LFVTSLR	AIQTIELELQEIMK(1)GK	GLEFEDFYIK(1)R	TVTSLDVVYALK(1)R	K(1)SETFSTYSDNQPGVLIQVYEGER
SFEHK(1)SAAEQWK	GSDK(1)ANDMELADR	GK(1)FDHFMQK	STK(1)TQALILVPTR	EVVLAK(1)VR	LIGDAAK(1)NQVAMNPHNTVFDAK
TVLK(1)QLGANHAIAR	LTAEVVEK(1)K	ALLESK(1)GFR	AEFAK(1)LNSK	FTEK(1)DASQTIR	NQVAMNPHNTVFDAK(1)R
VFAHLEK(1)NPTAIK	VLEK(1)SGLEFR	AVVK(1)ELEGAFGLLIK	AVK(1)QVFGVEPDMTR	GIEIIK(1)LANR	LSK(1)EEIER
ADVK(1)GGTIIDYEGK	EK(1)EGSATVK	DNLFTK(1)SLNAYQQVIAR	PLGK(1)QPGK	IK(1)PVLIINK	LVNHFVNEFK(1)R
GGTIIDYEGK(1)AR	QLEK(1)GSGAQDK	ELIDECK(1)PDLTK	VIGK(1)FSIR	SGTLTTSETAHNLK(1)VMK	QATK(1)DAGLIAGLNVLR
AK(1)GNVVNWDR	TK(1)EECVMK	ELK(1)ALLESK	VNIEK(1)AAYHGFAK	ANK(1)IHPVISR	TK(1)DNNLLGK
FGGVPVIK(1)LGSDFK	TPAVYK(1)DYR	FETDTDTECIAK(1)LTK	IEDLSK(1)R	K(1)DHSDVSNQLYAK	TNK(1)ITITNDK
RFLNDK(1)AK	AK(1)ADGYGYAVDPFHLSR	GGRPIVICNSDDPEFSSAQTVK(1)IEVPK	GDK(1)VQLK	AAK(1)VGVVK	GK(1)NCAVVLSQK
FLPVK(1)TCSDLLLVK	GTK(1)YTHPQVQLDGQVR	GYDSAGLAIDGDK(1)K	YQLIQK(1)K	LMTDK(1)TLR	ATASGPK(1)QQEAITYLEK
TCSDLLLVK(1)SDLYR	GVLK(1)IGYR	GYDSAGLAIDGDK(0.183)K(0.817)NEVCAFK	DK(1)GFNEDR	ADDIECLDWNK(1)K	K(1)HELEIGIVGGPR
HFK(1)NAHGVNVPR	SAPITK(1)WTAPSVSGLPEK	NEVCAFK(1)EVGK	AIK(1)AGVEK	WK(1)TTLLLR	IDISK(1)NTQK
IIK(1)DSLLPAPK	ELTK(1)IAEK	IK(1)EISYLHCEAVMSGELK	DAILNLK(1)ER	VLLQK(1)ADK	VEK(1)IDISK
ILQHMADTGAEYIMELTDK(1)TK	AQAK(1)GYSLHEEGR	K(1)GSPLVIGVR	DMIK(1)DAILNLK	ALESPAYAK(1)AAAK	IK(1)PVLIINK
K(1)GEADQAIYQLETAVGAAIR	CVYYCGSHCYWASDISK(1)AQAK	K(1)SATGLLAPPDK	SK(1)EVGDIYATR	K(1)NSLLPPVTDR	MVPTSDK(1)GR
K(1)VSDFQK	SDSK(1)CVYYCGSHCYWASDISK	SATGLLAPPDK(1)SLLHR	GTEISTLLSK(1)YNR	LNK(1)ALTDAL	NMSVIAHVDHGK(1)STLSDSLVQR
VSDFQK(1)R	GLSDTFK(1)K	K(1)VLYLEDDDIAHVHEGQLNIHR	LSSHEFK(1)VR	GASIPTK(1)AR	MAFGGLK(1)K
K(1)YQGHNVDIITFNQSR	K(1)VFHSVPDDTVR	LDVANK(1)QVTLGGLR	SK(1)GTEISTLLSK	APQQVEK(1)FTSTEVK	NDLITYLK(1)ESTA
LLEIAQVPK(1)EHVNEFK	QVK(1)ELLSQVK	NLAK(1)SVTVE	SK(1)YEALAK	FTSTEVK(1)K	K(1)AQTAGYYYGNPALRPNKPYR
AIK(1)ASGGGPVQFDASHETCR	WDTNQHELADVHGQDLNK(1)IVFPGQDYNNAR	NQK(1)SLLLLGR	TK(1)NLELADMIR	DLPCLGFTHGQPAQLVTVGK(1)R	K(1)LYDVDTVK
AK(1)LTLQWK	WNFIYDSK(1)YQSR	QLCANFK(1)NQK	DWLVK(1)EGLK	HLAMLK(1)EVEEPFEK	VILYPLNTESAMK(1)K
ASQNIENAK(1)GELR	YK(1)YGHVVR	VDFVDVEYSEDGALPAEQASQNVAIK(1)K	KDVQEFLTDK(1)K	K(1)LIGVLR	QIK(1)LALK
DDSDEHTVAK(1)LTGDTLPTLQR	EHAHEFLEK(1)FQK	NTK(1)GCLCGR	TLTTVQGLPK(1)K	K(1)LVLVLR	AK(1)GVPEDR
DPQSK(1)IRPEAVEK	K(1)INLSEEDLDSR	IGYTVGVEPAPK(1)NAER	NLK(1)SVFDEAIR	LDAK(1)NVQLASVTK	IGK(1)ILIQR
IRPEAVEK(1)VLIEETK	LFAATTLK(1)GK	IPLDK(1)IK	YQYHPHGDK(1)SQPLR	NVQLASVTK(1)EK	EK(1)TTDAYDPK
EEALKPEEDK(1)K	ALPSNVHVSSHPLLQAK(1)LSQLR	SLFK(1)EAWSSSR	K(1)NHGATHFIVGR	QVMEEK(1)LDAK	EWAEGQVQK(1)HK
EIHITK(1)K	LAELLHTK(1)EALVR	VVDAQSNK(1)IPLDK	SK(1)VQLEAPTR	TLK(1)QVMEEK	HK(1)DILNAAR
ELEFSK(1)ITLR	ATGK(1)TGGILK	AANSFLNQGQIK(1)SDK	LK(1)TLVPAPR	YDAK(1)AIGSGSEGAQAELQNEYHR	IQK(1)ELENPK
FHFK(1)SATDLR	ATNGIVLATEK(1)K	ASVENAEK(1)NWR	GK(1)YVHSIVFHDVKPDK	GNK(1)VLHIDR	GMGEEDFK(1)R
FTVEQAK(1)DLDSSK	HATSAK(1)TFLEK	PFK(1)AANSFLNQGQIK	ETK(1)AIMMQR	K(1)YGNVRPGEEPWK	LKDFK(1)AK
GQNWFHLHGAK(1)TGR	AK(1)DAQPIR	SALESNLVK(1)IHVFGK	LIK(1)VDGK	NDHYGGEAASVNIETLFK(1)K	PVYIEK(1)LGK
INPK(1)VVLEVR	LESPHPDFLAAQEHAEK(1)NYGGSLEYHR	YTNPLLIQSIIPLK(1)SALESNLVK	LIYDTK(1)GR	SSLMGMFEK(1)R	ALLNEFVK(1)R
IVGAPVK(1)GVGFVGGNVIK	DLALHSK(1)EQFLPTPVTR	AASEEGELK(1)GILGYTEDDIVSTDLIGDAHSSIFDAK	LSAPSHWLLDK(1)MSGTYAPK	VSGIK(1)ATMK	IGIMPGFIHK(1)R
K(1)TLHPAWNEFFEVPIK	EEQTK(1)AGVPVTDR	ASAHLK(1)GGAK	MSGTYAPK(1)ASPGPHK	AMELILTGK(1)NFSGK	VIFQGFTGK(1)QGTFHAEQAIAYGTK
TLHPAWNEFFEVPIK(1)SR	EK(1)VEALLPEGLR	AVGK(1)VIPSLNGK	VQLGK(1)GGIPFLVTHDAR	SK(1)AMELILTGK	ITDILK(1)TQNK
LDDK(1)EVFK	HPK(1)YSAVLSESYGTEVR	VIPSLNGK(1)LTGMSMR	YPDPAIK(1)VNDTVK	VMLNTPLFK(1)GMK	MGHAGAIVSGGK(1)GGADSK
LDDKEVFK(1)TK	IEDTADFK(1)MR	AVTYEDIK(1)K	IEHVK(1)HSR	FEK(1)SFYK	QGTFHAEQAIAYGTK(1)VVGGTNPK
LEHVK(1)TYPK	IYYNK(0.002)PAK(0.998)DLDAR	K(0.667)TIK(0.333)AASEEGELK	LSTYLK(1)TYR	NTCVYGGVPK(1)GPQIR	VVGGTNPK(1)K
LGLIIK(1)DDR	LDK(1)GEFR	DPAAIPWGSAGAAYIVESTGVFTTTEK(1)ASAHLK	SREDFIK(1)R	IYALK(1)TIR	SPASLGK(1)ALLNEFVK
LK(1)TFILGSKPPR	QLLQSK(1)K	EYK(1)TDINVLSNASCTTNCLAPLAK	LDSQK(1)HIDFALTSPYGGGRPGR	DEYTTLK(1)ETWDR	AYGSK(1)DYNK
LVDK(1)NDAKDDSDEHTVAK	EVTTAQGEEEAK(1)K	FQGTIETYEEGLIVNGK(1)K	LGLAK(1)SIHHAR	YGK(1)DNVR	AYAAK(1)LK
LVDKNDAK(1)DDSDEHTVAK	K(1)WIDDVR	TIK(1)AASEEGELK	MK(1)LDYVLALR	FK(1)VYEPLLIVGADK	VSQALK(1)YFER
MGK(1)SDPYVR	LQDVYK(1)DK	K(1)VIISAPSADAPMFVMGVNNK	VQLTLSK(1)IR	YVDEHSK(1)NQLK	APNGVTFNVK(1)GK
MK(1)LDPSESINNMGNLR	VVLETAK(1)AK	VIISAPSADAPMFVMGVNNK(1)EYK	K(1)VTFTGSTR	ATGGNGTK(1)TPGPGAQSALR	ATWDSK(1)TGNSVGLEVASK
MMEK(1)GQNWFHLHGAK	NK(1)DQLLK	VVDLIAYISK(1)VDNQ	LAELAK(1)R	CK(1)ELGINALHIK	TGNSVGLEVASK(1)YR
QVK(1)VGIGVVCIR	ADGMK(1)LGFVSR	TAAQNIIPSSTGAAK(1)AVGK	EK(1)AAEFAR	ELGINALHIK(1)IR	SK(1)APNGVTFNVK
SASDLIK(0.998)EEALK(0.002)PEEDKK	ALDADEDEDK(1)VTK	TEK(1)AVTYEDIKK	ETCK(1)MLALSTK	VK(1)ADRDESSPYAAMLAAQDVAAR	LDPSSFAK(1)AK
SNDGEVSK(1)VTVSAR	ALDADEDEDK(0.029)VTK(0.971)YVLIK	TVDAPSAK(1)DWR	MLALSTK(1)VYDSER	SWLLVNK(1)QR	VNAQVEAGAK(1)ATWDSK
TGWAPQFEK(1)PQTEEEK	YVLIK(1)DPNRPVLR	VINDNFGLVEGLMTTVHSYTATQK(1)TVDAPSAK	LIHGGLAGSAQHDLVEK(1)ADGFAEVFPEHK	GISFK(1)LQEEER	DSDKADK(1)LK
TK(1)TVHDTDSPR	ALNEFDSK(1)AQGSGGALDWR	NSCDHPVYVWSVGGSVGPK(1)QTVEPGK	MK(1)AYIQYR	IAGYTTHLMK(1)R	LK(1)QSLPPALK
VGK(1)GVVSK	APVK(1)NAER	K(1)LYFIQLPK	NWVTEK(1)YTPFDPVSK	NK(1)IAGYTTHLMK	QSLPPALK(1)VVDVSK
VIIK(1)ALGPK	GAVVATEMK(1)NNSVK	LYFIQLPK(1)K	YTPFDPVSK(1)R	SAK(1)VIIER	TAVLSTTAQAK(1)R
VK(1)LQIPFPHIER	NNSVK(1)LAR	LVSAGK(1)YGEDLATSEEDKGQILGR	QAADVVASLK(1)GDIAMK	LSSAEYAVSGPPK(1)THPSAGLSYTR	NAPTSDEK(1)TTALR
VLLSGITK(1)GR	SAAGHVVLGVVGYK(1)PR	GVLHTIWAK(1)K	YVCAK(1)GAPK	AYAPTVK(1)R	ANK(1)STSAWGLEAR
VPPGFHHDK(0.95)K(0.05)PK	SK(1)LWSQR	K(1)AEELLR	LSEIIGK(1)EIGGK	K(1)SIEVLGIQYR	NAAK(1)FYK
ADFK(1)VIAK	SYDK(1)APVK	LETAIK(1)ELYDSGVR	HTLTWQK(1)K	GSSVLAK(1)SVTPSR	GSSATLGLTK(1)VK
AEK(1)EAYIDPVEAEK	VSLAHPNPFYNAAEETEPLASK(1)AYK	LGLK(1)TSDIVQGYEK	FK(1)AHHTVLATGGYGR	GYK(1)DCILTPNVNEFSR	GGK(1)VIGTK
EAYIDPVEAEK(1)AR	WTTQAILAK(1)ADGMK	LVPGAGATEIQLVEK(1)ISAFADR	YAPTAK(1)DLASR	DVPEPVDLMTEK(1)R	K(1)ILSGEEDSLGDTSTLSDPSVVDK
AIEIKPDWSK(1)GYSR	EK(1)NEALAK	TADEMLNFTK(1)GEEER	IHAK(1)SMSVER	GK(1)TLLDEDYVMR	GK(1)VITLFDVK
ALDDANK(0.998)AIEIK(0.002)PDWSK	VSPFYEK(1)QR	VVK(1)GMVLGR	K(1)IEFSLPDVEGR	IDK(1)WFLYK	AAGWYGAK(1)TLIVESGR
DITYLNNIGAAK(1)FEK	ALK(1)IGAK	VVK(1)IMGGSLEQSR	TYGAAPYATALK(1)K	TFEESFQK(1)AIR	K(1)IEDEEILK
FEK(1)GDLQGAIEICQK	EFIENSLK(1)FSQR	IIETLK(1)AVGAK	VATEK(1)DFLAAVDK	ADSVLNDTEK(1)ALK	TTTTYGLK(1)R
EIDQQQQK(1)CLEAQFSAR	EGCQFVSHGATGK(1)GNDQVR	SLLGLSLVDSK(1)K	VMTLEK(1)GDLVLTGTPK	ALK(1)EFEDR	IINLGK(1)K
EYSK(1)ALDACTEAAEQDDGTHTR	FIGLK(1)SR	NK(1)VLEQYK	DVIMK(1)EFR	DNK(1)LLGNFQLVGIPPAHR	EIYGEK(1)K
GDLQGAIEICQK(1)AVEEGR	K(1)MIIEDLR	MEK(1)QNIPSAAR	K(1)QELTLEGIK	EFEDRLDK(1)AEAEQIR	K(1)GEYETGFEK
IGNDFYK(1)K	DSK(1)TSSGQLFWSGPK	NYATDLDESK(1)R	VDWLTDK(1)LTAR	NQSGEGTATAEELK(1)QK	RPPPFASK(1)GQTIIAR
IGTAYEK(1)LGDFTQAIEYYHK	TSSGQLFWSGPK(1)R	K(1)TEALMENFR	APK(1)APDAHADMGR	ETAENYLSK(1)PVK	TK(1)GTSSFGK
LGDFTQAIEYYHK(1)SLTEHR	ETTNFEHIK(1)FHYTK	SDAYATEFDLEAEEYVPVPK(1)GEVHK	GDGGGGPTFEHLEK(1)LR	PVK(1)NAVVTVPAYFNDSQR	DAILNLK(1)ER
IQK(1)LMAAGVIR	IIDGK(1)DDIEQYK	TISHLIIGLK(1)SAK	GTYTTQANNK(1)R	HINLK(1)MTR	VYVGNLSYDVK(1)WHHLK
K(1)QFDEAIEHYTK	IIVTDMDQIEK(1)SNLNR	VPFCPIVGSEVYSAEVK(1)K	IK(1)SIYTDR	K(1)AAIEAANR	WHHLK(1)DFMR
QFDEAIEHYTK(1)AWELNK	K(1)PLLESGTLGTK	AIENINK(1)SCLK	K(1)SEFLLR	LVGIAAK(1)R	GEDAIK(1)FAR
K(1)SQALVAMK	KPLLESGTLGTK(1)GNTQVVLPR	LVVTNTVPHQEK(1)K	VVGEWK(1)R	NTTIPTK(1)K	K(1)SAQIPTDMR
KSQALVAMK(1)EYSK	LIK(1)ELSYQAR	EAANDYAK(1)LLANR	LLEADDGK(1)K	QATK(1)DAGQIAGLNVLR	APK(1)VIGVK
LASNPK(1)TSHLLADADFMAK	LVEHISK(0.805)K(0.195)PVPEHQK	EGK(0.002)PEYTK(0.998)APK	VK(1)TLLTVEPGR	QAVVNPENTLFATK(1)R	EAVEANK(1)WPEELK
TSHLLADADFMAK(1)LQR	NPGADK(1)AYYR	RFFGLDK(1)K	AANFFNNK(1)AR	VVNEPTAAALAYGLEK(1)EADR	FK(1)EAVEANKWPEELK
LDPSNDQAK(1)SGLNAVK	QAGNEK(1)QTLEHLR	GYLFK(1)ITGGNDK	EEFLNPIK(1)QDVK	ACEK(1)MDGFGYR	VK(1)NAFTGEYDAVPATAR
RDPK(1)FIR	SEEACK(1)PLGTR	ITGGNDK(1)QGFPMK	K(1)YALDVIR	FNDEGK(1)K	GNYINYK(1)K
SDPAALQEHMK(1)NVQVR	TK(1)FIAGK	K(1)LRPFMEK	IYK(1)IPDGKPENQFAFSGECK	IK(1)TTVVR	IHETNLK(1)K
TPDALTK(1)LR	VELDEK(1)LIK	LRPFMEK(1)R	K(1)IGQANTLEHR	TFTTAETTTNANSAK(1)K	MYDYLK(1)ATK
K(1)QCPYFNHAYLR	YDGQIAVFGK(1)EFQDK	LNISYPANGSQK(1)IIEVDDERK	QEISK(1)EEFLNPIK	LIPSDFIMAAESHNPVEGGK(1)HQR	TTTDHISMAGPWLK(1)YR
K(0.999)SK(0.001)PLNIVIK	ATTQEVLDDVLK(1)R	MK(1)LNISYPANGSQK	K(1)FVLGVATK	TEGAPDNLVPHK(1)TFLGNRPTTSILAQK	NVLFSIGSYK(1)EK
SK(1)PLNIVIK	ETPNGK(1)VAEAIK	QGEGELPGLTDTVVPK(1)R	YGGYEFFK(1)K	TPEQVK(1)TEGAPDNLVPHK	RPANYMSK(1)GYR
TPDMK(1)LTR	K(1)ECDGALFGAVSSPSTK	TVTK(1)EGKPEYTK	K(1)VAFVYR	AALNK(1)MTPENFDR	TFEEAIQK(1)AIR
SGRPQK(1)GFFGAAYEELTAPENATIVR	TTAGSTDGK(1)PIDLVIVR	AIPVALEK(1)AGITK	ALNEQK(1)TEIR	GLGLVK(1)FIGELYK	AK(1)TITFHR
AASSK(1)AGVSQVLSR	TVEILK(1)K	GGFK(1)DTAAADILAGIFK	NVIIGQYGK(1)SLDGSK	FAK(1)WENGK	HLTGEFEK(1)K
DVDDRDHFGK(1)K	GDLLVSGFK(1)DLQK	IRPAFAK(1)DGSIHAGNASQISDGAAAVLLMK	HHIDNVQITFK(1)EPFGTEGR	AIFSETVK(1)NVAAGCNPMDLR	ITYK(1)NVPNWHR
EVALDFIAK(1)R	SVETK(1)GDLLVSGFK	LTQVASHFTPGGK(1)K	IDHYLGK(1)EMVK	AQLLK(1)GVDTLAK	K(1)NLQYYDISAK
HMVDDK(1)IHAR	DTAK(1)VQAAYDSLNYDTSK	GDDWLISELK(1)ASGLR	IIVEK(1)PFGK	GVDTLAK(1)AVTSTLGPK	LVLVGDGGTGK(1)TTFVK
NLTYASPLYLGITK(1)R	K(1)VIEIDCR	HFRPELEAK(1)IR	FQQK(1)QIENVLR	AVTSTLGPK(1)GR	VPIILK(1)TDLSK
SENCGSLVLNK(1)DHIR	MK(1)LALAR	IFTNLYGHHGADLK(1)SAMK	SPDTELNK(1)GENR	ELK(1)FGVEAR	PGQVLGLVGTNGIGK(1)STALK
SK(1)YCILK	TYNILPPIK(1)K	K(0.041)DPQK(0.959)LIEGCLVVGR	SVAAIK(1)TGFR	GYTSPYFITDTK(1)SQK	STALK(1)ILSGK
VHICDDCGLMTPIAK(1)LK	VLDPK(1)VISK	TK(1)DIVLK	GK(1)SALNAAQR	SQK(1)VEFEKPLILLSEK	AK(1)PLSFDHKPQNEGEK
YALATGNWGEQK(1)K	AK(1)EAVTHGFASEK	YLVVNADEGEPGTCK(1)DR	FYHK(1)VFEDEIGR	K(1)ISAVQDIIPALEASTTLR	HK(1)IWVANAGDSR
FQAINFGLK(1)PSPAK	SEFAK(1)FYFSEK	K(1)ITVYPDEAIKPPR	LLAVTEK(1)R	LAK(1)LSGGVAVIK	IVAK(1)QDSFAK
K(1)SIYSNPGNAK	TDLCK(1)HGVWSIVR	AFYEK(1)HPTGTHLK	SLNQIK(1)FNR	VEFEK(1)PLILLSEK	QDSFAK(1)GDIEQALK
LDDAEK(1)LQK	TEDLHK(1)YEQLQSWR	K(1)ILSGEEDSLGDTSTLSDPSVVDK	VWDFPTAVK(1)R	K(1)SELEYYAMLAK	SVLGVK(1)GR
AEEDANK(1)EAEVK	K(1)TAVLSFTK	K(1)LYDESIR	TYFITASK(1)DK	LALVMK(1)SGK	TK(1)EEWYNQIAER
EAEVK(1)LQDIQTAGK	LQAEEVTTIK(1)R	NPDK(1)VAIIYEADEPNEGR	VEFSELAQK(1)K	SGK(1)VTLGYK	AEK(1)EVPLTAVK
LQDIQTAGK(1)EK	K(1)SLENWK(1)NK	LK(1)QAIADAYSPSFGR	AYFEK(1)QR	VTLGYK(1)STIK	ENK(1)FTSEELQK
KFEAEHSSGYK(1)K	GLYLDK(1)TIANAR	NDDVLETAK(1)ER	FFNIK(1)CR	STIK(1)TLR	K(1)FLDGLYVSER
K(1)AEEDANK	YNK(1)NHFPGVPGQGTR	DYPDTQNQELPK(1)R	K(1)YGVGVK	AFEQGLLEK(1)TNK	LVK(1)DLSHIAVTFGRPEK
K(1)FEAEHSSGYK	QEFEK(1)HR	AAGLAEGYLGSPELNEK(1)K	GLPLYMSTK(1)NTILK	AAFLVDK(1)AR	NFLGEK(1)YVR
MPVK(1)VYSGIAPPK	AESAFK(1)ALAVAIR	ALLPDPTADLHWSK(1)FR	K(1)MWLSPNGTIR	SK(1)SYIELR	SK(1)ITVAGVR
VEVAK(1)DTNR	DGK(1)YLATGCNR	K(1)HIFDAVDASVSR	LVPGWNK(1)PIIIGR	GGVLEPEGIVNIK(1)YR	IITITHVDTSTGVLSDIK(1)R
ATPSTADPTK(1)VGAVHLK	DLVSGSLDK(1)TIK	SEEIIGK(1)ALTK	VEEFK(1)LK	HK(1)ITTIIGAK	GMIPHK(1)TAR
DISSLADIK(1)NMDK	DRPGNMLANWNPDDLPASQK(1)R	VK(1)LTDEEIK	VK(1)NPVVELDGDEMTR	K(1)WAYETFGNER	IFYK(1)AVR
DNPAVQLEK(1)DGSLK	GAYPGSGVK(1)GGK	IASLNDSYETLK(1)K	NEGK(1)LGFER	SHNVYWK(1)EEAAATR	K(1)YCTVGR
DPVFK(1)CSPSTGEK	LESPDGHK(1)DSVYSVAFAPNGR	LLGVVPEHIHDK(1)SGVFLGSK	DATGAVEPTDVK(1)R	YK(1)FTATR	LASTVAK(1)QLLNGQK
FK(1)MATGVEK	MK(1)QDYEAEIR	DASGWAK(1)DYLK	ELDRPK(1)LWSR	HFELGGDK(1)K	LK(1)VFEGVPPPYDK
MATGVEK(1)ATPSTADPTK	QK(1)VYQLEQAQLK	DTPAPK(1)TITTSTSGK	ERPASAVYQNQLFYITK(1)EK	HLYHELYHLSK(1)GNTFK	VFEGVPPPYDK(1)K
FVTDVQNILK(1)AVGDK	SVCFSPDGK(1)YLATGAEDK	EK(1)LCALSVEENGVTAK	FESK(1)SSR	IDK(1)HLYHELYHLSK	LK(1)YHAYLR
GEPDNAK(1)FAAYYCK	YLATGAEDK(1)QIR	GK(1)VITLFDVK	HVK(1)SYDFAK	K(1)LVSDGLIIR	LSHEVGWK(1)YQDVVAR
GGVTIISK(1)EPNLIIDR	YIASGSGDK(1)TVR	LAPALITEHGK(1)DIQHAPGENPSK	K(1)VLPIIPK	LAASVVGCGK(1)R	VK(1)SSAYYER
LK(1)DISSLADIK	VTGSGK(1)LSGQK	SK(1)LLPQLR	YHEQYK(1)GTVCR	K(1)ISFISK	EELLYNK(1)EK
VESEVEGVEGGK(1)VLVLR	AK(1)GIINATGPFTDSIR	DATK(1)QILGATTAAEK	SEIPLK(1)ER	LK(1)IGEVK	AETGESK(1)VFYYK
SGK(1)SIPYTK	DDFSAGTSSK(1)STK	DMVMLQHK(1)FEIEHK	K(1)FGNEEIR	YHNEGVLK(1)K	VFYYK(1)MK
SIPYTK(1)LVLATGGVPR	STK(1)LVHGGVR	FEIEHK(1)DGSK	LEDELK(1)HEK	GFDQLPVLAPSGK(1)K	EESK(1)GSEQHVSIIR
YK(1)GGVTIISK	DSSGK(1)LNGAR	FYK(1)DGQEVSVAGPDLMATAK	VPTNK(1)ENEAR	GYK(1)TIITLPEK	ENK(1)TFLAR
ANVSK(1)DELR	GLK(1)VAIVER	K(1)MQYGPEER	IDQTLK(1)K	LEYFNAGGSVK(1)DR	K(1)VAATAAHEAYK
EK(1)LAELYK	K(1)DNLFGAMVYYDGAHNDSR	NAAK(1)FYK	IQTATHYK(1)K	TPNEAAYDSPESHIGVAK(1)R	NLLSVAYK(1)NVVGTR
LAELYK(1)ANK	LEQIQDLK(1)R	TLESAQK(1)LAEGFK	NEIAVLK(1)R	IDIK(1)LHPELYR	QK(1)IETELEK
IGAATK(1)VEK	LVK(1)EALR	YNIPEAK(1)TIVR	LHATK(1)LLK	EAVK(1)HFGFGPHSHK	YLAEFASGNK(1)R
K(1)FEPHYR	LVPPSFPNIK(1)SR	EYGPTAGIK(1)PLR	VK(1)FSVQR	IEK(1)AGGETLTLDQLALR	ALLESK(1)GFR
K(1)QMVVDVLHPNR	SK(1)AIDAFPMLR	FVEK(1)PVEFVGNR	VAAEK(1)SLATVR	PGK(1)YDDMLK	K(1)GSPLVIGVR
TQYGGGK(1)STGFALIYDSHEALK	VK(1)DLDIAQR	LAEK(1)ILGK	IHVLGSNYK(1)K	HIQVNQAPK(1)GR	K(1)SATGLLAPPDK
VK(1)YYNFSPVHSVQK	VK(1)DLIPGR	ATNILTEK(1)R	PVYIEK(1)LGK	VSFK(1)NTR	SATGLLAPPDK(1)SLLHR
AVAIK(1)ETVSNFMER	VK(1)SSEALVR	GVLLVGPPGTGK(1)TLLAR	ESGIPEVVNPLLSDK(1)AR	YAAQDIPAAK(1)SAR	LDVANK(1)QVTLGGLR
EIK(1)APAFIEK	SLNEVK(1)R	K(1)LGNVDLSTNYDSLSSETK	IK(1)AEDELHVQR	LHAEEFSNATPYVIMFGPDK(1)CGATNK	LTK(1)DDGTSNVR
GCFDIGLPSHK(1)SLFQIQAER	VETIK(1)CDVSK	DK(1)INALLFLQK	ALK(1)EEYYLK	LLQENK(1)K	NLAK(1)SVTVE
GTGEDDPDTSK(1)R	VK(1)EVVPTAPR	INALLFLQK(1)K	DTDIEIDPK(1)K	GVTEDQFK(1)H	NQK(1)SLLLLGR
IAK(1)LQLLAQR	AFYEGK(1)GDLQK	EQIANTATEHSFK(1)DK	AALLTFDK(1)R	GVLK(1)TFLEGVIR	ELFTAIAK(1)K
ILMESK(1)FK	DLLGLTEMK(1)R	LENVSDLK(1)K	LNPHVDLK(1)K	NVCHGSDSVENAK(1)K	K(1)LPLDQAGPR
INELADK(1)ALNPPK	EFVK(1)ESDTIQLYK	ALASK(1)YNCEK	DELLAK(1)VR	AK(1)GDIPGVR	GELAVK(1)AEEYR
K(1)PTEEFFEQHK	ESDTIQLYK(1)TIR	YNCEK(1)NICR	K(1)YLSSMNAK	GIVLEK(1)VGVEAK	FESLNVNWK(1)K
KPTEEFFEQHK(1)YFGLNK	HK(1)YEEVLSSLR	IQDK(1)EGIPPDQQR	YLSSMNAK(1)AAHR	SSPFGGASHAK(1)GIVLEK	VLKEEMDAK(1)R
K(1)YTDAGQGHVFAFVDELQTGER	IIPLSMDLK(1)QTYAK	LIFAGK(1)QLEDGR	LEVGTETLLDK(1)SK	WADLHYK(1)K	IDK(1)HLYHELYHLSK
LGSSAPK(1)GCFDIGLPSHK	K(1)LHHAVSSWLPAR	TITLDVESSDTIDNVK(1)AK	TLK(1)VILDEK	K(1)PVHLTASMGYK	K(1)IWLDPNEMNEISNANSR
LVAGNK(1)VAVVLMAGGQGTR	K(1)PLPEAWR	TLSDYNIQK(1)ESTLHLVLR	EVEVGHGK(1)K	DLDRPGAK(1)MHK	K(1)LVSDGLIIR
QPDVLK(1)FR	TIYAFDVSEDGAHAYNK(1)R	TLTGK(1)TITLDVESSDTIDNVK	VILDEK(1)ER	K(1)QITPMGGFVR	LAASVVGCGK(1)R
REDEFSPLK(1)NAR	AK(1)QLLALK	GLGLGLVK(1)SLLAR	AK(1)HWVAELQR	K(1)TLYPQTSR	VLK(1)EEMDAK
AATCYK(1)CGGPNHFAR	QLLALK(1)ESSAAGSHPGSSR	YVPFDSK(1)MLDK	K(1)YVLDLYR	K(1)VACIGAWHPSHVQWTVAR	K(1)VVEYTVAK
DCQAHAMK(1)CYACGK	IK(1)EEFAFHNLK	DDGDTK(1)DDVKVPDSDVGTR	LAQLSK(1)EK	K(1)YCTVVR	LLVGNK(1)SDMEDK
VCYK(1)CSQAGHISR	IK(0.025)EEFAFHNLK(0.975)MYPYDNDELDDEER	DDVK(1)VPDSDVGTR	LTSK(1)LFADYNEAAAR	SLTTVWAEHLSDEVK(1)R	YATEGVNK(1)LLVGNK
VEK(1)VHFEGVPTK	K(1)LSDVVNVVPVIAK	DVNVIVLTAMGEEVAMDCK(1)EAPK	LVHNVIETAASIPEGQNELK(1)R	FHWK(1)SLQGK	CLSALK(1)DER
ETTVINHIDTQLLK(1)INR	YIK(1)DQHSAYLR	PCK(1)IVDMSTSK	IQDK(1)EGIPPDQQR	LVK(1)FHWK	ILDK(1)AGQK
IK(1)SIAETCR	DK(1)LLVVGTADR	IQNMFK(1)EGK	LIFAGK(1)QLEDGR	TFK(1)FLDR	EYGWK(1)LNK
K(1)FSSTYDDQSR	FSPASEHLAVASWDK(1)K	K(1)LEDLSPSTHNMDVPVVK	MQIFVK(1)TLTGK	AGAAEK(1)GVPLYAHISDLAGTK	LNK(1)PSIALMWR
IPPGK(1)GCGFVQFVQR	TIK(1)YWDLR	LEDLSPSTHNMDVPVVK(1)R	TLSDYNIQK(1)ESTLHLVLR	GVPLYAHISDLAGTK(1)K	FLENEAK(1)GK
ISTATPK(1)NK	VVGAGADK(1)AAR	K(1)NGHVVIK	VDGDGK(1)IER	IAMDVASSEFYK(1)ADVK	SVFLK(1)DITNAYR
SAK(1)IMTDPISGMSR	VYTMDVK(1)DK	NGHVVIK(1)GRPCK	YYK(1)VDGDGK	K(1)YDLDFK	TK(1)YLAEK
VFK(1)LNWATGGGLADR	LPSSLDQGVPQYK(1)R	RTEYQLLDITDDGFLSLMK(1)DDGDTK	GK(1)NCAVVLSQK	QGAEVYQK(1)LK	YLAEK(1)GIR
ETADMISK(1)VGFK	FTTDEK(1)NYVK	VHLVALDIFTGK(1)K	K(1)HELEIGIVGGPR	ALEGK(1)DIK	GAFDITQSK(1)YR
LIEDYLAK(1)SGMGR	NYVK(1)AMR	DGK(1)LDLAYIK	HLISESYCK(1)IHQR	ALASK(1)YNCEK	VYTTK(1)GLK
LPGHK(1)GTVNDVR	GK(1)EDEWVR	LDLAYIK(1)TR	SDK(1)VANLK	EMVDK(1)VK	ATQGK(1)GVMPDGTSR
TGK(1)LLYK	TMGDVYEEK(1)VK	NTGTGK(1)VEVHVASGASNYQR	VDAK(1)IDYK	NAVDVK(1)RPR	GCAFGGIK(1)GR
TYDGAPMGLEK(1)NLIR	AK(1)GDIPGVR	TQNTGTGSVEVHVASGK(1)S	VLSTDNDK(1)VASATWGK	VALLSDSYK(1)LEK	VWK(1)GCAFGGIK
GK(1)LPGPCETQGYEK	GIVLEK(1)VGVEAK	ALEDLNYTLIK(0.916)GK(0.084)PCR	K(1)IEFPSLR	K(1)FWPSVTR	IGDLK(1)VK
TTELSGLK(1)VR	LLGTAYK(1)SSPFGGASHAK	ALHDTFAAFGNILSCK(1)VAQDEFGNSK	LK(1)PSSSVALHR	VVGVSK(1)DR	GVTEDQFK(1)H
AILDAAGSSVDK(1)IVK	SSPFGGASHAK(1)GIVLEK	VAQDEFGNSK(1)GYGFVHYETAEAANNAIK	GEK(1)QLLR	EHVNEFK(1)SIK	LQK(1)YGQAVR
FFTHK(1)PAR	VQLIK(1)NGK	ASK(1)YQGVNLYVK	RPYEEK(1)AAADK	ANK(1)DQVSVFGFR	LIGEAAK(1)NQAAMNPK
IVEQAK(1)LR	WADLHYK(1)K	YQGVNLYVK(1)NLTDDVDDEK	GSDNIISFYTK(1)R	DPK(1)QPDVLK	NQAAMNPK(1)NTIFDIK
LTGVLMGK(1)ER	AQLPAAEPGNK(1)SQQTR	ELFGPYGTITSAK(1)VMR	HQAYVK(1)EK	AVFIIDPAK(1)K	NTIFDIK(1)R
RK(1)EYQDHLVVR	ASAGK(1)YNGMLDVVK	GFGFVNFSTHESAQAAVDEMNEK(1)EIR	K(1)SGVIVGDDVLR	AEYECLK(1)K	HLK(1)APPAAR
VK(1)SIMLSR	YNGMLDVVK(1)K	HVNGMLLNDK(1)K	DAPK(1)DAYILGLK	LITK(1)AMATR
AK(1)GATVIATAGTER	ATK(1)FAANDSWGAFYR	K(1)VFVGHHISK	SSNK(1)IWLR	ILVK(1)GGQLK
GK(1)EYDQFVNR	GFLPK(1)VLR	K(1)TGQGNVFIK	FK(1)EYIGR	MK(1)LALAR
VLSDK(1)MLVAAAK	GISAPILMEAPK(1)R	TGQGNVFIK(1)NLDSAIDNK	NQGLYVK(1)FDDGSR	K(1)TAVLSFTK
AAFIK(1)QNAFCPHPSHQQTR	IVK(1)NEGFSR	VFVGHHISK(1)K	FSSTFK(1)K	GK(1)DVVVLGCEK
LTTEGLK(1)SVSALR	VGK(1)GVVLDEGHYLGDGLWR	NLDSAIDNK(1)ALHDTFAAFGNILSCK	K(1)WNVGSLNEFR	HK(1)QFNASWVIDGK
YTLHPPK(1)TGEGVDIQGLR	VGTEEIK(1)K	NLTDDVDDEK(1)LR	FLISADGK(1)VVGR	SK(1)GLVQR
ALK(1)EALEGVSAHTSR	LLEK(1)TDHVK	QMLGEALYPK(1)IQAQQPELAGK	VVSTSK(1)GVYELR	AIK(1)DLVGGK
LRPVSGGEELYTWK(1)K	EQIEK(1)SAR	QSK(1)FEEMK	YLK(1)YLTK	AYLEK(1)PR
SGDTNAISK(1)AIK	ANVHVLAGHK(1)GTVADVK	SK(1)GFGFVCFSSPDEASK	GK(1)DMGDGWETAR	K(1)YAELQK
SSVK(1)YHLK	LITGEADK(1)TIK	LTTK(1)QVNGGYYK	PYNFK(1)VWAVPTTK	VPELTEK(1)LK
YHLK(1)ANHVVEAK	DPK(1)GLYK	LLMTDGK(1)LSR	FNPVTNTEMEHK(1)FLDAAER	VK(1)VVLAACSWQR
FWK(1)NVDVR	FGLNK(1)DLGFSEADR	FAESGK(1)VESAIER	LIEDEGAVK(1)VR	VLVDK(1)AR
ELAIK(1)GSFR	AATGAK(1)DSSSSTLAGSSR	K(1)SNSVVK	AVLK(1)FASHTGATAIAGR	LLEK(1)EHK
FEDRPIPELK(1)DPHDVLVNVK	EIFWK(1)QR	TNTLTK(1)SAVVQIDAAPFR	TRPDGVNVINIGK(1)TWEK	NGLGLPAGPK(1)R
IIAVDIQK(1)AR	NPTFWK(1)DNAR	VDGYILEGEELAFYQK(1)AIR	TWEK(1)ILLAAR	LSACGVAAICK(1)K
K(1)YAATSTFEPAK	K(1)LAVNMVPFPR	NVLQK(1)LER	LK(1)EQEIR	GSAPEVK(1)PTGLIGR
FTGTPVGVK(1)EQIELVR	MNVYFNEASGNK(1)YVPR	VPYLPSQK(1)TQAPGGAPSK	VLAAK(1)ASLGLR	EIYGEK(1)K
ILELHK(1)K	VSMK(1)EVEDQMR	HTADDYFNILQGTQLAYVPGSYEPEVYPQGSVHHLK(1)R	AEVESAK(1)LMR	DLSK(1)VILIDTK
K(1)IAEGVVHR	DFK(1)YIEGGK	AK(1)QGYVVYR	IGESK(1)VIAAR	VILIDTK(1)EEHAR
K(1)SSAGYDLTR	YIEGGK(1)EEER	GALK(1)YVEEIQK	THAYGWESEK(1)AVEQAR	VFYHK(1)MK
VEQPTTVELK(1)K	K(1)HSLEFVHK	GATYGK(1)PTNQGINQLK	YEK(1)EMQDIR	CAGCVK(1)DR
AK(1)TSPGESYKPSTSGLGK	K(1)LWGETLR	PTNQGINQLK(1)YQR	GK(1)TLYFSHGFSPVFK	DEGGYEFK(1)R
EGVHDSGHGCGK(1)PLTLHK	SK(1)YTQYNQVK	K(1)QSDVVR	K(1)DGASWK	IQAK(1)NGLESYAYSLK
PLTLHK(1)AK	TVNDK(1)PVDQYLR	KRPAPK(1)GATYGKPTNQGINQLK	SLEYNSQK(1)DYR	LSK(1)EEIER
K(0.999)FGK(0.001)LDVQR	DSYLLFNK(1)NR	YFEVILVDPQHK(1)AIR	K(1)EEIPRPFPR	TNK(1)ITITNDK
KFGK(1)LDVQR	AQK(1)WYPVDDESQPK	FPAAIDYLDSGK(1)VK	K(1)VGITGK	APK(1)GALMYGPPGTGK
NHK(1)EGVHDSGHGCGK	WYPVDDESQPK(1)K	FPLVPGHETVGVVAAVGPK(1)VK	SAK(1)VGVVECVR	HVNGMLLNDK(1)K
QYGGQSGFK(1)TEADGEVR	ASDQK(1)AVDQSILASVK	VK(1)GFEVGER	VK(1)TLPHR	IILIGAPGVGK(1)GTQTER
SQNAK(1)QQNQEISPR	AVDQSILASVK(1)K	GGK(1)LVVYGVYNNEAR	GFLNDGTTDYK(1)SHR	GLINDPDIDNSFK(1)INK
SGSSLAPGHTK(1)R	K(1)TEEAFFK	HAVVDVPLPK(1)LR	K(1)LSFEQIAQHIGR	K(1)MAFLER
DVTEIQK(1)LVQAGR	KTEEAFFK(1)QGEKPQK	IK(1)NLSDVDATLLEPASCAAHGLDK	AFLVHNPK(1)DVELLLMHNR	ANEK(1)ILGLQNAR
FVYK(1)FPIHEPGK	K(1)VVASAR	LRDNDVLVK(1)VK	AK(1)ALGVK	LQTAEK(1)GVYSGAIDVVK
GYHPSK(1)GFEYYEIPR	QFGK(1)GQR	VK(1)ACGVCGTDLHIHEGQFIAK	ALGVK(1)VTNPK	AMGTK(1)DVR
SALLEK(1)YHR	SDSTVGQTK(1)QFGK	QDPSAQFEK(1)LK	HVPIVK(1)K	K(1)VWEAGVK
TVFLVHDK(1)R	TVPHPAQK(1)AQK	VVVAAPEGLK(1)MDLAK	K(1)HVPIVK	DVLSIK(1)AK
K(1)QLLINK	VSAADYFTK(1)EK	YEQPEK(1)HAVVDVPLPK	K(1)EACWAISNATSGGLQKPDQIR	APK(1)VIGVK
VLATK(1)DSDYGK	IVQTK(1)SQQQR	AVSAVTEALSAQVYEK(1)AK	AVNLLK(1)AHGK	GNYINYK(1)K
PK(1)VYLETAAR	LSSELEHLTTSHAK(1)LR	DVDRGEK(1)QILR	NYGLDLTK(1)GR	GDIPSFK(1)LFESDK
PPAPPDQK(1)PCHQLQPAPYR	SINEGVIGSQK(1)K	K(1)LVYIGLR	NADTLFLGGQK(1)ITGADVR	DLISIYDK(1)TVPK
TVDSK(1)PQLQR	ECFHESLHK(1)DDK	DHYTGELVK(1)IPLR	SVHDSLCAVK(1)R	TASGIFLPESSVK(1)EQNEAK
AAK(1)VDNLTYAAANK	LSEALAQVK(1)DEQSYIVVR	EGDDSVATFGGVDK(1)DHYTGELVK	YPVK(1)AVNLLK	VQFDK(1)ITAR
AAYSASGK(1)CHTFDAK	ILFADNASLYNGK(1)VHGTDAK	GFTGQYSVDCDK(1)R	PVDPK(1)EEK	SDAK(1)LLK
GLAGK(1)SALATSPK	VHGTDAK(1)LR	IGDLK(1)VK	VK(1)SSASYAVSK	ILADAVK(1)LAK
TLTYGHK(1)R	AVVDK(1)YR	VK(1)DQLFAEATSEPGLAFAFGR	IIDGK(1)DDIEQYK	DSDKADK(1)LK
EK(1)NNVMALAMQDR	AGK(1)FPTPVSHAEDMANK	K(1)GFTGQYSVDCDKR	K(1)PLLESGTLGTK	K(1)LPLDQAGPR
GEEVEYK(1)DENR	FPTPVSHAEDMANK(1)VNEVK	K(1)WYSVYDLGNGAVGLAK	NWAMMGLGTGPK(1)GK	NVSDAINQK(1)AQELAR
K(1)DLTLSSAR	AK(1)HHGIDAMSADDLKK	ENAPAIIFIDEIDAIATK(1)R	QAGNEK(1)QTLEHLR	SK(1)TMAYDGR
K(1)NFSTIPFCR	HHGIDAMSADDLK(1)K	GVLLYGPPGTGK(1)TMLVK	TK(1)FIAGK	DEQAYGYPK(1)R
NVPFVK(1)SNDMTK	ATMSPPK(1)R	AK(1)YELLK	YDGQIAVFGK(1)EFQDK	VGTTGK(1)GIGPCYSDK
SLLTAIK(1)K	VNEVK(1)STIK	EEVLAK(1)LQHYQEESAK	VITEVLADK(1)VR	VNSQSGK(1)GGAAWVILR
TVDAPELLEK(1)LR	FSGTIK(1)LPTVPR	HLISESYCK(1)IHQR	EVTTAQGEEEAK(1)K	NLDLK(1)SLK
TYPIK(1)AIR	K(1)YDAFLASDTLIK	IDIK(1)DLSTR	K(1)WIDDVR	ENTVYYAK(1)SFNNDVPK
AETLQK(1)K	KYDAFLASDTLIK(1)QIPR	K(1)LGEAEDVLR	K(1)LEAFVENVK	TILGPK(1)ENIQTISR
HAHEQGSWFVGTNIPGK(1)PSR	LLGPGLSK(1)AGK	QLK(1)DLIR	LDHK(1)FDLMYSK	ALQMLK(1)VGGR
K(1)DIEFNTEVK	LQHEGK(1)FQPR	SSSLYQK(1)QLK	LGINYQK(1)PVR	DMVFVPK(1)TR
SAHYSDHDSIWK(1)ITTASGK	QNIEQLLNYSQNEK(1)K	TK(1)GAFFR	AEQSIK(1)EEK	VMWDMK(1)TGR
SNVK(1)LVDIR	STIK(1)FQLK	K(1)SVLLISTDPAHNLSDAFGQK	GSLAPGGSVGK(1)ITGK	K(1)TEEAFFK
TFDATWDIAK(1)R	SDADK(1)ALSSMDGEWLGSR	AAQQVLYEK(1)WR	GTLGK(1)YAR	VTDNNNEVFFK(1)IK
AK(1)ADPDSVR	GMVIAAPGSAK(1)ANSK	ATASGPK(1)QQEAITYLEK	DASAGVLQDLK(1)R	ASGFLVK(1)K
EFGK(1)IIEK	K(1)SWGVLR	GK(1)NCAVVLSQK	DVK(1)DASAGVLQDLK	K(1)ELEYFAK
GSYFCSQECFK(1)K	K(1)VVDNEVK	TDGK(1)EGTDVNFR	VLEILQQEK(1)AGR	LCIGCGICPK(1)K
HIK(1)RPDWAETGIPR	VVDNEVK(1)QIK	VADK(1)LIDPSSVSHIFR	ATESLGYTK(1)AR	AVVQEK(1)VLLGR
NWTTHK(1)ALMHK	SAATTGEAYFEQLLDHHNPEK(1)GTFSQR	K(1)VYTTPK	LGK(1)AIIVR	AK(1)PLSFDHKPQNEGEK
SK(1)WDLLDEK	TK(1)PHVNIGTIGHVDHGK	LAVLK(1)YYK	VVGSEPELK(1)K	SVLGVK(1)GR
WDLLDEK(1)GQQAMR	TKPHVNIGTIGHVDHGK(1)TTLTAAITK	YYK(1)VDGDGK	SEGAVIVDFTK(1)HGAK	GVK(1)IVGHR
LWEAK(1)AASEAR	TTLTAAITK(1)HQASK	MQIFVK(1)TLTGK	DAVTYTEHAK(1)R	NIEIWK(1)VK
PLTNWSAK(1)LPK	TK(1)VTDIETFK	TLTGK(1)TITLEVESSDTIDNVK	DNIQGITK(1)PAIR	GAPLAK(1)VQFR
AIK(1)QEDPSNTK	VTDIETFK(1)K	QYCGK(1)CHLTYVFDESK	TVTSLDVVYALK(1)R	TDK(1)PLLK
FYK(1)SYLQR	INK(1)NPDLLSR	TITLEVESSDTIDNVK(1)SK	LIAEK(1)QAR	STFLSK(1)ITK
LSYHK(1)PAHTIVWQR	EAILEK(1)R	TK(1)LAVLK	EK(1)LMEFYER	VIDYAIK(1)PR
AINEAAAELPYDFVK(1)R	HLVLSK(1)R	VDGDGK(1)IER	VEDYK(1)ISPPPR	IK(1)YPVLIK
DAAHAVMGK(1)K	EIDEGK(1)K	ASTEQAITHAWLWPTVGQWLK(1)EK	EVVLAK(1)VR	K(1)GIAVLYPDTSPR
K(1)MVHQEIGTK	IK(1)DGLDPLR	DDCPASLK(1)LTAESAAER	AGIISAAK(1)AGEGR	EK(1)FAIYADK
MVHQEIGTK(1)GLSAGFRPIQEQESIR	LDEEK(1)AR	K(1)PIDVAEYLFR	DCDPK(1)APLMLYVSK	GK(1)PVFIR
QMAHK(1)AHQPSYVSNLLEK	WK(1)DDFFMK	GAVDETHK(1)NYGGVYAGTGSNPGVR	GITIK(1)STAISLYAK	VLILGPENAGK(1)TSVAK
AEAIAK(1)QAEASGDR	YIEDK(1)DVFQK	GYK(1)VTTR	IK(1)PVLIINK	FISK(1)MFLR
ATIHK(1)LFK	YTDSLLK(1)K	K(1)PVILVDACAIR	PVLIINK(1)VDR	IIYGGSVSEK(1)NCR
EK(1)WIATDVAYGGLQAK	DSQVQSGDGSSAK(1)R	LDTPLDLSLPPNDPEKEDYVVDVVLK(1)YLHAAK	VMK(1)FSVSPVVQR	TVIPAK(1)VIGK
AAGLLDQWADK(1)NPGLR	FTVNSTIVQQGLIDK(1)SAAADGATSNTGK	YLHAAK(1)K	GDK(1)DVQSVADELPR	K(1)YNWSEK
AK(1)ADNPYHNATIGLGR	SAAADGATSNTGK(1)R	SRPVYISLPTDMVTK(1)K	AIVQVFEGTSGIDVK(1)K	LK(1)YALNGR
AVHYYLSK(1)LK	IATEACDTALK(1)EVTEYEHTK	SGLPTFVAPMGK(1)GAVDETHK	GQK(1)IPIFSAAGLPHNEIAAQICR	VYNGK(1)TGVVYNVTK
LK(1)AAGLLDQWADK	AEGEAESADIISK(1)AVAK	SQK(1)DGMLLHHTLGNGDFNVFTR	FIPGTK(1)MAFGGLK	AFGGQSK(1)EFGK
FSHLITDPDAAQAGADSAGSAQK(1)SLK	AVEQK(1)QIAQQDAER	VLDEVHEFVEK(1)SGLPTFVAPMGK	AAK(1)VGVVK	IGVK(1)ESDTGLAPPHLWDVAADR
SLK(1)EMLLSSGGPEEAR	EGGK(1)STSLLLGLR	YIHGWEAVYNDIQPWDFLNIPVAFGAK(1)DK	ALDVALK(1)EDR	QASVNEK(1)IGVK
GVYTK(1)LAIGK	EIATTLANNPNVTYLPGNDGK(1)EGGK	YSEYPDINMK(1)GVLQK	YLDLVPEK(1)HPEAEIAR	TVK(1)DLGR
HFVSAAK(1)QISHQHANLR	RIDASK(1)EIATTLANNPNVTYLPGNDGK	AVLGVLGSK(1)FGL	HK(1)ALSPSR	IPASGPK(1)GR
HK(1)IGSEIPYSGVLDR	STK(1)PVSEALLNEK	AAAGDFSAK(1)PVR	AAEWFDGDNAEALANK(1)HYLK	LTK(1)DGNVLLR
IFHTWVDK(1)DPHALAVK	STKPVSEALLNEK(1)WDR	ADSK(1)WANAK	WK(1)TTLLLR	LK(1)QLANEAGNEEFR
IIDTCEK(1)AVHYYLSK	EALQLLEYK(1)ER	AK(1)SYNDYLAEK	LQLIEK(1)LAK	GAVGK(1)MR
ISEVDAIK(1)IAYYR	QEIEK(1)LR	SYNDYLAEK(1)AAAGDFSAK	LNK(1)ALTDAL	TK(1)GAFFR
K(0.788)VVK(0.212)QYAVQEATTHLNAK	ALAK(1)LGPR	EEDENYIK(1)GSSEK	DLPCLGFTHGQPAQLVTVGK(1)R	SK(1)IENAQR
VVK(1)QYAVQEATTHLNAK	ELK(1)QLWLTR	IAQADENEPQTPAEEAEPAEK(1)AK	HLAMLK(1)EVEEPFEK	EIEVSHPAAK(1)SMIELSR
LRPWDK(1)PSADTK	K(1)ILLTEPPMNPLK	K(1)VNQGWGGQSGEK	LSAFAK(1)QYK	K(1)IEDEEILK
LTVAASNSPK(1)SVTLSGDLDAVHEAK	DSGVQECFK(1)R	VNQGWGGQSGEK(1)ELDDER	TLQHIK(1)R	GIAFMPK(1)R
LVTLNAVPQK(1)TIR	MLLLGAGESGK(1)STILK	SK(1)NLYELLGNDPELDPSRPPAPPTK	AADLDPTNVHIK(1)AR	SLSK(1)VAR
QVTALK(1)TVR	STILK(1)QMK	LVHNVIETAASIPEGQNELK(1)R	FSVGGLTDVAEIK(1)GHR	MVPTSDK(1)GR
SQILLK(1)ASAK	NEEIENQLK(1)R	IDISK(1)NTQK	AQGDTNPK(1)YEK	ALVVK(1)AGER
SQNDK(1)GVSAMENSIR	LLQPK(1)NR	IPALTDTFSDGQK(1)IR	LDAK(1)NVQLASVTK	ASVPSVQCFGK(1)K
SSIAAAK(1)VDSQAAPAHK	DAVTYTEHAK(1)R	LYGVLDK(1)HLASSK	NVQLASVTK(1)EK	GTTGILK(1)AIK
TSFYTDEK(0.848)DGK(0.152)PMQGLLEK	DNIQGITK(1)PAIR	ADSEIVLVEDPYTEK(1)ESR	QVMEEK(1)LDAK	TAAIK(1)IVR
VRPLWTTQAGGK(1)DTK	GVLK(1)TFLEGVIR	AEAPLPK(1)TVK	TLK(1)QVMEEK	EGVITVK(1)EGK
VVSAIK(1)QASQTSR	K(1)TVTSLDVVYALK	AFK(1)HIANSYLR	YDAK(1)AIGSGSEGAQAELQNEYHR	SAELIGDAIK(1)K
VYTHSPK(1)EPIAIIGTGCR	TVTSLDVVYALK(1)R	AVNQLDINGLFTPGTVVVDYLGK(1)R	YAK(1)DLVK	NPETDVIIK(1)DDK
AK(1)PELHDQSIHGVTGPIVPLTSVAR	DK(1)VALADAVEK	EAETWLEQLTQNAVSIAK(1)HAK	EVYDK(1)FGLEDNTR	AMVEK(1)DLFGK
K(0.962)AK(0.038)PELHDQSIHGVTGPIVPLTSVAR	VALADAVEK(1)ELTTK	EHSLSK(1)YDIAGSPSLNTILPK	GNK(1)VLHIDR	GLLGK(1)IDIK
K(1)LGHQPELLR	GVK(1)EVVK	GAVGK(1)MR	NDHYGGEAASVNIETLFK(1)K	K(1)LHAEEFSNATPYVIMFGPDK
LVVAPLDMSEPGK(1)K	DEFSYQEMITHLAMNSHPNPK(1)K	GAVLVAK(1)GEVAPLNPTEDR	QIAGSYVQQGK(1)GPK	LTPVLIK(1)EITR
MDNFMEMTK(1)K	EEEEK(1)LCR	IVGQSIVPGIFK(1)QR	VSGIK(1)ATMK	AK(1)GIEADSLR
RVIVNLGK(1)K	EVVK(1)HETVEEATLCDIDEAVIR	K(1)HAVWDK	AMELILTGK(1)NFSGK	LGSDFK(1)K
SK(1)QSVPHDYYGSDVEGELFPK	K(1)YLPGMSIGFQHPNVK	LAQMSK(1)EK	DQK(1)IGMTAFAEK	K(1)YLELQR
SMLEDAGLK(1)NVQEK	NVK(1)EPVR	LTSK(1)LFADYNEAAAR	IGMTAFAEK(1)K	QLDFQDCK(1)VR
IVEEAAK(1)HLK	VHVGDGFQFLK(1)ER	VAVGK(1)DVVGIK	SK(1)AMELILTGK	TVK(1)LQIWDTAGQER
K(1)LPMWLLPSLR	VNQILHHEK(1)SK	AAINK(1)IALNSPSR	FIAPVIAK(1)GIDAR	TK(1)MGGTMR
K(1)PETVPK	ALK(1)VYPQPK	ILPK(0.004)PK(0.996)R	K(1)AIQFGGGNIGR	FQK(1)LGAK
TPDHLSISK(1)LGK	RFEGIEDILK(1)AR	K(1)AVIIFVPVPLLQGFHK	IYALK(1)TIR	GIEVGDVK(1)LNLEQMMK
VLETEGILPPVDK(1)LR	HLGILK(1)GVAVAR	TLK(1)VILDEK	YGK(1)DNVR	IPLK(1)DVK
PK(1)LYMPLTGIPETK	IK(1)NLLHSDDTEVMLNALER	VILDEK(1)ER	SIVAYYQK(1)YVDEHSK	IMK(1)SEYQR
K(1)AVFYNYASHDR	LLVYHAAPGEVSK(1)SR	TLTAVHDAILGDLVYPVEIVGK(1)R	YVDEHSK(1)NQLK	K(1)SMATNLEIFR
TLMGLAHLK(1)MAPK	LVGVAK(1)NLDDNNALR	YLYK(1)GMAAPGPSSGAQSPR	ATGGNGTK(1)TPGPGAQSALR	GNIMK(1)ATK
AVCSGDPK(1)FFFGSDSAPHPR	NASDILK(1)K	AIEVYFPK(1)QCVEQTELEK	CK(1)ELGINALHIK	GEDAIK(1)FAR
K(1)GEVIPESVK	SFGIDVK(1)K	QCVEQTELEK(1)FDGVSEGK	ELGINALHIK(1)IR	VEWEK(1)VGGYR
HEAK(1)QLADHIR	SVEK(1)VPR	DLDYSK(1)SLTDK	VK(1)ADRDESSPYAAMLAAQDVAAR	YIGK(1)LEDGK
DTK(1)TFEESIK	TVTEQK(1)GYSR	FDGVSEGK(1)YTIGLGQTK	LYTTMDLK(1)K	K(1)VTCIHK
TFEESIK(1)ALGDR	VAIGTIPADK(1)PIDSGMR	FDYILFHSPTCK(1)LVQK	SQINEQLAAIK(1)R	VMGVK(1)ADAAK
YQSHEIEK(1)GADTQTLHVR	DTLGHWTGK(1)R	LVQK(1)SYGR	TLDDIEMNK(1)K	EAFSLFDK(1)DGDGQITTK
MVSYGK(1)IHTVYR	LSLQVDPETNNTK(1)PYLQDR	IVGDVSYMAEK(1)LDLHNR	GISFK(1)LQEEER	GYVVLPK(1)SSNPAR
TEK(1)VSIADTWK	TYQK(1)EWNVR	LEVGTETLLDK(1)SK	IAGYTTHLMK(1)R	FMTAFK(1)ENK
LMEGVLK(1)AR	LQHQEEAGDDEEEIAAMK(1)K	NVEK(1)TFMGLTK	LTLDFETNK(1)R	IK(1)FGGTR
FLSTLK(1)K	NLK(1)VVPK	AGK(1)LLETCCTIMDLK	NK(1)IAGYTTHLMK	ETEAYK(1)NVK
IMCAPAK(1)GGLSVANMVSR	VAEMESEAAK(1)LR	FYPQYYHK(1)TDK	YYPK(1)LTLDFETNK	K(1)GVATLR
AEHQIVK(1)EHLYK	VTILLDK(1)FTGQPK	IDLNAMYK(1)ITSAER	AYAPTVK(1)R	SAYDLTVHK(1)NK
ILSAK(1)TSDEK	NAAHIK(1)VIHGR	K(1)EFGTDDLPR	VLSDLAQEK(1)WNQASLEHR	DGPIFHGK(1)SFGAR
LADAIK(1)DDHR	RVIANK(1)TLNK	K(1)FDVANAK	VVTEVMK(1)EAR	TIDGK(1)SIR
TLDQDDSEK(1)HTK	NVK(1)SLAPLLDR	K(0.009)FDVANAK(0.991)TMFIECEK	EK(1)LLNASAVSPDHPVVITK	DK(1)PFTIK
DNK(1)QGVVSFR	AAGEAEAILLK(1)AQATAR	PVYIEK(1)LGK	IDK(1)WFLYK	EFGK(1)GGQAYR
RVDRPELIVK(1)DVH	IAYVK(1)SLK	TFDYK(0.995)EK(0.005)PEVFK	TFEESFQK(1)AIR	GPVIK(1)INANAR
K(1)YSAEHLQK	INESQAK(1)TIAAK	EYHSLGDK(1)VAGK	VHELTK(1)IDK	IPEAYESLILDALK(1)GDHSNFVR
FHEWLDLNK(1)EK	SEIGQLTLDHVLK(1)ER	EAIDVSIANIAK(1)FHSAQK	SATVTFEK(1)EAAAK	MTQK(1)ELATK
ITK(1)IDEQEALQDMTK	TLHMEDK(1)LGSIEVGK	K(1)DAGLSTDSSAVK	ALK(1)EFEDR	VLNIK(1)LR
VGSAAALSAQK(1)HNAK	LASLPEAK(1)SVALR	NQADGK(1)IVAASLIAAR	DIK(1)EVPYK	GVLLYGPPGTGK(1)TMLVK
AVNMVEGVK(1)NMHAASK	GMLEK(1)DPSK	TVEQLAAVEGLDAHK(1)R	EK(1)IATLR	VK(1)EWYGWHFPELAK
NMHAASK(1)K	ASGAK(1)LIFYDIR	EMPDAGTK(1)AVFR	ETAENYLSK(1)PVK	K(1)ELTQYISK
GELHAAPIK(1)NPR	EK(1)EAAAPPK	LQPGGK(1)GNDEMEFELPER	PVK(1)NAVVTVPAYFNDSQR	IYGPK(1)GIGACYVR
HGK(1)DMTTAPTWK	ETK(1)NPDPYPHK	AAIEAQYGSVEK(1)FK	K(1)AAIEAANR	YVCTFCGK(1)NTVK
ILLK(1)GELHAAPIK	NPDPYPHK(1)FQVTDDLR	FK(1)EAFGATLLGLQGSGWGWLVANGPGGK	LVGIAAK(1)R	SPNK(1)HNR
LPQSPWPK(1)DPK	FEAFVCK(1)K	ASYVEGIWK(1)VLNWR	MK(1)ETAENYLSK	TK(1)EQFPK
MEK(1)AGFINVR	K(1)EIVNAYTELNDPFDQR	FK(1)NGVEGSALLK	NTTIPTK(1)K	VTGGMK(1)VK
LNK(1)SNITGLK	FPPGDQLHTAETGEFLK(1)R	FNGGGHINHSLFWK(1)NLAPHASPETNIDQAAPVLK	QATK(1)DAGQIAGLNVLR	NFQK(1)GGNSYDAIAK
ALGASTLYK(1)PR	GEQK(1)PEVAVR	NLAPHASPETNIDQAAPVLK(1)AAIEAQYGSVEK	QAVVNPENTLFATK(1)R	NIASLTGTK(1)DLQMVNITCR
EPGK(1)IAAISL	YLDLIMNDK(1)SR	IK(1)FNGGGHINHSLFWK	VVNEPTAAALAYGLEK(1)EADR	IILDCK(1)ACGQR
IVDIPEAK(1)ALGASTLYKPR	NRVLMSRK(1)DPR	LEIVSTK(1)DQDPVTDK	NLVK(1)TLNGEYIALEK
NSTVLPGPTCCALDK(1)K	DFEK(1)VLK	ANEQTAK(1)VFYK	ACEK(1)MDGFGYR
NTPSEVSK(1)IVDIPEAK	LNK(1)QVIEENNNR	GILETEFGTSNEDECIK(1)K	FNDEGK(1)K
ILSHIETAK(1)K	NLK(1)GSVLPTLER	K(1)ILENGEYQSSVTK	IK(1)TTVVR
VPFGGVK(1)QSGIGR	YLHEFK(1)DNDDLR	HGAQGIMDGASK(1)GILETEFGTSNEDECIK	YEK(1)DDLATLR
ALGADK(1)VVAISR	GDIITILK(1)R	IFVTHK(1)HGAQGIMDGASK	TNYDYTK(1)GK
ASAQDAQIDEK(1)TDHK	EMVILGTEYAGEMK(1)K	ILENGEYQSSVTK(1)ER	HFVALSTNEEEVTK(1)FGIDK
AAAK(1)VQIK	IPCLSDK(1)HPSNIILLTCDAR	SIPLADVVNGFK(1)IFVTHK	LIPSDFIMAAESHNPVEGGK(1)HQR
HVTVITGLEVHGLENK(1)K	ISQHK(1)ANAWLLNTGWVGAGATTGGK	AK(1)TITFHR	SGEWK(1)GYTGK
KCEEWLK(1)DNHAELYQR	LAK(1)LFNDNFGK	ATPIPTFK(1)LVLVGDGGTGK	PWILPVVK(1)K
K(1)FATGSSVTK	MLADK(1)ISQHK	LVLVGDGGTGK(1)TTFVK	EK(1)WHVYMTK
K(1)HVTVITGLEVHGLENK	NSWTASTNFSDEVNK(1)LAK	HLTGEFEK(1)K	FAK(1)WENGK
K(0.001)VAK(0.999)ELGK	PSQEELK(1)HFHPDYVIYNAGSFPANR	ITYK(1)NVPNWHR	WENGK(1)QGEVK
SEVAQNSPAEVQAK(1)K	TALHPGGVQPGK(1)GHTELEEELHEHAHIDYDR	K(0.5)K(0.5)NLQYYDISAK	AQLLK(1)GVDTLAK
ANAYCPYSK(1)FR	NVK(1)EATLVLR	K(1)NLQYYDISAK	GVDTLAK(1)AVTSTLGPK
DGK(1)GSDQCSLHLHGYTER	AILAQGDK(1)VIATAR	NLQYYDISAK(1)SNYNFEK	AVTSTLGPK(1)GR
DVVSAPSHDK(1)PMAQK	MLVTDPK(1)QR	SNYNFEK(1)PFLWIAR	ELK(1)FGVEAR
EWHSTK(1)LQHK	AFETQAK(1)AIEK	VCENIPIVLCGNK(1)VDVK	GQLQVAAVK(1)APGFGDNR
GTTDEIQFSIDHGK(1)EWHSTK	AIEK(1)VVR	AIVAFNLK(1)NDK	SQK(1)VEFEKPLILLSEK
RHWVTK(1)DQAK	ALPSLTSEDVK(1)K	ATK(1)MEPVLK	ITK(1)DGVSVAK
KCEK(1)DDFEK	DFEGQHVK(1)AADR	GNIMK(1)ATK	LAK(1)LSGGVAVIK
LCIVK(1)SYYTTDDFK	ESGVK(1)EIVAK	GQEESWYLDLK(1)EK	NVLIESPYGSPK(1)ITK
SYYTTDDFK(1)TVSPLR	FFEGQAALFK(1)K	LFMGGK(1)LK	VGGASEVEVGEK(1)K
LIFCQQYENENK(1)K	K(1)TQGFDYTFDPK	VEYK(1)QDGTLK	VGK(1)EGVITVK
NFGCSVK(1)DGK	FK(1)ESGVK	AMGTK(1)DVR	GAFGK(1)PQGTVAR
NK(1)AYALGANR	FK(1)GATMK	EIK(1)AFTER	GHGLIEENMK(1)R
PVSGILSAAAVK(1)K	MQK(1)VIDMAR	EK(1)LYSMVYAVNVK	GVPDPK(1)IR
SFDGGK(1)AWEQVDGPDGK	QLFDK(1)DLVYR	LYSMVYAVNVK(1)ETK	ICANK(1)YLVK
SIWQHPFDK(1)NK	TLYK(1)DPK	ETK(1)GLHTAVVDEE	IIVSK(1)NWGFTPVR
VGDK(1)QLHLHSVTTFANTGR	TLYK(0.001)DPK(0.999)K	EYTINMHK(1)R	INK(1)MLSCAGADR
VVERPCK(1)DVVSAPSHDKPMAQK	TPLK(1)TLVVIHQDQQYLDDVK	IDPALNK(1)K	LK(1)QDGAYVQFLR
WDGK(1)FGQIR	DK(1)LFVASK	K(1)VWEAGVK	QK(1)IIVSK
IEDK(1)INAIEQK	FQGENFYK(1)NK	VWEAGVK(1)GVPFR	K(1)SELEYYAMLAK
K(1)MLLQLAGLK	K(1)ANAIAK	LHGVSFK(1)K	LALVMK(1)SGK
AIMHLLVNHSK(1)DVVQNR	TEGAPLNSDVK(1)AK	STTVQTGK(1)K	VTLGYK(1)STIK
DRLPDIK(1)AR	GSDVK(1)DISVAEDTK	ASEFGLK(1)GFVR	STIK(1)TLR
ETIADQVPK(1)AIMHLLVNHSK	ADAK(1)EFTFQEVSAHNTK	AVISSQEAATVIGK(1)GGENVSQIR	AFEQGLLEK(1)TNK
K(1)FEDFALVK	EFTFQEVSAHNTK(1)K	GGAK(1)INEIR	AAFLVDK(1)AR
DNQK(1)HLASVAGAEDPK	K(1)DLYMVIHDK	LSGAK(1)CTVSDYSR	SK(1)SYIELR
EAGELK(1)EDRPEPVR	EILDGLLVGK(1)LK	HQSGYK(1)SSAWGR	LSK(1)LYDLVR
GAYEPVGK(1)VDIAAIR	ATSGPIVADK(1)NCEK	VIPSVPPLGMK(1)HVSFR	GGVLEPEGIVNIK(1)YR
TELEK(1)VQSAYKPTK	NCEK(1)LHYIAPK	ATSGPIVADK(1)NCEK	HQK(1)IIEEAPVTIAK
VQSAYK(1)PTK	DK(1)PTQLLR	NCEK(1)LHYISPK	K(1)WAYETFGNER
TFADEGGK(1)TPAQLWAER	GTTAYLNQK(1)IISK	DK(1)PTQLLR	YK(1)FTATR
TGAVGSK(1)TVSNVSTR	IISK(1)EDMR	GTTAYLNQK(1)VISK	LADHK(1)VYFAR
TK(1)GYFTSHLSAVTK	AVISSQEAATVIGK(1)GGENVSQIR	VISK(1)EDMR	LIFGGK(1)QMADDK
TLPVTSK(1)PAFTPTR	GGAK(1)INEIR	AADAVAK(1)EQQADVDEATLK	VEEK(1)EGIPPVQQR
VDIEAIK(1)SQNLPR	LSGAK(1)CTVSDYSR	EQQADVDEATLK(1)EIYGEK	AGK(1)ASLFAQGK
VGDASGAK(1)YTPER	TLNNEPLDAPSTAQSK(1)TYPLR	AEVAK(1)AAR	HFELGGDK(1)K
DGK(1)HLTLR	PK(1)LIELIGK	AK(1)VLSIGGASDSPAAPK	LECTACK(1)TK
FDK(1)FNLK	EK(1)GIATEK	VLSIGGASDSPAAPK(1)TK	IDK(1)HLYHELYHLSK
K(1)SPDEVVLFR	LVEHSEAK(1)DQIVK	DQGQTIAIGMITK(1)LIK	K(1)LVSDGLIIR
NPSSHPK(1)LHIFLQR	FK(1)AEAAR	EIYGEK(1)K	LAASVVGCGK(1)R
SMSHTEAK(1)LFYQHHQLVSR	AMTQLPK(1)SK	FLENLGYK(1)K	AQLAK(1)ESK
VDTHVHHSACMNQK(1)HLLR	AYK(1)DVPGLK	K(1)DDLTFMPISAQK	YHNEGVLK(1)K
EADFAASLTDK(1)ALEK	DVPGLK(1)R	GPDAAQAAAK(1)VTATK	GFDQLPVLAPSGK(1)K
EK(1)AYQQR	REDIFITSK(1)LWNSQHDPAVVEK	VTATK(1)AIEK	GYK(1)TIITLPEK
GSCMK(1)HVYDFYK	EVAEGIK(1)R	KDDLTFMPISAQK(1)TYGIK	MSAEK(1)VSVLR
K(1)IGLQDR	EVAESASK(1)R	TYGIK(1)DR	GK(1)SLDSYEFK
K(1)YAIDPNTIGR	HPVLQSNELIEYCQK(1)K	K(1)GEYETGFEK	GLLK(1)LGILR
LEVGTETLLDK(1)AK	IQENFK(1)EVELTPEEIAK	K(1)NANCIIMPNR	CK(1)DGLVLAK
TAVSPEFYDQMCK(1)LR	VSELGK(1)DR	LVVAVNK(1)MDDPTVEWSHAR	IDIK(1)LHPELYR
VK(1)GDTTEMAR	ATLLTQK(1)VFNEK	NTGVQK(1)LVVAVNK	K(1)FLTPSSLVAGNPK
K(1)AFFEAFR	VFNEK(1)AK	PAAVAAPK(1)AK	EAVK(1)HFGFGPHSHK
K(1)VAFLYDMIDQR	DYQEK(1)IWDHAAGDLIVR	RPPPFASK(1)GQTIIAR	GK(1)TIVVIGTITDDNR
LK(1)GEFDK	EDK(1)ALSAEIWR	VSK(1)FLENLGYK	TESNFNK(1)VVLR
LKGEFDK(1)R	LDFSK(1)GR	YK(1)ECTVK	HIQVNQAPK(1)GR
VIDALQAADK(1)K	LDSQAK(1)YCSIAR	EFTFQEVSGHNTK(1)K	QWGVSK(1)AR
TFLAFQHNAK(1)LHNLQTIVR	TLAANK(1)GVVAAPK	K(1)DLYMVIHDK	VSFK(1)NTR
WK(1)DPIQAK	ITDEVLSGK(1)K	EILDGLLVGNLK(1)R	EIDDPK(1)DK
CGDK(1)AQLSCCNR	YITPEAQEK(1)EK	SENK(1)EFTFQEVSGHNTK	GLVVK(1)NVAAHHAISAK
EIQYVLGLK(1)AVR	K(1)EADELDR	AK(1)AALEK	NVAAHHAISAK(1)FPK
ELAAEK(1)RPETR	GLDMNSAEDAIVK(1)NTR	DQAK(1)GEAIEVK	NPK(1)TGEYEEK
LAQVLEAGSWK(1)AGR	LVSMNSVDK(1)LGGMR	GEAIEVK(1)GNK	WTPSHAK(1)K
GK(0.011)PGGDK(0.989)IVLTLR	WDNFK(1)FAPIR	FANFLIGK(1)K	GVTEDQFK(1)H
GSIGTHEK(1)LSGFDLIQTHYK	AAQEGTDSTK(1)NMK	GNK(1)ESLEQAK	ILESNFEK(1)K
LSGFDLIQTHYK(1)QIR	LDVDSLK(1)K	GGPGGSIIFEGK(1)GSVDAVR	LTK(1)LFIER
NPK(1)VVDDPR	SDAPVELK(1)R	IINLGK(1)K	GVLK(1)TFLEGVIR
WGQLQK(1)QCVER	SK(1)VAIVSGGGSGHEPAFAGYVGK	TIDIDK(1)K	LLWPIK(1)QK
FHTEYK(1)DSPR	VLGSALK(1)R	LIELIGK(1)YSQK	AK(1)GDIPGVR
FLPNIGK(1)YIAK	STDPK(1)IQDLLNKPK	AESITITNDK(1)GR	GIVLEK(1)VGVEAK
K(1)EEDHLHAVFNGVDGR	DITNLK(1)AR	DGK(1)PVVK	SSPFGGASHAK(1)GIVLEK
AINDLLIHK(1)K	MPINEPAVGK(1)K	DLK(1)SMGK	WADLHYK(1)K
MAMK(1)SLEEMDR	ALAK(1)IPDIR	FEELNMDLFK(1)K	AFMGTLK(1)K
EWK(1)SVSQSVAAAPADQR	DFIK(1)DSAK	K(1)TLKPVEQVLK	DEMIDVIAVTK(1)GHGFQGVTSR
GSLHANK(1)VIHTSNAYVSSLLPQYK	DSAK(1)EFPQFK	GTGK(1)AESITITNDK	DLDRPGAK(1)MHK
LFNTTK(1)AR	EHTNVASTK(1)AVILVGGPSR	K(1)SEVDDIVLVGGSTR	FGHGAFQTPEEK(1)R
TIDVWCNEQAAEGAK(1)K	FFVHETK(1)DFWR	LVGDAAK(1)NQYAANPVR	FYK(1)NWYK
LIHTLSAGVDHLLTHPILK(1)DSK	VEGTPIPTGSHSTSIVK(1)HGIK	MK(1)EIAEGYLGK	GSDEGNASTDFDISK(1)K
AK(1)HMSLSGR	ATK(1)WNVSEAIAR	MVAEAEEFAEEDK(1)AIK	K(1)TLYPQTSR
EHLHIHTTFAAVDPHGK(1)K	PLESAKPTPPAELTSDQQAK(1)YK	NFPFK(1)VVNK	K(1)YCTVVR
FIAQQTETMALK(1)EK	EK(1)ITVADQVIAGSAAQK	QATK(1)DAGTIAGLNVLR	SLTTVWAEHLSDEVK(1)R
PLYEK(1)FGFR	PLFEGK(1)NLAR	TFTPEEVSAMVLGK(1)MK	TSCNHK(1)VFR
AK(1)AGESVKPPIR	VITHETATK(1)R	TIFDIK(1)R	WIDTSSK(1)FGHGAFQTPEEK
ALVALEK(1)EVIHLK	ALWETK(1)WK	VMDYFVK(1)QYNK	K(1)SWGVLR
EVIHLK(1)AK	WK(1)FACEK	VQALLEEFFGGK(1)K	FHWK(1)SLQGK
HKPTVPTVK(1)TEAETK	APWILGEK(1)FNTVYPHK	VVNEPTAAAIAYGLDK(1)TGDER	LVK(1)FHWK
TEAETK(1)AEEEAIAK	FNTVYPHK(1)GSIK	VIYEK(1)TWR	TADVGTFGTK(1)LK
K(1)ALVALEK	FACEK(1)SVYPFHDGAIEDFRPIFQK	YAK(1)DIIVR	AK(1)IADALDAIK
GEVLVSK(1)FGR	GSIK(1)ALWETK	YLDLPK(1)TLTR	DQSK(1)VDEFLNK
GK(1)LLRPGGPGGGPSK	FPYVDPTREDIK(1)K	AHTANDAEK(1)WWTVIK	VDEFLNK(1)LDGTANK
LLRPGGPGGGPSK(1)LAAR	HK(1)SATDGAYVPLFVR	WWTVIK(1)DCTR	K(1)YDLDFK
HYAGDVSYAVAGMTDK(1)NK	K(1)YGYSNPEDFKK	DVSGSK(1)VGNAFHTTTELSFK	LAK(1)LNQILR
NK(1)DQLLK	YGYSNPEDFK(1)K	DYEK(1)VLK	PISK(1)IHAR
IADHIEYNK(0.925)K(0.075)PGK	LVLHGADPFDK(1)GIFDR	ELTSGASK(1)SAK	QGAEVYQK(1)LK
K(0.011)PGK(0.989)LATVK	ADK(1)FRPIHTEAPEFVEQSTEAEILVTGIK	LNK(1)QIIEENNNR	ALEGK(1)DIK
IK(1)ASANDLVATLMK	AK(0.887)GEK(0.113)ILAELENK	NLK(1)GTVSPTLER	K(1)EWHVGVR
ISNEAINDNLK(1)LR	GEK(1)ILAELENKA	SK(1)ELTSGASK	ALASK(1)YNCEK
K(1)ATFESTK	ILAELENK(1)A	STPTSPVDK(1)LPHR	FFEGQAALFK(1)K
K(0.056)K(0.944)EIGVSDLTLLSK	FDGDK(1)LPAILNAIETENGGQK	TASTASGHFHTAPGGTATTGDK(1)A	TLYK(1)DPK
LATVK(1)VVK	GGK(1)IGLFGGAGVGK	YLHEFK(1)DDDDFR	AK(1)EIGAVK
VVK(1)DPAVAR	GISELGIYPAVDPLDSK(1)SR	ATDTSTYK(1)LNHTMIR	EMVDK(1)VK
QTFDK(1)FVER	IHQVIGAVVDVK(1)FDGDK	FESLNVNWK(1)K	VALLSDSYK(1)LEK
RPAGGEK(1)K	LVDLK(1)DTIR	ASSLLPGPTPQFTGDK(1)QAFVDDLEQALYASK	VSGSELVQK(1)YIGEGSR
SK(1)AVADVGDGR	LEK(1)VVQK	CLSALK(1)DER	VNYSK(1)ESLVANVAR
SYK(1)DNQCVIISGESGAGK	SDIHFVDAPVSGGAK(1)R	FFNEAIAK(1)AQNGWR	FLAAGDWK(1)K
TIPIGAIK(1)AVGASNLK	HEGDK(1)VLVFER	FLENEAK(1)GK	K(1)FWPSVTR
YFDNK(1)VVCSLIEDK	IPAWIK(1)R	GK(1)SIVGAHSIEEFCAK	VVGVSK(1)DR
RHDSSSVGAGAAMQALK(1)MFTSSSEGEK	IVLDTDDK(1)EFGGFGR	SIVGAHSIEEFCAK(1)LK	EHVNEFK(1)SIK
MFTSSSEGEK(1)SGMDK	TINETEGGLDK(1)FSR	GVGMPVNEIAEVFDK(1)WNK	K(1)IGNDFYK
MFEEK(1)EAK	YK(1)FLNDFDR	WNK(1)GVLDSFLIEITR	DPK(1)QPDVLK
SGMDK(1)NAFIGLAMAQAK	K(1)VDQLQK	ILDK(1)AGQK	LITK(1)AMATR
NAFIGLAMAQAK(1)K	DVFFVK(1)ER	LNK(1)PSIALMWR	LQGYDK(1)R
K(1)AFYGLR	LLSPLTEK(1)EHSPLR	MVHNGIEYGDMQLICEAYDILK(1)R	MK(1)LALAR
K(1)NLLLLGEDR	VLEIK(1)GR	PVDQFIESLLPHLEK(1)GDIIIDGGNSHFPDSNR	K(1)TAVLSFTK
LK(1)INQVDR	FLDYQK(1)VK	QNPDLENLLFDK(1)FFNEAIAK	EK(1)DTPDFK
MAK(1)ACLAGDMGLGK	VEDLK(1)DK	SVFLK(1)DITNAYR	SK(1)APVTTAEYGDR
DK(1)SSVLSEVAALK	TYQPDASEIAYK(1)GR	TK(1)YLAEK	SDMEDK(1)K
SSVLSEVAALK(1)SK	LIIEK(1)QALDR	YLAEK(1)GIR	GLK(1)EQAR
SK(1)GFTHVR	AK(1)GALLK	VK(1)PEHANETYPEGK	SK(1)GLVQR
GLFAGLQDVK(1)HYNVDHGWAK	GALLK(1)TDASLTPGAIAR	VKPEHANETYPEGK(1)DIHVNWTGR	AYLEK(1)PR
HYNVDHGWAK(1)R	AK(1)QATTDGTSFDYEDR	TK(0.057)LEK(0.943)GEFSNVTSEL	NQTAWGNK(1)GLR
AASALLK(1)SR	DISFK(1)NMK	GK(1)VVVPETVPVEGASQTK	VPELTEK(1)LK
FSPDGFK(1)R	NMK(1)DQDWDLIYR	GLDMNSAEDAIVK(1)NTR	NK(1)EAYSINAR
FYDNWEHYAGK(1)LLLR	GANVVVNDLGGSHSGEGK(1)SAK	LVSMGSVDK(1)LGGMR	AAK(1)EQELAIR
K(1)GMGHEPHLLFQAFK	GK(1)VALVTGGGNGLGR	K(1)VADMTAEIEK	EIYGEK(1)K
K(1)PYLIMQPEDR	GNAALVVSGYTTK(1)DAK	VSCVQK(1)GGLLEK	GK(1)TVEVGR
K(1)VPTALADHVEK	GTYK(1)VTK	MTK(1)VIEQFR	DLSK(1)VILIDTK
KVPTALADHVEK(1)NNLQGK	HVFSTYGAFK(1)NLK	NEDQRPK(1)DYGGSTMDLYPR	VILIDTK(1)EEHAR
MHQNLQEK(1)GTMK	K(1)PDAVVEEK	PSHADFTYLEK(1)YGVK	VFYHK(1)MK
NSK(1)YSIMHTPSTRPSK	KPDAVVEEK(1)TSEDQAALYR	TIPTHPTVK(1)PGSA	CAGCVK(1)DR
RPSYLQK(1)LAK	LGQVGFTETLAK(1)EGAK	VAAGAIAEK(1)YLR	GGSK(1)ITEIR
SPHQVGK(1)EIAK	LPSAQAGEEPNFK(1)GK	VAFKPPATIGQAQTTASYGLEEGTLEAK(1)GR	SLVLSPEEK(1)R
VIIK(1)QCAHPDYQPILTDYLDR	NPLHIDPEFSK(1)VGGFK	AALLTK(1)THK	DEGGYEFK(1)R
ALSEESPEDIAK(1)EEAAVK	TGGHGFPVDVK(1)LTPEEVLK	GTFPEVYVPTVFENYVADVEVDGK(1)R	LIK(1)TAIVDK
ASVGATEEAGFEK(1)K	TLALEGAK(1)YNIK	IGAYK(1)YLECSAR	FDDK(1)PDYSYLR
EYALNESYVK(1)K	VHTYGAYK(1)CAR	TIEELTK(1)TSQKPVTAEQGEEVR	SLQVK(1)GPVR
FLDIMK(1)DFK	RAESYVK(1)EYR	TSQK(1)PVTAEQGEEVR	IADIK(1)HK
FMHIDEPEDK(0.999)VIETK(0.001)PK	EQVLVPETLLK(1)K	GELIAMIQAK(1)K	VK(1)ALLPR
VIETK(0.159)PK(0.841)QESGVVNLSHCR	FK(1)HFIEGGDYGNR	K(1)LIEAALQR	TNLCGK(1)IR
LVK(1)DGDIYR	GINK(1)IPPQPR	EIAQDFK(1)SDLR	LSK(1)EEIER
PSALQTSNANK(1)R	GYGK(1)VDK	QLASK(1)AAR	TNK(1)ITITNDK
SLDHQAIASK(1)ATDK	K(1)EGNFYVADEPK	RVTIQSK(1)DIQLAR	DLK(1)VPGR
ALCDEHSK(1)LFEQEEDASSR	K(1)ILQLLR	YQK(1)STELLIR	K(1)DPVTNEAK
DASALK(1)LPR	SSTGIESAK(1)WLYSR	DAVTYTEHAK(1)R	QAQK(1)YASPR
ETDADQIDFNK(1)K	AIYQK(1)AQTR	DNIQGITK(1)PAIR	APK(1)GALMYGPPGTGK
GTIK(1)LADMR	VGAEK(1)PLR	GGK(1)GLGK	SAVIK(1)TSTR
LSFK(1)DASALK	VHLSGK(1)ER	GVLK(1)TFLEGVIR	IPNHVK(1)R
QNASHFLLSTNDK(1)TIK	EADMDMK(1)EMVDK	K(1)TVTSLDVVYALK	QSVADLK(1)YR
ARPELIK(1)VLTYK	EMVDK(1)VK	TVTSLDVVYALK(1)R	LK(1)EDLDRPR
DK(1)ARPELIK	SILVPPK(1)R	HK(1)AYVVSADER	VIK(1)GQGMPSYR
EIGCGEAALK(1)K	K(1)QINSLR	HLGILK(1)GVAVAR	HVNGMLLNDK(1)K
K(1)TFDEYNLIAEGK	DSQLYK(1)R	LVGVAK(1)NLDDNTALR	LK(1)SQYVHNK
ELAK(1)EIGCGEAALK	ESPLSHPK(1)R	SFGIDVQK(1)STTEEHTYHIPQGR	GTVEATK(1)LAR
EYTMEEVAK(1)HNK	AFYDLASDIK(1)K	EAGVK(1)EIVAK	GLINDPDIDNSFK(1)INK
HNK(0.924)K(0.076)DDLWIVVK	TIELDGK(1)R	FELVDGK(1)VPSGDEER	AALEALEK(1)AAVDR
FK(1)FLAAEALR	AGNEAEAQK(1)WNGALLR	FK(1)GSAMK	ITDPEILEK(1)R
K(1)DDLWIVVK	ANNELGWK(1)AER	K(1)AGLVPTDDVK	TLQK(1)TSVSTNIK
IPEK(1)EYTMEEVAK	AWNLGTGK(1)GSTVYEMIR	K(1)SQGVDYVFDPK	LEK(1)VYVTR
K(1)LTSGSTTAQQR	EK(1)LLVFGDDYASHDGTAIR	NCVVNGIVLAEDGK(1)K	ANEK(1)ILGLQNAR
K(1)PFNGLYACGELAGGVHGANR	RIELISGK(1)K	QLFDK(1)DLVYR	LQTAEK(1)GVYSGAIDVVK
KTFDEYNLIAEGK(1)K	K(1)AEFAQLDVTDEAGFDR	SIDFPKEEELTLK(1)R	DK(1)GVVGK
LEELSEK(1)EPER	NNAIK(1)AGNEAEAQK	TLGLK(1)TPLK	K(1)VWEAGVK
LVLNSK(1)ASNVLDFHTR	VVVADNLYNSSAEALK(1)R	TPLK(1)TLVVIHQDPQFLEDVK	AK(1)ETQLVR
MTGK(1)ELAK	DVPGEQEVVLTK(1)K	LENFQVLEK(1)VAANPHFVSEEK	DVLSIK(1)AK
PNDISNFK(1)IPEK	K(1)FGNEEIR	AELGNSAATK(1)RPTSVTMVVPK	LDYIK(1)GVPQK
TFYEDTLK(1)SAR	LEDELK(1)HEK	RPTSVTMVVPK(1)SAAK	APK(1)VIGVK
VK(1)GQTPSLEF	SDLAHAQTAEK(1)DWTR	K(0.675)DK(0.325)TALADAVEQELTTK	GNYINYK(1)K
VQVHPTGLVDPK(1)DPTAK	IQTATHYK(1)K	ADDAESVK(1)AK	GDIPSFK(1)LFESDK
ALESGAHLIHGSLDK(1)TVGK	VAAEK(1)SLATVR	ALATIDFYK(1)GHPVR	VNLAK(1)ELK
ALGSNLDPSAPPPTLVNVASK(1)AR	NEIAVLK(1)R	ANSGHPGAPMGMAPVSHVLFNK(1)FMNFNPQNPDWVNR	GDIITILK(1)R
ILIHSSIAPAFMDALK(1)K	IVK(1)DTVTPK	CAFTEDVMK(1)R	K(1)PDFNVK
K(1)IQSGAVHINSMTIHDEPVLPHGGVK	LSYDVK(1)ESDLER	DK(1)PSVIR	LLVK(1)GAPESILER
ESGDMTAGEK(1)AEAYAAR	EEK(1)TVVVIR	EVK(1)DKPSVIR	QAAK(1)AELEK
IEDHELK(1)LHFK	GSLAPGGSVGK(1)ITGK	FEFTPAGISK(1)R	AATAEAGVNVK(1)DIK
LHFK(1)LSQAR	ITGK(1)EGTVFTGK	RFESYGWHHVWVK(1)DGDNDLEAIEK	SDAK(1)LLK
ILATLYK(1)DDR	GTLGK(1)YAR	FGASGPYK(1)QVYEK	IETEDK(1)DK
K(1)LTPETQIK	K(0.5)EEK(0.5)TVVVIR	QVYEK(1)FEFTPAGISK	ILADAVK(1)LAK
LTPETQIK(1)VGQHAVTLLQSR	TLLK(1)EDIRPSDILTR	K(1)LSEAVLEK	DSDKADK(1)LK
NLPSK(1)IEDHELK	DK(1)LVESER	LSEAVLEK(1)VHSVIPELLSGSADLTGSNNTR	K(1)LPLDQAGPR
TADGTTVLDK(1)AVVEHNLVAASK	FLEQFK(1)LER	LAGK(1)LPEGWEK	EK(1)VGYELENMSR
ALEALKPK(1)R	FTFVEEVK(1)DPK	LPEGWEK(1)SLPTYKPTDSAVASR	TDK(1)EQSFEDK
GAFVQATK(0.213)PVK(0.787)AK	FVDAK(1)LK	SLPTYK(1)PTDSAVASR	ISVAGITSGNVK(1)R
ELAESVIAK(1)IQK	LTK(1)DGNVLLR	LQGTGGVHGNPLK(1)ADDAESVK	VQLSLVANPSHLEAEDPVVLGK(1)TR
IQK(1)ELENPK	TSLSTK(1)LNSALAEK	LTTTIGFGSK(1)LQGTGGVHGNPLK	LLDEK(1)DR
HK(1)DILNAAR	VITDGYEIAK(1)NESLK	PADGNETSAAYYSALTSK(1)HTPSILALTR	SK(1)TMAYDGR
K(1)AQSIIDSLPGSSLVSK	AIK(1)GGQEASDR	QSFVVPQQVYDLYHK(1)TASQGAAK	DEQAYGYPK(1)R
MDNVK(1)ELSNVVDITK	DDPK(1)VHGTDAER	TASQGAAK(1)EQEWNQLFEK	INYTVSTTNK(1)K
TALAAEAK(1)SVLDSWVR	DVK(1)GVSR	VLAVDATSK(1)ANSGHPGAPMGMAPVSHVLFNK	YK(1)LHYIDK
YGGPVYSEWAQGQVQK(1)HK	GAVNWEDGYK(1)AMVK	VVSVPCFEVFDAQDK(1)DYK	QIFVQK(1)GER
LLSVNSHK(1)K	TQGGSNADNILADAYVK(1)GVR	VVSVPCFEVFDAQDK(0.007)DYK(0.993)LK	VNSQSGK(1)GGAAWVILR
LYSLLDADLLHSK(1)HR	TAIEK(1)LDGR	YASEYK(1)DEHADLTR	DTPGFSIAK(1)K
K(1)GDATNLDHVQVLTTDAK	EVENLVSDMK(1)NASR	EVVK(1)HDTVK	AFINEK(1)SK
K(1)CAELQEIANHSR	AAEEK(1)SLPEIEK	K(1)AILCDIDEAVIR	NLDLK(1)SLK
AGK(1)LSPLLPVK	AAFDNSPHSALLEK(1)LAK	VNQILHHEK(1)SK	ENTVYYAK(1)SFNNDVPK
AIAALAEISK(0.92)HK(0.08)PR	ESGIPEVVNPLLSDK(1)AR	YLPGMSIGFQHPNVEEFVGDGFEFLK(1)THK	HK(1)AFVVSADER
GK(1)AVSYLTAVIR	IK(1)AEDELHVQR	GGHLDPK(1)NGVFLGTWGDFGCPTPQR	DQLTGQPVAVK(1)K
LTILLQK(1)ER	LIEAK(1)ER	NHYLNSK(1)PGR	TAK(1)IGITEYAAK
VAQDVEYK(1)R	IQK(1)LGDADIVTGTR	AEGEAESADIISK(1)AVAK	K(1)FVPAGLPQLDEK
FK(1)SMLQSGVMTR	EK(1)YGEQLNR	AVAK(1)AGSGLIEIR	LIEK(1)DVALAR
VLHNYASK(1)EIR	GGNSYDAIAK(1)K	AVEQK(1)QIAQQDAER	K(1)TEEAFFK
HSPLYK(1)LR	LYTTMDLK(1)K	EIAHTLSTNPNVTYLPGNDGK(1)EGGK	QFGK(1)GQR
K(1)TGGVGSVVGVQDTK	SQINEQLAAIK(1)R	RIDASK(1)EIAHTLSTNPNVTYLPGNDGK	ASGFLVK(1)K
TGGVGSVVGVQDTK(1)NK	TLDDIEMNK(1)K	LSGVQEK(1)VVNEGTHFLIPWLQK	K(1)ELEYFAK
VQYTSPSNK(1)ILQEK	FSEK(1)YLVVGK	NISTTTGSK(1)DLQMVSLTLR	ITPK(1)FQGTVR
FLDPETK(1)R	GEEDPK(1)NLYR	VLHRPEVPK(1)LPAIYQSYGTDYDER	AVVQEK(1)VLLGR
RHEVVDLEGK(1)TIK	K(1)AYLDGNER	YSDK(1)SISGALYR	AK(1)PLSFDHKPQNEGEK
AMK(1)QVAGSLK	LNPHVDLK(1)K	ATKPVSEALLNEK(1)WDR	SVLGVK(1)GR
AQLK(1)APGILPR	LVHLIQAK(1)DNDTQLK	MLLLGAGESGK(1)STILK	YYLLK(1)NRPETGDTQFEWR
EGQVSK(1)ELEAQLR	LQK(1)LLAELEGK	ASPLVK(1)ICGTR	HLK(1)PFATEDIK
EVAAFAQFGSDLDASTK(1)QTLAR	SLEGEFK(1)K	TSILEK(1)IYDHR	NIEIWK(1)VK
HAVIVYDDLSK(1)QAVAYR	VLSDLAQEK(1)WNQASLEHR	TSVIK(1)HDGK	GAPLAK(1)VQFR
LYCIYVAVGQK(1)R	HVTSLAK(1)K	VDVTGEILHGK(1)TSVIK	TDK(1)PLLK
LTELLK(1)QK	AAIESGVVK(1)R	VILAGGLDPTNVADTIK(1)K	PK(1)YSAWTPVAAPR
LVK(1)EGETVK	DMEK(1)LVGSGK	FQFSSALK(1)R	GDVK(1)VIMATNK
QTGK(1)TAVALDAMLNQK	GIK(1)AAIESGVVK	RPDQLK(1)R	NK(1)GAILQR
TAVALDAMLNQK(1)R	GSSVLAK(1)SVNPSR	VFQENQGLTSK(1)AEVER	EQSMYK(1)ELK
SNQPEILETIDK(1)EGQVSK	HIDTAFAYGNEGEVGK(1)GIK	ALEK(1)IVSILQK	IK(1)YPVLIK
STVAQLVK(1)TLEENDAMK	LDFGFPDK(1)IGR	ASK(1)TWFDGLK	ETGVLK(1)VGK
SVNQPVQTGLK(1)CVDSMVPIGR	YTNDLASK(1)NAFQR	TWFDGLK(1)R	GK(1)PVFIR
VGSAAQVK(1)AMK	DAALTFGK(1)GLK	EAYGVTLSK(1)HHNFIVK	SNLSSTVLELK(1)K
VVDALGNPIDGK(1)GPINTK	IK(1)HFTSIR	HHNFIVK(1)K	LETLK(1)YR
WNNSSDESK(1)K	LLALYECGGPK(1)AK	FQEQPDAK(1)W	YESK(1)HVITFK
K(1)EIAAFR	K(1)ALLAGR	K(1)VFSVAVGAAPNNK	VLTQVK(1)R
YEESVK(1)K	LDTWVFEK(1)VK	HVDK(1)TGEELASSFR	IIYGGSVSEK(1)NCR
AIIWK(1)PFR	LFQTLPAAIK(1)HR	K(1)HTASEGLLWLVR	TVIPAK(1)VIGK
MFFLK(1)EETK	LIDTAK(1)LAR	VFSVAVGAAPNNK(1)NFYK	LLVLEK(1)QAR
VLPGSGQAEYTIK(1)YR	AQVPVTLIDNSQASIDK(1)GLK	NDLLGNVK(1)K	LK(1)YALNGR
HVPHWDFEDFVTPEK(0.06)PK(0.94)R	FADK(1)LLDK	NFYK(1)SLASSTDDVSAETEAK	VYNGK(1)TGVVYNVTK
IFEDDEAGAK(1)QQIAYK	LLDK(1)DVSK	SLASSTDDVSAETEAK(1)IQEQLTR	ESGYGK(1)ESGK
GGLVK(1)GSDVQIHENVR	LLDK(0.001)DVSK(0.999)ER	QLAAPAESETVQSLSVNELK(1)TK	AFGGQSK(1)EFGK
IK(1)TIAGLATR	MVDAGWLGK(1)K	EAGGGCSVK(1)MAPK	QASVNEK(1)IGVK
ISIVIVGK(1)R	YRPSGLLK(1)R	MAPK(1)AVTEHDDAALQELMEK	IPASGPK(1)GR
K(1)ACVETYPAASTK	ENTSEQAIGAK(1)SR	GYIDLSK(1)R	LTK(1)DGNVLLR
AAQLLK(1)AAR	SK(1)ATVESDIETIANK	LVAPPLYVLTSQCLDK(1)AIGIK	LK(1)QLANEAGNEEFR
ELQAQTAANDTK(1)SDGR	VVEALEADDK(1)AR	TAEEANTPDSQVK(1)VK	GEEDPK(1)NLYR
AK(1)ELDDQYEK	LAPHQLAVTADGSTVLDK(1)AVVEHNLVAASK	AGLSLK(1)R	IIGLEQPEK(1)K
AITGK(1)LTQVMSHEDFVR	AMK(1)QVAGSLK	GEIEFDAEGNPSSISK(1)K	TK(1)GAFFR
AEELSK(1)LEGPK	AQLK(1)APGILPR	GVTIAPNGTPAQAK(1)K	SK(1)IENAQR
LEGPK(1)AGHPGR	EGETVK(1)R	K(1)FELNEAR	EAIAGLEK(1)ER
LMDCVGCDK(1)CR	EGQVSK(1)ELEAQLK	K(1)LAGMEGK	ADWVLTK(1)AAIPGTK
TTGQWHPNLQCFK(1)ER	GPIPTK(1)VK	K(1)YNADADAVDEPSSAK	K(1)IEDEEILK
GGFVAVK(1)SALQSYR	HAVIIYDDLSK(1)QAVAYR	YNADADAVDEPSSAK(1)K	NGDAK(1)ELK
HPNIVGVK(1)LTCGNTGK	LVK(1)EGETVK	LASLLDEVK(1)DEK	MVPTSDK(1)GR
LTCGNTGK(1)LAR	QTGK(1)TAVALDAMLNQK	LASLLDEVKDEK(1)K	HSGAIK(1)ALQFNPK
K(1)LITSATR	TAVALDAMLNQK(1)R	MAEK(1)AGLSLK	AGK(1)AILAR
SGK(1)IAEAQTLQAVVAR	SNHPEIQETIEK(1)EGQVSK	SK(1)DADLEK	GPK(1)ATVAK
APSSLQFVNVK(1)VEDPK	STVAQLVK(1)TLEENDAMK	SPASTLQILGAEK(1)ALFR	YLEFK(1)QIAGSYVQQGK
VEDPK(1)ADLQHGVDESYTLDVK	VGSAAQVK(1)AMK	VK(1)EWYGWHFPELAK	ASVPSVQCFGK(1)K
K(1)ILEQLDAMSLSK	VVDALGNPIDGK(1)GPIPTK	VLAAK(1)ASLGIR	EGVITVK(1)EGK
NFISVK(1)K	WNNTSDESK(1)K	VSLAVADPK(1)LGNAIGK	SAELIGDAIK(1)K
VIPEVDMPSHSSSGWK(1)QADPK	IAQDVETK(1)K	AVIVSPDAGGAK(1)R	EK(1)HVNAYLSGR
VALWTAK(1)GSLEDHSR	LDSTSPNVK(1)K	NIPNYK(1)R	SK(1)EEAIEILR
K(1)VIGVLR	NFGPEVK(1)EK	DPEAEENK(1)EIADESK	AMVEK(1)DLFGK
PQAQPELK(1)K	YK(1)FDTSLLR	NLQVHMEPYLWK(1)TRPDGVNVINIGK	GLLGK(1)IDIK
GVLVSK(1)QTDLR	DNQLK(1)LR	TRPDGVNVINIGK(1)TWEK	LAYNLSPSFNWK(1)K
IDLEK(1)GVLVSK	ALQTK(1)LAAAR	TWEK(1)ILLAAR	LTPVLIK(1)EITR
ALDFCHSK(1)GIMHR	K(1)VIGILR	ASHADLDPHTNPAPGSLK(1)QVYATSSPFEEK	NQK(1)DMASYK
DVK(1)PHNVMIDHEK	PQAQPELK(1)K	AVQALGGK(1)GAENVVR	YIEDK(1)DVFQK
DVKPHNVMIDHEK(1)R	SLK(1)DVYQR	IAK(1)GELR	LGSDFK(1)K
K(1)EPFFHGQSNSDQLVK	FIQTELK(1)AGNQR	IPGGQIEDSEVIDGVMVNK(1)DITHPK	SIPADK(1)K
KEPFFHGQSNSDQLVK(1)IAK	LDYSK(1)ATSR	K(1)AQLSNITAAK	DYVSGQMWK(1)EK
K(1)PWHSFINADNQR	ALDFCHSK(1)GIMHR	LSPGGGAIEMAVSVK(1)LGQLAK	DK(1)IVWVTR
AAAAK(1)PAPVK	DVKPHNVMIDHEK(1)R	VVLLDCPLEYK(1)K	K(1)YLELQR
AK(1)ASLEK	K(1)EPFFHGNSNSDQLVK	AWAEYGANHPAK(1)R	QTLPDIK(1)AR
DEYHANIK(1)NALR	K(1)PWLSFVNAENQR	VK(1)GLLGGATAGNA	VWYAPWK(1)K
EK(1)GLYVK	NIGLDSIGDK(1)IGR	ATIFSNYSPYNQPEASK(1)K	GTK(1)TFLFR
GLYVK(1)WENNPMK	GPYYTVMGK(1)R	AVTTNVILNK(1)TAGNWGPNATFR	AQELLK(1)R
EK(1)TTDAYDPK	K(1)EVTLLQDK	LVDGAQVFAK(1)GK	TEK(1)PIAELAVK
EK(1)VKPEVR	KEVTLLQDK(1)K	PYNYK(1)VWAVPTTK	FADGK(1)AVLR
EVALEQEEK(1)AK	K(1)FLDAGVER	TVQLADGTTVGYK(1)K	VLPTDYK(1)R
EVATATK(1)YQK	LVDK(1)VHSYK	VAAPNVK(1)AVTTNVILNK	EEQSK(1)EYR
RFCNK(1)IYQATK	VHSYK(1)LK	VNANNK(1)TVQLADGTTVGYK	IIIDDEAK(1)R
FNTAAK(1)EVNEALAQR	TDVVSK(1)IMK	YFDDCIDEALPK(1)EDDWYSHQR	IMK(1)SEYQR
GK(1)AHNLEFISVLNDDGTFNK	DTK(1)VYLHSHLER	NPPTGSK(1)TFFQQK	ALLTPAPLK(1)ELR
GK(1)TTLWLPGMDHAGISTQSVVEK	FVTAK(1)ER	VLLAQAK(1)TIMAGSK	IPVANISIGPVYK(1)R
LGDDFKPLPAPSK(1)TGR	GVSFWTK(1)NDTR	VMYATGAPK(1)DK	GNIMK(1)ATK
LLTGNLAEK(1)EVATATK	K(1)WLGYDLHFAK	LK(1)PLFGVLPLFPK	GEDAIK(1)FAR
QQTLVNAAGWK(1)EK	K(1)YLELQR	EISFASK(1)GQLR	VEWEK(1)VGGYR
RPGDK(1)TISIMK	SEDDPSGK(1)AK	TLAAGK(1)NDDSLAR	GAVTADGK(1)IWR
TISIMK(1)AR	MQDGK(1)VVSLYE	AVFEK(1)VR	NLK(1)GSVLPTLER
SILAQYEIK(1)TK	NAIHTAAMEK(1)VAHDR	AK(1)VFDAAEVAK	EWEAK(1)LK
TK(1)GDIIIQTYDPVSYK	WTPDEK(1)IFEQR	AHK(1)EELDAIQEK	AVLDK(1)MEAAL
TISDEVTSIK(1)SLGGK	VK(1)TLAYDTILANSR	EELDAIQEK(1)AVSEAK	LPPK(1)EAYDR
TLLDVPGYDK(1)K	AFLAK(1)GR	INADQK(1)AQALK	ALSNQK(1)YR
VPFK(1)EVYCHSLIR	VVTEVMK(1)EAR	KPALQATIAQIEEQIANYK(1)EFAAQYEQR	K(1)YLHEVK
VSK(1)EVALEQEEK	DFVLK(1)TR	LLSLSK(1)FLCAAATMR	QLVEK(1)GDAR
VWAWK(1)DEYHANIK	FDNSK(1)GR	SLDDLVAEK(1)K	EAFSLFDK(1)DGDGQITTK
WILHK(1)FNTAAK	PALIHSK(1)FLTALQGAGGK	VDAIIAENPGK(1)SLDDLVAEK	DLDEYK(1)K
YK(1)VIEMLK	SGELLTGELK(1)K	LK(1)INYER	ADDQVK(1)IR
YQHLIGK(1)FAR	GNEPLDK(1)LR	DNNLLGK(1)FELTGIPPAPR	ALNDVVESGK(1)VR
FDFK(1)IGR	NFLPANK(1)DLTLTK	GEEK(1)QFTPEEVSSMVLTK	GYVVLPK(1)SSNPAR
VHLGK(1)QDLSGLQTR	YK(1)EDATEITK	QFTPEEVSSMVLTK(1)MR	TLVPGLK(1)LLR
YK(1)VTHFGTSPR	MK(1)DGVIIVNTAR	GGK(1)PIIQVEFK	LDELK(1)QLR
ANPDGSLYNPHDAK(1)K	AAENIK(1)LWQLR	GGKPIIQVEFK(1)GEEK	LK(1)ESQLPR
EVDK(1)TYTAGTVPGPVSDLK	HSAK(1)EIYR	HWPFK(1)IVDK	LITGEADK(1)TIK
GAEDHPVHAWVVK(1)PSNFQPGNK	YTEK(1)TAHR	IVDK(1)GGKPIIQVEFK	AMEK(1)LLSTGK
HSTPDVLK(1)K	AELEEK(1)FFK	IDK(1)SSVHEIVLVGGSTR	SAYDLTVHK(1)NK
K(1)LTHSGYVTDVFPLVAK	DVK(1)TTDNR	IINEPTAAAIAYGLDK(1)K	GEK(1)GSFK
IGFAVVGK(1)ANPDGSLYNPHDAK	FK(1)EEEENLR	ITITNDK(1)GR	TFDASGK(1)R
SMK(1)FTPEVLLGAPR	LNK(1)DLEATHAAIK	K(1)DLTTNAR	DK(1)PFTIK
VPENWEK(1)WDPSR	QWEQK(1)LIAER	K(1)SETFSTYSDNQPGVLIQVYEGER	LIK(1)ANDR
VTVVEPGK(1)IGFAVVGK	ALK(1)PGAR	LIGDAAK(1)NQVAMNPHNTVFDAK	TLK(1)VGGR
AGAEDAGK(1)DNTATISEPVK	K(1)ANLDDETIR	NQVAMNPHNTVFDAK(1)R	IADWK(1)GGVR
DNTATISEPVK(1)EVVR	K(1)VGEHLNVESTHLR	LSK(1)EEIER	LPDIIEISK(1)K
FAGIELAPEHAK(1)R	LDDVLLPITK(1)EQVPSHIENR	LTISDSDK(1)EK	GITATTAK(1)LQR
GLK(1)AIIHSLSR	VYETHGGK(1)IYR	LTISDSDKEK(1)VTSK	EFGK(1)GGQAYR
IQEFEHATESK(1)NYR	YDAGQPYGLQDAK(1)K	VTSK(1)VDEIIGWLDSNQTATK	SVPPFK(1)R
LDELMQQNK(1)ELQDR	FNIVQK(1)IDHK	LVNHFVNEFK(1)R	SLDGSK(1)PAYK
YLGSVAGK(1)QGR	GEIGGYGGSSK(1)K	LVSDFFNK(1)EPNK	SSIWK(1)ELYEVR
EVVEEFAADQEK(1)R	VVLDGTK(1)ER	MLADAEK(1)YK	GVLLYGPPGTGK(1)TMLVK
FK(1)DTVGVVMEQPR	HVFGIPEHADSLSLK(1)ETR	YK(1)AEDEAEASR	TK(1)EQFPK
K(1)CGEVVWEK	NPNVGIGK(1)TWR	NTISEGK(1)LTISDSDKEK	VTGGMK(1)VK
TCK(1)ACGTIAETR	SVSANEK(1)VK	NTTIPTK(1)K	AYAK(1)QGMR
K(1)SGTFFVSSGFDK	VVVDEEK(1)R	QATK(1)DAGLIAGLNVLR
AEAPESAK(1)EASEK	SEEDIIK(1)EYDSR	TADEVEEK(1)PEELD
EASEK(1)EAHK	DAVK(1)TGR	TK(1)DNNLLGK
AGK(1)GGVSDEGEEDTGAAPK	EHLEK(1)HYADLK	TNK(1)ITITNDK
GGVSDEGEEDTGAAPK(1)EPEK	HYADLK(1)EK	YADAEVQSDMK(1)HWPFK
APSAVAK(1)TAPVESAPETSK	GFK(1)LVALK	DYLAK(1)HHGAEFDNAFGK
TAPVESAPETSK(1)EQETEK	LVALK(1)LCSPGR	HHGAEFDNAFGK(1)GTGK
EAHK(1)IEEATGANVTEEK	HSQFDWIYEK(1)A	GLTPK(1)LLMTGPK
EDYADGGK(1)R	TDCPEDLTAIWCK(1)K	ITSMEGMK(1)QVVFK
EPEK(1)QVDQGEAK	ATEEK(1)ADAEK	LLGSGTAGIAELLVFHPVDTTAK(1)R
TTEEKPAEEK(1)AEEK	EAQAAAK(1)AAAK	NEGPTSFFK(1)GLTPK
KESTDTSAEK(1)SK	EDYADGGK(1)R	SPAIAQAGSASK(1)DVK
SK(0.991)APAEAADAK(0.009)EPEATAAAPAESEAQEAPPSSK	EK(1)EILFIR	FKDEHPFEK(1)R
QK(1)EVLFVR	ATIWTGK(1)NHVEVVEMPKPR	IK(1)LSPEK
LQK(1)GFISR	AVGHSGNASVTTDVSNYYGEYGQETGEK(1)IK	SDIATIDK(1)K
MIVK(1)LNSIPR	IK(1)ATIWTGK	AWCDK(1)YFYLPHR
MTNLHAK(1)PGEYYLAR	EGGIQK(1)VFVQTK	DTPFTPAQK(1)EWQQLR
SK(1)QLLAAYAVAAEGHDLQYFK	GESITSQLK(1)K	EK(1)ELMDVLR
TETEGEK(1)EEEEIK	IPK(1)LETLNFTK	FK(1)AWCDK
VLK(1)MIVK	LETLNFTK(1)LPR	IDGTHFK(1)TDTWAR
WK(1)NVLDADTTTTPAEPK	LIGNGQAPVQK(1)YWK	K(1)IVDELSR
K(1)TTTDVAELQTK	TNQNSVTNAMYGK(1)R	RK(1)DTPFTPAQK
TTTDVAELQTK(1)GGSR	EYEHTPALPAAK(1)MLWYR	GEIQVYGPAFRPEK(1)YR
AEGLK(1)EVIAAGAGGGGK	TEGEQYSEK(1)LK	ILCETAK(1)IK
AFEQK(1)EDAPNPQER	K(1)DDDDQGR	IQGTK(1)GEIQVYGPAFRPEK
LAK(1)EAMR	AIAVK(1)QHR	APITEEAVSGLK(1)DIIGK
LTHYSIEGK(1)HVFLDLVRPSK	IMNPTVDVFEK(1)R	DIIGK(1)LEAR
PSK(1)SIDFHAGAK	TK(1)AVYVETIGNPR	DK(1)YCVCHLATGDMLR
SIDFHAGAK(1)DTAR	VAHEK(1)GVPLVVDNTFGAGGYYCR	GTQAPALK(1)DK
TLGLK(1)EGDILR	ANK(1)LPFR	LGTYHAQTAPVVDYYK(1)K
AHGSAGHFVTAK(1)ER	ALVPK(1)YCVQR	MVLMGPPGAGK(1)GTQAPALK
DTK(1)VFLHSHWEK	EYLVANGVQAK(1)ALVPK	PK(1)SVAEHMR
VFLHSHWEK(1)YPLR	K(1)EGYVQNLSLGLYR	QEMK(1)DDITGEPLIQR
GVSFWTK(1)NDTR	FLTTEK(1)R	SDDNAETLK(1)K
K(1)WLGYDLHFAK	ETVNK(1)YR	SELDNNSECK(1)NGFILDGFPR
QVK(1)HLPFWR	TSPK(1)DLIR	SYHK(1)VFNPPK
SK(1)AHGSAGHFVTAK	GVFLSK(1)TCR	VFNPPK(1)QEMK
AK(1)LAELR	LQK(1)GNAIFTQPAGVIK	AADLEINELFK(1)R
KAEILAK(1)R	RPMHDLIDPK(1)FK	AITAFHDLIENK(1)IQNR
K(1)YEYVYK	VLLAEFK(1)YGGEPK	EK(1)LIGWYHSGPK
DHNQAVAFDK(1)GLK	TAIYYTDVK(1)LNPVK	LIGWYHSGPK(1)LR
VK(1)DLDNLGR	VDLQK(1)TVSHHIPFK	QDLNK(1)YGEVAVR
DNTGLK(1)GLAADFAR	DVAK(1)QLK	TLK(1)QYYGIDHQESPR
AIAIK(1)QHR	QLK(1)DQGLVMAGHR	GALIEAPK(1)LGLSK
GGQK(1)AAHLFCQYTK	EQSMYK(1)ELK	IADLGK(1)EEYNHPTR
GLK(1)TLHLR	AIEYICQLHEEK(1)K	EK(1)MAALGVQTTTANVEAAK
NAIHTALMEK(1)AAQDR	NK(1)GAILQR	ETVDK(1)AVNSATSR
WTPSEK(1)LFEER	TYLSIK(1)SANLK	GVQK(1)QNIWVSEPWDVNR
AANESAEEATK(1)LK	EFDGANAK(1)GQPIR	LAFIGGGNMASAIIGGLVNK(1)GVQK
DALDAK(1)QK	ELTDTK(1)SALTR	GSVGK(1)FSDSQEYQK
EAEFK(1)QMETQHEQALMHK	LLNFPADTNIVWK(1)SHDDSIAQR	QEAWEVVYK(1)LGGK
EAELASTK(1)EELDSK	RAEYQRDK(0.5)EK(0.5)R	EK(1)TGGAHGGPADAPVATA
EELDSK(1)VAALESTK	AISSK(1)DAASLDK	EGIIVVK(1)TPSCVLVAHHGENVQTTNASAAVEK
[truncated: 16,074 more rows]
