# Supplementary material for: Proteome-Wide Analysis of Lysine 2-Hydroxyisobutyrylation in Aspergillus fumigatus
Source: Curr Microbiol. 2024 Jan 23;81(3):74. doi: 10.1007/s00284-023-03565-w (PMC10803526; doi:10.1007/s00284-023-03565-w)
Supplement: Supplementary file 6 — Supplementary file6 (XLSX 5741 kb)—Table S4 Comparison Khib with acetylation in A. fumigatus (XLS). [file 284_2023_3565_MOESM6_ESM.xlsx]

## Sheet: Ac
Proteins	Positions within proteins	Amino acid	Fasta headers	Localization prob	PEP	Score	Charge	Acetyl (K) Probabilities	Mass error [ppm]	Intensity
A0A067Z9B6	182	K	>sp|A0A067Z9B6|FMAD_ASPFU O-methyltransferase af390-400 OS=Neosartorya fumigata (strain ATCC MYA-4609 / Af293 / CBS 101355 / FGSC A1100) GN=af390-400 PE=1 SV=1	1	0.000279232	100.38	2	ASCYIDTFPEK(1)K	-0.80072	198830000
A0A067Z9B6	171	K	>sp|A0A067Z9B6|FMAD_ASPFU O-methyltransferase af390-400 OS=Neosartorya fumigata (strain ATCC MYA-4609 / Af293 / CBS 101355 / FGSC A1100) GN=af390-400 PE=1 SV=1	1	7.93952e-32	200.77	2	DDK(1)ASCYIDTFPEKK	-0.80013	255320000
A0A067Z9B6	182	K	>sp|A0A067Z9B6|FMAD_ASPFU O-methyltransferase af390-400 OS=Neosartorya fumigata (strain ATCC MYA-4609 / Af293 / CBS 101355 / FGSC A1100) GN=af390-400 PE=1 SV=1	1	0.000458715	94.122	2	ASCYIDTFPEK(1)K	0.2193	142520000
A0A067Z9B6	171	K	>sp|A0A067Z9B6|FMAD_ASPFU O-methyltransferase af390-400 OS=Neosartorya fumigata (strain ATCC MYA-4609 / Af293 / CBS 101355 / FGSC A1100) GN=af390-400 PE=1 SV=1	1	1.63984e-22	169.64	2	DDK(1)ASCYIDTFPEKK	-1.2191	223740000
A0A067Z9B6	182	K	>sp|A0A067Z9B6|FMAD_ASPFU O-methyltransferase af390-400 OS=Neosartorya fumigata (strain ATCC MYA-4609 / Af293 / CBS 101355 / FGSC A1100) GN=af390-400 PE=1 SV=1	1	1.07796e-07	136.38	2	ASCYIDTFPEK(1)K	0.065807	113360000
A0A067Z9B6	171	K	>sp|A0A067Z9B6|FMAD_ASPFU O-methyltransferase af390-400 OS=Neosartorya fumigata (strain ATCC MYA-4609 / Af293 / CBS 101355 / FGSC A1100) GN=af390-400 PE=1 SV=1	1	7.13692e-11	135.57	2	DDK(1)ASCYIDTFPEKK	-2.83	107250000
A4D9A6	64	K	>tr|A4D9A6|A4D9A6_ASPFU Phosphoribosylglycinamide formyltransferase, putative OS=Neosartorya fumigata (strain ATCC MYA-4609 / Af293 / CBS 101355 / FGSC A1100) GN=AFUA_2G10855 PE=3 SV=1	1	1.75949e-09	130.27	3	RADIPTQYHNLVK(1)YK	1.0564	19622000
A4D9A6	64	K	>tr|A4D9A6|A4D9A6_ASPFU Phosphoribosylglycinamide formyltransferase, putative OS=Neosartorya fumigata (strain ATCC MYA-4609 / Af293 / CBS 101355 / FGSC A1100) GN=AFUA_2G10855 PE=3 SV=1	1	3.58791e-12	107.74	3	RADIPTQYHNLVK(1)YK	0.017996	10008000
A4D9A6	64	K	>tr|A4D9A6|A4D9A6_ASPFU Phosphoribosylglycinamide formyltransferase, putative OS=Neosartorya fumigata (strain ATCC MYA-4609 / Af293 / CBS 101355 / FGSC A1100) GN=AFUA_2G10855 PE=3 SV=1	1	9.78913e-09	126.77	3	RADIPTQYHNLVK(1)YK	-1.5334	28219000
A4D9A8	308	K	>tr|A4D9A8|A4D9A8_ASPFU Uncharacterized protein OS=Neosartorya fumigata (strain ATCC MYA-4609 / Af293 / CBS 101355 / FGSC A1100) GN=AFUA_2G11470 PE=4 SV=1	1	0.00418555	109.71	2	HYELSEK(1)R	-0.24459	6484700
A4D9A8	308	K	>tr|A4D9A8|A4D9A8_ASPFU Uncharacterized protein OS=Neosartorya fumigata (strain ATCC MYA-4609 / Af293 / CBS 101355 / FGSC A1100) GN=AFUA_2G11470 PE=4 SV=1	1	0.00564637	105.52	2	HYELSEK(1)R	-0.45515	7829400
A4D9A8	308	K	>tr|A4D9A8|A4D9A8_ASPFU Uncharacterized protein OS=Neosartorya fumigata (strain ATCC MYA-4609 / Af293 / CBS 101355 / FGSC A1100) GN=AFUA_2G11470 PE=4 SV=1	1	0.00348692	121.05	2	HYELSEK(1)R	-0.73492	9380300
A4D9C4	67	K	>tr|A4D9C4|A4D9C4_ASPFU Uncharacterized protein OS=Neosartorya fumigata (strain ATCC MYA-4609 / Af293 / CBS 101355 / FGSC A1100) GN=AFUA_2G16980 PE=4 SV=1	1	0.0212547	82.305	2	LLSAK(1)AK	-0.25799	13726000
A4D9C4	60	K	>tr|A4D9C4|A4D9C4_ASPFU Uncharacterized protein OS=Neosartorya fumigata (strain ATCC MYA-4609 / Af293 / CBS 101355 / FGSC A1100) GN=AFUA_2G16980 PE=4 SV=1	1	0.000242079	89.506	3	SKPTLGNTGIGK(1)SK	0.014932	17413000
A4D9C4	67	K	>tr|A4D9C4|A4D9C4_ASPFU Uncharacterized protein OS=Neosartorya fumigata (strain ATCC MYA-4609 / Af293 / CBS 101355 / FGSC A1100) GN=AFUA_2G16980 PE=4 SV=1	1	0.0158284	94.662	2	LLSAK(1)AK	-0.060523	31898000
A4D9C4	60	K	>tr|A4D9C4|A4D9C4_ASPFU Uncharacterized protein OS=Neosartorya fumigata (strain ATCC MYA-4609 / Af293 / CBS 101355 / FGSC A1100) GN=AFUA_2G16980 PE=4 SV=1	0.999991	0.00368588	59.68	3	SKPTLGNTGIGK(1)SK	0.46765	8895100
A4D9C4	67	K	>tr|A4D9C4|A4D9C4_ASPFU Uncharacterized protein OS=Neosartorya fumigata (strain ATCC MYA-4609 / Af293 / CBS 101355 / FGSC A1100) GN=AFUA_2G16980 PE=4 SV=1	1	0.0273166	81.297	2	LLSAK(1)AK	-0.57127	16718000
A4D9C4	60	K	>tr|A4D9C4|A4D9C4_ASPFU Uncharacterized protein OS=Neosartorya fumigata (strain ATCC MYA-4609 / Af293 / CBS 101355 / FGSC A1100) GN=AFUA_2G16980 PE=4 SV=1	1	0.000562433	79.652	3	SKPTLGNTGIGK(1)SK	0.60256	15569000
A4D9D5	166	K	>tr|A4D9D5|A4D9D5_ASPFU Potassium ion channel Yvc1, putative OS=Neosartorya fumigata (strain ATCC MYA-4609 / Af293 / CBS 101355 / FGSC A1100) GN=AFUA_3G13490 PE=4 SV=1	1	0.0137428	64.82	2	ALACEVTAK(1)R	1.5854	24046000
A4D9E7	11	K	>tr|A4D9E7|A4D9E7_ASPFU Cyclin, putative OS=Neosartorya fumigata (strain ATCC MYA-4609 / Af293 / CBS 101355 / FGSC A1100) GN=AFUA_3G10070 PE=3 SV=1	1	2.24359e-05	106.62	2	ASAPSHSSQK(1)R	0.36603	8033900
A4D9E7	11	K	>tr|A4D9E7|A4D9E7_ASPFU Cyclin, putative OS=Neosartorya fumigata (strain ATCC MYA-4609 / Af293 / CBS 101355 / FGSC A1100) GN=AFUA_3G10070 PE=3 SV=1	1	5.71738e-05	103.91	2	ASAPSHSSQK(1)R	0.16321	4534800
A4D9G0	231	K	>tr|A4D9G0|A4D9G0_ASPFU Deoxyribose-phosphate aldolase, putative OS=Neosartorya fumigata (strain ATCC MYA-4609 / Af293 / CBS 101355 / FGSC A1100) GN=AFUA_3G06590 PE=3 SV=1	1	0.0061999	72.2	2	SAEDCIK(1)MLK	-1.8609	5335800
A4D9H7	394	K	>tr|A4D9H7|A4D9H7_ASPFU Uncharacterized protein OS=Neosartorya fumigata (strain ATCC MYA-4609 / Af293 / CBS 101355 / FGSC A1100) GN=AFUA_5G12302 PE=4 SV=1	1	8.50753e-10	137.55	2	SSTFSTK(1)QIGK(1)R	0.50874	1904500000
A4D9H7	398	K	>tr|A4D9H7|A4D9H7_ASPFU Uncharacterized protein OS=Neosartorya fumigata (strain ATCC MYA-4609 / Af293 / CBS 101355 / FGSC A1100) GN=AFUA_5G12302 PE=4 SV=1	1	8.50753e-10	137.55	2	SSTFSTK(1)QIGK(1)R	0.50874	1898000000
A4D9H7	394	K	>tr|A4D9H7|A4D9H7_ASPFU Uncharacterized protein OS=Neosartorya fumigata (strain ATCC MYA-4609 / Af293 / CBS 101355 / FGSC A1100) GN=AFUA_5G12302 PE=4 SV=1	1	2.75161e-13	158.42	2	SSTFSTK(1)QIGK(1)R	0.42776	1669400000
A4D9H7	398	K	>tr|A4D9H7|A4D9H7_ASPFU Uncharacterized protein OS=Neosartorya fumigata (strain ATCC MYA-4609 / Af293 / CBS 101355 / FGSC A1100) GN=AFUA_5G12302 PE=4 SV=1	1	2.75161e-13	158.42	2	SSTFSTK(1)QIGK(1)R	0.42776	1660500000
A4D9H7	394	K	>tr|A4D9H7|A4D9H7_ASPFU Uncharacterized protein OS=Neosartorya fumigata (strain ATCC MYA-4609 / Af293 / CBS 101355 / FGSC A1100) GN=AFUA_5G12302 PE=4 SV=1	1	1.22049e-11	160.52	2	SSTFSTK(1)QIGK(1)R	0.17462	1524000000
A4D9H7	398	K	>tr|A4D9H7|A4D9H7_ASPFU Uncharacterized protein OS=Neosartorya fumigata (strain ATCC MYA-4609 / Af293 / CBS 101355 / FGSC A1100) GN=AFUA_5G12302 PE=4 SV=1	1	1.22049e-11	160.52	2	SSTFSTK(1)QIGK(1)R	0.17462	1512400000
A4D9I8	8	K	>tr|A4D9I8|A4D9I8_ASPFU THO complex component (Rlr1), putative OS=Neosartorya fumigata (strain ATCC MYA-4609 / Af293 / CBS 101355 / FGSC A1100) GN=AFUA_5G07180 PE=4 SV=1	1	0.0296153	42.19	2	MAPGAGGK(1)R	0.96638	2508900
A4D9I9	168	K	>tr|A4D9I9|A4D9I9_ASPFU Nucleoside-diphosphate-sugar epimerase, putative OS=Neosartorya fumigata (strain ATCC MYA-4609 / Af293 / CBS 101355 / FGSC A1100) GN=AFUA_5G07170 PE=4 SV=1	1	0.00412999	49.768	2	APDSVK(1)TSIVCPPTIYGPGR	-0.83436	3891900
A4D9I9	168	K	>tr|A4D9I9|A4D9I9_ASPFU Nucleoside-diphosphate-sugar epimerase, putative OS=Neosartorya fumigata (strain ATCC MYA-4609 / Af293 / CBS 101355 / FGSC A1100) GN=AFUA_5G07170 PE=4 SV=1	1	0.00767653	44.054	3	APDSVK(1)TSIVCPPTIYGPGR	-0.36488	1505300
A4D9J5	845	K	>sp|A4D9J5|MED16_ASPFU Mediator of RNA polymerase II transcription subunit 16 OS=Neosartorya fumigata (strain ATCC MYA-4609 / Af293 / CBS 101355 / FGSC A1100) GN=sin4 PE=3 SV=1	1	0.0383861	78.178	2	DVDIIK(1)K	0.47479	55744000
A4D9J9	63	K	>tr|A4D9J9|A4D9J9_ASPFU DUF636 domain protein OS=Neosartorya fumigata (strain ATCC MYA-4609 / Af293 / CBS 101355 / FGSC A1100) GN=AFUA_1G09754 PE=4 SV=1	1	0.0300227	104.44	2	GKDLIK(1)K	-0.16208	3340900
A4D9K0	67	K	>tr|A4D9K0|A4D9K0_ASPFU Cytochrome c oxidase assembly protein Cox19, putative OS=Neosartorya fumigata (strain ATCC MYA-4609 / Af293 / CBS 101355 / FGSC A1100) GN=AFUA_1G09757 PE=4 SV=1	1	2.08262e-08	127.71	2	MEK(1)NLMAPDDFK	0.33099	30208000
A4D9K0	67	K	>tr|A4D9K0|A4D9K0_ASPFU Cytochrome c oxidase assembly protein Cox19, putative OS=Neosartorya fumigata (strain ATCC MYA-4609 / Af293 / CBS 101355 / FGSC A1100) GN=AFUA_1G09757 PE=4 SV=1	1	2.21808e-07	127.78	2	MEK(1)NLMAPDDFK	0.13276	23930000
A4D9K0	67	K	>tr|A4D9K0|A4D9K0_ASPFU Cytochrome c oxidase assembly protein Cox19, putative OS=Neosartorya fumigata (strain ATCC MYA-4609 / Af293 / CBS 101355 / FGSC A1100) GN=AFUA_1G09757 PE=4 SV=1	1	3.02788e-08	141.37	2	MEK(1)NLMAPDDFK	0.77183	22082000
A4D9K2	1261	K	>tr|A4D9K2|A4D9K2_ASPFU Jumonji family transcription factor, putative OS=Neosartorya fumigata (strain ATCC MYA-4609 / Af293 / CBS 101355 / FGSC A1100) GN=AFUA_1G12332 PE=4 SV=1	1	1.1658e-05	120.77	2	ILK(1)TCGSFVQR	0.20455	2245800
A4D9K2	209	K	>tr|A4D9K2|A4D9K2_ASPFU Jumonji family transcription factor, putative OS=Neosartorya fumigata (strain ATCC MYA-4609 / Af293 / CBS 101355 / FGSC A1100) GN=AFUA_1G12332 PE=4 SV=1	0.999474	0.00142639	60.062	3	TPAAPK(0.001)PQTTTSNSQK(0.999)R	-0.49066	5754100
A4D9K5	252	K	>tr|A4D9K5|A4D9K5_ASPFU Ubiquitin-protein ligase Sel1/Ubx2, putative OS=Neosartorya fumigata (strain ATCC MYA-4609 / Af293 / CBS 101355 / FGSC A1100) GN=AFUA_1G14690 PE=4 SV=1	1	0.00113747	90.614	2	DCDQATYYYK(1)K	1.1999	9957800
A4D9K5	252	K	>tr|A4D9K5|A4D9K5_ASPFU Ubiquitin-protein ligase Sel1/Ubx2, putative OS=Neosartorya fumigata (strain ATCC MYA-4609 / Af293 / CBS 101355 / FGSC A1100) GN=AFUA_1G14690 PE=4 SV=1	1	0.00937838	67.656	2	DCDQATYYYK(1)K	0.48326	5026300
A4D9K5	252	K	>tr|A4D9K5|A4D9K5_ASPFU Ubiquitin-protein ligase Sel1/Ubx2, putative OS=Neosartorya fumigata (strain ATCC MYA-4609 / Af293 / CBS 101355 / FGSC A1100) GN=AFUA_1G14690 PE=4 SV=1	1	0.000932747	96.604	2	DCDQATYYYK(1)K	-0.27013	4793900
A4D9L0	102	K	>tr|A4D9L0|A4D9L0_ASPFU Glutathione S-transferase kappa OS=Neosartorya fumigata (strain ATCC MYA-4609 / Af293 / CBS 101355 / FGSC A1100) GN=AFUA_1G16635 PE=3 SV=1	1	0.00645188	113.1	2	ALTYIK(1)R	-0.46681	7583600
A4D9L0	102	K	>tr|A4D9L0|A4D9L0_ASPFU Glutathione S-transferase kappa OS=Neosartorya fumigata (strain ATCC MYA-4609 / Af293 / CBS 101355 / FGSC A1100) GN=AFUA_1G16635 PE=3 SV=1	1	0.00985279	97.068	2	ALTYIK(1)R	0.66786	7418800
A4D9L0	102	K	>tr|A4D9L0|A4D9L0_ASPFU Glutathione S-transferase kappa OS=Neosartorya fumigata (strain ATCC MYA-4609 / Af293 / CBS 101355 / FGSC A1100) GN=AFUA_1G16635 PE=3 SV=1	1	0.00833083	110.61	2	ALTYIK(1)R	-0.071026	5836500
A4D9M6	753	K	>tr|A4D9M6|A4D9M6_ASPFU Sit4-associated protein (Sap185), putative OS=Neosartorya fumigata (strain ATCC MYA-4609 / Af293 / CBS 101355 / FGSC A1100) GN=AFUA_4G11012 PE=4 SV=1	1	0.000517268	100.07	2	ITQAIVAGQK(1)R	0.46852	8113500
A4D9M6	753	K	>tr|A4D9M6|A4D9M6_ASPFU Sit4-associated protein (Sap185), putative OS=Neosartorya fumigata (strain ATCC MYA-4609 / Af293 / CBS 101355 / FGSC A1100) GN=AFUA_4G11012 PE=4 SV=1	1	0.015043	60	2	ITQAIVAGQK(1)R	0.99178	7494300
A4D9M6	753	K	>tr|A4D9M6|A4D9M6_ASPFU Sit4-associated protein (Sap185), putative OS=Neosartorya fumigata (strain ATCC MYA-4609 / Af293 / CBS 101355 / FGSC A1100) GN=AFUA_4G11012 PE=4 SV=1	1	0.00675416	66.538	2	ITQAIVAGQK(1)R	0.87617	7327100
A4D9N6	105	K	>tr|A4D9N6|A4D9N6_ASPFU Disrupter of telomere silencing protein Dot5, putative OS=Neosartorya fumigata (strain ATCC MYA-4609 / Af293 / CBS 101355 / FGSC A1100) GN=AFUA_4G05915 PE=4 SV=1	1	0.000299855	77.776	2	ASTPGCTK(1)QACLFR	0.32969	1533600
A4D9N6	105	K	>tr|A4D9N6|A4D9N6_ASPFU Disrupter of telomere silencing protein Dot5, putative OS=Neosartorya fumigata (strain ATCC MYA-4609 / Af293 / CBS 101355 / FGSC A1100) GN=AFUA_4G05915 PE=4 SV=1	1	1.80076e-11	96.464	2	ASTPGCTK(1)QACLFR	0.13438	0
A4D9N7	10	K	>tr|A4D9N7|A4D9N7_ASPFU NADH-ubiquinone oxidoreductase 21 kDa subunit, putative OS=Neosartorya fumigata (strain ATCC MYA-4609 / Af293 / CBS 101355 / FGSC A1100) GN=AFUA_4G05910 PE=4 SV=1	1	0.000677562	75.589	2	AAK(1)SASNAIAVHK	-0.75516	21105000
A4D9N7	142	K	>tr|A4D9N7|A4D9N7_ASPFU NADH-ubiquinone oxidoreductase 21 kDa subunit, putative OS=Neosartorya fumigata (strain ATCC MYA-4609 / Af293 / CBS 101355 / FGSC A1100) GN=AFUA_4G05910 PE=4 SV=1	1	0.0182836	54.198	2	GLAAIFEK(1)DK	0.17671	3097300
A4D9N7	10	K	>tr|A4D9N7|A4D9N7_ASPFU NADH-ubiquinone oxidoreductase 21 kDa subunit, putative OS=Neosartorya fumigata (strain ATCC MYA-4609 / Af293 / CBS 101355 / FGSC A1100) GN=AFUA_4G05910 PE=4 SV=1	1	5.20232e-05	100.73	3	AAK(1)SASNAIAVHK	-1.0939	12475000
A4D9N7	10	K	>tr|A4D9N7|A4D9N7_ASPFU NADH-ubiquinone oxidoreductase 21 kDa subunit, putative OS=Neosartorya fumigata (strain ATCC MYA-4609 / Af293 / CBS 101355 / FGSC A1100) GN=AFUA_4G05910 PE=4 SV=1	1	0.000295296	82.437	3	AAK(1)SASNAIAVHK	-0.24298	6068600
A4D9N7	142	K	>tr|A4D9N7|A4D9N7_ASPFU NADH-ubiquinone oxidoreductase 21 kDa subunit, putative OS=Neosartorya fumigata (strain ATCC MYA-4609 / Af293 / CBS 101355 / FGSC A1100) GN=AFUA_4G05910 PE=4 SV=1	1	0.0172155	61.344	2	GLAAIFEK(1)DK	1.0239	2534400
A4D9Q9	360	K	>tr|A4D9Q9|A4D9Q9_ASPFU Mismatch-specific thymine-DNA glycosylase, putative OS=Neosartorya fumigata (strain ATCC MYA-4609 / Af293 / CBS 101355 / FGSC A1100) GN=AFUA_6G13340 PE=4 SV=1	1	0.0049047	115.46	2	EALAGK(1)R	0.4076	19317000
A4D9S6	102	K	>tr|A4D9S6|A4D9S6_ASPFU Ubiquitin UbiA, putative OS=Neosartorya fumigata (strain ATCC MYA-4609 / Af293 / CBS 101355 / FGSC A1100) GN=AFUA_1G04040 PE=4 SV=1	1	5.8632e-17	155.14	2	ALASK(1)YNCEK(1)SICR	-0.46508	7958700
A4D9S6	107	K	>tr|A4D9S6|A4D9S6_ASPFU Ubiquitin UbiA, putative OS=Neosartorya fumigata (strain ATCC MYA-4609 / Af293 / CBS 101355 / FGSC A1100) GN=AFUA_1G04040 PE=4 SV=1	1	5.8632e-17	160.16	2	YNCEK(1)SICR	-0.50387	147820000
A4D9S6	138	K	>tr|A4D9S6|A4D9S6_ASPFU Ubiquitin UbiA, putative OS=Neosartorya fumigata (strain ATCC MYA-4609 / Af293 / CBS 101355 / FGSC A1100) GN=AFUA_1G04040 PE=4 SV=1	1	4.40065e-23	212.27	3	CGHSNQLRPK(1)K	-1.7689	42339000
A4D9S6	102	K	>tr|A4D9S6|A4D9S6_ASPFU Ubiquitin UbiA, putative OS=Neosartorya fumigata (strain ATCC MYA-4609 / Af293 / CBS 101355 / FGSC A1100) GN=AFUA_1G04040 PE=4 SV=1	1	4.29884e-16	150.9	2	ALASK(1)YNCEK(1)SICR	-0.25215	4701000
A4D9S6	107	K	>tr|A4D9S6|A4D9S6_ASPFU Ubiquitin UbiA, putative OS=Neosartorya fumigata (strain ATCC MYA-4609 / Af293 / CBS 101355 / FGSC A1100) GN=AFUA_1G04040 PE=4 SV=1	1	4.29884e-16	150.9	2	YNCEK(1)SICR	-0.28242	115120000
A4D9S6	138	K	>tr|A4D9S6|A4D9S6_ASPFU Ubiquitin UbiA, putative OS=Neosartorya fumigata (strain ATCC MYA-4609 / Af293 / CBS 101355 / FGSC A1100) GN=AFUA_1G04040 PE=4 SV=1	1	1.77402e-25	184.44	2	CGHSNQLRPK(1)K	0.26205	46705000
A4D9S6	102	K	>tr|A4D9S6|A4D9S6_ASPFU Ubiquitin UbiA, putative OS=Neosartorya fumigata (strain ATCC MYA-4609 / Af293 / CBS 101355 / FGSC A1100) GN=AFUA_1G04040 PE=4 SV=1	1	4.7837e-19	171.21	2	ALASK(1)YNCEK(1)SICR	-0.7751	3940400
A4D9S6	107	K	>tr|A4D9S6|A4D9S6_ASPFU Ubiquitin UbiA, putative OS=Neosartorya fumigata (strain ATCC MYA-4609 / Af293 / CBS 101355 / FGSC A1100) GN=AFUA_1G04040 PE=4 SV=1	1	4.7837e-19	171.21	2	YNCEK(1)SICR	-0.35865	146660000
A4D9S6	138	K	>tr|A4D9S6|A4D9S6_ASPFU Ubiquitin UbiA, putative OS=Neosartorya fumigata (strain ATCC MYA-4609 / Af293 / CBS 101355 / FGSC A1100) GN=AFUA_1G04040 PE=4 SV=1	1	4.57551e-12	178.53	2	CGHSNQLRPK(1)K	0.12922	56276000
A4D9S6;Q4WPT1;Q4WXZ8	62;48;48	K	>tr|A4D9S6|A4D9S6_ASPFU Ubiquitin UbiA, putative OS=Neosartorya fumigata (strain ATCC MYA-4609 / Af293 / CBS 101355 / FGSC A1100) GN=AFUA_1G04040 PE=4 SV=1;>tr|Q4WPT1|Q4WPT1_ASPFU Polyubiquitin UbiD/Ubi4, putative OS=Neosartorya fumigata (strain ATCC MYA-4	1	0.00134899	86.772	2	LIFAGK(1)QLEDGR	-1.9712	7803300
A4D9S6;Q4WPT1;Q4WXZ8	62;48;48	K	>tr|A4D9S6|A4D9S6_ASPFU Ubiquitin UbiA, putative OS=Neosartorya fumigata (strain ATCC MYA-4609 / Af293 / CBS 101355 / FGSC A1100) GN=AFUA_1G04040 PE=4 SV=1;>tr|Q4WPT1|Q4WPT1_ASPFU Polyubiquitin UbiD/Ubi4, putative OS=Neosartorya fumigata (strain ATCC MYA-4	1	0.000687819	107.97	2	LIFAGK(1)QLEDGR	-3.5762	0
A4D9U6	140	K	>tr|A4D9U6|A4D9U6_ASPFU Uncharacterized protein OS=Neosartorya fumigata (strain ATCC MYA-4609 / Af293 / CBS 101355 / FGSC A1100) GN=AFUA_2G02165 PE=4 SV=1	1	0.000651374	104.01	3	RCHLPEK(1)YR	0.76593	14536000
A4D9U6	140	K	>tr|A4D9U6|A4D9U6_ASPFU Uncharacterized protein OS=Neosartorya fumigata (strain ATCC MYA-4609 / Af293 / CBS 101355 / FGSC A1100) GN=AFUA_2G02165 PE=4 SV=1	1	0.0107092	93.374	2	CHLPEK(1)YR	1.977	3873800
A4DA02	46	K	>tr|A4DA02|A4DA02_ASPFU C6 transcription factor, putative OS=Neosartorya fumigata (strain ATCC MYA-4609 / Af293 / CBS 101355 / FGSC A1100) GN=AFUA_5G01272 PE=4 SV=1	1	0.0121341	82.287	2	ECVYVK(1)SR	0.084248	5313900
A4DA02	8	K	>tr|A4DA02|A4DA02_ASPFU C6 transcription factor, putative OS=Neosartorya fumigata (strain ATCC MYA-4609 / Af293 / CBS 101355 / FGSC A1100) GN=AFUA_5G01272 PE=4 SV=1	1	0.00284523	76.1	3	PDLGTSK(1)HR	-0.26578	2550400
A4DA06	51	K	>tr|A4DA06|A4DA06_ASPFU Uncharacterized protein OS=Neosartorya fumigata (strain ATCC MYA-4609 / Af293 / CBS 101355 / FGSC A1100) GN=AFUA_5G02650 PE=4 SV=1	1	2.12097e-06	174.27	2	EFLALQK(1)R	1.3111	15538000
A4DA06	121	K	>tr|A4DA06|A4DA06_ASPFU Uncharacterized protein OS=Neosartorya fumigata (strain ATCC MYA-4609 / Af293 / CBS 101355 / FGSC A1100) GN=AFUA_5G02650 PE=4 SV=1	1	6.81663e-05	118.28	2	IQQANK(1)TFSR	0.16107	3468900
A4DA06	51	K	>tr|A4DA06|A4DA06_ASPFU Uncharacterized protein OS=Neosartorya fumigata (strain ATCC MYA-4609 / Af293 / CBS 101355 / FGSC A1100) GN=AFUA_5G02650 PE=4 SV=1	1	0.00105749	146.54	2	EFLALQK(1)R	0.95044	9067100
A4DA06	51	K	>tr|A4DA06|A4DA06_ASPFU Uncharacterized protein OS=Neosartorya fumigata (strain ATCC MYA-4609 / Af293 / CBS 101355 / FGSC A1100) GN=AFUA_5G02650 PE=4 SV=1	1	0.0063445	108.46	2	EFLALQK(1)R	0.0034041	10145000
A4DA06	121	K	>tr|A4DA06|A4DA06_ASPFU Uncharacterized protein OS=Neosartorya fumigata (strain ATCC MYA-4609 / Af293 / CBS 101355 / FGSC A1100) GN=AFUA_5G02650 PE=4 SV=1	1	0.00844732	62.466	2	IQQANK(1)TFSR	2.2497	3716800
A4DA08	87	K	>tr|A4DA08|A4DA08_ASPFU C6 transcription factor, putative OS=Neosartorya fumigata (strain ATCC MYA-4609 / Af293 / CBS 101355 / FGSC A1100) GN=AFUA_5G02690 PE=4 SV=1	1	0.00158494	92.939	2	DHPDICSYERPSK(1)K	-0.95162	1010500
A4DA08	87	K	>tr|A4DA08|A4DA08_ASPFU C6 transcription factor, putative OS=Neosartorya fumigata (strain ATCC MYA-4609 / Af293 / CBS 101355 / FGSC A1100) GN=AFUA_5G02690 PE=4 SV=1	1	0.00841388	48.351	3	DHPDICSYERPSK(1)K	0.88296	3102600
A4DA32	176	K	>tr|A4DA32|A4DA32_ASPFU Carbonic anhydrase OS=Neosartorya fumigata (strain ATCC MYA-4609 / Af293 / CBS 101355 / FGSC A1100) GN=AFUA_8G06550 PE=3 SV=1	1	3.49963e-28	190.11	2	NVIK(1)TAAVQQSFHER	-0.65807	35058000
A4DA32	176	K	>tr|A4DA32|A4DA32_ASPFU Carbonic anhydrase OS=Neosartorya fumigata (strain ATCC MYA-4609 / Af293 / CBS 101355 / FGSC A1100) GN=AFUA_8G06550 PE=3 SV=1	1	0.000425557	89.506	3	NVIK(1)TAAVQQSFHER	0.11607	15326000
A4DA32	176	K	>tr|A4DA32|A4DA32_ASPFU Carbonic anhydrase OS=Neosartorya fumigata (strain ATCC MYA-4609 / Af293 / CBS 101355 / FGSC A1100) GN=AFUA_8G06550 PE=3 SV=1	1	6.6458e-17	165.49	2	NVIK(1)TAAVQQSFHER	0.75792	28091000
A4DA37	273	K	>tr|A4DA37|A4DA37_ASPFU Uncharacterized protein OS=Neosartorya fumigata (strain ATCC MYA-4609 / Af293 / CBS 101355 / FGSC A1100) GN=AFUA_8G04826 PE=4 SV=1	0.999996	0.00379192	68.563	2	GKGDTEMVK(1)LR	1.5898	3630100
A4DA45	121	K	>tr|A4DA45|A4DA45_ASPFU Uncharacterized protein OS=Neosartorya fumigata (strain ATCC MYA-4609 / Af293 / CBS 101355 / FGSC A1100) GN=AFUA_8G02315 PE=4 SV=1	1	0.0261111	70.912	2	LQK(1)QGK(1)R	0.49986	7294600
A4DA45	124	K	>tr|A4DA45|A4DA45_ASPFU Uncharacterized protein OS=Neosartorya fumigata (strain ATCC MYA-4609 / Af293 / CBS 101355 / FGSC A1100) GN=AFUA_8G02315 PE=4 SV=1	1	0.0261111	70.912	2	LQK(1)QGK(1)R	0.49986	7294600
A4DA61	869	K	>tr|A4DA61|A4DA61_ASPFU C6 and C2H2 transcription factor RegA-like, putative OS=Neosartorya fumigata (strain ATCC MYA-4609 / Af293 / CBS 101355 / FGSC A1100) GN=AFUA_7G00652 PE=4 SV=1	1	0.0389082	60.358	1	SK(1)TYAPT	-0.062813	7847600
A4DA78	82	K	>tr|A4DA78|A4DA78_ASPFU Copper resistance protein Crd2, putative OS=Neosartorya fumigata (strain ATCC MYA-4609 / Af293 / CBS 101355 / FGSC A1100) GN=AFUA_4G04318 PE=4 SV=1	1	3.50709e-16	152.58	2	AAAENHPVTGDACPCGK(1)R	-0.48104	30168000
A4DA78	82	K	>tr|A4DA78|A4DA78_ASPFU Copper resistance protein Crd2, putative OS=Neosartorya fumigata (strain ATCC MYA-4609 / Af293 / CBS 101355 / FGSC A1100) GN=AFUA_4G04318 PE=4 SV=1	1	1.76627e-06	105.02	3	AAAENHPVTGDACPCGK(1)R	-0.92345	16868000
A4DA78	82	K	>tr|A4DA78|A4DA78_ASPFU Copper resistance protein Crd2, putative OS=Neosartorya fumigata (strain ATCC MYA-4609 / Af293 / CBS 101355 / FGSC A1100) GN=AFUA_4G04318 PE=4 SV=1	1	1.14599e-13	136.66	2	AAAENHPVTGDACPCGK(1)R	-0.32834	26231000
A4DA81	190	K	>tr|A4DA81|A4DA81_ASPFU Cytochrome c heme lyase OS=Neosartorya fumigata (strain ATCC MYA-4609 / Af293 / CBS 101355 / FGSC A1100) GN=AFUA_4G04600 PE=3 SV=1	1	0.0167625	56.043	2	GLGQAWEK(1)CR	0.5701	7140900
A4DA81	190	K	>tr|A4DA81|A4DA81_ASPFU Cytochrome c heme lyase OS=Neosartorya fumigata (strain ATCC MYA-4609 / Af293 / CBS 101355 / FGSC A1100) GN=AFUA_4G04600 PE=3 SV=1	1	0.0336145	56.043	2	GLGQAWEK(1)CR	0.2593	8283300
A4DA81	190	K	>tr|A4DA81|A4DA81_ASPFU Cytochrome c heme lyase OS=Neosartorya fumigata (strain ATCC MYA-4609 / Af293 / CBS 101355 / FGSC A1100) GN=AFUA_4G04600 PE=3 SV=1	1	0.0010577	97.472	2	GLGQAWEK(1)CR	0.45423	5962500
A4DA87	60	K	>tr|A4DA87|A4DA87_ASPFU Uncharacterized protein OS=Neosartorya fumigata (strain ATCC MYA-4609 / Af293 / CBS 101355 / FGSC A1100) GN=AFUA_4G00235 PE=4 SV=1	1	0.00782097	58.32	2	APALTEHASNK(1)HNK	-0.08876	1841200
A4DA87	60	K	>tr|A4DA87|A4DA87_ASPFU Uncharacterized protein OS=Neosartorya fumigata (strain ATCC MYA-4609 / Af293 / CBS 101355 / FGSC A1100) GN=AFUA_4G00235 PE=4 SV=1	1	5.2309e-16	147.39	2	APALTEHASNK(1)HNK	0.83235	3038500
A4DA87	60	K	>tr|A4DA87|A4DA87_ASPFU Uncharacterized protein OS=Neosartorya fumigata (strain ATCC MYA-4609 / Af293 / CBS 101355 / FGSC A1100) GN=AFUA_4G00235 PE=4 SV=1	1	0.00177833	79.614	2	APALTEHASNK(1)HNK	0.57884	2186900
A4DA91	45	K	>tr|A4DA91|A4DA91_ASPFU C6 transcription factor, putative OS=Neosartorya fumigata (strain ATCC MYA-4609 / Af293 / CBS 101355 / FGSC A1100) GN=AFUA_4G01392 PE=4 SV=1	0.999999	0.0144776	64.82	2	KEPCMECVK(1)R	0.0092904	1483500
A4DA91	45	K	>tr|A4DA91|A4DA91_ASPFU C6 transcription factor, putative OS=Neosartorya fumigata (strain ATCC MYA-4609 / Af293 / CBS 101355 / FGSC A1100) GN=AFUA_4G01392 PE=4 SV=1	0.999985	0.0225994	53.237	2	KEPCMECVK(1)R	0.20436	1346200
A4GYZ2	60	K	>tr|A4GYZ2|A4GYZ2_ASPFU Alpha-1,4 glucan phosphorylase OS=Neosartorya fumigata (strain ATCC MYA-4609 / Af293 / CBS 101355 / FGSC A1100) GN=AFUA_1G12920 PE=3 SV=1	0.999998	0.00106548	71.545	3	K(1)HSATGFSNKDEFEK	0.47864	3987800
A4GYZ2	125	K	>tr|A4GYZ2|A4GYZ2_ASPFU Alpha-1,4 glucan phosphorylase OS=Neosartorya fumigata (strain ATCC MYA-4609 / Af293 / CBS 101355 / FGSC A1100) GN=AFUA_1G12920 PE=3 SV=1	1	0.0105578	97.635	2	QSFADQK(1)R	-0.68915	35350000
A4GYZ2	60	K	>tr|A4GYZ2|A4GYZ2_ASPFU Alpha-1,4 glucan phosphorylase OS=Neosartorya fumigata (strain ATCC MYA-4609 / Af293 / CBS 101355 / FGSC A1100) GN=AFUA_1G12920 PE=3 SV=1	1	6.76116e-07	116.78	3	K(1)HSATGFSNKDEFEK	1.9036	3511600
A4GYZ2	125	K	>tr|A4GYZ2|A4GYZ2_ASPFU Alpha-1,4 glucan phosphorylase OS=Neosartorya fumigata (strain ATCC MYA-4609 / Af293 / CBS 101355 / FGSC A1100) GN=AFUA_1G12920 PE=3 SV=1	1	0.00139284	140.14	2	QSFADQK(1)R	-0.73381	6801500
A4GYZ3	235	K	>tr|A4GYZ3|A4GYZ3_ASPFU Cell wall biogenesis protein Mhp1, putative OS=Neosartorya fumigata (strain ATCC MYA-4609 / Af293 / CBS 101355 / FGSC A1100) GN=AFUA_1G12900 PE=4 SV=1	1	0.0472096	54.722	2	IPDLDQK(1)K	-1.7879	0
A4GYZ5	329	K	>tr|A4GYZ5|A4GYZ5_ASPFU Nucleoporin, putative OS=Neosartorya fumigata (strain ATCC MYA-4609 / Af293 / CBS 101355 / FGSC A1100) GN=AFUA_1G12280 PE=4 SV=1	1	0.0233151	92.47	2	HLVLSK(1)R	-0.49598	25611000
A4GYZ5	323	K	>tr|A4GYZ5|A4GYZ5_ASPFU Nucleoporin, putative OS=Neosartorya fumigata (strain ATCC MYA-4609 / Af293 / CBS 101355 / FGSC A1100) GN=AFUA_1G12280 PE=4 SV=1	1	0.0241287	124.08	2	K(1)HLVLSK	-1.4029	0
CON__ENSEMBL:ENSBTAP00000038253	265	K	>ENSEMBL:ENSBTAP00000038253 (Bos taurus) 63 kDa protein	0.999994	0.013753	57.347	2	RK(1)YEDEINKR	0.086624	1288200
CON__P00711	114	K	>P00711 SWISS-PROT:P00711 Alpha-lactalbumin - Bos taurus (Bovine).	1	0.0500514	40.941	2	ALCSEK(1)LDQWLCEK	2.9497	1368800
CON__P00711	122	K	>P00711 SWISS-PROT:P00711 Alpha-lactalbumin - Bos taurus (Bovine).	1	0.00676079	87.895	2	LDQWLCEK(1)L	-1.1566	50735000
CON__P00711	93	K	>P00711 SWISS-PROT:P00711 Alpha-lactalbumin - Bos taurus (Bovine).	1	1.20809e-06	118.52	3	FLDDDLTDDIMCVK(1)K	-0.52886	118450000
CON__P00711	98	K	>P00711 SWISS-PROT:P00711 Alpha-lactalbumin - Bos taurus (Bovine).	1	0.0162725	44.511	3	ILDK(1)VGINYWLAHK	1.0844	20995000
CON__P00711	93	K	>P00711 SWISS-PROT:P00711 Alpha-lactalbumin - Bos taurus (Bovine).	1	4.94665e-07	119.62	2	FLDDDLTDDIMCVK(1)K	-0.31075	8046100
CON__P00711	98	K	>P00711 SWISS-PROT:P00711 Alpha-lactalbumin - Bos taurus (Bovine).	1	0.00403911	56.569	3	ILDK(1)VGINYWLAHK	0.37307	18064000
CON__P00711	122	K	>P00711 SWISS-PROT:P00711 Alpha-lactalbumin - Bos taurus (Bovine).	1	0.00343899	90.149	2	LDQWLCEK(1)L	0.16929	13709000
CON__P00711	93	K	>P00711 SWISS-PROT:P00711 Alpha-lactalbumin - Bos taurus (Bovine).	1	0.000308577	90.707	2	FLDDDLTDDIMCVK(1)K	0.19775	1412600
CON__P00711	98	K	>P00711 SWISS-PROT:P00711 Alpha-lactalbumin - Bos taurus (Bovine).	1	0.00146802	65.043	3	ILDK(1)VGINYWLAHK	0.38103	14448000
CON__P00711	122	K	>P00711 SWISS-PROT:P00711 Alpha-lactalbumin - Bos taurus (Bovine).	1	0.00250338	112.36	2	LDQWLCEK(1)L	-0.41413	21876000
CON__P00761;CON__P07477	210;225	K	>P00761 SWISS-PROT:P00761|TRYP_PIG Trypsin - Sus scrofa (Pig).;>P07477 SWISS-PROT:P07477 Tax_Id=9606 Gene_Symbol=PRSS1 Trypsin-1 precursor	1	0.0156763	74.301	2	NK(1)PGVYTK	-0.43086	112710000
CON__P00761;CON__P07477	210;225	K	>P00761 SWISS-PROT:P00761|TRYP_PIG Trypsin - Sus scrofa (Pig).;>P07477 SWISS-PROT:P07477 Tax_Id=9606 Gene_Symbol=PRSS1 Trypsin-1 precursor	1	0.0317611	70.256	2	NK(1)PGVYTK	-0.67325	89839000
CON__P00761;CON__P07477	210;225	K	>P00761 SWISS-PROT:P00761|TRYP_PIG Trypsin - Sus scrofa (Pig).;>P07477 SWISS-PROT:P07477 Tax_Id=9606 Gene_Symbol=PRSS1 Trypsin-1 precursor	1	0.0231839	66.27	2	NK(1)PGVYTK	-0.72734	101350000
CON__P02662	34	K	>P02662 SWISS-PROT:P02662 Alpha-S1-casein - Bos taurus (Bovine).	1	0.000330523	92.939	2	FFVAPFPEVFGK(1)EK	0.11043	16143000
CON__P02662	105	K	>P02662 SWISS-PROT:P02662 Alpha-S1-casein - Bos taurus (Bovine).	1	4.94884e-06	106.6	2	YK(1)VPQLEIVPNSAEER	-0.61957	1170000
CON__P02662	34	K	>P02662 SWISS-PROT:P02662 Alpha-S1-casein - Bos taurus (Bovine).	1	0.000280131	102.52	2	FFVAPFPEVFGK(1)EK	-0.47621	5834100
CON__P02662	105	K	>P02662 SWISS-PROT:P02662 Alpha-S1-casein - Bos taurus (Bovine).	1	0.000383219	85.988	3	YK(1)VPQLEIVPNSAEER	-0.60826	6771300
CON__P02662	34	K	>P02662 SWISS-PROT:P02662 Alpha-S1-casein - Bos taurus (Bovine).	1	5.16559e-05	101.3	2	FFVAPFPEVFGK(1)EK	0.76402	9085400
CON__P02662	105	K	>P02662 SWISS-PROT:P02662 Alpha-S1-casein - Bos taurus (Bovine).	1	0.000105553	91.616	3	YK(1)VPQLEIVPNSAEER	-0.86245	6694300
CON__P02663	76	K	>P02663 SWISS-PROT:P02663 Alpha-S2-casein [Contains: Casocidin-1 - Bos taurus (Bovine).	1	9.28693e-06	125.74	3	ITVDDK(1)HYQK	0.38554	66735000
CON__P02663	76	K	>P02663 SWISS-PROT:P02663 Alpha-S2-casein [Contains: Casocidin-1 - Bos taurus (Bovine).	1	1.33292e-05	125.54	2	ITVDDK(1)HYQK	0.99859	82498000
CON__P02663	76	K	>P02663 SWISS-PROT:P02663 Alpha-S2-casein [Contains: Casocidin-1 - Bos taurus (Bovine).	1	0.000145314	126.71	2	ITVDDK(1)HYQK	0.70473	93762000
CON__P02676	378	K	>P02676 SWISS-PROT:P02676 (Bos taurus) similar to Fibrinogen beta chain precursor	1	0.0336564	51.276	2	YQLSVSK(1)YK	0.66292	5949500
CON__P02676	378	K	>P02676 SWISS-PROT:P02676 (Bos taurus) similar to Fibrinogen beta chain precursor	1	0.0361034	59.067	2	YQLSVSK(1)YK	-0.40193	4362000
CON__P02676	378	K	>P02676 SWISS-PROT:P02676 (Bos taurus) similar to Fibrinogen beta chain precursor	1	0.0267335	58.699	2	YQLSVSK(1)YK	-0.74283	5631500
CON__P02754	83	K	>P02754 SWISS-PROT:P02754 Beta-lactoglobulin - Bos taurus (Bovine).	1	0.00104665	81.632	2	IPAVFK(1)IDALNENK	1.2181	1271500
CON__P02754	77	K	>P02754 SWISS-PROT:P02754 Beta-lactoglobulin - Bos taurus (Bovine).	1	0.0310614	61.691	2	TK(1)IPAVFK	-0.88281	25256000
CON__P02754	100	K	>P02754 SWISS-PROT:P02754 Beta-lactoglobulin - Bos taurus (Bovine).	1	8.43515e-06	113.93	2	VLVLDTDYK(1)K	-0.26412	79528000
CON__P02754	83	K	>P02754 SWISS-PROT:P02754 Beta-lactoglobulin - Bos taurus (Bovine).	1	9.58988e-07	122.63	2	IPAVFK(1)IDALNENK	-3.6968	2923000
CON__P02754	77	K	>P02754 SWISS-PROT:P02754 Beta-lactoglobulin - Bos taurus (Bovine).	1	0.0271226	74.376	2	TK(1)IPAVFK	0.010663	21855000
CON__P02754	100	K	>P02754 SWISS-PROT:P02754 Beta-lactoglobulin - Bos taurus (Bovine).	1	2.64039e-05	113.93	2	VLVLDTDYK(1)K	-0.67906	160560000
CON__P02754	77	K	>P02754 SWISS-PROT:P02754 Beta-lactoglobulin - Bos taurus (Bovine).	1	0.0459555	57.249	2	TK(1)IPAVFK	-0.43426	20246000
CON__P02754	135	K	>P02754 SWISS-PROT:P02754 Beta-lactoglobulin - Bos taurus (Bovine).	1	0.00518983	51.466	2	TPEVDDEALEK(1)FDK	-1.9309	1507500
CON__P02754	100	K	>P02754 SWISS-PROT:P02754 Beta-lactoglobulin - Bos taurus (Bovine).	1	0.000506622	113.93	2	VLVLDTDYK(1)K	-3.1767	130140000
CON__P02754	69	K	>P02754 SWISS-PROT:P02754 Beta-lactoglobulin - Bos taurus (Bovine).	1	0.0249713	90.827	2	WENGECAQK(1)K	3.5875	0
CON__P02768-1	229	K	>P02768-1 SWISS-PROT:P02768-1 Tax_Id=9606 Gene_Symbol=ALB Isoform 1 of Serum albumin precursor	1	0.000138698	112.13	2	CASLQK(1)FGER	-2.1321	18523000
CON__P02768-1	229	K	>P02768-1 SWISS-PROT:P02768-1 Tax_Id=9606 Gene_Symbol=ALB Isoform 1 of Serum albumin precursor	1	0.000178294	110.39	2	CASLQK(1)FGER	-1.4515	38450000
CON__P02768-1	229	K	>P02768-1 SWISS-PROT:P02768-1 Tax_Id=9606 Gene_Symbol=ALB Isoform 1 of Serum albumin precursor	1	0.000333116	116.55	2	CASLQK(1)FGER	-0.64188	18690000
CON__P02769	399	K	>P02769 SWISS-PROT:P02769 (Bos taurus) Bovine serum albumin precursor	1	0.000707031	85.469	3	DDPHACYSTVFDK(1)LK	-0.35029	12940000
CON__P02769	401	K	>P02769 SWISS-PROT:P02769 (Bos taurus) Bovine serum albumin precursor	1	2.60158e-06	117.2	2	LK(1)HLVDEPQNLIK	0.77186	227060000
CON__P02769	28	K	>P02769 SWISS-PROT:P02769 (Bos taurus) Bovine serum albumin precursor	1	3.77707e-08	166.69	2	DTHK(1)SEIAHR	-0.53357	53643000
CON__P02769	36	K	>P02769 SWISS-PROT:P02769 (Bos taurus) Bovine serum albumin precursor	1	0.00150026	74.53	3	FK(1)DLGEEHFK	-0.26287	30994000
CON__P02769	248	K	>P02769 SWISS-PROT:P02769 (Bos taurus) Bovine serum albumin precursor	1	8.49008e-07	141.58	2	FPK(1)AEFVEVTK	0.55204	10155000
CON__P02769	204	K	>P02769 SWISS-PROT:P02769 (Bos taurus) Bovine serum albumin precursor	1	0.00268647	71.176	2	GACLLPK(1)IETMR	-0.42297	46585000
CON__P02769	245	K	>P02769 SWISS-PROT:P02769 (Bos taurus) Bovine serum albumin precursor	1	0.019857	83.753	2	LSQK(1)FPK	0.078538	57905000
CON__P02769	75	K	>P02769 SWISS-PROT:P02769 (Bos taurus) Bovine serum albumin precursor	1	1.69187e-15	116.2	3	LVNELTEFAK(1)TCVADESHAGCEK	-0.04588	6674000
CON__P02769	557	K	>P02769 SWISS-PROT:P02769 (Bos taurus) Bovine serum albumin precursor	0.967444	3.73144e-13	171.95	2	QTALVELLK(0.967)HK(0.033)PK	-0.1927	104490000
CON__P02769	297	K	>P02769 SWISS-PROT:P02769 (Bos taurus) Bovine serum albumin precursor	1	1.25273e-17	161.21	2	YICDNQDTISSK(1)LK	0.99741	5543100
CON__P02769	399	K	>P02769 SWISS-PROT:P02769 (Bos taurus) Bovine serum albumin precursor	1	0.00262175	58.723	3	DDPHACYSTVFDK(1)LK	-0.20387	6769000
CON__P02769	401	K	>P02769 SWISS-PROT:P02769 (Bos taurus) Bovine serum albumin precursor	1	4.48873e-17	160.78	3	LK(1)HLVDEPQNLIK	0.52897	165480000
CON__P02769	28	K	>P02769 SWISS-PROT:P02769 (Bos taurus) Bovine serum albumin precursor	1	5.68169e-07	145.09	2	DTHK(1)SEIAHR	0.41244	25800000
CON__P02769	248	K	>P02769 SWISS-PROT:P02769 (Bos taurus) Bovine serum albumin precursor	1	7.02759e-09	150.14	2	FPK(1)AEFVEVTK	0.67256	8134700
CON__P02769	204	K	>P02769 SWISS-PROT:P02769 (Bos taurus) Bovine serum albumin precursor	1	0.00228824	71.176	2	GACLLPK(1)IETMR	-0.73804	13544000
CON__P02769	75	K	>P02769 SWISS-PROT:P02769 (Bos taurus) Bovine serum albumin precursor	1	3.91803e-05	62.781	3	LVNELTEFAK(1)TCVADESHAGCEK	-0.83906	3477900
CON__P02769	263	K	>P02769 SWISS-PROT:P02769 (Bos taurus) Bovine serum albumin precursor	1	0.0175019	46.844	3	LVTDLTK(1)VHK	0.34922	10215000
CON__P02769	557	K	>P02769 SWISS-PROT:P02769 (Bos taurus) Bovine serum albumin precursor	0.847925	2.1897e-09	99.844	3	QTALVELLK(0.848)HK(0.152)PK	-0.93045	65904000
CON__P02769	559	K	>P02769 SWISS-PROT:P02769 (Bos taurus) Bovine serum albumin precursor	0.559195	0.00277845	69.03	4	QTALVELLK(0.441)HK(0.559)PK	-0.70075	45018000
CON__P02769	297	K	>P02769 SWISS-PROT:P02769 (Bos taurus) Bovine serum albumin precursor	1	1.24641e-10	138.55	2	YICDNQDTISSK(1)LK	2.4365	13139000
CON__P02769	399	K	>P02769 SWISS-PROT:P02769 (Bos taurus) Bovine serum albumin precursor	1	2.14229e-11	134.88	2	DDPHACYSTVFDK(1)LK	0.12333	15613000
CON__P02769	401	K	>P02769 SWISS-PROT:P02769 (Bos taurus) Bovine serum albumin precursor	1	3.30039e-19	172.85	2	LK(1)HLVDEPQNLIK	0.26879	190900000
CON__P02769	28	K	>P02769 SWISS-PROT:P02769 (Bos taurus) Bovine serum albumin precursor	1	0.000888442	99.283	2	DTHK(1)SEIAHR	0.64382	52593000
CON__P02769	36	K	>P02769 SWISS-PROT:P02769 (Bos taurus) Bovine serum albumin precursor	1	0.00443616	62.466	3	FK(1)DLGEEHFK	-0.065577	33745000
CON__P02769	248	K	>P02769 SWISS-PROT:P02769 (Bos taurus) Bovine serum albumin precursor	1	4.72782e-05	127.71	2	FPK(1)AEFVEVTK	0.78336	9174300
CON__P02769	204	K	>P02769 SWISS-PROT:P02769 (Bos taurus) Bovine serum albumin precursor	1	0.00285127	73.273	2	GACLLPK(1)IETMR	-0.63607	40065000
CON__P02769	245	K	>P02769 SWISS-PROT:P02769 (Bos taurus) Bovine serum albumin precursor	1	0.0189755	91.9	2	LSQK(1)FPK	-0.013615	61568000
CON__P02769	75	K	>P02769 SWISS-PROT:P02769 (Bos taurus) Bovine serum albumin precursor	1	8.24354e-12	111.53	3	LVNELTEFAK(1)TCVADESHAGCEK	0.48278	9116400
CON__P02769	557	K	>P02769 SWISS-PROT:P02769 (Bos taurus) Bovine serum albumin precursor	0.849064	0.00359221	59.227	3	QTALVELLK(0.849)HK(0.151)PK	-0.62475	87050000
CON__P02769	559	K	>P02769 SWISS-PROT:P02769 (Bos taurus) Bovine serum albumin precursor	0.5	0.0115104	50.46	4	QTALVELLK(0.5)HK(0.5)PK	-0.053682	20360000
CON__P02769	495	K	>P02769 SWISS-PROT:P02769 (Bos taurus) Bovine serum albumin precursor	1	0.00817182	75.197	2	TPVSEK(1)VTK	0.29669	63363000
CON__P04264	288	K	>P04264 SWISS-PROT:P04264 Tax_Id=9606 Gene_Symbol=KRT1 Keratin, type II cytoskeletal 1	1	1.39037e-06	115.34	2	TNAENEFVTIK(1)K	0.29296	18024000
CON__P04264	288	K	>P04264 SWISS-PROT:P04264 Tax_Id=9606 Gene_Symbol=KRT1 Keratin, type II cytoskeletal 1	1	1.10621e-05	130.15	2	TNAENEFVTIK(1)K	1.3538	6819900
CON__P13645	201	K	>P13645 SWISS-PROT:P13645 Tax_Id=9606 Gene_Symbol=KRT10 Keratin, type I cytoskeletal 10	1	0.0365807	50.452	2	YYK(1)TIDDLK	0.13172	3457100
CON__P35908	420	K	>P35908 SWISS-PROT:P35908 Tax_Id=9606 Gene_Symbol=KRT2 Keratin, type II cytoskeletal 2 epidermal	1	0.0147715	74.611	2	LQGEIAHVK(1)K	-0.65734	0
CON__P35908	420	K	>P35908 SWISS-PROT:P35908 Tax_Id=9606 Gene_Symbol=KRT2 Keratin, type II cytoskeletal 2 epidermal	1	0.00672298	68.786	2	LQGEIAHVK(1)K	-1.3698	6163900
CON__P35908	420	K	>P35908 SWISS-PROT:P35908 Tax_Id=9606 Gene_Symbol=KRT2 Keratin, type II cytoskeletal 2 epidermal	1	0.0295371	95.477	2	LQGEIAHVK(1)K	-0.51642	0
CON__P48668;CON__P04259;CON__P02538	68;68;68	K	>P48668 SWISS-PROT:P48668 Tax_Id=9606 Gene_Symbol=KRT6C Keratin, type II cytoskeletal 6C;>P04259 SWISS-PROT:P04259 Tax_Id=9606 Gene_Symbol=KRT6B Keratin, type II cytoskeletal 6B;>P02538 SWISS-PROT:P02538 Tax_Id=9606 Gene_Symbol=KRT6A Keratin, type II cytos	1	0.013894	61.815	2	SLYGLGGSK(1)R	-0.60449	3834800
CON__Q29443;CON__Q0IIK2	40;59	K	>Q29443 SWISS-PROT:Q29443 Serotransferrin - Bos taurus (Bovine).;>Q0IIK2 TREMBL:Q0IIK2 (Bos taurus) Transferrin	1	1.08664e-05	109	2	ILESGPFVSCVK(1)K	-0.022309	13368000
CON__Q29443;CON__Q0IIK2	684;703	K	>Q29443 SWISS-PROT:Q29443 Serotransferrin - Bos taurus (Bovine).;>Q0IIK2 TREMBL:Q0IIK2 (Bos taurus) Transferrin	1	0.00806352	70.942	2	LLEACTFHK(1)P	0.58059	3101200
CON__Q29443;CON__Q0IIK2	40;59	K	>Q29443 SWISS-PROT:Q29443 Serotransferrin - Bos taurus (Bovine).;>Q0IIK2 TREMBL:Q0IIK2 (Bos taurus) Transferrin	1	8.56988e-05	106.32	2	ILESGPFVSCVK(1)K	-0.11001	16132000
CON__Q29443;CON__Q0IIK2	684;703	K	>Q29443 SWISS-PROT:Q29443 Serotransferrin - Bos taurus (Bovine).;>Q0IIK2 TREMBL:Q0IIK2 (Bos taurus) Transferrin	1	0.0297678	54.486	2	LLEACTFHK(1)P	-0.050565	3189300
CON__Q29443;CON__Q0IIK2	40;59	K	>Q29443 SWISS-PROT:Q29443 Serotransferrin - Bos taurus (Bovine).;>Q0IIK2 TREMBL:Q0IIK2 (Bos taurus) Transferrin	1	8.73903e-05	100.22	2	ILESGPFVSCVK(1)K	-0.48007	10641000
CON__Q29443;CON__Q0IIK2	684;703	K	>Q29443 SWISS-PROT:Q29443 Serotransferrin - Bos taurus (Bovine).;>Q0IIK2 TREMBL:Q0IIK2 (Bos taurus) Transferrin	1	0.00775433	72.2	2	LLEACTFHK(1)P	1.3021	2406100
CON__Q29RQ1	334	K	>Q29RQ1 SWISS-PROT:Q29RQ1 (Bos taurus) Complement component C7 precursor	1	0.0488818	41.117	3	FDFHSEDK(1)R	-0.32372	2231000
CON__Q2UVX4	1545	K	>Q2UVX4 SWISS-PROT:Q2UVX4 (Bos taurus) Complement C3 precursor	1	0.000114447	101.43	2	ACEPGVDYVYK(1)TR	-0.51503	22778000
CON__Q2UVX4	1588	K	>Q2UVX4 SWISS-PROT:Q2UVX4 (Bos taurus) Complement C3 precursor	1	0.00721605	94.114	2	FISHIK(1)CR	-0.34814	121300000
CON__Q2UVX4	605	K	>Q2UVX4 SWISS-PROT:Q2UVX4 (Bos taurus) Complement C3 precursor	1	0.0234712	80.229	2	GVFVLNK(1)K	-1.5438	8584000
CON__Q2UVX4	1545	K	>Q2UVX4 SWISS-PROT:Q2UVX4 (Bos taurus) Complement C3 precursor	1	0.00135447	88.282	2	ACEPGVDYVYK(1)TR	0.055514	9753100
CON__Q2UVX4	1588	K	>Q2UVX4 SWISS-PROT:Q2UVX4 (Bos taurus) Complement C3 precursor	1	0.00164789	141.39	2	FISHIK(1)CR	-0.28125	63205000
CON__Q2UVX4	605	K	>Q2UVX4 SWISS-PROT:Q2UVX4 (Bos taurus) Complement C3 precursor	1	0.00595638	100.19	2	GVFVLNK(1)K	0.3848	5892500
CON__Q2UVX4	1588	K	>Q2UVX4 SWISS-PROT:Q2UVX4 (Bos taurus) Complement C3 precursor	1	0.00321019	117.4	2	FISHIK(1)CR	-0.37479	121840000
CON__Q2UVX4	605	K	>Q2UVX4 SWISS-PROT:Q2UVX4 (Bos taurus) Complement C3 precursor	1	0.0146918	87.323	2	GVFVLNK(1)K	2.1679	6230100
CON__Q3ZBD7	440	K	>Q3ZBD7 SWISS-PROT:Q3ZBD7 (Bos taurus) Glucose-6-phosphate isomerase	1	0.0298515	76.345	2	GK(1)STEEARK	0.047213	15602000
CON__Q3ZBD7	440	K	>Q3ZBD7 SWISS-PROT:Q3ZBD7 (Bos taurus) Glucose-6-phosphate isomerase	1	0.0248729	59.931	2	GK(1)STEEARK	-0.036317	0
CON__Q5XQN5;CON__P13647	72;72	K	>Q5XQN5 SWISS-PROT:Q5XQN5 (Bos taurus) Keratin, type II cytoskeletal 5;>P13647 SWISS-PROT:P13647 Tax_Id=9606 Gene_Symbol=KRT5 Keratin, type II cytoskeletal 5	1	0.00510243	79.201	2	SLYNLGGSK(1)R	0.053993	1928200
CON__Q5XQN5;CON__Q922U2;CON__P04264	405;398;416	K	>Q5XQN5 SWISS-PROT:Q5XQN5 (Bos taurus) Keratin, type II cytoskeletal 5;>Q922U2 SWISS-PROT:Q922U2 Tax_Id=10090 Gene_Symbol=Krt5 Keratin, type II cytoskeletal 5;>P04264 SWISS-PROT:P04264 Tax_Id=9606 Gene_Symbol=KRT1 Keratin, type II cytoskeletal 1	1	0.0436914	66.351	2	SEIDNVK(1)K	0.20416	21539000
CON__Q5XQN5;CON__Q922U2;CON__P13647;CON__P04264;CON__H-INV:HIT000016045;CON__P05787;CON__Q8VED5;CON__P48668;CON__P04259;CON__P02538;CON__Q6IFZ6	265;258;264;276;18;185;236;259;259;259;263	K	>Q5XQN5 SWISS-PROT:Q5XQN5 (Bos taurus) Keratin, type II cytoskeletal 5;>Q922U2 SWISS-PROT:Q922U2 Tax_Id=10090 Gene_Symbol=Krt5 Keratin, type II cytoskeletal 5;>P13647 SWISS-PROT:P13647 Tax_Id=9606 Gene_Symbol=KRT5 Keratin, type II cytoskeletal 5;>P04264 SW	1	0.00798417	86.344	2	NKYEDEINK(1)R	-0.94018	6199700
CON__Q9N2I2	292	K	>Q9N2I2 SWISS-PROT:Q9N2I2 (Bos taurus) Plasma serine protease inhibitor precursor	1	0.0306141	69.198	2	WLRMPMK(1)R	0.98336	16618000
CON__REFSEQ:XP_001252647;CON__A2I7N3	330;330	K	>REFSEQ:XP_001252647 (Bos taurus) similar to endopin 2B;>A2I7N3 TREMBL:A2I7N3;Q27984 (Bos taurus) SERPINA3-7	1	0.043201	48.284	2	DILSQLGIK(1)K	-0.0050179	1987300
E9QQQ8	239	K	>tr|E9QQQ8|E9QQQ8_ASPFU SAGA-like transcriptional regulatory complex subunit Spt3, putative OS=Neosartorya fumigata (strain ATCC MYA-4609 / Af293 / CBS 101355 / FGSC A1100) GN=AFUA_1G14030 PE=4 SV=1	1	0.0427451	42.864	3	EREDREK(1)IR	3.1398	462250
E9QRL5	216	K	>tr|E9QRL5|E9QRL5_ASPFU Nuclear segregation protein (Bfr1), putative OS=Neosartorya fumigata (strain ATCC MYA-4609 / Af293 / CBS 101355 / FGSC A1100) GN=AFUA_1G14120 PE=4 SV=1	1	2.08536e-18	173.06	2	AEHDSAFK(1)NLNALR	-0.31648	18097000
E9QRL5	182	K	>tr|E9QRL5|E9QRL5_ASPFU Nuclear segregation protein (Bfr1), putative OS=Neosartorya fumigata (strain ATCC MYA-4609 / Af293 / CBS 101355 / FGSC A1100) GN=AFUA_1G14120 PE=4 SV=1	1	0.0254637	77.732	2	AQIATLK(1)K	-0.00077554	57464000
E9QRL5	248	K	>tr|E9QRL5|E9QRL5_ASPFU Nuclear segregation protein (Bfr1), putative OS=Neosartorya fumigata (strain ATCC MYA-4609 / Af293 / CBS 101355 / FGSC A1100) GN=AFUA_1G14120 PE=4 SV=1	1	0.00039597	117.02	2	EIKDNYYK(1)AR	-1.0832	36368000
E9QRL5	64	K	>tr|E9QRL5|E9QRL5_ASPFU Nuclear segregation protein (Bfr1), putative OS=Neosartorya fumigata (strain ATCC MYA-4609 / Af293 / CBS 101355 / FGSC A1100) GN=AFUA_1G14120 PE=4 SV=1	1	2.59022e-14	154.52	2	IESAKPNNQDSPSAK(1)R	0.16724	28567000
E9QRL5	366	K	>tr|E9QRL5|E9QRL5_ASPFU Nuclear segregation protein (Bfr1), putative OS=Neosartorya fumigata (strain ATCC MYA-4609 / Af293 / CBS 101355 / FGSC A1100) GN=AFUA_1G14120 PE=4 SV=1	0.999996	0.00189616	55.097	4	KEDREEDYFVGTGGK(1)K	0.73404	9317400
E9QRL5	234	K	>tr|E9QRL5|E9QRL5_ASPFU Nuclear segregation protein (Bfr1), putative OS=Neosartorya fumigata (strain ATCC MYA-4609 / Af293 / CBS 101355 / FGSC A1100) GN=AFUA_1G14120 PE=4 SV=1	1	0.00234077	119.86	2	LHAEQQK(1)K	0.003894	15722000
E9QRL5	47	K	>tr|E9QRL5|E9QRL5_ASPFU Nuclear segregation protein (Bfr1), putative OS=Neosartorya fumigata (strain ATCC MYA-4609 / Af293 / CBS 101355 / FGSC A1100) GN=AFUA_1G14120 PE=4 SV=1	1	0.0127631	92.822	2	LNQIK(1)AK	1.2344	45930000
E9QRL5	118	K	>tr|E9QRL5|E9QRL5_ASPFU Nuclear segregation protein (Bfr1), putative OS=Neosartorya fumigata (strain ATCC MYA-4609 / Af293 / CBS 101355 / FGSC A1100) GN=AFUA_1G14120 PE=4 SV=1	1	1.25132e-05	120.55	2	MPFK(1)NVEDIDR	1.177	11967000
E9QRL5	216	K	>tr|E9QRL5|E9QRL5_ASPFU Nuclear segregation protein (Bfr1), putative OS=Neosartorya fumigata (strain ATCC MYA-4609 / Af293 / CBS 101355 / FGSC A1100) GN=AFUA_1G14120 PE=4 SV=1	1	0.000397433	69.485	4	AEHDSAFK(1)NLNALRDER	-0.92943	3976700
E9QRL5	182	K	>tr|E9QRL5|E9QRL5_ASPFU Nuclear segregation protein (Bfr1), putative OS=Neosartorya fumigata (strain ATCC MYA-4609 / Af293 / CBS 101355 / FGSC A1100) GN=AFUA_1G14120 PE=4 SV=1	1	0.0107082	89.355	2	AQIATLK(1)K	0.19426	55459000
E9QRL5	248	K	>tr|E9QRL5|E9QRL5_ASPFU Nuclear segregation protein (Bfr1), putative OS=Neosartorya fumigata (strain ATCC MYA-4609 / Af293 / CBS 101355 / FGSC A1100) GN=AFUA_1G14120 PE=4 SV=1	0.999989	0.0336469	77.662	2	EIKDNYYK(1)AR	0.0040684	7273400
E9QRL5	64	K	>tr|E9QRL5|E9QRL5_ASPFU Nuclear segregation protein (Bfr1), putative OS=Neosartorya fumigata (strain ATCC MYA-4609 / Af293 / CBS 101355 / FGSC A1100) GN=AFUA_1G14120 PE=4 SV=1	1	8.01738e-08	130.27	2	IESAKPNNQDSPSAK(1)R	-0.72104	34765000
E9QRL5	366	K	>tr|E9QRL5|E9QRL5_ASPFU Nuclear segregation protein (Bfr1), putative OS=Neosartorya fumigata (strain ATCC MYA-4609 / Af293 / CBS 101355 / FGSC A1100) GN=AFUA_1G14120 PE=4 SV=1	1	1.20447e-11	98.062	2	KEDREEDYFVGTGGK(1)K	4.0203	7970200
E9QRL5	234	K	>tr|E9QRL5|E9QRL5_ASPFU Nuclear segregation protein (Bfr1), putative OS=Neosartorya fumigata (strain ATCC MYA-4609 / Af293 / CBS 101355 / FGSC A1100) GN=AFUA_1G14120 PE=4 SV=1	1	0.00601739	99.139	2	LHAEQQK(1)K	0.0017261	15324000
E9QRL5	47	K	>tr|E9QRL5|E9QRL5_ASPFU Nuclear segregation protein (Bfr1), putative OS=Neosartorya fumigata (strain ATCC MYA-4609 / Af293 / CBS 101355 / FGSC A1100) GN=AFUA_1G14120 PE=4 SV=1	1	0.0163749	94.262	2	LNQIK(1)AK	1.3823	57658000
E9QRL5	118	K	>tr|E9QRL5|E9QRL5_ASPFU Nuclear segregation protein (Bfr1), putative OS=Neosartorya fumigata (strain ATCC MYA-4609 / Af293 / CBS 101355 / FGSC A1100) GN=AFUA_1G14120 PE=4 SV=1	1	8.23705e-06	117.79	3	MPFK(1)NVEDIDREIAR	-0.16927	24626000
E9QRL5	216	K	>tr|E9QRL5|E9QRL5_ASPFU Nuclear segregation protein (Bfr1), putative OS=Neosartorya fumigata (strain ATCC MYA-4609 / Af293 / CBS 101355 / FGSC A1100) GN=AFUA_1G14120 PE=4 SV=1	1	4.38596e-05	98.942	3	AEHDSAFK(1)NLNALR	0.95632	9722600
E9QRL5	182	K	>tr|E9QRL5|E9QRL5_ASPFU Nuclear segregation protein (Bfr1), putative OS=Neosartorya fumigata (strain ATCC MYA-4609 / Af293 / CBS 101355 / FGSC A1100) GN=AFUA_1G14120 PE=4 SV=1	1	0.0172603	82.426	2	AQIATLK(1)K	-0.030084	49142000
E9QRL5	248	K	>tr|E9QRL5|E9QRL5_ASPFU Nuclear segregation protein (Bfr1), putative OS=Neosartorya fumigata (strain ATCC MYA-4609 / Af293 / CBS 101355 / FGSC A1100) GN=AFUA_1G14120 PE=4 SV=1	0.999998	0.0150719	77.662	2	EIKDNYYK(1)AR	0.014921	4897900
E9QRL5	64	K	>tr|E9QRL5|E9QRL5_ASPFU Nuclear segregation protein (Bfr1), putative OS=Neosartorya fumigata (strain ATCC MYA-4609 / Af293 / CBS 101355 / FGSC A1100) GN=AFUA_1G14120 PE=4 SV=1	1	1.35977e-15	155.92	2	IESAKPNNQDSPSAK(1)R	0.51389	39263000
E9QRL5	234	K	>tr|E9QRL5|E9QRL5_ASPFU Nuclear segregation protein (Bfr1), putative OS=Neosartorya fumigata (strain ATCC MYA-4609 / Af293 / CBS 101355 / FGSC A1100) GN=AFUA_1G14120 PE=4 SV=1	1	0.00330924	122.33	2	LHAEQQK(1)K	-0.16544	14260000
E9QRL5	47	K	>tr|E9QRL5|E9QRL5_ASPFU Nuclear segregation protein (Bfr1), putative OS=Neosartorya fumigata (strain ATCC MYA-4609 / Af293 / CBS 101355 / FGSC A1100) GN=AFUA_1G14120 PE=4 SV=1	1	0.0174773	94.006	2	LNQIK(1)AK	0.55197	28890000
E9QRL5	118	K	>tr|E9QRL5|E9QRL5_ASPFU Nuclear segregation protein (Bfr1), putative OS=Neosartorya fumigata (strain ATCC MYA-4609 / Af293 / CBS 101355 / FGSC A1100) GN=AFUA_1G14120 PE=4 SV=1	1	0.000339011	96.604	2	MPFK(1)NVEDIDR	0.12739	8060600
E9QRW5	216	K	>tr|E9QRW5|E9QRW5_ASPFU Mitochondrial processing peptidase alpha subunit, putative OS=Neosartorya fumigata (strain ATCC MYA-4609 / Af293 / CBS 101355 / FGSC A1100) GN=AFUA_1G11870 PE=3 SV=1	1	0.0195655	69.598	2	EVFFK(1)PER	1.2036	14584000
E9QTS9	247	K	>tr|E9QTS9|E9QTS9_ASPFU U3 small nucleolar ribonucleoprotein protein IMP4, putative OS=Neosartorya fumigata (strain ATCC MYA-4609 / Af293 / CBS 101355 / FGSC A1100) GN=AFUA_1G13070 PE=4 SV=1	1	0.0200484	46.406	3	HHVFVK(1)TGYR	0.51599	2725200
E9QU85	78	K	>tr|E9QU85|E9QU85_ASPFU Ribosomal protein OS=Neosartorya fumigata (strain ATCC MYA-4609 / Af293 / CBS 101355 / FGSC A1100) GN=AFUA_1G11710 PE=3 SV=1	1	2.93522e-21	170.16	3	AK(1)HHGIDAMSADDLKK	-0.71487	189320000
E9QU85	91	K	>tr|E9QU85|E9QU85_ASPFU Ribosomal protein OS=Neosartorya fumigata (strain ATCC MYA-4609 / Af293 / CBS 101355 / FGSC A1100) GN=AFUA_1G11710 PE=3 SV=1	1	1.06625e-21	191.57	3	HHGIDAMSADDLK(1)K	-0.93126	1422200000
E9QU85	214	K	>tr|E9QU85|E9QU85_ASPFU Ribosomal protein OS=Neosartorya fumigata (strain ATCC MYA-4609 / Af293 / CBS 101355 / FGSC A1100) GN=AFUA_1G11710 PE=3 SV=1	1	0.000716055	117.72	2	ATMSPPK(1)R	1.11	374140000
E9QU85	24	K	>tr|E9QU85|E9QU85_ASPFU Ribosomal protein OS=Neosartorya fumigata (strain ATCC MYA-4609 / Af293 / CBS 101355 / FGSC A1100) GN=AFUA_1G11710 PE=3 SV=1	1	4.20882e-98	306.27	2	ENVEQLLNYSQNEK(1)K	-0.019723	51220000
E9QU85	118	K	>tr|E9QU85|E9QU85_ASPFU Ribosomal protein OS=Neosartorya fumigata (strain ATCC MYA-4609 / Af293 / CBS 101355 / FGSC A1100) GN=AFUA_1G11710 PE=3 SV=1	1	7.98854e-22	160.64	2	KYDAFLASDTLIK(1)QIPR	-0.65294	56762000
E9QU85	130	K	>tr|E9QU85|E9QU85_ASPFU Ribosomal protein OS=Neosartorya fumigata (strain ATCC MYA-4609 / Af293 / CBS 101355 / FGSC A1100) GN=AFUA_1G11710 PE=3 SV=1	1	0.0418728	47.039	2	LLGPGLSK(1)AGK	-0.040758	2829400
E9QU85	156	K	>tr|E9QU85|E9QU85_ASPFU Ribosomal protein OS=Neosartorya fumigata (strain ATCC MYA-4609 / Af293 / CBS 101355 / FGSC A1100) GN=AFUA_1G11710 PE=3 SV=1	1	0.0242865	66.351	2	STIK(1)FQLK	1.2949	8556500
E9QU85	78	K	>tr|E9QU85|E9QU85_ASPFU Ribosomal protein OS=Neosartorya fumigata (strain ATCC MYA-4609 / Af293 / CBS 101355 / FGSC A1100) GN=AFUA_1G11710 PE=3 SV=1	1	3.80645e-16	153.75	2	AK(1)HHGIDAMSADDLKK	-0.25484	148860000
E9QU85	91	K	>tr|E9QU85|E9QU85_ASPFU Ribosomal protein OS=Neosartorya fumigata (strain ATCC MYA-4609 / Af293 / CBS 101355 / FGSC A1100) GN=AFUA_1G11710 PE=3 SV=1	1	1.27909e-17	162.94	4	HHGIDAMSADDLK(1)K	0.058366	1653300000
E9QU85	214	K	>tr|E9QU85|E9QU85_ASPFU Ribosomal protein OS=Neosartorya fumigata (strain ATCC MYA-4609 / Af293 / CBS 101355 / FGSC A1100) GN=AFUA_1G11710 PE=3 SV=1	1	0.00240912	98.933	2	ATMSPPK(1)R	0.98452	431180000
E9QU85	24	K	>tr|E9QU85|E9QU85_ASPFU Ribosomal protein OS=Neosartorya fumigata (strain ATCC MYA-4609 / Af293 / CBS 101355 / FGSC A1100) GN=AFUA_1G11710 PE=3 SV=1	1	1.74665e-76	278.62	3	ENVEQLLNYSQNEK(1)K	-0.48278	30078000
E9QU85	25	K	>tr|E9QU85|E9QU85_ASPFU Ribosomal protein OS=Neosartorya fumigata (strain ATCC MYA-4609 / Af293 / CBS 101355 / FGSC A1100) GN=AFUA_1G11710 PE=3 SV=1	0.581764	7.11719e-17	153.23	3	ENVEQLLNYSQNEK(0.418)K(0.582)R	1.7623	27144000
E9QU85	147	K	>tr|E9QU85|E9QU85_ASPFU Ribosomal protein OS=Neosartorya fumigata (strain ATCC MYA-4609 / Af293 / CBS 101355 / FGSC A1100) GN=AFUA_1G11710 PE=3 SV=1	1	4.59723e-06	80.585	3	FPTPVSHSEDMANK(1)VTEIK	0.35858	28629000
E9QU85	118	K	>tr|E9QU85|E9QU85_ASPFU Ribosomal protein OS=Neosartorya fumigata (strain ATCC MYA-4609 / Af293 / CBS 101355 / FGSC A1100) GN=AFUA_1G11710 PE=3 SV=1	1	6.2345e-12	136.39	3	KYDAFLASDTLIK(1)QIPR	-0.99317	19404000
E9QU85	78	K	>tr|E9QU85|E9QU85_ASPFU Ribosomal protein OS=Neosartorya fumigata (strain ATCC MYA-4609 / Af293 / CBS 101355 / FGSC A1100) GN=AFUA_1G11710 PE=3 SV=1	1	6.17209e-23	180.1	2	AK(1)HHGIDAMSADDLKK	-0.61099	213810000
E9QU85	91	K	>tr|E9QU85|E9QU85_ASPFU Ribosomal protein OS=Neosartorya fumigata (strain ATCC MYA-4609 / Af293 / CBS 101355 / FGSC A1100) GN=AFUA_1G11710 PE=3 SV=1	1	3.69076e-27	194.13	2	HHGIDAMSADDLK(1)K	-1.188	1326700000
E9QU85	214	K	>tr|E9QU85|E9QU85_ASPFU Ribosomal protein OS=Neosartorya fumigata (strain ATCC MYA-4609 / Af293 / CBS 101355 / FGSC A1100) GN=AFUA_1G11710 PE=3 SV=1	1	0.00290346	102	2	ATMSPPK(1)R	0.39148	284230000
E9QU85	24	K	>tr|E9QU85|E9QU85_ASPFU Ribosomal protein OS=Neosartorya fumigata (strain ATCC MYA-4609 / Af293 / CBS 101355 / FGSC A1100) GN=AFUA_1G11710 PE=3 SV=1	1	1.92407e-79	276.59	3	ENVEQLLNYSQNEK(1)K	-0.66158	46759000
E9QU85	25	K	>tr|E9QU85|E9QU85_ASPFU Ribosomal protein OS=Neosartorya fumigata (strain ATCC MYA-4609 / Af293 / CBS 101355 / FGSC A1100) GN=AFUA_1G11710 PE=3 SV=1	0.5	0.000398696	79.346	3	ENVEQLLNYSQNEK(0.5)K(0.5)R	1.0822	19206000
E9QU85	147	K	>tr|E9QU85|E9QU85_ASPFU Ribosomal protein OS=Neosartorya fumigata (strain ATCC MYA-4609 / Af293 / CBS 101355 / FGSC A1100) GN=AFUA_1G11710 PE=3 SV=1	1	1.43692e-06	99.092	3	FPTPVSHSEDMANK(1)VTEIK	-1.3987	16115000
E9QU85	118	K	>tr|E9QU85|E9QU85_ASPFU Ribosomal protein OS=Neosartorya fumigata (strain ATCC MYA-4609 / Af293 / CBS 101355 / FGSC A1100) GN=AFUA_1G11710 PE=3 SV=1	1	3.16083e-26	174.78	3	KYDAFLASDTLIK(1)QIPR	0.19106	40524000
E9QU85	130	K	>tr|E9QU85|E9QU85_ASPFU Ribosomal protein OS=Neosartorya fumigata (strain ATCC MYA-4609 / Af293 / CBS 101355 / FGSC A1100) GN=AFUA_1G11710 PE=3 SV=1	1	0.0169488	59.418	2	LLGPGLSK(1)AGK	0.0971	3757700
E9QU85	156	K	>tr|E9QU85|E9QU85_ASPFU Ribosomal protein OS=Neosartorya fumigata (strain ATCC MYA-4609 / Af293 / CBS 101355 / FGSC A1100) GN=AFUA_1G11710 PE=3 SV=1	1	0.0216199	68.625	2	STIK(1)FQLK	0.71938	12273000
E9QUP9	46	K	>tr|E9QUP9|E9QUP9_ASPFU Citrate synthase OS=Neosartorya fumigata (strain ATCC MYA-4609 / Af293 / CBS 101355 / FGSC A1100) GN=AFUA_6G03590 PE=3 SV=1	1	0.0261319	89.673	2	AVIPAK(1)R	-1.9581	18006000
E9QUP9	464	K	>tr|E9QUP9|E9QUP9_ASPFU Citrate synthase OS=Neosartorya fumigata (strain ATCC MYA-4609 / Af293 / CBS 101355 / FGSC A1100) GN=AFUA_6G03590 PE=3 SV=1	1	0.0284276	62.463	2	SINLLGLK(1)K	-0.21522	5426600
E9QUP9	46	K	>tr|E9QUP9|E9QUP9_ASPFU Citrate synthase OS=Neosartorya fumigata (strain ATCC MYA-4609 / Af293 / CBS 101355 / FGSC A1100) GN=AFUA_6G03590 PE=3 SV=1	1	0.017774	89.673	2	AVIPAK(1)R	-1.8982	23004000
E9QUP9	464	K	>tr|E9QUP9|E9QUP9_ASPFU Citrate synthase OS=Neosartorya fumigata (strain ATCC MYA-4609 / Af293 / CBS 101355 / FGSC A1100) GN=AFUA_6G03590 PE=3 SV=1	1	0.0196924	62.463	2	SINLLGLK(1)K	-0.26509	1755800
E9QUP9	46	K	>tr|E9QUP9|E9QUP9_ASPFU Citrate synthase OS=Neosartorya fumigata (strain ATCC MYA-4609 / Af293 / CBS 101355 / FGSC A1100) GN=AFUA_6G03590 PE=3 SV=1	1	0.0285264	86.512	2	AVIPAK(1)R	-1.6169	23157000
E9QUP9	464	K	>tr|E9QUP9|E9QUP9_ASPFU Citrate synthase OS=Neosartorya fumigata (strain ATCC MYA-4609 / Af293 / CBS 101355 / FGSC A1100) GN=AFUA_6G03590 PE=3 SV=1	1	0.0120786	71.451	2	SINLLGLK(1)K	0.10605	2639200
E9QUZ4;Q4WY78	36;36	K	>tr|E9QUZ4|E9QUZ4_ASPFU ADP-ribosylation factor, putative OS=Neosartorya fumigata (strain ATCC MYA-4609 / Af293 / CBS 101355 / FGSC A1100) GN=AFUA_1G11730 PE=3 SV=1;>tr|Q4WY78|Q4WY78_ASPFU ADP-ribosylation factor 6, putative OS=Neosartorya fumigata (strain	1	0.0080814	91.853	2	TTILYK(1)LK	1.4019	237650000
E9QUZ4;Q4WY78	36;36	K	>tr|E9QUZ4|E9QUZ4_ASPFU ADP-ribosylation factor, putative OS=Neosartorya fumigata (strain ATCC MYA-4609 / Af293 / CBS 101355 / FGSC A1100) GN=AFUA_1G11730 PE=3 SV=1;>tr|Q4WY78|Q4WY78_ASPFU ADP-ribosylation factor 6, putative OS=Neosartorya fumigata (strain	1	0.0431369	91.318	2	TTILYK(1)LK	1.8008	0
E9QV42	309	K	>tr|E9QV42|E9QV42_ASPFU Fibrillarin OS=Neosartorya fumigata (strain ATCC MYA-4609 / Af293 / CBS 101355 / FGSC A1100) GN=AFUA_1G14220 PE=3 SV=1	1	1.97339e-17	206.97	3	DHCIVSGIYK(1)R	-0.50268	1837700000
E9QV42	73	K	>tr|E9QV42|E9QV42_ASPFU Fibrillarin OS=Neosartorya fumigata (strain ATCC MYA-4609 / Af293 / CBS 101355 / FGSC A1100) GN=AFUA_1G14220 PE=3 SV=1	1	0.0026209	67.385	3	GGAK(1)VIIEPHR	0.066701	5442600
E9QV42	98	K	>tr|E9QV42|E9QV42_ASPFU Fibrillarin OS=Neosartorya fumigata (strain ATCC MYA-4609 / Af293 / CBS 101355 / FGSC A1100) GN=AFUA_1G14220 PE=3 SV=1	0.999747	1.33158e-09	96.708	3	GGKEDLLVTK(1)NLTPGESVYGEK	-0.12311	5678500
E9QV42	110	K	>tr|E9QV42|E9QV42_ASPFU Fibrillarin OS=Neosartorya fumigata (strain ATCC MYA-4609 / Af293 / CBS 101355 / FGSC A1100) GN=AFUA_1G14220 PE=3 SV=1	1	6.10893e-09	127.71	2	NLTPGESVYGEK(1)R	0.47282	140840000
E9QV42	309	K	>tr|E9QV42|E9QV42_ASPFU Fibrillarin OS=Neosartorya fumigata (strain ATCC MYA-4609 / Af293 / CBS 101355 / FGSC A1100) GN=AFUA_1G14220 PE=3 SV=1	1	1.9439e-25	214.67	3	DHCIVSGIYK(1)R	0.32818	887660000
E9QV42	98	K	>tr|E9QV42|E9QV42_ASPFU Fibrillarin OS=Neosartorya fumigata (strain ATCC MYA-4609 / Af293 / CBS 101355 / FGSC A1100) GN=AFUA_1G14220 PE=3 SV=1	0.99988	2.51435e-13	99.957	3	GGKEDLLVTK(1)NLTPGESVYGEK	-0.58874	36211000
E9QV42	110	K	>tr|E9QV42|E9QV42_ASPFU Fibrillarin OS=Neosartorya fumigata (strain ATCC MYA-4609 / Af293 / CBS 101355 / FGSC A1100) GN=AFUA_1G14220 PE=3 SV=1	1	5.22303e-17	159.5	3	NLTPGESVYGEK(1)R	0.71993	143620000
E9QV42	309	K	>tr|E9QV42|E9QV42_ASPFU Fibrillarin OS=Neosartorya fumigata (strain ATCC MYA-4609 / Af293 / CBS 101355 / FGSC A1100) GN=AFUA_1G14220 PE=3 SV=1	1	6.49752e-29	234.39	3	DHCIVSGIYK(1)R	-0.16609	1138500000
E9QV42	73	K	>tr|E9QV42|E9QV42_ASPFU Fibrillarin OS=Neosartorya fumigata (strain ATCC MYA-4609 / Af293 / CBS 101355 / FGSC A1100) GN=AFUA_1G14220 PE=3 SV=1	1	0.0204418	42.843	3	GGAK(1)VIIEPHR	-0.35503	0
E9QV42	98	K	>tr|E9QV42|E9QV42_ASPFU Fibrillarin OS=Neosartorya fumigata (strain ATCC MYA-4609 / Af293 / CBS 101355 / FGSC A1100) GN=AFUA_1G14220 PE=3 SV=1	0.999997	3.502e-15	121.33	3	GGKEDLLVTK(1)NLTPGESVYGEK	-0.41419	31455000
E9QV42	110	K	>tr|E9QV42|E9QV42_ASPFU Fibrillarin OS=Neosartorya fumigata (strain ATCC MYA-4609 / Af293 / CBS 101355 / FGSC A1100) GN=AFUA_1G14220 PE=3 SV=1	1	4.33864e-05	107.65	3	NLTPGESVYGEK(1)R	0.69637	124240000
E9QVH0	141	K	>tr|E9QVH0|E9QVH0_ASPFU G-protein complex alpha subunit GpaA/FadA OS=Neosartorya fumigata (strain ATCC MYA-4609 / Af293 / CBS 101355 / FGSC A1100) GN=AFUA_1G13140 PE=4 SV=1	1	1.09291e-10	177.06	2	DTGVQECFK(1)R	0.46353	668710000
E9QVH0	24	K	>tr|E9QVH0|E9QVH0_ASPFU G-protein complex alpha subunit GpaA/FadA OS=Neosartorya fumigata (strain ATCC MYA-4609 / Af293 / CBS 101355 / FGSC A1100) GN=AFUA_1G13140 PE=4 SV=1	1	6.39243e-18	209.97	2	NEEIENQLK(1)R	-0.050521	40147000
E9QVH0	24	K	>tr|E9QVH0|E9QVH0_ASPFU G-protein complex alpha subunit GpaA/FadA OS=Neosartorya fumigata (strain ATCC MYA-4609 / Af293 / CBS 101355 / FGSC A1100) GN=AFUA_1G13140 PE=4 SV=1	1	0.000140192	110.38	2	NEEIENQLK(1)R	-0.46917	35423000
E9QVH0	141	K	>tr|E9QVH0|E9QVH0_ASPFU G-protein complex alpha subunit GpaA/FadA OS=Neosartorya fumigata (strain ATCC MYA-4609 / Af293 / CBS 101355 / FGSC A1100) GN=AFUA_1G13140 PE=4 SV=1	1	7.7308e-09	158.79	2	DTGVQECFK(1)R	0.35132	571690000
E9QVH0	46	K	>tr|E9QVH0|E9QVH0_ASPFU G-protein complex alpha subunit GpaA/FadA OS=Neosartorya fumigata (strain ATCC MYA-4609 / Af293 / CBS 101355 / FGSC A1100) GN=AFUA_1G13140 PE=4 SV=1	1	0.022586	46.249	2	MLLLGAGESGK(1)STILK	0.22018	2017400
E9QVH0	141	K	>tr|E9QVH0|E9QVH0_ASPFU G-protein complex alpha subunit GpaA/FadA OS=Neosartorya fumigata (strain ATCC MYA-4609 / Af293 / CBS 101355 / FGSC A1100) GN=AFUA_1G13140 PE=4 SV=1	1	3.07779e-09	163.64	2	DTGVQECFK(1)R	0.15082	546970000
E9QVH0	24	K	>tr|E9QVH0|E9QVH0_ASPFU G-protein complex alpha subunit GpaA/FadA OS=Neosartorya fumigata (strain ATCC MYA-4609 / Af293 / CBS 101355 / FGSC A1100) GN=AFUA_1G13140 PE=4 SV=1	1	1.08772e-09	166.97	2	NEEIENQLK(1)R	-0.53218	33463000
E9QVH3	149	K	>tr|E9QVH3|E9QVH3_ASPFU Exocyst complex component Sec5, putative OS=Neosartorya fumigata (strain ATCC MYA-4609 / Af293 / CBS 101355 / FGSC A1100) GN=AFUA_1G12790 PE=4 SV=1	1	0.0364152	49.418	2	SIDQK(1)SASLK	0.40316	24404000
E9QVM8	48	K	>tr|E9QVM8|E9QVM8_ASPFU Uncharacterized protein OS=Neosartorya fumigata (strain ATCC MYA-4609 / Af293 / CBS 101355 / FGSC A1100) GN=AFUA_1G12780 PE=4 SV=1	1	0.0204245	69.375	2	IK(1)SDLIQK	-0.36065	0
E9QVU7	584	K	>tr|E9QVU7|E9QVU7_ASPFU Cell division control protein Cdc48 OS=Neosartorya fumigata (strain ATCC MYA-4609 / Af293 / CBS 101355 / FGSC A1100) GN=AFUA_2G17110 PE=3 SV=1	1	0.0183967	80.229	2	DIFDK(1)AR	-0.37187	339140000
E9QVU7	521	K	>tr|E9QVU7|E9QVU7_ASPFU Cell division control protein Cdc48 OS=Neosartorya fumigata (strain ATCC MYA-4609 / Af293 / CBS 101355 / FGSC A1100) GN=AFUA_2G17110 PE=3 SV=1	1	4.2531e-08	117.18	3	ELIESVQYPVDHPEK(1)FQK	-0.13687	57953000
E9QVU7	78	K	>tr|E9QVU7|E9QVU7_ASPFU Cell division control protein Cdc48 OS=Neosartorya fumigata (strain ATCC MYA-4609 / Af293 / CBS 101355 / FGSC A1100) GN=AFUA_2G17110 PE=3 SV=1	1	0.0186828	82.287	2	GDTVLVK(1)GK	-0.064095	0
E9QVU7	269	K	>tr|E9QVU7|E9QVU7_ASPFU Cell division control protein Cdc48 OS=Neosartorya fumigata (strain ATCC MYA-4609 / Af293 / CBS 101355 / FGSC A1100) GN=AFUA_2G17110 PE=3 SV=1	1	0.00021064	75.877	2	GILMYGPPGTGK(1)TLMAR	-0.57968	3000100
E9QVU7	543	K	>tr|E9QVU7|E9QVU7_ASPFU Cell division control protein Cdc48 OS=Neosartorya fumigata (strain ATCC MYA-4609 / Af293 / CBS 101355 / FGSC A1100) GN=AFUA_2G17110 PE=3 SV=1	1	0.00103915	61.962	2	GVLFYGPPGTGK(1)TMLAK	-0.25697	1765700
E9QVU7	127	K	>tr|E9QVU7|E9QVU7_ASPFU Cell division control protein Cdc48 OS=Neosartorya fumigata (strain ATCC MYA-4609 / Af293 / CBS 101355 / FGSC A1100) GN=AFUA_2G17110 PE=3 SV=1	1	4.09133e-50	243.83	2	HGDIITVHPCPDIK(1)YAK	-1.0119	256520000
E9QVU7	36	K	>tr|E9QVU7|E9QVU7_ASPFU Cell division control protein Cdc48 OS=Neosartorya fumigata (strain ATCC MYA-4609 / Af293 / CBS 101355 / FGSC A1100) GN=AFUA_2G17110 PE=3 SV=1	1	9.62461e-28	212.39	2	KEELDTSTAILK(1)K	0.18064	82254000
E9QVU7	697	K	>tr|E9QVU7|E9QVU7_ASPFU Cell division control protein Cdc48 OS=Neosartorya fumigata (strain ATCC MYA-4609 / Af293 / CBS 101355 / FGSC A1100) GN=AFUA_2G17110 PE=3 SV=1	1	1.13863e-15	96.158	4	KTPVAPDVDIPFIASK(1)THGFSGADLGFVTQR	-0.06312	15023000
E9QVU7	404	K	>tr|E9QVU7|E9QVU7_ASPFU Cell division control protein Cdc48 OS=Neosartorya fumigata (strain ATCC MYA-4609 / Af293 / CBS 101355 / FGSC A1100) GN=AFUA_2G17110 PE=3 SV=1	1	2.84497e-15	144.28	2	LEILSIHTK(1)NMK	0.44038	10676000
E9QVU7	254	K	>tr|E9QVU7|E9QVU7_ASPFU Cell division control protein Cdc48 OS=Neosartorya fumigata (strain ATCC MYA-4609 / Af293 / CBS 101355 / FGSC A1100) GN=AFUA_2G17110 PE=3 SV=1	1	0.0101178	86.833	2	SIGIK(1)PPR	-0.15084	13945000
E9QVU7	113	K	>tr|E9QVU7|E9QVU7_ASPFU Cell division control protein Cdc48 OS=Neosartorya fumigata (strain ATCC MYA-4609 / Af293 / CBS 101355 / FGSC A1100) GN=AFUA_2G17110 PE=3 SV=1	1	2.34489e-09	125.51	2	VK(1)HGDIITVHPCPDIK	0.74454	132350000
E9QVU7	633	K	>tr|E9QVU7|E9QVU7_ASPFU Cell division control protein Cdc48 OS=Neosartorya fumigata (strain ATCC MYA-4609 / Af293 / CBS 101355 / FGSC A1100) GN=AFUA_2G17110 PE=3 SV=1	1	0.000360873	75.911	2	VVNQLLTEMDGMTSK(1)K	-1.3211	3458000
E9QVU7	584	K	>tr|E9QVU7|E9QVU7_ASPFU Cell division control protein Cdc48 OS=Neosartorya fumigata (strain ATCC MYA-4609 / Af293 / CBS 101355 / FGSC A1100) GN=AFUA_2G17110 PE=3 SV=1	1	0.047382	75.109	2	DIFDK(1)AR	-0.17879	177770000
E9QVU7	36	K	>tr|E9QVU7|E9QVU7_ASPFU Cell division control protein Cdc48 OS=Neosartorya fumigata (strain ATCC MYA-4609 / Af293 / CBS 101355 / FGSC A1100) GN=AFUA_2G17110 PE=3 SV=1	1	1.15233e-30	209.53	2	KEELDTSTAILK(1)K	0.4484	72748000
E9QVU7	521	K	>tr|E9QVU7|E9QVU7_ASPFU Cell division control protein Cdc48 OS=Neosartorya fumigata (strain ATCC MYA-4609 / Af293 / CBS 101355 / FGSC A1100) GN=AFUA_2G17110 PE=3 SV=1	1	2.17926e-09	129.11	3	ELIESVQYPVDHPEK(1)FQK	0.53757	21086000
E9QVU7	78	K	>tr|E9QVU7|E9QVU7_ASPFU Cell division control protein Cdc48 OS=Neosartorya fumigata (strain ATCC MYA-4609 / Af293 / CBS 101355 / FGSC A1100) GN=AFUA_2G17110 PE=3 SV=1	1	0.00737771	71.451	2	GDTVLVK(1)GK	0.10667	0
E9QVU7	127	K	>tr|E9QVU7|E9QVU7_ASPFU Cell division control protein Cdc48 OS=Neosartorya fumigata (strain ATCC MYA-4609 / Af293 / CBS 101355 / FGSC A1100) GN=AFUA_2G17110 PE=3 SV=1	1	8.54441e-64	233.49	2	HGDIITVHPCPDIK(1)YAK	-0.13375	232160000
E9QVU7	697	K	>tr|E9QVU7|E9QVU7_ASPFU Cell division control protein Cdc48 OS=Neosartorya fumigata (strain ATCC MYA-4609 / Af293 / CBS 101355 / FGSC A1100) GN=AFUA_2G17110 PE=3 SV=1	0.999965	3.92266e-09	64.397	4	KTPVAPDVDIPFIASK(1)THGFSGADLGFVTQR	0.88954	4659700
E9QVU7	404	K	>tr|E9QVU7|E9QVU7_ASPFU Cell division control protein Cdc48 OS=Neosartorya fumigata (strain ATCC MYA-4609 / Af293 / CBS 101355 / FGSC A1100) GN=AFUA_2G17110 PE=3 SV=1	1	0.00851012	55.232	3	LEILSIHTK(1)NMK	-0.61029	7828900
E9QVU7	254	K	>tr|E9QVU7|E9QVU7_ASPFU Cell division control protein Cdc48 OS=Neosartorya fumigata (strain ATCC MYA-4609 / Af293 / CBS 101355 / FGSC A1100) GN=AFUA_2G17110 PE=3 SV=1	1	0.0171229	84.568	2	SIGIK(1)PPR	-0.16183	9912500
E9QVU7	113	K	>tr|E9QVU7|E9QVU7_ASPFU Cell division control protein Cdc48 OS=Neosartorya fumigata (strain ATCC MYA-4609 / Af293 / CBS 101355 / FGSC A1100) GN=AFUA_2G17110 PE=3 SV=1	1	0.000129545	101.92	2	VK(1)HGDIITVHPCPDIK	0.16845	86824000
E9QVU7	505	K	>tr|E9QVU7|E9QVU7_ASPFU Cell division control protein Cdc48 OS=Neosartorya fumigata (strain ATCC MYA-4609 / Af293 / CBS 101355 / FGSC A1100) GN=AFUA_2G17110 PE=3 SV=1	1	0.000697314	91.202	2	WEDIGGLEEVK(1)R	-1.2966	4556300
E9QVU7	584	K	>tr|E9QVU7|E9QVU7_ASPFU Cell division control protein Cdc48 OS=Neosartorya fumigata (strain ATCC MYA-4609 / Af293 / CBS 101355 / FGSC A1100) GN=AFUA_2G17110 PE=3 SV=1	1	0.0209372	89.142	2	DIFDK(1)AR	0.57323	84972000
E9QVU7	36	K	>tr|E9QVU7|E9QVU7_ASPFU Cell division control protein Cdc48 OS=Neosartorya fumigata (strain ATCC MYA-4609 / Af293 / CBS 101355 / FGSC A1100) GN=AFUA_2G17110 PE=3 SV=1	1	1.38551e-32	207.64	2	KEELDTSTAILK(1)K	0.23357	92063000
E9QVU7	521	K	>tr|E9QVU7|E9QVU7_ASPFU Cell division control protein Cdc48 OS=Neosartorya fumigata (strain ATCC MYA-4609 / Af293 / CBS 101355 / FGSC A1100) GN=AFUA_2G17110 PE=3 SV=1	1	7.76509e-10	119.8	3	ELIESVQYPVDHPEK(1)FQK	-0.39157	60959000
E9QVU7	524	K	>tr|E9QVU7|E9QVU7_ASPFU Cell division control protein Cdc48 OS=Neosartorya fumigata (strain ATCC MYA-4609 / Af293 / CBS 101355 / FGSC A1100) GN=AFUA_2G17110 PE=3 SV=1	1	0.00750948	68.355	2	FQK(1)FGLSPSR	-0.58965	8739500
E9QVU7	78	K	>tr|E9QVU7|E9QVU7_ASPFU Cell division control protein Cdc48 OS=Neosartorya fumigata (strain ATCC MYA-4609 / Af293 / CBS 101355 / FGSC A1100) GN=AFUA_2G17110 PE=3 SV=1	1	0.0412182	65.224	2	GDTVLVK(1)GK	0.37524	0
E9QVU7	127	K	>tr|E9QVU7|E9QVU7_ASPFU Cell division control protein Cdc48 OS=Neosartorya fumigata (strain ATCC MYA-4609 / Af293 / CBS 101355 / FGSC A1100) GN=AFUA_2G17110 PE=3 SV=1	1	4.56603e-14	138.05	3	HGDIITVHPCPDIK(1)YAK	-0.7273	75404000
E9QVU7	697	K	>tr|E9QVU7|E9QVU7_ASPFU Cell division control protein Cdc48 OS=Neosartorya fumigata (strain ATCC MYA-4609 / Af293 / CBS 101355 / FGSC A1100) GN=AFUA_2G17110 PE=3 SV=1	0.999593	7.53316e-07	62.02	4	KTPVAPDVDIPFIASK(1)THGFSGADLGFVTQR	0.98023	14394000
E9QVU7	254	K	>tr|E9QVU7|E9QVU7_ASPFU Cell division control protein Cdc48 OS=Neosartorya fumigata (strain ATCC MYA-4609 / Af293 / CBS 101355 / FGSC A1100) GN=AFUA_2G17110 PE=3 SV=1	1	0.0127947	84.568	2	SIGIK(1)PPR	-0.49938	11170000
E9QVU7	113	K	>tr|E9QVU7|E9QVU7_ASPFU Cell division control protein Cdc48 OS=Neosartorya fumigata (strain ATCC MYA-4609 / Af293 / CBS 101355 / FGSC A1100) GN=AFUA_2G17110 PE=3 SV=1	1	4.9187e-06	105	4	VK(1)HGDIITVHPCPDIK	-0.46969	56735000
E9QVU7	505	K	>tr|E9QVU7|E9QVU7_ASPFU Cell division control protein Cdc48 OS=Neosartorya fumigata (strain ATCC MYA-4609 / Af293 / CBS 101355 / FGSC A1100) GN=AFUA_2G17110 PE=3 SV=1	1	0.0125597	62.162	2	WEDIGGLEEVK(1)R	-1.4552	9418200
E9QWI4	922	K	>tr|E9QWI4|E9QWI4_ASPFU Isoleucyl-tRNA synthetase, cytoplasmic OS=Neosartorya fumigata (strain ATCC MYA-4609 / Af293 / CBS 101355 / FGSC A1100) GN=AFUA_1G13710 PE=3 SV=1	1	0.00311518	78.705	2	ALPSLTSDDVK(1)K	1.5265	16466000
E9QWI4	669	K	>tr|E9QWI4|E9QWI4_ASPFU Isoleucyl-tRNA synthetase, cytoplasmic OS=Neosartorya fumigata (strain ATCC MYA-4609 / Af293 / CBS 101355 / FGSC A1100) GN=AFUA_1G13710 PE=3 SV=1	1	1.30764e-05	121.9	2	FFEGQAALFK(1)K	-0.46306	30559000
E9QWI4	247	K	>tr|E9QWI4|E9QWI4_ASPFU Isoleucyl-tRNA synthetase, cytoplasmic OS=Neosartorya fumigata (strain ATCC MYA-4609 / Af293 / CBS 101355 / FGSC A1100) GN=AFUA_1G13710 PE=3 SV=1	1	0.00418555	109.71	2	ILDEASK(1)K	-0.29047	50793000
E9QWI4	604	K	>tr|E9QWI4|E9QWI4_ASPFU Isoleucyl-tRNA synthetase, cytoplasmic OS=Neosartorya fumigata (strain ATCC MYA-4609 / Af293 / CBS 101355 / FGSC A1100) GN=AFUA_1G13710 PE=3 SV=1	1	1.67448e-05	105.65	2	LK(1)NYPDPTLIMQR	-0.26507	4592400
E9QWI4	597	K	>tr|E9QWI4|E9QWI4_ASPFU Isoleucyl-tRNA synthetase, cytoplasmic OS=Neosartorya fumigata (strain ATCC MYA-4609 / Af293 / CBS 101355 / FGSC A1100) GN=AFUA_1G13710 PE=3 SV=1	1	0.00945747	60.489	2	NCVVNGIVLAEDGK(1)K	0.47414	1533500
E9QWI4	163	K	>tr|E9QWI4|E9QWI4_ASPFU Isoleucyl-tRNA synthetase, cytoplasmic OS=Neosartorya fumigata (strain ATCC MYA-4609 / Af293 / CBS 101355 / FGSC A1100) GN=AFUA_1G13710 PE=3 SV=1	1	0.038663	54.259	2	QLFDK(1)GLVYR	1.4459	953610
E9QWI4	922	K	>tr|E9QWI4|E9QWI4_ASPFU Isoleucyl-tRNA synthetase, cytoplasmic OS=Neosartorya fumigata (strain ATCC MYA-4609 / Af293 / CBS 101355 / FGSC A1100) GN=AFUA_1G13710 PE=3 SV=1	1	0.0120589	60.157	2	ALPSLTSDDVK(1)K	1.144	16607000
E9QWI4	669	K	>tr|E9QWI4|E9QWI4_ASPFU Isoleucyl-tRNA synthetase, cytoplasmic OS=Neosartorya fumigata (strain ATCC MYA-4609 / Af293 / CBS 101355 / FGSC A1100) GN=AFUA_1G13710 PE=3 SV=1	1	0.000858927	90.05	2	FFEGQAALFK(1)K	-0.70382	22304000
E9QWI4	247	K	>tr|E9QWI4|E9QWI4_ASPFU Isoleucyl-tRNA synthetase, cytoplasmic OS=Neosartorya fumigata (strain ATCC MYA-4609 / Af293 / CBS 101355 / FGSC A1100) GN=AFUA_1G13710 PE=3 SV=1	1	0.00340457	122.52	2	ILDEASK(1)K	0.1258	46360000
E9QWI4	604	K	>tr|E9QWI4|E9QWI4_ASPFU Isoleucyl-tRNA synthetase, cytoplasmic OS=Neosartorya fumigata (strain ATCC MYA-4609 / Af293 / CBS 101355 / FGSC A1100) GN=AFUA_1G13710 PE=3 SV=1	1	0.000398809	96.059	2	LK(1)NYPDPTLIMQR	-0.19555	4067400
E9QWI4	922	K	>tr|E9QWI4|E9QWI4_ASPFU Isoleucyl-tRNA synthetase, cytoplasmic OS=Neosartorya fumigata (strain ATCC MYA-4609 / Af293 / CBS 101355 / FGSC A1100) GN=AFUA_1G13710 PE=3 SV=1	1	0.0160227	60.157	2	ALPSLTSDDVK(1)K	1.2572	15904000
E9QWI4	669	K	>tr|E9QWI4|E9QWI4_ASPFU Isoleucyl-tRNA synthetase, cytoplasmic OS=Neosartorya fumigata (strain ATCC MYA-4609 / Af293 / CBS 101355 / FGSC A1100) GN=AFUA_1G13710 PE=3 SV=1	1	0.000401072	110.39	2	FFEGQAALFK(1)K	0.2848	44116000
E9QWI4	247	K	>tr|E9QWI4|E9QWI4_ASPFU Isoleucyl-tRNA synthetase, cytoplasmic OS=Neosartorya fumigata (strain ATCC MYA-4609 / Af293 / CBS 101355 / FGSC A1100) GN=AFUA_1G13710 PE=3 SV=1	1	0.00601783	109.71	2	ILDEASK(1)K	-0.15896	55282000
E9QWI4	604	K	>tr|E9QWI4|E9QWI4_ASPFU Isoleucyl-tRNA synthetase, cytoplasmic OS=Neosartorya fumigata (strain ATCC MYA-4609 / Af293 / CBS 101355 / FGSC A1100) GN=AFUA_1G13710 PE=3 SV=1	1	0.00322965	69.345	2	LK(1)NYPDPTLIMQR	-0.15336	1553100
E9QWI4	265	K	>tr|E9QWI4|E9QWI4_ASPFU Isoleucyl-tRNA synthetase, cytoplasmic OS=Neosartorya fumigata (strain ATCC MYA-4609 / Af293 / CBS 101355 / FGSC A1100) GN=AFUA_1G13710 PE=3 SV=1	0.999993	0.00995891	120.33	2	TLYKDPK(1)K	0.82713	15136000
E9QX28	153	K	>tr|E9QX28|E9QX28_ASPFU RAS small monomeric GTPase RasA OS=Neosartorya fumigata (strain ATCC MYA-4609 / Af293 / CBS 101355 / FGSC A1100) GN=AFUA_5G11230 PE=4 SV=1	1	0.00625029	76.228	2	FIETSAK(1)SR	1.1003	73721000
E9QX28	146	K	>tr|E9QX28|E9QX28_ASPFU RAS small monomeric GTPase RasA OS=Neosartorya fumigata (strain ATCC MYA-4609 / Af293 / CBS 101355 / FGSC A1100) GN=AFUA_5G11230 PE=4 SV=1	1	0.013579	61.042	2	QFGCK(1)FIETSAK	2.6594	1682300
E9QX28	153	K	>tr|E9QX28|E9QX28_ASPFU RAS small monomeric GTPase RasA OS=Neosartorya fumigata (strain ATCC MYA-4609 / Af293 / CBS 101355 / FGSC A1100) GN=AFUA_5G11230 PE=4 SV=1	1	0.0267335	58.699	2	FIETSAK(1)SR	0.94193	11559000
E9QX28	146	K	>tr|E9QX28|E9QX28_ASPFU RAS small monomeric GTPase RasA OS=Neosartorya fumigata (strain ATCC MYA-4609 / Af293 / CBS 101355 / FGSC A1100) GN=AFUA_5G11230 PE=4 SV=1	1	0.000967141	82.85	2	QFGCK(1)FIETSAK	0.57062	2598000
E9QXU1	189	K	>tr|E9QXU1|E9QXU1_ASPFU Rho GTPase Rho1 OS=Neosartorya fumigata (strain ATCC MYA-4609 / Af293 / CBS 101355 / FGSC A1100) GN=AFUA_6G06900 PE=3 SV=1	1	0.000637793	111.61	2	AALLTK(1)THK	0.30972	244530000
E9QXU1	126	K	>tr|E9QXU1|E9QXU1_ASPFU Rho GTPase Rho1 OS=Neosartorya fumigata (strain ATCC MYA-4609 / Af293 / CBS 101355 / FGSC A1100) GN=AFUA_6G06900 PE=3 SV=1	1	1.09898e-06	133.98	2	HDPK(1)TIEELHK	0.22831	44972000
E9QXU1	162	K	>tr|E9QXU1|E9QXU1_ASPFU Rho GTPase Rho1 OS=Neosartorya fumigata (strain ATCC MYA-4609 / Af293 / CBS 101355 / FGSC A1100) GN=AFUA_6G06900 PE=3 SV=1	1	0.000940008	84.892	2	IGAYK(1)YLECSAR	-0.49253	5395100
E9QXU1	189	K	>tr|E9QXU1|E9QXU1_ASPFU Rho GTPase Rho1 OS=Neosartorya fumigata (strain ATCC MYA-4609 / Af293 / CBS 101355 / FGSC A1100) GN=AFUA_6G06900 PE=3 SV=1	1	0.002026	108.43	2	AALLTK(1)THK	0.48604	214560000
E9QXU1	126	K	>tr|E9QXU1|E9QXU1_ASPFU Rho GTPase Rho1 OS=Neosartorya fumigata (strain ATCC MYA-4609 / Af293 / CBS 101355 / FGSC A1100) GN=AFUA_6G06900 PE=3 SV=1	1	0.000812772	92.906	2	HDPK(1)TIEELHK	0.60236	34434000
E9QXU1	162	K	>tr|E9QXU1|E9QXU1_ASPFU Rho GTPase Rho1 OS=Neosartorya fumigata (strain ATCC MYA-4609 / Af293 / CBS 101355 / FGSC A1100) GN=AFUA_6G06900 PE=3 SV=1	1	0.0134417	61.11	2	IGAYK(1)YLECSAR	-0.71634	3832800
E9QXU1	189	K	>tr|E9QXU1|E9QXU1_ASPFU Rho GTPase Rho1 OS=Neosartorya fumigata (strain ATCC MYA-4609 / Af293 / CBS 101355 / FGSC A1100) GN=AFUA_6G06900 PE=3 SV=1	1	0.00210752	109.29	2	AALLTK(1)THK	0.46043	144880000
E9QXU1	126	K	>tr|E9QXU1|E9QXU1_ASPFU Rho GTPase Rho1 OS=Neosartorya fumigata (strain ATCC MYA-4609 / Af293 / CBS 101355 / FGSC A1100) GN=AFUA_6G06900 PE=3 SV=1	1	0.000261738	112.44	2	HDPK(1)TIEELHK	0.54571	43691000
E9QY26	112	K	>tr|E9QY26|E9QY26_ASPFU 14-alpha sterol demethylase Cyp51B OS=Neosartorya fumigata (strain ATCC MYA-4609 / Af293 / CBS 101355 / FGSC A1100) GN=AFUA_7G03740 PE=1 SV=1	1	2.85663e-05	103.91	2	GNDFILNGK(1)LR	-0.64695	1479600
E9QY26	263	K	>tr|E9QY26|E9QY26_ASPFU 14-alpha sterol demethylase Cyp51B OS=Neosartorya fumigata (strain ATCC MYA-4609 / Af293 / CBS 101355 / FGSC A1100) GN=AFUA_7G03740 PE=1 SV=1	1	0.000512177	91.812	2	LTETYMEIIK(1)AR	1.4902	5365200
E9QY26	517	K	>tr|E9QY26|E9QY26_ASPFU 14-alpha sterol demethylase Cyp51B OS=Neosartorya fumigata (strain ATCC MYA-4609 / Af293 / CBS 101355 / FGSC A1100) GN=AFUA_7G03740 PE=1 SV=1	1	0.00153934	141.2	2	SFVEFEK(1)R	-0.13541	26940000
E9QY26	112	K	>tr|E9QY26|E9QY26_ASPFU 14-alpha sterol demethylase Cyp51B OS=Neosartorya fumigata (strain ATCC MYA-4609 / Af293 / CBS 101355 / FGSC A1100) GN=AFUA_7G03740 PE=1 SV=1	1	5.51356e-05	111.86	2	GNDFILNGK(1)LR	-0.010537	4998600
E9QY26	517	K	>tr|E9QY26|E9QY26_ASPFU 14-alpha sterol demethylase Cyp51B OS=Neosartorya fumigata (strain ATCC MYA-4609 / Af293 / CBS 101355 / FGSC A1100) GN=AFUA_7G03740 PE=1 SV=1	1	0.0192628	76.679	2	SFVEFEK(1)R	-0.46675	6878800
E9QY26	112	K	>tr|E9QY26|E9QY26_ASPFU 14-alpha sterol demethylase Cyp51B OS=Neosartorya fumigata (strain ATCC MYA-4609 / Af293 / CBS 101355 / FGSC A1100) GN=AFUA_7G03740 PE=1 SV=1	1	0.000109389	118.28	2	GNDFILNGK(1)LR	-0.46128	5497100
E9QY26	263	K	>tr|E9QY26|E9QY26_ASPFU 14-alpha sterol demethylase Cyp51B OS=Neosartorya fumigata (strain ATCC MYA-4609 / Af293 / CBS 101355 / FGSC A1100) GN=AFUA_7G03740 PE=1 SV=1	1	1.49808e-05	117.79	2	LTETYMEIIK(1)AR	1.9759	2798400
E9QY26	517	K	>tr|E9QY26|E9QY26_ASPFU 14-alpha sterol demethylase Cyp51B OS=Neosartorya fumigata (strain ATCC MYA-4609 / Af293 / CBS 101355 / FGSC A1100) GN=AFUA_7G03740 PE=1 SV=1	1	0.0205866	77.732	2	SFVEFEK(1)R	-0.6336	35909000
E9QYB5	196	K	>tr|E9QYB5|E9QYB5_ASPFU C6 transcription factor, putative OS=Neosartorya fumigata (strain ATCC MYA-4609 / Af293 / CBS 101355 / FGSC A1100) GN=AFUA_6G11110 PE=4 SV=1	1	0.019782	55.261	2	AHVASACVNCK(1)K	0.74881	616800
E9QYM4	121	K	>tr|E9QYM4|E9QYM4_ASPFU Adenylyl cyclase-associated protein OS=Neosartorya fumigata (strain ATCC MYA-4609 / Af293 / CBS 101355 / FGSC A1100) GN=AFUA_1G12760 PE=3 SV=1	1	0.0123933	61.344	2	TYLYVSTK(1)AR	0.21246	3868400
E9QYM4	15	K	>tr|E9QYM4|E9QYM4_ASPFU Adenylyl cyclase-associated protein OS=Neosartorya fumigata (strain ATCC MYA-4609 / Af293 / CBS 101355 / FGSC A1100) GN=AFUA_1G12760 PE=3 SV=1	1	0.0001991	95.57	3	ATNNHMHNLTTLIK(1)R	0.39991	9385800
E9QYM4	225	K	>tr|E9QYM4|E9QYM4_ASPFU Adenylyl cyclase-associated protein OS=Neosartorya fumigata (strain ATCC MYA-4609 / Af293 / CBS 101355 / FGSC A1100) GN=AFUA_1G12760 PE=3 SV=1	1	0.0416224	60.436	2	SLAAYLK(1)K	-1.465	35831000
E9QYM4	121	K	>tr|E9QYM4|E9QYM4_ASPFU Adenylyl cyclase-associated protein OS=Neosartorya fumigata (strain ATCC MYA-4609 / Af293 / CBS 101355 / FGSC A1100) GN=AFUA_1G12760 PE=3 SV=1	1	0.00751411	70.942	2	TYLYVSTK(1)AR	0.72064	7082300
E9QYM4	15	K	>tr|E9QYM4|E9QYM4_ASPFU Adenylyl cyclase-associated protein OS=Neosartorya fumigata (strain ATCC MYA-4609 / Af293 / CBS 101355 / FGSC A1100) GN=AFUA_1G12760 PE=3 SV=1	1	0.0072269	48.729	3	ATNNHMHNLTTLIK(1)R	-1.736	3702800
E9QYM4	121	K	>tr|E9QYM4|E9QYM4_ASPFU Adenylyl cyclase-associated protein OS=Neosartorya fumigata (strain ATCC MYA-4609 / Af293 / CBS 101355 / FGSC A1100) GN=AFUA_1G12760 PE=3 SV=1	1	0.00662868	70.942	2	TYLYVSTK(1)AR	0.41633	3801800
E9QYP0	267	K	>sp|E9QYP0|SIDA_ASPFU L-ornithine N(5)-monooxygenase OS=Neosartorya fumigata (strain ATCC MYA-4609 / Af293 / CBS 101355 / FGSC A1100) GN=sidA PE=1 SV=1	1	3.3159e-25	157.9	3	SKPYNIAVLGSGQSAAEIFHDLQK(1)R	-0.20632	21353000
E9QYP0	241	K	>sp|E9QYP0|SIDA_ASPFU L-ornithine N(5)-monooxygenase OS=Neosartorya fumigata (strain ATCC MYA-4609 / Af293 / CBS 101355 / FGSC A1100) GN=sidA PE=1 SV=1	1	0.0474316	44.511	2	YCTTLPALLK(1)DK	0.034269	2659200
E9QYP0	267	K	>sp|E9QYP0|SIDA_ASPFU L-ornithine N(5)-monooxygenase OS=Neosartorya fumigata (strain ATCC MYA-4609 / Af293 / CBS 101355 / FGSC A1100) GN=sidA PE=1 SV=1	1	4.86161e-22	127.3	3	SKPYNIAVLGSGQSAAEIFHDLQK(1)R	-0.34527	14407000
E9QYP0	320	K	>sp|E9QYP0|SIDA_ASPFU L-ornithine N(5)-monooxygenase OS=Neosartorya fumigata (strain ATCC MYA-4609 / Af293 / CBS 101355 / FGSC A1100) GN=sidA PE=1 SV=1	1	0.00549451	64.04	2	SLLADK(1)ATNYSVVR	-1.7008	7954200
E9QYP0	241	K	>sp|E9QYP0|SIDA_ASPFU L-ornithine N(5)-monooxygenase OS=Neosartorya fumigata (strain ATCC MYA-4609 / Af293 / CBS 101355 / FGSC A1100) GN=sidA PE=1 SV=1	1	0.027037	54.343	2	YCTTLPALLK(1)DK	-0.47883	941360
E9QYP0	267	K	>sp|E9QYP0|SIDA_ASPFU L-ornithine N(5)-monooxygenase OS=Neosartorya fumigata (strain ATCC MYA-4609 / Af293 / CBS 101355 / FGSC A1100) GN=sidA PE=1 SV=1	1	4.49811e-14	94.594	3	SKPYNIAVLGSGQSAAEIFHDLQK(1)R	-0.7017	2915200
E9QYP0	320	K	>sp|E9QYP0|SIDA_ASPFU L-ornithine N(5)-monooxygenase OS=Neosartorya fumigata (strain ATCC MYA-4609 / Af293 / CBS 101355 / FGSC A1100) GN=sidA PE=1 SV=1	1	0.0276529	42.947	2	SLLADK(1)ATNYSVVR	-3.1329	2836500
E9QYP0	241	K	>sp|E9QYP0|SIDA_ASPFU L-ornithine N(5)-monooxygenase OS=Neosartorya fumigata (strain ATCC MYA-4609 / Af293 / CBS 101355 / FGSC A1100) GN=sidA PE=1 SV=1	1	0.0387376	47.621	2	YCTTLPALLK(1)DK	-0.4951	1702400
E9QYY1	373	K	>tr|E9QYY1|E9QYY1_ASPFU Isocitrate dehydrogenase [NAD] subunit, mitochondrial OS=Neosartorya fumigata (strain ATCC MYA-4609 / Af293 / CBS 101355 / FGSC A1100) GN=AFUA_1G12800 PE=3 SV=1	1	2.58912e-15	176.87	3	AK(1)THEYAEAICK	-0.55623	166380000
E9QYY1	383	K	>tr|E9QYY1|E9QYY1_ASPFU Isocitrate dehydrogenase [NAD] subunit, mitochondrial OS=Neosartorya fumigata (strain ATCC MYA-4609 / Af293 / CBS 101355 / FGSC A1100) GN=AFUA_1G12800 PE=3 SV=1	1	3.22851e-08	160.88	2	THEYAEAICK(1)R	-0.48795	414070000
E9QYY1	112	K	>tr|E9QYY1|E9QYY1_ASPFU Isocitrate dehydrogenase [NAD] subunit, mitochondrial OS=Neosartorya fumigata (strain ATCC MYA-4609 / Af293 / CBS 101355 / FGSC A1100) GN=AFUA_1G12800 PE=3 SV=1	1	0.00332385	76.228	2	SVQK(1)NYVALK	0.39619	23560000
E9QYY1	373	K	>tr|E9QYY1|E9QYY1_ASPFU Isocitrate dehydrogenase [NAD] subunit, mitochondrial OS=Neosartorya fumigata (strain ATCC MYA-4609 / Af293 / CBS 101355 / FGSC A1100) GN=AFUA_1G12800 PE=3 SV=1	1	3.30874e-12	148.08	3	AK(1)THEYAEAICK	-0.54469	201430000
E9QYY1	383	K	>tr|E9QYY1|E9QYY1_ASPFU Isocitrate dehydrogenase [NAD] subunit, mitochondrial OS=Neosartorya fumigata (strain ATCC MYA-4609 / Af293 / CBS 101355 / FGSC A1100) GN=AFUA_1G12800 PE=3 SV=1	1	5.92481e-10	158.79	2	THEYAEAICK(1)R	-0.48257	700700000
E9QYY1	112	K	>tr|E9QYY1|E9QYY1_ASPFU Isocitrate dehydrogenase [NAD] subunit, mitochondrial OS=Neosartorya fumigata (strain ATCC MYA-4609 / Af293 / CBS 101355 / FGSC A1100) GN=AFUA_1G12800 PE=3 SV=1	1	0.0102657	65.278	2	SVQK(1)NYVALK	0.7218	11418000
E9QYY1	371	K	>tr|E9QYY1|E9QYY1_ASPFU Isocitrate dehydrogenase [NAD] subunit, mitochondrial OS=Neosartorya fumigata (strain ATCC MYA-4609 / Af293 / CBS 101355 / FGSC A1100) GN=AFUA_1G12800 PE=3 SV=1	1	0.0081289	59.418	2	TLTGDLGGK(1)AK	0.48548	0
E9QYY1	373	K	>tr|E9QYY1|E9QYY1_ASPFU Isocitrate dehydrogenase [NAD] subunit, mitochondrial OS=Neosartorya fumigata (strain ATCC MYA-4609 / Af293 / CBS 101355 / FGSC A1100) GN=AFUA_1G12800 PE=3 SV=1	1	8.56851e-12	157.43	3	AK(1)THEYAEAICK	-0.92607	212230000
E9QYY1	383	K	>tr|E9QYY1|E9QYY1_ASPFU Isocitrate dehydrogenase [NAD] subunit, mitochondrial OS=Neosartorya fumigata (strain ATCC MYA-4609 / Af293 / CBS 101355 / FGSC A1100) GN=AFUA_1G12800 PE=3 SV=1	1	9.46168e-07	144.1	2	THEYAEAICK(1)R	-0.9245	552260000
E9QYY1	112	K	>tr|E9QYY1|E9QYY1_ASPFU Isocitrate dehydrogenase [NAD] subunit, mitochondrial OS=Neosartorya fumigata (strain ATCC MYA-4609 / Af293 / CBS 101355 / FGSC A1100) GN=AFUA_1G12800 PE=3 SV=1	1	0.00741741	68.626	2	SVQK(1)NYVALK	0.16925	9814700
E9QYY1	371	K	>tr|E9QYY1|E9QYY1_ASPFU Isocitrate dehydrogenase [NAD] subunit, mitochondrial OS=Neosartorya fumigata (strain ATCC MYA-4609 / Af293 / CBS 101355 / FGSC A1100) GN=AFUA_1G12800 PE=3 SV=1	1	0.0150001	60.598	2	TLTGDLGGK(1)AK	-0.26622	242530000
E9QZW8	116	K	>tr|E9QZW8|E9QZW8_ASPFU PfkB family carbohydrate kinase (Mak32), putative OS=Neosartorya fumigata (strain ATCC MYA-4609 / Af293 / CBS 101355 / FGSC A1100) GN=AFUA_1G12750 PE=4 SV=1	1	0.0146293	95.541	2	YLTPK(1)LR	0.59776	3480200
E9QZZ2	132	K	>tr|E9QZZ2|E9QZZ2_ASPFU Uncharacterized protein OS=Neosartorya fumigata (strain ATCC MYA-4609 / Af293 / CBS 101355 / FGSC A1100) GN=AFUA_1G13230 PE=4 SV=1	1	0.0435519	66.073	2	SLELK(1)HK	-0.55382	5888600
E9QZZ2	243	K	>tr|E9QZZ2|E9QZZ2_ASPFU Uncharacterized protein OS=Neosartorya fumigata (strain ATCC MYA-4609 / Af293 / CBS 101355 / FGSC A1100) GN=AFUA_1G13230 PE=4 SV=1	1	0.00374954	73.632	2	SLLK(1)TDLLTK	1.409	3399900
E9QZZ2	132	K	>tr|E9QZZ2|E9QZZ2_ASPFU Uncharacterized protein OS=Neosartorya fumigata (strain ATCC MYA-4609 / Af293 / CBS 101355 / FGSC A1100) GN=AFUA_1G13230 PE=4 SV=1	1	0.047382	75.109	2	SLELK(1)HK	-0.68454	7323200
E9QZZ2	132	K	>tr|E9QZZ2|E9QZZ2_ASPFU Uncharacterized protein OS=Neosartorya fumigata (strain ATCC MYA-4609 / Af293 / CBS 101355 / FGSC A1100) GN=AFUA_1G13230 PE=4 SV=1	1	0.0340124	75.109	2	SLELK(1)HK	-0.63207	4434900
E9R082	114	K	>tr|E9R082|E9R082_ASPFU Arp2/3 complex subunit (Arp2), putative OS=Neosartorya fumigata (strain ATCC MYA-4609 / Af293 / CBS 101355 / FGSC A1100) GN=AFUA_1G13330 PE=3 SV=1	1	2.26658e-10	131.69	2	ILLTEPPMNPLK(1)NR	-0.74003	16384000
E9R082	114	K	>tr|E9R082|E9R082_ASPFU Arp2/3 complex subunit (Arp2), putative OS=Neosartorya fumigata (strain ATCC MYA-4609 / Af293 / CBS 101355 / FGSC A1100) GN=AFUA_1G13330 PE=3 SV=1	1	0.000519541	83.204	2	ILLTEPPMNPLK(1)NR	-0.047563	6185200
E9R0R8	153	K	>tr|E9R0R8|E9R0R8_ASPFU Glutathione S-transferase GstA OS=Neosartorya fumigata (strain ATCC MYA-4609 / Af293 / CBS 101355 / FGSC A1100) GN=AFUA_3G10830 PE=3 SV=1	1	0.00160443	67.102	3	RLYGVLDK(1)HLSTSK	0.0016761	7414200
E9R0R8	153	K	>tr|E9R0R8|E9R0R8_ASPFU Glutathione S-transferase GstA OS=Neosartorya fumigata (strain ATCC MYA-4609 / Af293 / CBS 101355 / FGSC A1100) GN=AFUA_3G10830 PE=3 SV=1	1	0.000257644	96.135	3	RLYGVLDK(1)HLSTSK	0.47946	6325700
E9R1Z4	277	K	>tr|E9R1Z4|E9R1Z4_ASPFU SCF ubiquitin ligase complex subunit CulA, putative OS=Neosartorya fumigata (strain ATCC MYA-4609 / Af293 / CBS 101355 / FGSC A1100) GN=AFUA_1G12960 PE=3 SV=1	1	0.000158697	89.301	2	VGLYLHPDIMK(1)R	-0.52384	103840000
E9R1Z4	422	K	>tr|E9R1Z4|E9R1Z4_ASPFU SCF ubiquitin ligase complex subunit CulA, putative OS=Neosartorya fumigata (strain ATCC MYA-4609 / Af293 / CBS 101355 / FGSC A1100) GN=AFUA_1G12960 PE=3 SV=1	1	0.0254637	77.732	2	YTDSLLK(1)K	0.54382	23259000
E9R1Z4	277	K	>tr|E9R1Z4|E9R1Z4_ASPFU SCF ubiquitin ligase complex subunit CulA, putative OS=Neosartorya fumigata (strain ATCC MYA-4609 / Af293 / CBS 101355 / FGSC A1100) GN=AFUA_1G12960 PE=3 SV=1	1	3.34827e-05	96.745	2	VGLYLHPDIMK(1)R	-0.1914	26437000
E9R1Z4	570	K	>tr|E9R1Z4|E9R1Z4_ASPFU SCF ubiquitin ligase complex subunit CulA, putative OS=Neosartorya fumigata (strain ATCC MYA-4609 / Af293 / CBS 101355 / FGSC A1100) GN=AFUA_1G12960 PE=3 SV=1	1	0.000822091	77.74	2	FQSFYYDK(1)HNGR	-1.3564	3060100
E9R1Z4	277	K	>tr|E9R1Z4|E9R1Z4_ASPFU SCF ubiquitin ligase complex subunit CulA, putative OS=Neosartorya fumigata (strain ATCC MYA-4609 / Af293 / CBS 101355 / FGSC A1100) GN=AFUA_1G12960 PE=3 SV=1	1	0.000204193	85.522	2	VGLYLHPDIMK(1)R	-0.9919	68527000
E9R1Z4	422	K	>tr|E9R1Z4|E9R1Z4_ASPFU SCF ubiquitin ligase complex subunit CulA, putative OS=Neosartorya fumigata (strain ATCC MYA-4609 / Af293 / CBS 101355 / FGSC A1100) GN=AFUA_1G12960 PE=3 SV=1	1	0.0105504	96.027	2	YTDSLLK(1)K	0.68073	17385000
E9R2B2	9	K	>tr|E9R2B2|E9R2B2_ASPFU Small nuclear ribonucleoprotein Lsm8, putative OS=Neosartorya fumigata (strain ATCC MYA-4609 / Af293 / CBS 101355 / FGSC A1100) GN=AFUA_1G11670 PE=4 SV=1	1	0.000115847	130.66	2	SLHSYINK(1)K	-0.15065	35149000
E9R2B2	9	K	>tr|E9R2B2|E9R2B2_ASPFU Small nuclear ribonucleoprotein Lsm8, putative OS=Neosartorya fumigata (strain ATCC MYA-4609 / Af293 / CBS 101355 / FGSC A1100) GN=AFUA_1G11670 PE=4 SV=1	1	4.39925e-11	192.6	2	SLHSYINK(1)K	-0.61639	23282000
E9R2B2	9	K	>tr|E9R2B2|E9R2B2_ASPFU Small nuclear ribonucleoprotein Lsm8, putative OS=Neosartorya fumigata (strain ATCC MYA-4609 / Af293 / CBS 101355 / FGSC A1100) GN=AFUA_1G11670 PE=4 SV=1	1	2.17229e-05	143.03	2	SLHSYINK(1)K	-0.20587	21789000
E9R2S1	93	K	>tr|E9R2S1|E9R2S1_ASPFU C2H2 transcription factor, putative OS=Neosartorya fumigata (strain ATCC MYA-4609 / Af293 / CBS 101355 / FGSC A1100) GN=AFUA_1G13050 PE=4 SV=1	1	2.148e-07	129.82	3	HMDK(1)HDRPYK	-1.0103	8018900
E9R2S1	93	K	>tr|E9R2S1|E9R2S1_ASPFU C2H2 transcription factor, putative OS=Neosartorya fumigata (strain ATCC MYA-4609 / Af293 / CBS 101355 / FGSC A1100) GN=AFUA_1G13050 PE=4 SV=1	1	1.6629e-06	120.45	3	HMDK(1)HDRPYK	0.033326	6918800
E9R2S1	89	K	>tr|E9R2S1|E9R2S1_ASPFU C2H2 transcription factor, putative OS=Neosartorya fumigata (strain ATCC MYA-4609 / Af293 / CBS 101355 / FGSC A1100) GN=AFUA_1G13050 PE=4 SV=1	1	0.0220976	56.493	3	RPCEWNK(1)HMDK	-0.40972	11757000
E9R2S1	93	K	>tr|E9R2S1|E9R2S1_ASPFU C2H2 transcription factor, putative OS=Neosartorya fumigata (strain ATCC MYA-4609 / Af293 / CBS 101355 / FGSC A1100) GN=AFUA_1G13050 PE=4 SV=1	1	2.47909e-12	175.74	3	HMDK(1)HDRPYK	-0.46072	9331900
E9R2S1	89	K	>tr|E9R2S1|E9R2S1_ASPFU C2H2 transcription factor, putative OS=Neosartorya fumigata (strain ATCC MYA-4609 / Af293 / CBS 101355 / FGSC A1100) GN=AFUA_1G13050 PE=4 SV=1	1	0.00363877	67.519	3	RPCEWNK(1)HMDK	-0.71607	14718000
E9R337	116	K	>tr|E9R337|E9R337_ASPFU Zinc-dependent alcohol dehydrogenase, putative OS=Neosartorya fumigata (strain ATCC MYA-4609 / Af293 / CBS 101355 / FGSC A1100) GN=AFUA_1G14390 PE=3 SV=1	1	0.000366655	99.568	2	YNICPDMK(1)FR	-1.5857	3723100
E9R337	116	K	>tr|E9R337|E9R337_ASPFU Zinc-dependent alcohol dehydrogenase, putative OS=Neosartorya fumigata (strain ATCC MYA-4609 / Af293 / CBS 101355 / FGSC A1100) GN=AFUA_1G14390 PE=3 SV=1	1	0.000106446	112.13	2	YNICPDMK(1)FR	0.84271	3199500
E9R3D7	452	K	>tr|E9R3D7|E9R3D7_ASPFU Uncharacterized protein OS=Neosartorya fumigata (strain ATCC MYA-4609 / Af293 / CBS 101355 / FGSC A1100) GN=AFUA_1G14100 PE=4 SV=1	1	0.00332524	90.696	2	IAADENLK(1)K	-2.1419	9245300
E9R3D7	387	K	>tr|E9R3D7|E9R3D7_ASPFU Uncharacterized protein OS=Neosartorya fumigata (strain ATCC MYA-4609 / Af293 / CBS 101355 / FGSC A1100) GN=AFUA_1G14100 PE=4 SV=1	1	0.0274205	45.433	2	LTQDMDPVK(1)R	0.77746	2189000
E9R3W5	154	K	>tr|E9R3W5|E9R3W5_ASPFU Spermidine synthase OS=Neosartorya fumigata (strain ATCC MYA-4609 / Af293 / CBS 101355 / FGSC A1100) GN=AFUA_1G13490 PE=3 SV=1	1	0.000338508	84.365	2	VHIGDGFQFLK(1)ER	-0.24259	4057300
E9R3W5	38	K	>tr|E9R3W5|E9R3W5_ASPFU Spermidine synthase OS=Neosartorya fumigata (strain ATCC MYA-4609 / Af293 / CBS 101355 / FGSC A1100) GN=AFUA_1G13490 PE=3 SV=1	1	6.33416e-24	216.97	2	VNQILHHEK(1)SK	-0.018508	476990000
E9R3W5	154	K	>tr|E9R3W5|E9R3W5_ASPFU Spermidine synthase OS=Neosartorya fumigata (strain ATCC MYA-4609 / Af293 / CBS 101355 / FGSC A1100) GN=AFUA_1G13490 PE=3 SV=1	1	0.000920679	91.812	2	VHIGDGFQFLK(1)ER	-0.13513	26349000
E9R3W5	38	K	>tr|E9R3W5|E9R3W5_ASPFU Spermidine synthase OS=Neosartorya fumigata (strain ATCC MYA-4609 / Af293 / CBS 101355 / FGSC A1100) GN=AFUA_1G13490 PE=3 SV=1	1	1.22271e-34	244.18	2	VNQILHHEK(1)SK	-0.54462	395860000
E9R3W5	154	K	>tr|E9R3W5|E9R3W5_ASPFU Spermidine synthase OS=Neosartorya fumigata (strain ATCC MYA-4609 / Af293 / CBS 101355 / FGSC A1100) GN=AFUA_1G13490 PE=3 SV=1	1	0.000161916	92.939	3	VHIGDGFQFLK(1)ER	0.12929	13936000
E9R3W5	38	K	>tr|E9R3W5|E9R3W5_ASPFU Spermidine synthase OS=Neosartorya fumigata (strain ATCC MYA-4609 / Af293 / CBS 101355 / FGSC A1100) GN=AFUA_1G13490 PE=3 SV=1	1	2.3491e-28	225.15	2	VNQILHHEK(1)SK	-0.045718	598330000
E9R3X0	16	K	>tr|E9R3X0|E9R3X0_ASPFU G2/M phase checkpoint control protein Sum2, putative OS=Neosartorya fumigata (strain ATCC MYA-4609 / Af293 / CBS 101355 / FGSC A1100) GN=AFUA_1G12390 PE=4 SV=1	1	0.00548857	69.721	2	FNLISK(1)SDIR	-0.79553	9788000
E9R3X0	16	K	>tr|E9R3X0|E9R3X0_ASPFU G2/M phase checkpoint control protein Sum2, putative OS=Neosartorya fumigata (strain ATCC MYA-4609 / Af293 / CBS 101355 / FGSC A1100) GN=AFUA_1G12390 PE=4 SV=1	1	0.0339932	51.979	2	FNLISK(1)SDIR	-1.9071	12718000
E9R426	191	K	>tr|E9R426|E9R426_ASPFU Aflatoxin B1-aldehyde reductase GliO-like, putative OS=Neosartorya fumigata (strain ATCC MYA-4609 / Af293 / CBS 101355 / FGSC A1100) GN=AFUA_1G13370 PE=4 SV=1	1	8.90235e-06	115.92	2	NIETELIPACK(1)R	-2.3217	9790600
E9R426	191	K	>tr|E9R426|E9R426_ASPFU Aflatoxin B1-aldehyde reductase GliO-like, putative OS=Neosartorya fumigata (strain ATCC MYA-4609 / Af293 / CBS 101355 / FGSC A1100) GN=AFUA_1G13370 PE=4 SV=1	1	1.77902e-10	142.97	2	NIETELIPACK(1)R	1.2125	6147000
E9R426	191	K	>tr|E9R426|E9R426_ASPFU Aflatoxin B1-aldehyde reductase GliO-like, putative OS=Neosartorya fumigata (strain ATCC MYA-4609 / Af293 / CBS 101355 / FGSC A1100) GN=AFUA_1G13370 PE=4 SV=1	1	0.000104859	114.72	2	NIETELIPACK(1)R	-0.60213	6609200
E9R4B8	257	K	>tr|E9R4B8|E9R4B8_ASPFU Nitrite reductase NiiA OS=Neosartorya fumigata (strain ATCC MYA-4609 / Af293 / CBS 101355 / FGSC A1100) GN=AFUA_1G12840 PE=4 SV=1	1	5.2653e-07	152.67	3	ELGLDVLHEK(1)R	1.1596	12109000
E9R4B8	688	K	>tr|E9R4B8|E9R4B8_ASPFU Nitrite reductase NiiA OS=Neosartorya fumigata (strain ATCC MYA-4609 / Af293 / CBS 101355 / FGSC A1100) GN=AFUA_1G12840 PE=4 SV=1	1	0.0387938	68.224	2	IDLFGAK(1)K	-2.3923	6786800
E9R4B8	189	K	>tr|E9R4B8|E9R4B8_ASPFU Nitrite reductase NiiA OS=Neosartorya fumigata (strain ATCC MYA-4609 / Af293 / CBS 101355 / FGSC A1100) GN=AFUA_1G12840 PE=4 SV=1	1	0.0216482	79.427	2	LIEFASK(1)HK	-1.0248	0
E9R4B8	668	K	>tr|E9R4B8|E9R4B8_ASPFU Nitrite reductase NiiA OS=Neosartorya fumigata (strain ATCC MYA-4609 / Af293 / CBS 101355 / FGSC A1100) GN=AFUA_1G12840 PE=4 SV=1	1	0.00131513	97.565	2	LITIGQVAK(1)K	-0.16021	40461000
E9R4B8	1005	K	>tr|E9R4B8|E9R4B8_ASPFU Nitrite reductase NiiA OS=Neosartorya fumigata (strain ATCC MYA-4609 / Af293 / CBS 101355 / FGSC A1100) GN=AFUA_1G12840 PE=4 SV=1	1	1.63143e-05	129.85	2	YWVSCPYHK(1)R	-0.18636	70340000
E9R4B8	979	K	>tr|E9R4B8|E9R4B8_ASPFU Nitrite reductase NiiA OS=Neosartorya fumigata (strain ATCC MYA-4609 / Af293 / CBS 101355 / FGSC A1100) GN=AFUA_1G12840 PE=4 SV=1	1	3.69989e-20	196.24	2	YYATQQMCPHK(1)R	0.30125	39216000
E9R4B8	257	K	>tr|E9R4B8|E9R4B8_ASPFU Nitrite reductase NiiA OS=Neosartorya fumigata (strain ATCC MYA-4609 / Af293 / CBS 101355 / FGSC A1100) GN=AFUA_1G12840 PE=4 SV=1	1	6.28816e-09	148.28	3	ELGLDVLHEK(1)R	0.28687	13409000
E9R4B8	668	K	>tr|E9R4B8|E9R4B8_ASPFU Nitrite reductase NiiA OS=Neosartorya fumigata (strain ATCC MYA-4609 / Af293 / CBS 101355 / FGSC A1100) GN=AFUA_1G12840 PE=4 SV=1	1	0.00677206	68.657	2	LITIGQVAK(1)K	0.14589	25979000
E9R4B8	1005	K	>tr|E9R4B8|E9R4B8_ASPFU Nitrite reductase NiiA OS=Neosartorya fumigata (strain ATCC MYA-4609 / Af293 / CBS 101355 / FGSC A1100) GN=AFUA_1G12840 PE=4 SV=1	1	0.000164442	98.048	3	YWVSCPYHK(1)R	-0.15694	39260000
E9R4B8	979	K	>tr|E9R4B8|E9R4B8_ASPFU Nitrite reductase NiiA OS=Neosartorya fumigata (strain ATCC MYA-4609 / Af293 / CBS 101355 / FGSC A1100) GN=AFUA_1G12840 PE=4 SV=1	1	5.18482e-20	191.52	2	YYATQQMCPHK(1)R	-0.45905	19406000
E9R4B8	257	K	>tr|E9R4B8|E9R4B8_ASPFU Nitrite reductase NiiA OS=Neosartorya fumigata (strain ATCC MYA-4609 / Af293 / CBS 101355 / FGSC A1100) GN=AFUA_1G12840 PE=4 SV=1	1	0.00582732	56.087	3	ELGLDVLHEK(1)R	0.1403	4493800
E9R4B8	668	K	>tr|E9R4B8|E9R4B8_ASPFU Nitrite reductase NiiA OS=Neosartorya fumigata (strain ATCC MYA-4609 / Af293 / CBS 101355 / FGSC A1100) GN=AFUA_1G12840 PE=4 SV=1	1	0.00930621	68.557	2	LITIGQVAK(1)K	-0.14603	27216000
E9R4B8	1005	K	>tr|E9R4B8|E9R4B8_ASPFU Nitrite reductase NiiA OS=Neosartorya fumigata (strain ATCC MYA-4609 / Af293 / CBS 101355 / FGSC A1100) GN=AFUA_1G12840 PE=4 SV=1	1	5.37381e-09	159.79	2	YWVSCPYHK(1)R	0.14616	52267000
E9R4B8	979	K	>tr|E9R4B8|E9R4B8_ASPFU Nitrite reductase NiiA OS=Neosartorya fumigata (strain ATCC MYA-4609 / Af293 / CBS 101355 / FGSC A1100) GN=AFUA_1G12840 PE=4 SV=1	1	1.59752e-21	199.8	2	YYATQQMCPHK(1)R	-0.82983	41101000
E9R5E2	146	K	>tr|E9R5E2|E9R5E2_ASPFU Glucosamine-fructose-6-phosphate aminotransferase OS=Neosartorya fumigata (strain ATCC MYA-4609 / Af293 / CBS 101355 / FGSC A1100) GN=AFUA_6G06340 PE=4 SV=1	1	3.8274e-39	216.15	2	FETETDTECIAK(1)LAK	0.26673	14862000
E9R5E2	332	K	>tr|E9R5E2|E9R5E2_ASPFU Glucosamine-fructose-6-phosphate aminotransferase OS=Neosartorya fumigata (strain ATCC MYA-4609 / Af293 / CBS 101355 / FGSC A1100) GN=AFUA_6G06340 PE=4 SV=1	1	0.000219046	136.96	2	GK(1)FDHFMQK	-0.39073	182080000
E9R5E2	339	K	>tr|E9R5E2|E9R5E2_ASPFU Glucosamine-fructose-6-phosphate aminotransferase OS=Neosartorya fumigata (strain ATCC MYA-4609 / Af293 / CBS 101355 / FGSC A1100) GN=AFUA_6G06340 PE=4 SV=1	0.966653	7.8443e-08	73.574	4	GK(0.033)FDHFMQK(0.967)EIFEQPESVVNTMR	-0.84154	6191000
E9R5E2	46	K	>tr|E9R5E2|E9R5E2_ASPFU Glucosamine-fructose-6-phosphate aminotransferase OS=Neosartorya fumigata (strain ATCC MYA-4609 / Af293 / CBS 101355 / FGSC A1100) GN=AFUA_6G06340 PE=4 SV=1	1	6.56275e-09	125.22	2	GYDSAGFAVDGDK(1)K	-0.12676	249520000
E9R5E2	47	K	>tr|E9R5E2|E9R5E2_ASPFU Glucosamine-fructose-6-phosphate aminotransferase OS=Neosartorya fumigata (strain ATCC MYA-4609 / Af293 / CBS 101355 / FGSC A1100) GN=AFUA_6G06340 PE=4 SV=1	0.971516	3.64312e-75	252.4	3	GYDSAGFAVDGDK(0.028)K(0.972)NEVCAFK	-0.28085	1786800000
E9R5E2	54	K	>tr|E9R5E2|E9R5E2_ASPFU Glucosamine-fructose-6-phosphate aminotransferase OS=Neosartorya fumigata (strain ATCC MYA-4609 / Af293 / CBS 101355 / FGSC A1100) GN=AFUA_6G06340 PE=4 SV=1	1	1.40611e-11	167.03	2	NEVCAFK(1)EVGK	-0.155	49814000
E9R5E2	540	K	>tr|E9R5E2|E9R5E2_ASPFU Glucosamine-fructose-6-phosphate aminotransferase OS=Neosartorya fumigata (strain ATCC MYA-4609 / Af293 / CBS 101355 / FGSC A1100) GN=AFUA_6G06340 PE=4 SV=1	1	1.44157e-05	120.06	2	LNEPIK(1)QMCAK	0.19475	7524400
E9R5E2	545	K	>tr|E9R5E2|E9R5E2_ASPFU Glucosamine-fructose-6-phosphate aminotransferase OS=Neosartorya fumigata (strain ATCC MYA-4609 / Af293 / CBS 101355 / FGSC A1100) GN=AFUA_6G06340 PE=4 SV=1	1	0.00727544	82.452	2	QMCAK(1)FFK	-0.10773	133700000
E9R5E2	689	K	>tr|E9R5E2|E9R5E2_ASPFU Glucosamine-fructose-6-phosphate aminotransferase OS=Neosartorya fumigata (strain ATCC MYA-4609 / Af293 / CBS 101355 / FGSC A1100) GN=AFUA_6G06340 PE=4 SV=1	1	0.0228667	55.064	2	NLAK(1)SVTVE	1.6707	9584800
E9R5E2	146	K	>tr|E9R5E2|E9R5E2_ASPFU Glucosamine-fructose-6-phosphate aminotransferase OS=Neosartorya fumigata (strain ATCC MYA-4609 / Af293 / CBS 101355 / FGSC A1100) GN=AFUA_6G06340 PE=4 SV=1	1	2.87378e-23	165.64	2	FETETDTECIAK(1)LAK	0.68251	6641400
E9R5E2	332	K	>tr|E9R5E2|E9R5E2_ASPFU Glucosamine-fructose-6-phosphate aminotransferase OS=Neosartorya fumigata (strain ATCC MYA-4609 / Af293 / CBS 101355 / FGSC A1100) GN=AFUA_6G06340 PE=4 SV=1	1	0.000476629	123.86	3	GK(1)FDHFMQK	-0.011293	167040000
E9R5E2	339	K	>tr|E9R5E2|E9R5E2_ASPFU Glucosamine-fructose-6-phosphate aminotransferase OS=Neosartorya fumigata (strain ATCC MYA-4609 / Af293 / CBS 101355 / FGSC A1100) GN=AFUA_6G06340 PE=4 SV=1	0.971576	1.17367e-06	74.876	4	GK(0.028)FDHFMQK(0.972)EIFEQPESVVNTMR	-1.1489	5487300
E9R5E2	46	K	>tr|E9R5E2|E9R5E2_ASPFU Glucosamine-fructose-6-phosphate aminotransferase OS=Neosartorya fumigata (strain ATCC MYA-4609 / Af293 / CBS 101355 / FGSC A1100) GN=AFUA_6G06340 PE=4 SV=1	1	0.00106038	90.707	2	GYDSAGFAVDGDK(1)K	0.43355	490620000
E9R5E2	47	K	>tr|E9R5E2|E9R5E2_ASPFU Glucosamine-fructose-6-phosphate aminotransferase OS=Neosartorya fumigata (strain ATCC MYA-4609 / Af293 / CBS 101355 / FGSC A1100) GN=AFUA_6G06340 PE=4 SV=1	0.977524	1.78501e-97	278.79	3	GYDSAGFAVDGDK(0.022)K(0.978)NEVCAFK	-0.33155	513440000
E9R5E2	54	K	>tr|E9R5E2|E9R5E2_ASPFU Glucosamine-fructose-6-phosphate aminotransferase OS=Neosartorya fumigata (strain ATCC MYA-4609 / Af293 / CBS 101355 / FGSC A1100) GN=AFUA_6G06340 PE=4 SV=1	1	4.53952e-15	165.78	2	NEVCAFK(1)EVGK	0.02856	39955000
E9R5E2	540	K	>tr|E9R5E2|E9R5E2_ASPFU Glucosamine-fructose-6-phosphate aminotransferase OS=Neosartorya fumigata (strain ATCC MYA-4609 / Af293 / CBS 101355 / FGSC A1100) GN=AFUA_6G06340 PE=4 SV=1	1	0.00352404	77.062	2	LNEPIK(1)QMCAK	0.032249	4472700
E9R5E2	545	K	>tr|E9R5E2|E9R5E2_ASPFU Glucosamine-fructose-6-phosphate aminotransferase OS=Neosartorya fumigata (strain ATCC MYA-4609 / Af293 / CBS 101355 / FGSC A1100) GN=AFUA_6G06340 PE=4 SV=1	1	0.00476358	94.114	2	QMCAK(1)FFK	3.1408	80778000
E9R5E2	131	K	>tr|E9R5E2|E9R5E2_ASPFU Glucosamine-fructose-6-phosphate aminotransferase OS=Neosartorya fumigata (strain ATCC MYA-4609 / Af293 / CBS 101355 / FGSC A1100) GN=AFUA_6G06340 PE=4 SV=1	1	0.00341182	93.649	2	ALLESK(1)GFR	0.33413	89869000
E9R5E2	146	K	>tr|E9R5E2|E9R5E2_ASPFU Glucosamine-fructose-6-phosphate aminotransferase OS=Neosartorya fumigata (strain ATCC MYA-4609 / Af293 / CBS 101355 / FGSC A1100) GN=AFUA_6G06340 PE=4 SV=1	1	2.03765e-39	215.87	3	FETETDTECIAK(1)LAK	-1.351	20452000
E9R5E2	332	K	>tr|E9R5E2|E9R5E2_ASPFU Glucosamine-fructose-6-phosphate aminotransferase OS=Neosartorya fumigata (strain ATCC MYA-4609 / Af293 / CBS 101355 / FGSC A1100) GN=AFUA_6G06340 PE=4 SV=1	1	0.000138705	133.23	3	GK(1)FDHFMQK	0.48932	198210000
E9R5E2	339	K	>tr|E9R5E2|E9R5E2_ASPFU Glucosamine-fructose-6-phosphate aminotransferase OS=Neosartorya fumigata (strain ATCC MYA-4609 / Af293 / CBS 101355 / FGSC A1100) GN=AFUA_6G06340 PE=4 SV=1	0.97447	1.00828e-08	87.468	4	GK(0.026)FDHFMQK(0.974)EIFEQPESVVNTMR	-1.7566	12838000
E9R5E2	46	K	>tr|E9R5E2|E9R5E2_ASPFU Glucosamine-fructose-6-phosphate aminotransferase OS=Neosartorya fumigata (strain ATCC MYA-4609 / Af293 / CBS 101355 / FGSC A1100) GN=AFUA_6G06340 PE=4 SV=1	1	1.51777e-05	114.21	2	GYDSAGFAVDGDK(1)K	0.10105	297450000
E9R5E2	47	K	>tr|E9R5E2|E9R5E2_ASPFU Glucosamine-fructose-6-phosphate aminotransferase OS=Neosartorya fumigata (strain ATCC MYA-4609 / Af293 / CBS 101355 / FGSC A1100) GN=AFUA_6G06340 PE=4 SV=1	0.913383	1.03674e-86	263.31	3	GYDSAGFAVDGDK(0.087)K(0.913)NEVCAFK	1.3564	986650000
E9R5E2	54	K	>tr|E9R5E2|E9R5E2_ASPFU Glucosamine-fructose-6-phosphate aminotransferase OS=Neosartorya fumigata (strain ATCC MYA-4609 / Af293 / CBS 101355 / FGSC A1100) GN=AFUA_6G06340 PE=4 SV=1	1	9.81706e-26	203.32	2	NEVCAFK(1)EVGK	0.56969	40305000
E9R5E2	540	K	>tr|E9R5E2|E9R5E2_ASPFU Glucosamine-fructose-6-phosphate aminotransferase OS=Neosartorya fumigata (strain ATCC MYA-4609 / Af293 / CBS 101355 / FGSC A1100) GN=AFUA_6G06340 PE=4 SV=1	1	0.000594013	100.88	2	LNEPIK(1)QMCAK	-0.3731	4612700
E9R5E2	545	K	>tr|E9R5E2|E9R5E2_ASPFU Glucosamine-fructose-6-phosphate aminotransferase OS=Neosartorya fumigata (strain ATCC MYA-4609 / Af293 / CBS 101355 / FGSC A1100) GN=AFUA_6G06340 PE=4 SV=1	1	0.0058162	84.568	2	QMCAK(1)FFK	0.13904	114360000
E9R5G2	358	K	>tr|E9R5G2|E9R5G2_ASPFU Squalene monooxygenase Erg1 OS=Neosartorya fumigata (strain ATCC MYA-4609 / Af293 / CBS 101355 / FGSC A1100) GN=AFUA_5G07780 PE=4 SV=1	1	0.0048224	94.309	2	VPNLGDTK(1)R	-0.35007	133050000
E9R5G2	268	K	>tr|E9R5G2|E9R5G2_ASPFU Squalene monooxygenase Erg1 OS=Neosartorya fumigata (strain ATCC MYA-4609 / Af293 / CBS 101355 / FGSC A1100) GN=AFUA_5G07780 PE=4 SV=1	1	0.017078	66.92	2	NGGVK(1)SHMR	-0.49885	2019900
E9R5G2	358	K	>tr|E9R5G2|E9R5G2_ASPFU Squalene monooxygenase Erg1 OS=Neosartorya fumigata (strain ATCC MYA-4609 / Af293 / CBS 101355 / FGSC A1100) GN=AFUA_5G07780 PE=4 SV=1	1	0.00721559	77.662	2	VPNLGDTK(1)R	-0.16357	145830000
E9R5G2	358	K	>tr|E9R5G2|E9R5G2_ASPFU Squalene monooxygenase Erg1 OS=Neosartorya fumigata (strain ATCC MYA-4609 / Af293 / CBS 101355 / FGSC A1100) GN=AFUA_5G07780 PE=4 SV=1	1	0.00549855	86.898	2	VPNLGDTK(1)R	-0.2064	102150000
E9R5T0	335	K	>tr|E9R5T0|E9R5T0_ASPFU Ethanolamine kinase, putative OS=Neosartorya fumigata (strain ATCC MYA-4609 / Af293 / CBS 101355 / FGSC A1100) GN=AFUA_1G11550 PE=4 SV=1	1	0.025899	48.214	3	QFLTEYVK(1)SYSQYR	-1.0793	1289600
E9R5U7	825	K	>tr|E9R5U7|E9R5U7_ASPFU Phosphoinositide phospholipase C OS=Neosartorya fumigata (strain ATCC MYA-4609 / Af293 / CBS 101355 / FGSC A1100) GN=AFUA_1G13250 PE=4 SV=1	1	0.000340713	103.91	2	DAENK(1)ALLER	-1.9317	5589300
E9R5U7	825	K	>tr|E9R5U7|E9R5U7_ASPFU Phosphoinositide phospholipase C OS=Neosartorya fumigata (strain ATCC MYA-4609 / Af293 / CBS 101355 / FGSC A1100) GN=AFUA_1G13250 PE=4 SV=1	1	0.0024595	83.182	2	DAENK(1)ALLER	-0.09296	4474200
E9R6J7	486	K	>tr|E9R6J7|E9R6J7_ASPFU Multifunctional tryptophan biosynthesis protein OS=Neosartorya fumigata (strain ATCC MYA-4609 / Af293 / CBS 101355 / FGSC A1100) GN=AFUA_1G13090 PE=3 SV=1	1	0.00154954	83.182	2	DVEAYK(1)NDGVK	1.4558	2715500
E9R6J7	133	K	>tr|E9R6J7|E9R6J7_ASPFU Multifunctional tryptophan biosynthesis protein OS=Neosartorya fumigata (strain ATCC MYA-4609 / Af293 / CBS 101355 / FGSC A1100) GN=AFUA_1G13090 PE=3 SV=1	1	0.000526391	115.78	2	TSILK(1)HDGK	0.67515	33118000
E9R6J7	128	K	>tr|E9R6J7|E9R6J7_ASPFU Multifunctional tryptophan biosynthesis protein OS=Neosartorya fumigata (strain ATCC MYA-4609 / Af293 / CBS 101355 / FGSC A1100) GN=AFUA_1G13090 PE=3 SV=1	1	0.00117147	63.682	3	VDVFGEILHGK(1)TSILK	-0.90333	17132000
E9R6J7	133	K	>tr|E9R6J7|E9R6J7_ASPFU Multifunctional tryptophan biosynthesis protein OS=Neosartorya fumigata (strain ATCC MYA-4609 / Af293 / CBS 101355 / FGSC A1100) GN=AFUA_1G13090 PE=3 SV=1	1	5.26224e-05	110.39	2	TSILK(1)HDGK	0.7591	0
E9R6J7	128	K	>tr|E9R6J7|E9R6J7_ASPFU Multifunctional tryptophan biosynthesis protein OS=Neosartorya fumigata (strain ATCC MYA-4609 / Af293 / CBS 101355 / FGSC A1100) GN=AFUA_1G13090 PE=3 SV=1	1	0.000617207	67.326	3	VDVFGEILHGK(1)TSILK	-0.50161	7091300
E9R6J7	486	K	>tr|E9R6J7|E9R6J7_ASPFU Multifunctional tryptophan biosynthesis protein OS=Neosartorya fumigata (strain ATCC MYA-4609 / Af293 / CBS 101355 / FGSC A1100) GN=AFUA_1G13090 PE=3 SV=1	1	0.000550262	102.4	2	DVEAYK(1)NDGVK	-0.24463	3009100
E9R6J7	133	K	>tr|E9R6J7|E9R6J7_ASPFU Multifunctional tryptophan biosynthesis protein OS=Neosartorya fumigata (strain ATCC MYA-4609 / Af293 / CBS 101355 / FGSC A1100) GN=AFUA_1G13090 PE=3 SV=1	1	0.00200155	112.36	2	TSILK(1)HDGK	-0.13768	28483000
E9R6J7	128	K	>tr|E9R6J7|E9R6J7_ASPFU Multifunctional tryptophan biosynthesis protein OS=Neosartorya fumigata (strain ATCC MYA-4609 / Af293 / CBS 101355 / FGSC A1100) GN=AFUA_1G13090 PE=3 SV=1	1	0.000172823	85.563	3	VDVFGEILHGK(1)TSILK	-0.3596	16022000
E9R7B2	288	K	>tr|E9R7B2|E9R7B2_ASPFU RNA-binding La domain protein OS=Neosartorya fumigata (strain ATCC MYA-4609 / Af293 / CBS 101355 / FGSC A1100) GN=AFUA_1G12590 PE=4 SV=1	1	0.0135515	64.82	2	GQDLLIK(1)SK	0.30363	247620000
E9R7B2	376	K	>tr|E9R7B2|E9R7B2_ASPFU RNA-binding La domain protein OS=Neosartorya fumigata (strain ATCC MYA-4609 / Af293 / CBS 101355 / FGSC A1100) GN=AFUA_1G12590 PE=4 SV=1	1	4.93395e-15	142.39	2	GVPVVQSTADDATAGQK(1)R	0.25754	143850000
E9R7B2	288	K	>tr|E9R7B2|E9R7B2_ASPFU RNA-binding La domain protein OS=Neosartorya fumigata (strain ATCC MYA-4609 / Af293 / CBS 101355 / FGSC A1100) GN=AFUA_1G12590 PE=4 SV=1	1	0.00772255	79.659	2	GQDLLIK(1)SK	-0.014509	239320000
E9R7B2	376	K	>tr|E9R7B2|E9R7B2_ASPFU RNA-binding La domain protein OS=Neosartorya fumigata (strain ATCC MYA-4609 / Af293 / CBS 101355 / FGSC A1100) GN=AFUA_1G12590 PE=4 SV=1	1	3.05335e-17	149.73	2	GVPVVQSTADDATAGQK(1)R	0.10164	130090000
E9R7B2	154	K	>tr|E9R7B2|E9R7B2_ASPFU RNA-binding La domain protein OS=Neosartorya fumigata (strain ATCC MYA-4609 / Af293 / CBS 101355 / FGSC A1100) GN=AFUA_1G12590 PE=4 SV=1	1	0.00412195	59.227	3	PVPLELLHSFK(1)R	-0.42765	2574500
E9R7B2	288	K	>tr|E9R7B2|E9R7B2_ASPFU RNA-binding La domain protein OS=Neosartorya fumigata (strain ATCC MYA-4609 / Af293 / CBS 101355 / FGSC A1100) GN=AFUA_1G12590 PE=4 SV=1	1	0.0147369	64.82	2	GQDLLIK(1)SK	0.020479	225940000
E9R7B2	376	K	>tr|E9R7B2|E9R7B2_ASPFU RNA-binding La domain protein OS=Neosartorya fumigata (strain ATCC MYA-4609 / Af293 / CBS 101355 / FGSC A1100) GN=AFUA_1G12590 PE=4 SV=1	1	8.44473e-26	171.71	2	GVPVVQSTADDATAGQK(1)R	-0.17236	103330000
E9R7Y1	191	K	>tr|E9R7Y1|E9R7Y1_ASPFU TPR repeat protein OS=Neosartorya fumigata (strain ATCC MYA-4609 / Af293 / CBS 101355 / FGSC A1100) GN=AFUA_6G13600 PE=4 SV=1	1	1.87284e-13	192.38	2	ALCNLELK(1)NYR	-0.75603	23856000
E9R7Y1	191	K	>tr|E9R7Y1|E9R7Y1_ASPFU TPR repeat protein OS=Neosartorya fumigata (strain ATCC MYA-4609 / Af293 / CBS 101355 / FGSC A1100) GN=AFUA_6G13600 PE=4 SV=1	1	5.86184e-10	162.38	3	ALCNLELK(1)NYR	1.123	71407000
E9R7Y1	191	K	>tr|E9R7Y1|E9R7Y1_ASPFU TPR repeat protein OS=Neosartorya fumigata (strain ATCC MYA-4609 / Af293 / CBS 101355 / FGSC A1100) GN=AFUA_6G13600 PE=4 SV=1	1	1.58922e-21	211.64	3	ALCNLELK(1)NYR	0.40699	53083000
E9R808	302	K	>tr|E9R808|E9R808_ASPFU Tubulin gamma chain OS=Neosartorya fumigata (strain ATCC MYA-4609 / Af293 / CBS 101355 / FGSC A1100) GN=AFUA_1G13390 PE=3 SV=1	1	0.00421068	110.61	2	LLQPK(1)NR	-2.3339	4812800
E9R808	302	K	>tr|E9R808|E9R808_ASPFU Tubulin gamma chain OS=Neosartorya fumigata (strain ATCC MYA-4609 / Af293 / CBS 101355 / FGSC A1100) GN=AFUA_1G13390 PE=3 SV=1	1	0.0125471	97.068	2	LLQPK(1)NR	-1.3761	5710300
E9R808	302	K	>tr|E9R808|E9R808_ASPFU Tubulin gamma chain OS=Neosartorya fumigata (strain ATCC MYA-4609 / Af293 / CBS 101355 / FGSC A1100) GN=AFUA_1G13390 PE=3 SV=1	1	0.0024535	118.69	2	LLQPK(1)NR	-1.3929	6524800
E9R893	160	K	>tr|E9R893|E9R893_ASPFU DUF255 domain protein OS=Neosartorya fumigata (strain ATCC MYA-4609 / Af293 / CBS 101355 / FGSC A1100) GN=AFUA_1G12370 PE=4 SV=1	1	7.94901e-06	107.35	2	QDTVGFVDILEK(1)LR	0.40722	1704900
E9R893	160	K	>tr|E9R893|E9R893_ASPFU DUF255 domain protein OS=Neosartorya fumigata (strain ATCC MYA-4609 / Af293 / CBS 101355 / FGSC A1100) GN=AFUA_1G12370 PE=4 SV=1	1	0.0223708	50.305	2	QDTVGFVDILEK(1)LR	-0.68434	688280
E9R893	160	K	>tr|E9R893|E9R893_ASPFU DUF255 domain protein OS=Neosartorya fumigata (strain ATCC MYA-4609 / Af293 / CBS 101355 / FGSC A1100) GN=AFUA_1G12370 PE=4 SV=1	1	0.00296717	72.898	2	QDTVGFVDILEK(1)LR	1.4322	844370
E9R8E7	93	K	>tr|E9R8E7|E9R8E7_ASPFU Antibiotic biosynthesis monooxygenase, putative OS=Neosartorya fumigata (strain ATCC MYA-4609 / Af293 / CBS 101355 / FGSC A1100) GN=AFUA_1G12025 PE=4 SV=1	1	0.000149686	107.17	2	LAPCLAQSPEMK(1)R	-2.5759	0
E9R8H0	197	K	>tr|E9R8H0|E9R8H0_ASPFU Uncharacterized protein OS=Neosartorya fumigata (strain ATCC MYA-4609 / Af293 / CBS 101355 / FGSC A1100) GN=AFUA_1G11780 PE=4 SV=1	1	0.0234584	43.897	2	VTGSMEAPQK(1)K	0.82102	5297400
E9R8H0	66	K	>tr|E9R8H0|E9R8H0_ASPFU Uncharacterized protein OS=Neosartorya fumigata (strain ATCC MYA-4609 / Af293 / CBS 101355 / FGSC A1100) GN=AFUA_1G11780 PE=4 SV=1	1	0.0275233	50.354	2	SHEPTSSATTK(1)K	0.22304	648110
E9R8H0	197	K	>tr|E9R8H0|E9R8H0_ASPFU Uncharacterized protein OS=Neosartorya fumigata (strain ATCC MYA-4609 / Af293 / CBS 101355 / FGSC A1100) GN=AFUA_1G11780 PE=4 SV=1	1	0.00047404	85.813	2	VTGSMEAPQK(1)K	-0.063439	1618800
E9R8H0	197	K	>tr|E9R8H0|E9R8H0_ASPFU Uncharacterized protein OS=Neosartorya fumigata (strain ATCC MYA-4609 / Af293 / CBS 101355 / FGSC A1100) GN=AFUA_1G11780 PE=4 SV=1	1	0.00184383	71.896	2	VTGSMEAPQK(1)K	0.33904	3863300
E9R903	135	K	>tr|E9R903|E9R903_ASPFU Acyl-CoA thioesterase OS=Neosartorya fumigata (strain ATCC MYA-4609 / Af293 / CBS 101355 / FGSC A1100) GN=AFUA_1G12060 PE=4 SV=1	1	0.019124	61.48	2	ICFSCLCSFK(1)R	-0.35731	2824200
E9R966	125	K	>tr|E9R966|E9R966_ASPFU Translation initiation factor eIF4E, putative OS=Neosartorya fumigata (strain ATCC MYA-4609 / Af293 / CBS 101355 / FGSC A1100) GN=AFUA_1G12130 PE=3 SV=1	1	0.0362261	69.383	2	GGCWK(1)FR	-0.23239	12382000
E9R966	215	K	>tr|E9R966|E9R966_ASPFU Translation initiation factor eIF4E, putative OS=Neosartorya fumigata (strain ATCC MYA-4609 / Af293 / CBS 101355 / FGSC A1100) GN=AFUA_1G12130 PE=3 SV=1	1	0.0042458	51.089	3	LSPELRPTSSGSHSYFYK(1)R	-0.55555	3348500
E9R966	125	K	>tr|E9R966|E9R966_ASPFU Translation initiation factor eIF4E, putative OS=Neosartorya fumigata (strain ATCC MYA-4609 / Af293 / CBS 101355 / FGSC A1100) GN=AFUA_1G12130 PE=3 SV=1	1	0.0339471	81.381	2	GGCWK(1)FR	-0.011519	9095300
E9R966	125	K	>tr|E9R966|E9R966_ASPFU Translation initiation factor eIF4E, putative OS=Neosartorya fumigata (strain ATCC MYA-4609 / Af293 / CBS 101355 / FGSC A1100) GN=AFUA_1G12130 PE=3 SV=1	1	0.0272251	81.381	2	GGCWK(1)FR	0.24852	8806500
E9R9J7	284	K	>tr|E9R9J7|E9R9J7_ASPFU Thiamine biosynthesis protein (Nmt1), putative OS=Neosartorya fumigata (strain ATCC MYA-4609 / Af293 / CBS 101355 / FGSC A1100) GN=AFUA_5G02470 PE=4 SV=1	1	0.0131322	94.006	2	VTNYGK(1)R	0.15495	4745600
E9R9L4	754	K	>tr|E9R9L4|E9R9L4_ASPFU Intracellular protein transport protein (UsoA), putative OS=Neosartorya fumigata (strain ATCC MYA-4609 / Af293 / CBS 101355 / FGSC A1100) GN=AFUA_1G13720 PE=4 SV=1	1	0.00345493	57.267	3	LEEQHNYAK(1)NELLK	-0.01015	209750000
E9R9L4	960	K	>tr|E9R9L4|E9R9L4_ASPFU Intracellular protein transport protein (UsoA), putative OS=Neosartorya fumigata (strain ATCC MYA-4609 / Af293 / CBS 101355 / FGSC A1100) GN=AFUA_1G13720 PE=4 SV=1	1	0.0306886	92.051	2	LSELEK(1)RVK	-0.30935	20225000
E9RAB9	480	K	>tr|E9RAB9|E9RAB9_ASPFU Hsp70 chaperone Hsp88 OS=Neosartorya fumigata (strain ATCC MYA-4609 / Af293 / CBS 101355 / FGSC A1100) GN=AFUA_1G12610 PE=3 SV=1	1	1.3682e-09	132.06	2	ADANDDFMICK(1)LK	0.0057771	148010000
E9RAB9	430	K	>tr|E9RAB9|E9RAB9_ASPFU Hsp70 chaperone Hsp88 OS=Neosartorya fumigata (strain ATCC MYA-4609 / Af293 / CBS 101355 / FGSC A1100) GN=AFUA_1G12610 PE=3 SV=1	1	0.00232053	67.136	2	GNVMPSTK(1)ILTFYR	0.58744	713010
E9RAB9	193	K	>tr|E9RAB9|E9RAB9_ASPFU Hsp70 chaperone Hsp88 OS=Neosartorya fumigata (strain ATCC MYA-4609 / Af293 / CBS 101355 / FGSC A1100) GN=AFUA_1G12610 PE=3 SV=1	1	0.00320965	72.34	2	LDLPGPEEK(1)PR	1.0993	14767000
E9RAB9	68	K	>tr|E9RAB9|E9RAB9_ASPFU Hsp70 chaperone Hsp88 OS=Neosartorya fumigata (strain ATCC MYA-4609 / Af293 / CBS 101355 / FGSC A1100) GN=AFUA_1G12610 PE=3 SV=1	1	0.00203173	123.98	2	NTVGNLK(1)R	-0.22604	157390000
E9RAB9	61	K	>tr|E9RAB9|E9RAB9_ASPFU Hsp70 chaperone Hsp88 OS=Neosartorya fumigata (strain ATCC MYA-4609 / Af293 / CBS 101355 / FGSC A1100) GN=AFUA_1G12610 PE=3 SV=1	1	7.68642e-33	202.92	2	TQEMSNLK(1)NTVGNLK	0.39823	32416000
E9RAB9	271	K	>tr|E9RAB9|E9RAB9_ASPFU Hsp70 chaperone Hsp88 OS=Neosartorya fumigata (strain ATCC MYA-4609 / Af293 / CBS 101355 / FGSC A1100) GN=AFUA_1G12610 PE=3 SV=1	1	0.00397104	86.898	2	TVAAAEK(1)MK	-0.26492	438680000
E9RAB9	448	K	>tr|E9RAB9|E9RAB9_ASPFU Hsp70 chaperone Hsp88 OS=Neosartorya fumigata (strain ATCC MYA-4609 / Af293 / CBS 101355 / FGSC A1100) GN=AFUA_1G12610 PE=3 SV=1	1	0.0027891	79.489	2	YAK(1)PDMLPGK	-1.3676	82766000
E9RAB9	650	K	>tr|E9RAB9|E9RAB9_ASPFU Hsp70 chaperone Hsp88 OS=Neosartorya fumigata (strain ATCC MYA-4609 / Af293 / CBS 101355 / FGSC A1100) GN=AFUA_1G12610 PE=3 SV=1	0.999999	0.0034128	92.611	2	YKEK(1)IEAER	-1.0415	12414000
E9RAB9	480	K	>tr|E9RAB9|E9RAB9_ASPFU Hsp70 chaperone Hsp88 OS=Neosartorya fumigata (strain ATCC MYA-4609 / Af293 / CBS 101355 / FGSC A1100) GN=AFUA_1G12610 PE=3 SV=1	1	5.55562e-05	107.99	2	ADANDDFMICK(1)LK	-0.76029	125540000
E9RAB9	430	K	>tr|E9RAB9|E9RAB9_ASPFU Hsp70 chaperone Hsp88 OS=Neosartorya fumigata (strain ATCC MYA-4609 / Af293 / CBS 101355 / FGSC A1100) GN=AFUA_1G12610 PE=3 SV=1	1	0.0142283	53.3	2	GNVMPSTK(1)ILTFYR	0.70464	608740
E9RAB9	68	K	>tr|E9RAB9|E9RAB9_ASPFU Hsp70 chaperone Hsp88 OS=Neosartorya fumigata (strain ATCC MYA-4609 / Af293 / CBS 101355 / FGSC A1100) GN=AFUA_1G12610 PE=3 SV=1	1	0.003106	123.98	2	NTVGNLK(1)R	-0.049861	106700000
E9RAB9	632	K	>tr|E9RAB9|E9RAB9_ASPFU Hsp70 chaperone Hsp88 OS=Neosartorya fumigata (strain ATCC MYA-4609 / Af293 / CBS 101355 / FGSC A1100) GN=AFUA_1G12610 PE=3 SV=1	1	0.0140988	62.088	2	SVYVAK(1)LDEIR	0.2613	1913700
E9RAB9	61	K	>tr|E9RAB9|E9RAB9_ASPFU Hsp70 chaperone Hsp88 OS=Neosartorya fumigata (strain ATCC MYA-4609 / Af293 / CBS 101355 / FGSC A1100) GN=AFUA_1G12610 PE=3 SV=1	1	4.2947e-40	208.79	2	TQEMSNLK(1)NTVGNLK	-1.1641	44399000
E9RAB9	271	K	>tr|E9RAB9|E9RAB9_ASPFU Hsp70 chaperone Hsp88 OS=Neosartorya fumigata (strain ATCC MYA-4609 / Af293 / CBS 101355 / FGSC A1100) GN=AFUA_1G12610 PE=3 SV=1	1	0.00524059	86.898	2	TVAAAEK(1)MK	0.062411	422020000
E9RAB9	448	K	>tr|E9RAB9|E9RAB9_ASPFU Hsp70 chaperone Hsp88 OS=Neosartorya fumigata (strain ATCC MYA-4609 / Af293 / CBS 101355 / FGSC A1100) GN=AFUA_1G12610 PE=3 SV=1	1	0.00522562	75.652	2	YAK(1)PDMLPGK	0.58747	79679000
E9RAB9	650	K	>tr|E9RAB9|E9RAB9_ASPFU Hsp70 chaperone Hsp88 OS=Neosartorya fumigata (strain ATCC MYA-4609 / Af293 / CBS 101355 / FGSC A1100) GN=AFUA_1G12610 PE=3 SV=1	0.999998	0.00327074	115.39	2	YKEK(1)IEAER	-2.0776	30459000
E9RAB9	480	K	>tr|E9RAB9|E9RAB9_ASPFU Hsp70 chaperone Hsp88 OS=Neosartorya fumigata (strain ATCC MYA-4609 / Af293 / CBS 101355 / FGSC A1100) GN=AFUA_1G12610 PE=3 SV=1	1	1.16453e-12	151.7	2	ADANDDFMICK(1)LK	-0.33176	115180000
E9RAB9	193	K	>tr|E9RAB9|E9RAB9_ASPFU Hsp70 chaperone Hsp88 OS=Neosartorya fumigata (strain ATCC MYA-4609 / Af293 / CBS 101355 / FGSC A1100) GN=AFUA_1G12610 PE=3 SV=1	1	0.0253796	46.159	2	LDLPGPEEK(1)PR	0.3409	11115000
E9RAB9	68	K	>tr|E9RAB9|E9RAB9_ASPFU Hsp70 chaperone Hsp88 OS=Neosartorya fumigata (strain ATCC MYA-4609 / Af293 / CBS 101355 / FGSC A1100) GN=AFUA_1G12610 PE=3 SV=1	1	0.00289499	125.31	2	NTVGNLK(1)R	0.071774	127580000
E9RAB9	61	K	>tr|E9RAB9|E9RAB9_ASPFU Hsp70 chaperone Hsp88 OS=Neosartorya fumigata (strain ATCC MYA-4609 / Af293 / CBS 101355 / FGSC A1100) GN=AFUA_1G12610 PE=3 SV=1	1	1.47464e-16	166.64	2	TQEMSNLK(1)NTVGNLK	-0.12907	25144000
E9RAB9	271	K	>tr|E9RAB9|E9RAB9_ASPFU Hsp70 chaperone Hsp88 OS=Neosartorya fumigata (strain ATCC MYA-4609 / Af293 / CBS 101355 / FGSC A1100) GN=AFUA_1G12610 PE=3 SV=1	1	0.0107651	68.657	2	TVAAAEK(1)MK	-0.70563	396000000
E9RAB9	448	K	>tr|E9RAB9|E9RAB9_ASPFU Hsp70 chaperone Hsp88 OS=Neosartorya fumigata (strain ATCC MYA-4609 / Af293 / CBS 101355 / FGSC A1100) GN=AFUA_1G12610 PE=3 SV=1	1	0.00123657	83.883	2	YAK(1)PDMLPGK	-1.8271	81100000
E9RAB9	650	K	>tr|E9RAB9|E9RAB9_ASPFU Hsp70 chaperone Hsp88 OS=Neosartorya fumigata (strain ATCC MYA-4609 / Af293 / CBS 101355 / FGSC A1100) GN=AFUA_1G12610 PE=3 SV=1	0.999993	0.00495596	100.88	2	YKEK(1)IEAER	-1.2381	17957000
E9RBC1	172	K	>tr|E9RBC1|E9RBC1_ASPFU CORD and CS domain protein OS=Neosartorya fumigata (strain ATCC MYA-4609 / Af293 / CBS 101355 / FGSC A1100) GN=AFUA_1G11540 PE=4 SV=1	1	0.0303141	86.866	2	GWSCCK(1)R	-0.43727	13034000
E9RBC1	279	K	>tr|E9RBC1|E9RBC1_ASPFU CORD and CS domain protein OS=Neosartorya fumigata (strain ATCC MYA-4609 / Af293 / CBS 101355 / FGSC A1100) GN=AFUA_1G11540 PE=4 SV=1	1	0.0425304	67.334	2	VLGTK(1)LELK	0.74542	3169900
E9RBC1	172	K	>tr|E9RBC1|E9RBC1_ASPFU CORD and CS domain protein OS=Neosartorya fumigata (strain ATCC MYA-4609 / Af293 / CBS 101355 / FGSC A1100) GN=AFUA_1G11540 PE=4 SV=1	1	0.00985279	97.068	2	GWSCCK(1)R	0.87749	17354000
E9RBC1	151	K	>tr|E9RBC1|E9RBC1_ASPFU CORD and CS domain protein OS=Neosartorya fumigata (strain ATCC MYA-4609 / Af293 / CBS 101355 / FGSC A1100) GN=AFUA_1G11540 PE=4 SV=1	1	5.61584e-05	59.893	4	GYDPSISRDEEK(1)CVYHPGQPIFHEGSK	-0.91584	7203500
E9RBC1	172	K	>tr|E9RBC1|E9RBC1_ASPFU CORD and CS domain protein OS=Neosartorya fumigata (strain ATCC MYA-4609 / Af293 / CBS 101355 / FGSC A1100) GN=AFUA_1G11540 PE=4 SV=1	1	0.0191358	97.068	2	GWSCCK(1)R	-0.32914	19137000
E9RBC1	151	K	>tr|E9RBC1|E9RBC1_ASPFU CORD and CS domain protein OS=Neosartorya fumigata (strain ATCC MYA-4609 / Af293 / CBS 101355 / FGSC A1100) GN=AFUA_1G11540 PE=4 SV=1	1	4.64321e-05	52.97	3	GYDPSISRDEEK(1)CVYHPGQPIFHEGSK	-1.4649	16642000
E9RBC1	279	K	>tr|E9RBC1|E9RBC1_ASPFU CORD and CS domain protein OS=Neosartorya fumigata (strain ATCC MYA-4609 / Af293 / CBS 101355 / FGSC A1100) GN=AFUA_1G11540 PE=4 SV=1	1	0.031626	56.202	2	VLGTK(1)LELK	1.1482	2860200
E9RBG1	107	K	>tr|E9RBG1|E9RBG1_ASPFU ABC transporter, putative OS=Neosartorya fumigata (strain ATCC MYA-4609 / Af293 / CBS 101355 / FGSC A1100) GN=AFUA_1G14330 PE=3 SV=1	1	3.56349e-06	117.08	2	EDSTLNPLSPNFK(1)AK	0.33035	9511100
E9RBG1	136	K	>tr|E9RBG1|E9RBG1_ASPFU ABC transporter, putative OS=Neosartorya fumigata (strain ATCC MYA-4609 / Af293 / CBS 101355 / FGSC A1100) GN=AFUA_1G14330 PE=3 SV=1	1	2.63745e-11	105.96	3	VAGVAFK(1)NLSVHGYGSPTDYQK	-0.068048	9169900
E9RBG1	1146	K	>tr|E9RBG1|E9RBG1_ASPFU ABC transporter, putative OS=Neosartorya fumigata (strain ATCC MYA-4609 / Af293 / CBS 101355 / FGSC A1100) GN=AFUA_1G14330 PE=3 SV=1	1	3.95198e-08	146.36	3	AVHEHLDELK(1)R	0.06043	73364000
E9RBG1	107	K	>tr|E9RBG1|E9RBG1_ASPFU ABC transporter, putative OS=Neosartorya fumigata (strain ATCC MYA-4609 / Af293 / CBS 101355 / FGSC A1100) GN=AFUA_1G14330 PE=3 SV=1	1	2.35124e-06	114.31	2	EDSTLNPLSPNFK(1)AK	0.46482	7124700
E9RBG1	172	K	>tr|E9RBG1|E9RBG1_ASPFU ABC transporter, putative OS=Neosartorya fumigata (strain ATCC MYA-4609 / Af293 / CBS 101355 / FGSC A1100) GN=AFUA_1G14330 PE=3 SV=1	1	0.012785	80.438	2	IMGTGK(1)QK	1.8709	0
E9RBG1	1146	K	>tr|E9RBG1|E9RBG1_ASPFU ABC transporter, putative OS=Neosartorya fumigata (strain ATCC MYA-4609 / Af293 / CBS 101355 / FGSC A1100) GN=AFUA_1G14330 PE=3 SV=1	1	1.19533e-06	142.1	3	AVHEHLDELK(1)R	-0.22547	69032000
E9RBG1	107	K	>tr|E9RBG1|E9RBG1_ASPFU ABC transporter, putative OS=Neosartorya fumigata (strain ATCC MYA-4609 / Af293 / CBS 101355 / FGSC A1100) GN=AFUA_1G14330 PE=3 SV=1	1	4.52202e-08	123.1	2	EDSTLNPLSPNFK(1)AK	0.52418	5773500
E9RBG1	172	K	>tr|E9RBG1|E9RBG1_ASPFU ABC transporter, putative OS=Neosartorya fumigata (strain ATCC MYA-4609 / Af293 / CBS 101355 / FGSC A1100) GN=AFUA_1G14330 PE=3 SV=1	1	0.0222778	67.464	2	IMGTGK(1)QK	0.68758	9886800
E9RBN4	210	K	>tr|E9RBN4|E9RBN4_ASPFU Small nuclear ribonucleoprotein complex protein Nhp2, putative OS=Neosartorya fumigata (strain ATCC MYA-4609 / Af293 / CBS 101355 / FGSC A1100) GN=AFUA_1G13570 PE=4 SV=1	1	0.0310714	72.138	2	EVVK(1)ALR	-0.25079	16936000
E9RBN4	273	K	>tr|E9RBN4|E9RBN4_ASPFU Small nuclear ribonucleoprotein complex protein Nhp2, putative OS=Neosartorya fumigata (strain ATCC MYA-4609 / Af293 / CBS 101355 / FGSC A1100) GN=AFUA_1G13570 PE=4 SV=1	1	0.000439574	95.477	2	AELGNSAATK(1)R	0.66639	12523000
E9RBN4	210	K	>tr|E9RBN4|E9RBN4_ASPFU Small nuclear ribonucleoprotein complex protein Nhp2, putative OS=Neosartorya fumigata (strain ATCC MYA-4609 / Af293 / CBS 101355 / FGSC A1100) GN=AFUA_1G13570 PE=4 SV=1	1	0.0498919	73.975	2	EVVK(1)ALR	0.47324	16906000
E9RC36	639	K	>tr|E9RC36|E9RC36_ASPFU SNF2 family helicase/ATPase PasG, putative OS=Neosartorya fumigata (strain ATCC MYA-4609 / Af293 / CBS 101355 / FGSC A1100) GN=AFUA_1G13010 PE=4 SV=1	1	0.0463754	58.815	2	LVPCLLK(1)K	-0.37533	5104900
E9RD31	295	K	>tr|E9RD31|E9RD31_ASPFU Elongation factor Tu OS=Neosartorya fumigata (strain ATCC MYA-4609 / Af293 / CBS 101355 / FGSC A1100) GN=AFUA_1G12170 PE=3 SV=1	1	3.67311e-21	171.76	2	DSEVEIVGGSFEPK(1)K	0.81428	33930000
E9RD31	296	K	>tr|E9RD31|E9RD31_ASPFU Elongation factor Tu OS=Neosartorya fumigata (strain ATCC MYA-4609 / Af293 / CBS 101355 / FGSC A1100) GN=AFUA_1G12170 PE=3 SV=1	0.812284	0.00173567	73.881	3	K(0.812)TK(0.188)VTDIETFK	0.04263	21705000
E9RD31	298	K	>tr|E9RD31|E9RD31_ASPFU Elongation factor Tu OS=Neosartorya fumigata (strain ATCC MYA-4609 / Af293 / CBS 101355 / FGSC A1100) GN=AFUA_1G12170 PE=3 SV=1	1	2.64911e-06	93.106	2	TK(1)VTDIETFKK	1.529	13518000
E9RD31	306	K	>tr|E9RD31|E9RD31_ASPFU Elongation factor Tu OS=Neosartorya fumigata (strain ATCC MYA-4609 / Af293 / CBS 101355 / FGSC A1100) GN=AFUA_1G12170 PE=3 SV=1	1	0.000187606	150.27	3	VTDIETFK(1)K	0.25781	4544100000
E9RD31	407	K	>tr|E9RD31|E9RD31_ASPFU Elongation factor Tu OS=Neosartorya fumigata (strain ATCC MYA-4609 / Af293 / CBS 101355 / FGSC A1100) GN=AFUA_1G12170 PE=3 SV=1	1	3.1719e-10	88.573	4	RVMPGDNVEMILK(1)THHPVAAEAGQR	-1.6734	10526000
E9RD31	74	K	>tr|E9RD31|E9RD31_ASPFU Elongation factor Tu OS=Neosartorya fumigata (strain ATCC MYA-4609 / Af293 / CBS 101355 / FGSC A1100) GN=AFUA_1G12170 PE=3 SV=1	1	9.55032e-35	227.34	2	TTLTAAITK(1)HQSEK	0.83009	99043000
E9RD31	295	K	>tr|E9RD31|E9RD31_ASPFU Elongation factor Tu OS=Neosartorya fumigata (strain ATCC MYA-4609 / Af293 / CBS 101355 / FGSC A1100) GN=AFUA_1G12170 PE=3 SV=1	1	3.66456e-16	151.56	3	KDSEVEIVGGSFEPK(1)K	0.42766	60547000
E9RD31	296	K	>tr|E9RD31|E9RD31_ASPFU Elongation factor Tu OS=Neosartorya fumigata (strain ATCC MYA-4609 / Af293 / CBS 101355 / FGSC A1100) GN=AFUA_1G12170 PE=3 SV=1	0.798101	0.000497286	86.288	3	K(0.798)TK(0.202)VTDIETFK	0.060404	14859000
E9RD31	306	K	>tr|E9RD31|E9RD31_ASPFU Elongation factor Tu OS=Neosartorya fumigata (strain ATCC MYA-4609 / Af293 / CBS 101355 / FGSC A1100) GN=AFUA_1G12170 PE=3 SV=1	1	5.10625e-06	110.31	3	VTDIETFK(1)K	-0.048676	2627800000
E9RD31	407	K	>tr|E9RD31|E9RD31_ASPFU Elongation factor Tu OS=Neosartorya fumigata (strain ATCC MYA-4609 / Af293 / CBS 101355 / FGSC A1100) GN=AFUA_1G12170 PE=3 SV=1	1	1.05871e-07	71.06	4	RVMPGDNVEMILK(1)THHPVAAEAGQR	-2.8835	3559400
E9RD31	74	K	>tr|E9RD31|E9RD31_ASPFU Elongation factor Tu OS=Neosartorya fumigata (strain ATCC MYA-4609 / Af293 / CBS 101355 / FGSC A1100) GN=AFUA_1G12170 PE=3 SV=1	1	2.71699e-32	211.45	2	TTLTAAITK(1)HQSEK	0.11346	87727000
E9RD31	295	K	>tr|E9RD31|E9RD31_ASPFU Elongation factor Tu OS=Neosartorya fumigata (strain ATCC MYA-4609 / Af293 / CBS 101355 / FGSC A1100) GN=AFUA_1G12170 PE=3 SV=1	1	1.42591e-29	194.48	3	KDSEVEIVGGSFEPK(1)K	1.8655	50592000
E9RD31	296	K	>tr|E9RD31|E9RD31_ASPFU Elongation factor Tu OS=Neosartorya fumigata (strain ATCC MYA-4609 / Af293 / CBS 101355 / FGSC A1100) GN=AFUA_1G12170 PE=3 SV=1	0.911112	1.31813e-08	147.73	3	K(0.911)TK(0.089)VTDIETFKK	1.431	35808000
E9RD31	306	K	>tr|E9RD31|E9RD31_ASPFU Elongation factor Tu OS=Neosartorya fumigata (strain ATCC MYA-4609 / Af293 / CBS 101355 / FGSC A1100) GN=AFUA_1G12170 PE=3 SV=1	1	0.00235463	86.898	2	VTDIETFK(1)K	-0.14735	3340200000
E9RD31	74	K	>tr|E9RD31|E9RD31_ASPFU Elongation factor Tu OS=Neosartorya fumigata (strain ATCC MYA-4609 / Af293 / CBS 101355 / FGSC A1100) GN=AFUA_1G12170 PE=3 SV=1	1	4.70633e-27	188.92	2	TTLTAAITK(1)HQSEK	1.3925	98757000
H9CJQ0	107	K	>tr|H9CJQ0|H9CJQ0_ASPFU Cytochrome b OS=Neosartorya fumigata (strain ATCC MYA-4609 / Af293 / CBS 101355 / FGSC A1100) GN=AFUA_m0010 PE=3 SV=1	1	0.00286194	74.611	2	GLYYGSYK(1)SPR	-1.2869	6868100
H9CJQ0	107	K	>tr|H9CJQ0|H9CJQ0_ASPFU Cytochrome b OS=Neosartorya fumigata (strain ATCC MYA-4609 / Af293 / CBS 101355 / FGSC A1100) GN=AFUA_m0010 PE=3 SV=1	1	0.0128205	50.116	2	GLYYGSYK(1)SPR	-1.5314	7965700
H9CJQ0	5	K	>tr|H9CJQ0|H9CJQ0_ASPFU Cytochrome b OS=Neosartorya fumigata (strain ATCC MYA-4609 / Af293 / CBS 101355 / FGSC A1100) GN=AFUA_m0010 PE=3 SV=1	1	0.00236221	75.387	3	ILK(1)SHPLLK	-0.30986	16893000
H9CJQ7	185	K	>tr|H9CJQ7|H9CJQ7_ASPFU Ribosomal protein S5 OS=Neosartorya fumigata (strain ATCC MYA-4609 / Af293 / CBS 101355 / FGSC A1100) GN=AFUA_m0260 PE=4 SV=1	1	0.0167073	83.206	2	IQNFYYK(1)K	-1.3768	4281200
H9CJR3	168	K	>tr|H9CJR3|H9CJR3_ASPFU Uncharacterized protein OS=Neosartorya fumigata (strain ATCC MYA-4609 / Af293 / CBS 101355 / FGSC A1100) GN=AFUA_m0450 PE=4 SV=1	1	0.000134695	101.3	2	IYETGQHLDYLK(1)K	-0.13488	11760000
H9CJR3	168	K	>tr|H9CJR3|H9CJR3_ASPFU Uncharacterized protein OS=Neosartorya fumigata (strain ATCC MYA-4609 / Af293 / CBS 101355 / FGSC A1100) GN=AFUA_m0450 PE=4 SV=1	1	0.000327645	80.96	3	IYETGQHLDYLK(1)K	0.03808	5019200
H9CJR9	121	K	>tr|H9CJR9|H9CJR9_ASPFU NADH dehydrogenase subunit 2 OS=Neosartorya fumigata (strain ATCC MYA-4609 / Af293 / CBS 101355 / FGSC A1100) GN=AFUA_m0530 PE=3 SV=1	1	8.49473e-05	111.63	2	NLTVSNIILK(1)K	0.19569	2793100
H9CJR9	121	K	>tr|H9CJR9|H9CJR9_ASPFU NADH dehydrogenase subunit 2 OS=Neosartorya fumigata (strain ATCC MYA-4609 / Af293 / CBS 101355 / FGSC A1100) GN=AFUA_m0530 PE=3 SV=1	1	0.000188411	103.43	2	NLTVSNIILK(1)K	0.79466	6124800
H9CJR9	121	K	>tr|H9CJR9|H9CJR9_ASPFU NADH dehydrogenase subunit 2 OS=Neosartorya fumigata (strain ATCC MYA-4609 / Af293 / CBS 101355 / FGSC A1100) GN=AFUA_m0530 PE=3 SV=1	1	0.000160047	117.09	2	NLTVSNIILK(1)K	1.5406	5005700
O13410	15	K	>sp|O13410|PYRF_ASPFU Orotidine 5'-phosphate decarboxylase OS=Neosartorya fumigata (strain ATCC MYA-4609 / Af293 / CBS 101355 / FGSC A1100) GN=pyrG PE=3 SV=1	1	7.29342e-06	143.24	2	ASK(1)HPNPLAK	0.10632	17768000
O13410	31	K	>sp|O13410|PYRF_ASPFU Orotidine 5'-phosphate decarboxylase OS=Neosartorya fumigata (strain ATCC MYA-4609 / Af293 / CBS 101355 / FGSC A1100) GN=pyrG PE=3 SV=1	1	0.00653004	88.495	2	LFEIAEAK(1)K	0.12861	6288700
O13410	4	K	>sp|O13410|PYRF_ASPFU Orotidine 5'-phosphate decarboxylase OS=Neosartorya fumigata (strain ATCC MYA-4609 / Af293 / CBS 101355 / FGSC A1100) GN=pyrG PE=3 SV=1	1	0.000135957	85.813	2	SSK(1)SQLTYGAR	-1.2346	0
O13410	15	K	>sp|O13410|PYRF_ASPFU Orotidine 5'-phosphate decarboxylase OS=Neosartorya fumigata (strain ATCC MYA-4609 / Af293 / CBS 101355 / FGSC A1100) GN=pyrG PE=3 SV=1	1	0.00252745	82.261	2	ASK(1)HPNPLAK	2.8501	29877000
O13410	31	K	>sp|O13410|PYRF_ASPFU Orotidine 5'-phosphate decarboxylase OS=Neosartorya fumigata (strain ATCC MYA-4609 / Af293 / CBS 101355 / FGSC A1100) GN=pyrG PE=3 SV=1	1	0.00406304	87.149	2	LFEIAEAK(1)K	0.62235	4738300
O13410	15	K	>sp|O13410|PYRF_ASPFU Orotidine 5'-phosphate decarboxylase OS=Neosartorya fumigata (strain ATCC MYA-4609 / Af293 / CBS 101355 / FGSC A1100) GN=pyrG PE=3 SV=1	1	0.00133917	84.507	2	ASK(1)HPNPLAK	0.85012	24443000
O13410	22	K	>sp|O13410|PYRF_ASPFU Orotidine 5'-phosphate decarboxylase OS=Neosartorya fumigata (strain ATCC MYA-4609 / Af293 / CBS 101355 / FGSC A1100) GN=pyrG PE=3 SV=1	1	0.0115189	93.992	2	HPNPLAK(1)R	0.0008623	9386200
O13410	31	K	>sp|O13410|PYRF_ASPFU Orotidine 5'-phosphate decarboxylase OS=Neosartorya fumigata (strain ATCC MYA-4609 / Af293 / CBS 101355 / FGSC A1100) GN=pyrG PE=3 SV=1	1	0.00520718	88.495	2	LFEIAEAK(1)K	0.29586	10031000
O13410	4	K	>sp|O13410|PYRF_ASPFU Orotidine 5'-phosphate decarboxylase OS=Neosartorya fumigata (strain ATCC MYA-4609 / Af293 / CBS 101355 / FGSC A1100) GN=pyrG PE=3 SV=1	1	0.00137345	68.548	2	SSK(1)SQLTYGAR	0.79333	2752000
O14434	121	K	>sp|O14434|ARP1_ASPFU Scytalone dehydratase arp1 OS=Neosartorya fumigata (strain ATCC MYA-4609 / Af293 / CBS 101355 / FGSC A1100) GN=arp1 PE=2 SV=1	1	6.45796e-06	66.809	3	AAHQVYTDSTLQTVK(1)LK	-0.54438	0
O14434	121	K	>sp|O14434|ARP1_ASPFU Scytalone dehydratase arp1 OS=Neosartorya fumigata (strain ATCC MYA-4609 / Af293 / CBS 101355 / FGSC A1100) GN=arp1 PE=2 SV=1	1	0.00478779	46.249	3	AAHQVYTDSTLQTVK(1)LK	0.44138	15144000
O14434	121	K	>sp|O14434|ARP1_ASPFU Scytalone dehydratase arp1 OS=Neosartorya fumigata (strain ATCC MYA-4609 / Af293 / CBS 101355 / FGSC A1100) GN=arp1 PE=2 SV=1	1	0.00201399	53.565	3	AAHQVYTDSTLQTVK(1)LK	0.47262	12379000
O42630	323	K	>sp|O42630|CARP_ASPFU Vacuolar protease A OS=Neosartorya fumigata (strain ATCC MYA-4609 / Af293 / CBS 101355 / FGSC A1100) GN=pep2 PE=2 SV=1	1	2.0206e-91	308.2	2	KGFTGQYSIECDK(1)R	0.8162	923100000
O42630	323	K	>sp|O42630|CARP_ASPFU Vacuolar protease A OS=Neosartorya fumigata (strain ATCC MYA-4609 / Af293 / CBS 101355 / FGSC A1100) GN=pep2 PE=2 SV=1	1	9.23616e-150	347.55	2	KGFTGQYSIECDK(1)R	0.64303	544180000
O42630	254	K	>sp|O42630|CARP_ASPFU Vacuolar protease A OS=Neosartorya fumigata (strain ATCC MYA-4609 / Af293 / CBS 101355 / FGSC A1100) GN=pep2 PE=2 SV=1	1	0.0066616	52.5	3	NHYTGELTK(1)IPLR	-2.2967	4275200
O42630	323	K	>sp|O42630|CARP_ASPFU Vacuolar protease A OS=Neosartorya fumigata (strain ATCC MYA-4609 / Af293 / CBS 101355 / FGSC A1100) GN=pep2 PE=2 SV=1	1	8.95564e-101	319.03	2	KGFTGQYSIECDK(1)R	0.69554	706930000
O43099	121	K	>sp|O43099|PMP20_ASPFU Putative peroxiredoxin pmp20 OS=Neosartorya fumigata (strain ATCC MYA-4609 / Af293 / CBS 101355 / FGSC A1100) GN=pmp20 PE=1 SV=1	1	4.60476e-06	112.42	2	FSK(1)SIGWADEEGR	0.1862	40006000
O43099	153	K	>sp|O43099|PMP20_ASPFU Putative peroxiredoxin pmp20 OS=Neosartorya fumigata (strain ATCC MYA-4609 / Af293 / CBS 101355 / FGSC A1100) GN=pmp20 PE=1 SV=1	1	3.675e-15	107.75	3	ITYAALEPAK(1)NHLEFSSAETVLK	0.74806	24326000
O43099	121	K	>sp|O43099|PMP20_ASPFU Putative peroxiredoxin pmp20 OS=Neosartorya fumigata (strain ATCC MYA-4609 / Af293 / CBS 101355 / FGSC A1100) GN=pmp20 PE=1 SV=1	1	2.22835e-07	127.03	2	FSK(1)SIGWADEEGR	0.89744	31863000
O43099	72	K	>sp|O43099|PMP20_ASPFU Putative peroxiredoxin pmp20 OS=Neosartorya fumigata (strain ATCC MYA-4609 / Af293 / CBS 101355 / FGSC A1100) GN=pmp20 PE=1 SV=1	1	0.000653941	80.312	3	HVPEYIEK(1)LPEIR	0.58052	98947000
O43099	153	K	>sp|O43099|PMP20_ASPFU Putative peroxiredoxin pmp20 OS=Neosartorya fumigata (strain ATCC MYA-4609 / Af293 / CBS 101355 / FGSC A1100) GN=pmp20 PE=1 SV=1	1	1.81448e-19	139.04	3	ITYAALEPAK(1)NHLEFSSAETVLK	0.29674	11947000
O43099	121	K	>sp|O43099|PMP20_ASPFU Putative peroxiredoxin pmp20 OS=Neosartorya fumigata (strain ATCC MYA-4609 / Af293 / CBS 101355 / FGSC A1100) GN=pmp20 PE=1 SV=1	1	1.30942e-05	114.7	2	FSK(1)SIGWADEEGR	0.096629	38086000
O43099	72	K	>sp|O43099|PMP20_ASPFU Putative peroxiredoxin pmp20 OS=Neosartorya fumigata (strain ATCC MYA-4609 / Af293 / CBS 101355 / FGSC A1100) GN=pmp20 PE=1 SV=1	1	0.0318964	47.774	2	HVPEYIEK(1)LPEIR	-0.27511	4233500
O43099	153	K	>sp|O43099|PMP20_ASPFU Putative peroxiredoxin pmp20 OS=Neosartorya fumigata (strain ATCC MYA-4609 / Af293 / CBS 101355 / FGSC A1100) GN=pmp20 PE=1 SV=1	1	2.25821e-15	120.33	3	ITYAALEPAK(1)NHLEFSSAETVLK	-0.11757	15323000
O43099	166	K	>sp|O43099|PMP20_ASPFU Putative peroxiredoxin pmp20 OS=Neosartorya fumigata (strain ATCC MYA-4609 / Af293 / CBS 101355 / FGSC A1100) GN=pmp20 PE=1 SV=1	1	0.00881123	45.614	3	NHLEFSSAETVLK(1)HL	-0.98057	2498900
O43102	388	K	>sp|O43102|CBF5_ASPFU Centromere/microtubule-binding protein cbf5 OS=Neosartorya fumigata (strain ATCC MYA-4609 / Af293 / CBS 101355 / FGSC A1100) GN=cbf5 PE=2 SV=1	1	0.00100603	93.096	2	ANEDTPAK(1)WK	-0.18699	26947000
O43102	147	K	>sp|O43102|CBF5_ASPFU Centromere/microtubule-binding protein cbf5 OS=Neosartorya fumigata (strain ATCC MYA-4609 / Af293 / CBS 101355 / FGSC A1100) GN=cbf5 PE=2 SV=1	1	1.81027e-07	122.78	3	LHDKIPGGEAQFK(1)R	0.30142	227140000
O43102	120	K	>sp|O43102|CBF5_ASPFU Centromere/microtubule-binding protein cbf5 OS=Neosartorya fumigata (strain ATCC MYA-4609 / Af293 / CBS 101355 / FGSC A1100) GN=cbf5 PE=2 SV=1	1	1.2737e-07	163.16	2	LVK(1)SQQGAGK	0.18999	15741000
O43102	86	K	>sp|O43102|CBF5_ASPFU Centromere/microtubule-binding protein cbf5 OS=Neosartorya fumigata (strain ATCC MYA-4609 / Af293 / CBS 101355 / FGSC A1100) GN=cbf5 PE=2 SV=1	0.998923	0.00165745	48.771	3	SYISSGVINLDK(0.001)PSNPSSHEVVAWMK(0.999)R	-0.34904	4452800
O43102	56	K	>sp|O43102|CBF5_ASPFU Centromere/microtubule-binding protein cbf5 OS=Neosartorya fumigata (strain ATCC MYA-4609 / Af293 / CBS 101355 / FGSC A1100) GN=cbf5 PE=2 SV=1	1	1.32609e-27	181.58	2	TGHFTPIPAGCSPLK(1)R	0.032901	247400000
O43102	274	K	>sp|O43102|CBF5_ASPFU Centromere/microtubule-binding protein cbf5 OS=Neosartorya fumigata (strain ATCC MYA-4609 / Af293 / CBS 101355 / FGSC A1100) GN=cbf5 PE=2 SV=1	1	0.000914308	110.25	2	VIQPLESLLTTYK(1)R	0.41419	8252700
O43102	366	K	>sp|O43102|CBF5_ASPFU Centromere/microtubule-binding protein cbf5 OS=Neosartorya fumigata (strain ATCC MYA-4609 / Af293 / CBS 101355 / FGSC A1100) GN=cbf5 PE=2 SV=1	1	0.00104905	91.961	2	WGLGPVALEK(1)K	1.6433	8520400
O43102	388	K	>sp|O43102|CBF5_ASPFU Centromere/microtubule-binding protein cbf5 OS=Neosartorya fumigata (strain ATCC MYA-4609 / Af293 / CBS 101355 / FGSC A1100) GN=cbf5 PE=2 SV=1	1	0.00250875	82.417	2	ANEDTPAK(1)WK	0.07771	17690000
O43102	147	K	>sp|O43102|CBF5_ASPFU Centromere/microtubule-binding protein cbf5 OS=Neosartorya fumigata (strain ATCC MYA-4609 / Af293 / CBS 101355 / FGSC A1100) GN=cbf5 PE=2 SV=1	1	4.6702e-07	129.77	3	LHDKIPGGEAQFK(1)R	0.43681	172130000
O43102	120	K	>sp|O43102|CBF5_ASPFU Centromere/microtubule-binding protein cbf5 OS=Neosartorya fumigata (strain ATCC MYA-4609 / Af293 / CBS 101355 / FGSC A1100) GN=cbf5 PE=2 SV=1	1	3.63137e-06	134.51	2	LVK(1)SQQGAGK	0.5661	12864000
O43102	86	K	>sp|O43102|CBF5_ASPFU Centromere/microtubule-binding protein cbf5 OS=Neosartorya fumigata (strain ATCC MYA-4609 / Af293 / CBS 101355 / FGSC A1100) GN=cbf5 PE=2 SV=1	0.999973	6.09838e-08	68.074	4	SYISSGVINLDKPSNPSSHEVVAWMK(1)R	0.163	4842400
O43102	56	K	>sp|O43102|CBF5_ASPFU Centromere/microtubule-binding protein cbf5 OS=Neosartorya fumigata (strain ATCC MYA-4609 / Af293 / CBS 101355 / FGSC A1100) GN=cbf5 PE=2 SV=1	1	4.81028e-40	199.37	2	TGHFTPIPAGCSPLK(1)R	-0.80802	1464300000
O43102	274	K	>sp|O43102|CBF5_ASPFU Centromere/microtubule-binding protein cbf5 OS=Neosartorya fumigata (strain ATCC MYA-4609 / Af293 / CBS 101355 / FGSC A1100) GN=cbf5 PE=2 SV=1	1	0.00305461	72.898	2	VIQPLESLLTTYK(1)R	0.14906	2053600
O43102	366	K	>sp|O43102|CBF5_ASPFU Centromere/microtubule-binding protein cbf5 OS=Neosartorya fumigata (strain ATCC MYA-4609 / Af293 / CBS 101355 / FGSC A1100) GN=cbf5 PE=2 SV=1	1	0.00427272	72.29	2	WGLGPVALEK(1)K	0.60107	6162600
O43102	388	K	>sp|O43102|CBF5_ASPFU Centromere/microtubule-binding protein cbf5 OS=Neosartorya fumigata (strain ATCC MYA-4609 / Af293 / CBS 101355 / FGSC A1100) GN=cbf5 PE=2 SV=1	1	0.00272024	82.417	2	ANEDTPAK(1)WK	-0.42752	19038000
O43102	147	K	>sp|O43102|CBF5_ASPFU Centromere/microtubule-binding protein cbf5 OS=Neosartorya fumigata (strain ATCC MYA-4609 / Af293 / CBS 101355 / FGSC A1100) GN=cbf5 PE=2 SV=1	1	1.3935e-08	136.6	2	LHDKIPGGEAQFK(1)R	0.14842	244660000
O43102	120	K	>sp|O43102|CBF5_ASPFU Centromere/microtubule-binding protein cbf5 OS=Neosartorya fumigata (strain ATCC MYA-4609 / Af293 / CBS 101355 / FGSC A1100) GN=cbf5 PE=2 SV=1	1	0.000302702	117.7	2	LVK(1)SQQGAGK	0.82154	10752000
O43102	56	K	>sp|O43102|CBF5_ASPFU Centromere/microtubule-binding protein cbf5 OS=Neosartorya fumigata (strain ATCC MYA-4609 / Af293 / CBS 101355 / FGSC A1100) GN=cbf5 PE=2 SV=1	1	5.49075e-30	195.5	2	TGHFTPIPAGCSPLK(1)R	-0.38623	1386600000
O43102	274	K	>sp|O43102|CBF5_ASPFU Centromere/microtubule-binding protein cbf5 OS=Neosartorya fumigata (strain ATCC MYA-4609 / Af293 / CBS 101355 / FGSC A1100) GN=cbf5 PE=2 SV=1	1	0.0133929	43.03	3	VIQPLESLLTTYK(1)R	1.2107	20974000
O43102	366	K	>sp|O43102|CBF5_ASPFU Centromere/microtubule-binding protein cbf5 OS=Neosartorya fumigata (strain ATCC MYA-4609 / Af293 / CBS 101355 / FGSC A1100) GN=cbf5 PE=2 SV=1	1	0.00497625	72.29	2	WGLGPVALEK(1)K	1.7805	2688700
O60024	155	K	>sp|O60024|ALL4_ASPFU Allergen Asp f 4 OS=Neosartorya fumigata (strain ATCC MYA-4609 / Af293 / CBS 101355 / FGSC A1100) GN=AFUA_2G03830 PE=1 SV=2	1	4.40231e-06	82.189	3	GNVGKPWGSNIIEVSPENAK(1)K	-0.46353	8372000
O60024	36	K	>sp|O60024|ALL4_ASPFU Allergen Asp f 4 OS=Neosartorya fumigata (strain ATCC MYA-4609 / Af293 / CBS 101355 / FGSC A1100) GN=AFUA_2G03830 PE=1 SV=2	1	0.0436309	54.539	2	HLHHAGEK(1)R	-0.23948	1110300
P0C7S9	41	K	>sp|P0C7S9|GEL1_ASPFU 1,3-beta-glucanosyltransferase gel1 OS=Neosartorya fumigata (strain ATCC MYA-4609 / Af293 / CBS 101355 / FGSC A1100) GN=gel1 PE=3 SV=1	1	0.00220601	83.045	2	GNAFFK(1)GAER	0.24237	14738000
P0C7S9	72	K	>sp|P0C7S9|GEL1_ASPFU 1,3-beta-glucanosyltransferase gel1 OS=Neosartorya fumigata (strain ATCC MYA-4609 / Af293 / CBS 101355 / FGSC A1100) GN=gel1 PE=3 SV=1	1	0.000201123	51.301	3	GVDYQPGGSSDLADPIADADGCK(1)R	0.40664	7645300
P0C7S9	72	K	>sp|P0C7S9|GEL1_ASPFU 1,3-beta-glucanosyltransferase gel1 OS=Neosartorya fumigata (strain ATCC MYA-4609 / Af293 / CBS 101355 / FGSC A1100) GN=gel1 PE=3 SV=1	1	0.000344635	56.681	2	GVDYQPGGSSDLADPIADADGCK(1)R	0.2142	2662000
P0C954	393	K	>sp|P0C954|GEL2_ASPFU 1,3-beta-glucanosyltransferase gel2 OS=Neosartorya fumigata (strain ATCC MYA-4609 / Af293 / CBS 101355 / FGSC A1100) GN=gel2 PE=3 SV=1	1	0.0490359	50.452	2	LVEVK(1)NTDIK	0.64967	2300100
P0C956	452	K	>sp|P0C956|GEL4_ASPFU 1,3-beta-glucanosyltransferase gel4 OS=Neosartorya fumigata (strain ATCC MYA-4609 / Af293 / CBS 101355 / FGSC A1100) GN=gel4 PE=3 SV=1	1	4.89944e-07	133.42	2	LSFVMNQYYK(1)K	0.16001	7424700
P0C956	452	K	>sp|P0C956|GEL4_ASPFU 1,3-beta-glucanosyltransferase gel4 OS=Neosartorya fumigata (strain ATCC MYA-4609 / Af293 / CBS 101355 / FGSC A1100) GN=gel4 PE=3 SV=1	1	1.9188e-06	121.6	2	LSFVMNQYYK(1)K	0.38238	4739100
P0C956	152	K	>sp|P0C956|GEL4_ASPFU 1,3-beta-glucanosyltransferase gel4 OS=Neosartorya fumigata (strain ATCC MYA-4609 / Af293 / CBS 101355 / FGSC A1100) GN=gel4 PE=3 SV=1	1	0.000785236	90.793	2	ADPAWNTDLYK(1)R	0.21646	2155500
P0C956	452	K	>sp|P0C956|GEL4_ASPFU 1,3-beta-glucanosyltransferase gel4 OS=Neosartorya fumigata (strain ATCC MYA-4609 / Af293 / CBS 101355 / FGSC A1100) GN=gel4 PE=3 SV=1	1	3.95696e-05	121.61	2	LSFVMNQYYK(1)K	0.89704	7411300
P0C959	131	K	>sp|P0C959|DPP5_ASPFU Dipeptidyl-peptidase 5 OS=Neosartorya fumigata (strain ATCC MYA-4609 / Af293 / CBS 101355 / FGSC A1100) GN=AFUA_2G09030 PE=2 SV=1	1	0.000332175	93.237	2	AASLPASFSGLK(1)TAK	-1.7974	5764500
P0C959	327	K	>sp|P0C959|DPP5_ASPFU Dipeptidyl-peptidase 5 OS=Neosartorya fumigata (strain ATCC MYA-4609 / Af293 / CBS 101355 / FGSC A1100) GN=AFUA_2G09030 PE=2 SV=1	1	7.37887e-05	113.22	2	VLYVYSLGSK(1)K	-0.010764	19248000
P0C959	131	K	>sp|P0C959|DPP5_ASPFU Dipeptidyl-peptidase 5 OS=Neosartorya fumigata (strain ATCC MYA-4609 / Af293 / CBS 101355 / FGSC A1100) GN=AFUA_2G09030 PE=2 SV=1	1	0.00292275	78.902	2	AASLPASFSGLK(1)TAK	1.8381	6580100
P0C959	327	K	>sp|P0C959|DPP5_ASPFU Dipeptidyl-peptidase 5 OS=Neosartorya fumigata (strain ATCC MYA-4609 / Af293 / CBS 101355 / FGSC A1100) GN=AFUA_2G09030 PE=2 SV=1	1	0.000153479	105.46	2	VLYVYSLGSK(1)K	2.6249	19583000
P0C959	642	K	>sp|P0C959|DPP5_ASPFU Dipeptidyl-peptidase 5 OS=Neosartorya fumigata (strain ATCC MYA-4609 / Af293 / CBS 101355 / FGSC A1100) GN=AFUA_2G09030 PE=2 SV=1	1	0.00027857	71.592	3	ILQFATPMLVIHSDK(1)DYR	1.1369	12530000
P0C959	136	K	>sp|P0C959|DPP5_ASPFU Dipeptidyl-peptidase 5 OS=Neosartorya fumigata (strain ATCC MYA-4609 / Af293 / CBS 101355 / FGSC A1100) GN=AFUA_2G09030 PE=2 SV=1	1	0.0386152	70.856	2	TK(1)SGDIR	-0.43882	15413000
P0C959	327	K	>sp|P0C959|DPP5_ASPFU Dipeptidyl-peptidase 5 OS=Neosartorya fumigata (strain ATCC MYA-4609 / Af293 / CBS 101355 / FGSC A1100) GN=AFUA_2G09030 PE=2 SV=1	1	0.00101578	94.767	2	VLYVYSLGSK(1)K	0.32761	30484000
P40292	322	K	>sp|P40292|HSP90_ASPFU Heat shock protein 90 OS=Neosartorya fumigata (strain ATCC MYA-4609 / Af293 / CBS 101355 / FGSC A1100) GN=hsp90 PE=1 SV=3	1	0.0260018	77.058	2	AILYVPK(1)R	1.2957	461760000
P40292	332	K	>sp|P40292|HSP90_ASPFU Heat shock protein 90 OS=Neosartorya fumigata (strain ATCC MYA-4609 / Af293 / CBS 101355 / FGSC A1100) GN=hsp90 PE=1 SV=3	1	1.38025e-10	153.75	3	RAPFDLFETK(1)K	-0.25127	48521000
P40292	481	K	>sp|P40292|HSP90_ASPFU Heat shock protein 90 OS=Neosartorya fumigata (strain ATCC MYA-4609 / Af293 / CBS 101355 / FGSC A1100) GN=hsp90 PE=1 SV=3	1	0.000116977	101.89	2	AVAK(1)SPFLDSLK	1.1066	11797000
P40292	489	K	>sp|P40292|HSP90_ASPFU Heat shock protein 90 OS=Neosartorya fumigata (strain ATCC MYA-4609 / Af293 / CBS 101355 / FGSC A1100) GN=hsp90 PE=1 SV=3	1	0.00276124	79.659	2	SPFLDSLK(1)QK	-1.045	150430000
P40292	607	K	>sp|P40292|HSP90_ASPFU Heat shock protein 90 OS=Neosartorya fumigata (strain ATCC MYA-4609 / Af293 / CBS 101355 / FGSC A1100) GN=hsp90 PE=1 SV=3	1	9.55622e-06	107.17	2	DTSMSSYMSSK(1)K	-0.38116	160420000
P40292	233	K	>sp|P40292|HSP90_ASPFU Heat shock protein 90 OS=Neosartorya fumigata (strain ATCC MYA-4609 / Af293 / CBS 101355 / FGSC A1100) GN=hsp90 PE=1 SV=3	0.999913	1.4775e-18	136.64	3	ETEKEVPDEEAEETKEEEDEEK(1)K	0.12217	5470400
P40292	384	K	>sp|P40292|HSP90_ASPFU Heat shock protein 90 OS=Neosartorya fumigata (strain ATCC MYA-4609 / Af293 / CBS 101355 / FGSC A1100) GN=hsp90 PE=1 SV=3	1	0.00042306	98.048	2	ETLQQNK(1)IMK	2.3534	15438000
P40292	549	K	>sp|P40292|HSP90_ASPFU Heat shock protein 90 OS=Neosartorya fumigata (strain ATCC MYA-4609 / Af293 / CBS 101355 / FGSC A1100) GN=hsp90 PE=1 SV=3	1	0.00253863	81.017	2	EYENLAK(1)SLK	0.37338	5014300
P40292	552	K	>sp|P40292|HSP90_ASPFU Heat shock protein 90 OS=Neosartorya fumigata (strain ATCC MYA-4609 / Af293 / CBS 101355 / FGSC A1100) GN=hsp90 PE=1 SV=3	1	6.81262e-12	171.36	2	SLK(1)NILGDKVEK	-1.8777	162840000
P40292	420	K	>sp|P40292|HSP90_ASPFU Heat shock protein 90 OS=Neosartorya fumigata (strain ATCC MYA-4609 / Af293 / CBS 101355 / FGSC A1100) GN=hsp90 PE=1 SV=3	1	0.00110116	91.549	2	FYSAFSK(1)NIK	0.21529	31723000
P40292	70	K	>sp|P40292|HSP90_ASPFU Heat shock protein 90 OS=Neosartorya fumigata (strain ATCC MYA-4609 / Af293 / CBS 101355 / FGSC A1100) GN=hsp90 PE=1 SV=3	1	0.00377123	73.499	2	IDIIPDK(1)ENK	1.6573	8421600
P40292	73	K	>sp|P40292|HSP90_ASPFU Heat shock protein 90 OS=Neosartorya fumigata (strain ATCC MYA-4609 / Af293 / CBS 101355 / FGSC A1100) GN=hsp90 PE=1 SV=3	0.98932	0.000774749	77.746	3	IDIIPDK(0.011)ENK(0.989)TLTIR	0.34542	5442500
P40292	248	K	>sp|P40292|HSP90_ASPFU Heat shock protein 90 OS=Neosartorya fumigata (strain ATCC MYA-4609 / Af293 / CBS 101355 / FGSC A1100) GN=hsp90 PE=1 SV=3	1	2.57562e-12	156.81	2	IEEVDDEEEEEK(1)K	-0.74115	6530400
P40292	249	K	>sp|P40292|HSP90_ASPFU Heat shock protein 90 OS=Neosartorya fumigata (strain ATCC MYA-4609 / Af293 / CBS 101355 / FGSC A1100) GN=hsp90 PE=1 SV=3	0.897169	8.17912e-18	159.52	3	IEEVDDEEEEEK(0.103)K(0.897)K	-0.21441	32330000
P40292	60	K	>sp|P40292|HSP90_ASPFU Heat shock protein 90 OS=Neosartorya fumigata (strain ATCC MYA-4609 / Af293 / CBS 101355 / FGSC A1100) GN=hsp90 PE=1 SV=3	1	0.00668517	95.502	2	LDTGK(1)DLR	1.041	34118000
P40292	466	K	>sp|P40292|HSP90_ASPFU Heat shock protein 90 OS=Neosartorya fumigata (strain ATCC MYA-4609 / Af293 / CBS 101355 / FGSC A1100) GN=hsp90 PE=1 SV=3	1	1.05618e-07	120.9	2	MPEHQK(1)QIYYITGESIK	-1.2405	52095000
P40292	438	K	>sp|P40292|HSP90_ASPFU Heat shock protein 90 OS=Neosartorya fumigata (strain ATCC MYA-4609 / Af293 / CBS 101355 / FGSC A1100) GN=hsp90 PE=1 SV=3	1	0.0150003	75.825	2	QTLAK(1)LLR	0.16165	27659000
P40292	615	K	>sp|P40292|HSP90_ASPFU Heat shock protein 90 OS=Neosartorya fumigata (strain ATCC MYA-4609 / Af293 / CBS 101355 / FGSC A1100) GN=hsp90 PE=1 SV=3	1	0.00152627	80.31	2	TFEISPK(1)SSIIK	0.39018	46648000
P40292	55	K	>sp|P40292|HSP90_ASPFU Heat shock protein 90 OS=Neosartorya fumigata (strain ATCC MYA-4609 / Af293 / CBS 101355 / FGSC A1100) GN=hsp90 PE=1 SV=3	1	0.000219863	97.45	2	YQSLSDPTK(1)LDTGK	0.56976	5858800
P40292	446	K	>sp|P40292|HSP90_ASPFU Heat shock protein 90 OS=Neosartorya fumigata (strain ATCC MYA-4609 / Af293 / CBS 101355 / FGSC A1100) GN=hsp90 PE=1 SV=3	1	0.000940674	55.453	2	YQSTK(1)SGDEATSLADYVTR	0.15806	1815100
P40292	322	K	>sp|P40292|HSP90_ASPFU Heat shock protein 90 OS=Neosartorya fumigata (strain ATCC MYA-4609 / Af293 / CBS 101355 / FGSC A1100) GN=hsp90 PE=1 SV=3	1	0.00497861	114.78	2	AILYVPK(1)R	-0.35947	394250000
P40292	332	K	>sp|P40292|HSP90_ASPFU Heat shock protein 90 OS=Neosartorya fumigata (strain ATCC MYA-4609 / Af293 / CBS 101355 / FGSC A1100) GN=hsp90 PE=1 SV=3	1	5.12853e-06	112.83	3	RAPFDLFETK(1)K	-0.52302	48440000
P40292	481	K	>sp|P40292|HSP90_ASPFU Heat shock protein 90 OS=Neosartorya fumigata (strain ATCC MYA-4609 / Af293 / CBS 101355 / FGSC A1100) GN=hsp90 PE=1 SV=3	1	0.00134899	86.772	2	AVAK(1)SPFLDSLK	-0.18539	2815000
P40292	489	K	>sp|P40292|HSP90_ASPFU Heat shock protein 90 OS=Neosartorya fumigata (strain ATCC MYA-4609 / Af293 / CBS 101355 / FGSC A1100) GN=hsp90 PE=1 SV=3	1	0.00141365	91.549	2	SPFLDSLK(1)QK	-1.8706	157930000
P40292	607	K	>sp|P40292|HSP90_ASPFU Heat shock protein 90 OS=Neosartorya fumigata (strain ATCC MYA-4609 / Af293 / CBS 101355 / FGSC A1100) GN=hsp90 PE=1 SV=3	1	6.06988e-07	113.95	2	DTSMSSYMSSK(1)K	-0.8734	154530000
P40292	233	K	>sp|P40292|HSP90_ASPFU Heat shock protein 90 OS=Neosartorya fumigata (strain ATCC MYA-4609 / Af293 / CBS 101355 / FGSC A1100) GN=hsp90 PE=1 SV=3	0.998443	0.000505898	55.208	3	ETEKEVPDEEAEETK(0.002)EEEDEEK(0.998)K	-0.58793	1852800
P40292	384	K	>sp|P40292|HSP90_ASPFU Heat shock protein 90 OS=Neosartorya fumigata (strain ATCC MYA-4609 / Af293 / CBS 101355 / FGSC A1100) GN=hsp90 PE=1 SV=3	1	0.00074074	90.15	2	ETLQQNK(1)IMK	2.6264	18954000
P40292	549	K	>sp|P40292|HSP90_ASPFU Heat shock protein 90 OS=Neosartorya fumigata (strain ATCC MYA-4609 / Af293 / CBS 101355 / FGSC A1100) GN=hsp90 PE=1 SV=3	1	0.00460357	83.862	2	EYENLAK(1)SLK	2.814	3459000
P40292	552	K	>sp|P40292|HSP90_ASPFU Heat shock protein 90 OS=Neosartorya fumigata (strain ATCC MYA-4609 / Af293 / CBS 101355 / FGSC A1100) GN=hsp90 PE=1 SV=3	1	4.14146e-15	167.03	2	SLK(1)NILGDKVEK	0.96751	262500000
P40292	420	K	>sp|P40292|HSP90_ASPFU Heat shock protein 90 OS=Neosartorya fumigata (strain ATCC MYA-4609 / Af293 / CBS 101355 / FGSC A1100) GN=hsp90 PE=1 SV=3	1	0.000626026	99.53	2	FYSAFSK(1)NIK	-0.0074971	16905000
P40292	70	K	>sp|P40292|HSP90_ASPFU Heat shock protein 90 OS=Neosartorya fumigata (strain ATCC MYA-4609 / Af293 / CBS 101355 / FGSC A1100) GN=hsp90 PE=1 SV=3	1	0.0506505	47.971	2	IDIIPDK(1)ENK	-3.5697	0
P40292	73	K	>sp|P40292|HSP90_ASPFU Heat shock protein 90 OS=Neosartorya fumigata (strain ATCC MYA-4609 / Af293 / CBS 101355 / FGSC A1100) GN=hsp90 PE=1 SV=3	0.943	0.00122225	81.448	2	IDIIPDK(0.057)ENK(0.943)TLTIR	1.2138	9260500
P40292	269	K	>sp|P40292|HSP90_ASPFU Heat shock protein 90 OS=Neosartorya fumigata (strain ATCC MYA-4609 / Af293 / CBS 101355 / FGSC A1100) GN=hsp90 PE=1 SV=3	0.96511	6.0519e-07	118.21	3	IEEEELNK(0.965)TK(0.035)PIWTR	0.6365	5746500
P40292	249	K	>sp|P40292|HSP90_ASPFU Heat shock protein 90 OS=Neosartorya fumigata (strain ATCC MYA-4609 / Af293 / CBS 101355 / FGSC A1100) GN=hsp90 PE=1 SV=3	0.857331	9.52737e-05	102.5	3	IEEVDDEEEEEK(0.143)K(0.857)K	0.1117	19490000
P40292	60	K	>sp|P40292|HSP90_ASPFU Heat shock protein 90 OS=Neosartorya fumigata (strain ATCC MYA-4609 / Af293 / CBS 101355 / FGSC A1100) GN=hsp90 PE=1 SV=3	1	0.0250454	76.221	2	LDTGK(1)DLR	1.0405	27867000
P40292	466	K	>sp|P40292|HSP90_ASPFU Heat shock protein 90 OS=Neosartorya fumigata (strain ATCC MYA-4609 / Af293 / CBS 101355 / FGSC A1100) GN=hsp90 PE=1 SV=3	1	0.000367412	63.436	3	MPEHQK(1)QIYYITGESIK	1.0998	39024000
P40292	438	K	>sp|P40292|HSP90_ASPFU Heat shock protein 90 OS=Neosartorya fumigata (strain ATCC MYA-4609 / Af293 / CBS 101355 / FGSC A1100) GN=hsp90 PE=1 SV=3	1	0.0383301	64.42	2	QTLAK(1)LLR	-0.14582	18155000
P40292	615	K	>sp|P40292|HSP90_ASPFU Heat shock protein 90 OS=Neosartorya fumigata (strain ATCC MYA-4609 / Af293 / CBS 101355 / FGSC A1100) GN=hsp90 PE=1 SV=3	1	7.5985e-07	123.95	2	TFEISPK(1)SSIIK	-0.04939	139400000
P40292	567	K	>sp|P40292|HSP90_ASPFU Heat shock protein 90 OS=Neosartorya fumigata (strain ATCC MYA-4609 / Af293 / CBS 101355 / FGSC A1100) GN=hsp90 PE=1 SV=3	1	0.000351868	67.648	2	VVVSHK(1)LVGSPCAIR	1.0704	1483400
P40292	55	K	>sp|P40292|HSP90_ASPFU Heat shock protein 90 OS=Neosartorya fumigata (strain ATCC MYA-4609 / Af293 / CBS 101355 / FGSC A1100) GN=hsp90 PE=1 SV=3	1	0.00482643	66.387	2	YQSLSDPTK(1)LDTGK	-0.067923	6760500
P40292	446	K	>sp|P40292|HSP90_ASPFU Heat shock protein 90 OS=Neosartorya fumigata (strain ATCC MYA-4609 / Af293 / CBS 101355 / FGSC A1100) GN=hsp90 PE=1 SV=3	1	6.63173e-13	142.43	2	YQSTK(1)SGDEATSLADYVTR	-0.58005	2420300
P40292	322	K	>sp|P40292|HSP90_ASPFU Heat shock protein 90 OS=Neosartorya fumigata (strain ATCC MYA-4609 / Af293 / CBS 101355 / FGSC A1100) GN=hsp90 PE=1 SV=3	1	0.0108714	95.352	2	AILYVPK(1)R	-0.21116	302970000
P40292	332	K	>sp|P40292|HSP90_ASPFU Heat shock protein 90 OS=Neosartorya fumigata (strain ATCC MYA-4609 / Af293 / CBS 101355 / FGSC A1100) GN=hsp90 PE=1 SV=3	1	0.000305481	118.87	3	RAPFDLFETK(1)K	-0.93357	61689000
P40292	481	K	>sp|P40292|HSP90_ASPFU Heat shock protein 90 OS=Neosartorya fumigata (strain ATCC MYA-4609 / Af293 / CBS 101355 / FGSC A1100) GN=hsp90 PE=1 SV=3	1	0.00146526	80.318	2	AVAK(1)SPFLDSLK	1.3831	4108500
P40292	489	K	>sp|P40292|HSP90_ASPFU Heat shock protein 90 OS=Neosartorya fumigata (strain ATCC MYA-4609 / Af293 / CBS 101355 / FGSC A1100) GN=hsp90 PE=1 SV=3	1	0.00417808	78.136	2	SPFLDSLK(1)QK	-1.4486	174440000
P40292	607	K	>sp|P40292|HSP90_ASPFU Heat shock protein 90 OS=Neosartorya fumigata (strain ATCC MYA-4609 / Af293 / CBS 101355 / FGSC A1100) GN=hsp90 PE=1 SV=3	1	5.01592e-08	144.57	2	DTSMSSYMSSK(1)K	-0.51482	142790000
P40292	384	K	>sp|P40292|HSP90_ASPFU Heat shock protein 90 OS=Neosartorya fumigata (strain ATCC MYA-4609 / Af293 / CBS 101355 / FGSC A1100) GN=hsp90 PE=1 SV=3	1	0.000862158	88.495	2	ETLQQNK(1)IMK	1.5286	16787000
P40292	420	K	>sp|P40292|HSP90_ASPFU Heat shock protein 90 OS=Neosartorya fumigata (strain ATCC MYA-4609 / Af293 / CBS 101355 / FGSC A1100) GN=hsp90 PE=1 SV=3	1	0.000555961	108.43	2	FYSAFSK(1)NIK	0.23535	27719000
P40292	73	K	>sp|P40292|HSP90_ASPFU Heat shock protein 90 OS=Neosartorya fumigata (strain ATCC MYA-4609 / Af293 / CBS 101355 / FGSC A1100) GN=hsp90 PE=1 SV=3	0.998775	0.000138736	94.487	3	IDIIPDK(0.001)ENK(0.999)TLTIR	-0.076876	6245000
P40292	249	K	>sp|P40292|HSP90_ASPFU Heat shock protein 90 OS=Neosartorya fumigata (strain ATCC MYA-4609 / Af293 / CBS 101355 / FGSC A1100) GN=hsp90 PE=1 SV=3	0.889529	1.01455e-05	107.74	3	IEEVDDEEEEEK(0.11)K(0.89)K	0.65421	7289300
P40292	178	K	>sp|P40292|HSP90_ASPFU Heat shock protein 90 OS=Neosartorya fumigata (strain ATCC MYA-4609 / Af293 / CBS 101355 / FGSC A1100) GN=hsp90 PE=1 SV=3	1	5.04459e-20	155.1	3	IILHLK(1)DEQTDYLNESR	0.41487	20959000
P40292	615	K	>sp|P40292|HSP90_ASPFU Heat shock protein 90 OS=Neosartorya fumigata (strain ATCC MYA-4609 / Af293 / CBS 101355 / FGSC A1100) GN=hsp90 PE=1 SV=3	1	0.000100221	109.55	2	TFEISPK(1)SSIIK	-0.43776	186460000
P40292	60	K	>sp|P40292|HSP90_ASPFU Heat shock protein 90 OS=Neosartorya fumigata (strain ATCC MYA-4609 / Af293 / CBS 101355 / FGSC A1100) GN=hsp90 PE=1 SV=3	1	0.0123732	85.676	2	LDTGK(1)DLR	1.316	35536000
P40292	438	K	>sp|P40292|HSP90_ASPFU Heat shock protein 90 OS=Neosartorya fumigata (strain ATCC MYA-4609 / Af293 / CBS 101355 / FGSC A1100) GN=hsp90 PE=1 SV=3	1	0.021002	69.716	2	QTLAK(1)LLR	0.056574	13654000
P40292	552	K	>sp|P40292|HSP90_ASPFU Heat shock protein 90 OS=Neosartorya fumigata (strain ATCC MYA-4609 / Af293 / CBS 101355 / FGSC A1100) GN=hsp90 PE=1 SV=3	1	2.30019e-12	167.89	2	SLK(1)NILGDKVEK	1.0138	277520000
P40292	567	K	>sp|P40292|HSP90_ASPFU Heat shock protein 90 OS=Neosartorya fumigata (strain ATCC MYA-4609 / Af293 / CBS 101355 / FGSC A1100) GN=hsp90 PE=1 SV=3	1	0.0232474	56.774	2	VVVSHK(1)LVGSPCAIR	-0.8037	0
P40292	55	K	>sp|P40292|HSP90_ASPFU Heat shock protein 90 OS=Neosartorya fumigata (strain ATCC MYA-4609 / Af293 / CBS 101355 / FGSC A1100) GN=hsp90 PE=1 SV=3	1	3.00555e-05	108.36	2	YQSLSDPTK(1)LDTGK	0.92923	9860100
P54267	412	K	>sp|P54267|CHSG_ASPFU Chitin synthase G OS=Neosartorya fumigata (strain ATCC MYA-4609 / Af293 / CBS 101355 / FGSC A1100) GN=chsG PE=2 SV=2	1	6.35202e-11	128.59	3	GWK(1)NLINPLVAAQNFEYK	0.12668	5048900
P54267	834	K	>sp|P54267|CHSG_ASPFU Chitin synthase G OS=Neosartorya fumigata (strain ATCC MYA-4609 / Af293 / CBS 101355 / FGSC A1100) GN=chsG PE=2 SV=2	1	0.00152729	87.184	2	TLEDSYK(1)SFR	-0.58136	7646100
P54267	412	K	>sp|P54267|CHSG_ASPFU Chitin synthase G OS=Neosartorya fumigata (strain ATCC MYA-4609 / Af293 / CBS 101355 / FGSC A1100) GN=chsG PE=2 SV=2	1	8.20301e-18	152.94	3	GWK(1)NLINPLVAAQNFEYK	0.53705	2433600
P54267	412	K	>sp|P54267|CHSG_ASPFU Chitin synthase G OS=Neosartorya fumigata (strain ATCC MYA-4609 / Af293 / CBS 101355 / FGSC A1100) GN=chsG PE=2 SV=2	1	1.17147e-15	151.04	3	GWK(1)NLINPLVAAQNFEYK	0.14302	3725300
P54267	834	K	>sp|P54267|CHSG_ASPFU Chitin synthase G OS=Neosartorya fumigata (strain ATCC MYA-4609 / Af293 / CBS 101355 / FGSC A1100) GN=chsG PE=2 SV=2	1	0.000763379	100.88	2	TLEDSYK(1)SFR	2.0715	7588200
P54267;Q92197	248;230	K	>sp|P54267|CHSG_ASPFU Chitin synthase G OS=Neosartorya fumigata (strain ATCC MYA-4609 / Af293 / CBS 101355 / FGSC A1100) GN=chsG PE=2 SV=2;>sp|Q92197|CHSC_ASPFU Chitin synthase C OS=Neosartorya fumigata (strain ATCC MYA-4609 / Af293 / CBS 101355 / FGSC A11	1	0.0375227	82.716	2	DIVNLK(1)K	-0.19448	49351000
P54267;Q92197	489;471	K	>sp|P54267|CHSG_ASPFU Chitin synthase G OS=Neosartorya fumigata (strain ATCC MYA-4609 / Af293 / CBS 101355 / FGSC A1100) GN=chsG PE=2 SV=2;>sp|Q92197|CHSC_ASPFU Chitin synthase C OS=Neosartorya fumigata (strain ATCC MYA-4609 / Af293 / CBS 101355 / FGSC A11	1	0.00145054	96.342	2	GIEGMNIFK(1)K	-0.21173	22852000
P54267;Q92197	489;471	K	>sp|P54267|CHSG_ASPFU Chitin synthase G OS=Neosartorya fumigata (strain ATCC MYA-4609 / Af293 / CBS 101355 / FGSC A1100) GN=chsG PE=2 SV=2;>sp|Q92197|CHSC_ASPFU Chitin synthase C OS=Neosartorya fumigata (strain ATCC MYA-4609 / Af293 / CBS 101355 / FGSC A11	1	0.00134567	89.047	2	GIEGMNIFK(1)K	0.15605	18877000
P54267;Q92197	248;230	K	>sp|P54267|CHSG_ASPFU Chitin synthase G OS=Neosartorya fumigata (strain ATCC MYA-4609 / Af293 / CBS 101355 / FGSC A1100) GN=chsG PE=2 SV=2;>sp|Q92197|CHSC_ASPFU Chitin synthase C OS=Neosartorya fumigata (strain ATCC MYA-4609 / Af293 / CBS 101355 / FGSC A11	1	0.0371168	79.116	2	DIVNLK(1)K	-0.9969	46615000
P54267;Q92197	489;471	K	>sp|P54267|CHSG_ASPFU Chitin synthase G OS=Neosartorya fumigata (strain ATCC MYA-4609 / Af293 / CBS 101355 / FGSC A1100) GN=chsG PE=2 SV=2;>sp|Q92197|CHSC_ASPFU Chitin synthase C OS=Neosartorya fumigata (strain ATCC MYA-4609 / Af293 / CBS 101355 / FGSC A11	1	0.000695352	108.43	2	GIEGMNIFK(1)K	-0.46431	15851000
P61832	80	K	>sp|P61832|H3_ASPFU Histone H3 OS=Neosartorya fumigata (strain ATCC MYA-4609 / Af293 / CBS 101355 / FGSC A1100) GN=hhtA PE=3 SV=2	1	4.10165e-05	113.22	2	EIAQDFK(1)SDLR	0.20019	407100000
P61832	28	K	>sp|P61832|H3_ASPFU Histone H3 OS=Neosartorya fumigata (strain ATCC MYA-4609 / Af293 / CBS 101355 / FGSC A1100) GN=hhtA PE=3 SV=2	1	9.17002e-21	186.29	3	K(1)AAPSTGGVK(0.852)K(0.148)PHR	0.53983	1576400000
P61832	37	K	>sp|P61832|H3_ASPFU Histone H3 OS=Neosartorya fumigata (strain ATCC MYA-4609 / Af293 / CBS 101355 / FGSC A1100) GN=hhtA PE=3 SV=2	1	9.17002e-21	186.29	2	K(1)AAPSTGGVK(1)K	-0.16235	1576400000
P61832	19	K	>sp|P61832|H3_ASPFU Histone H3 OS=Neosartorya fumigata (strain ATCC MYA-4609 / Af293 / CBS 101355 / FGSC A1100) GN=hhtA PE=3 SV=2	1	5.09992e-07	143.03	2	K(1)QLASK(1)AAR	0.36111	68062000000
P61832	24	K	>sp|P61832|H3_ASPFU Histone H3 OS=Neosartorya fumigata (strain ATCC MYA-4609 / Af293 / CBS 101355 / FGSC A1100) GN=hhtA PE=3 SV=2	1	5.09992e-07	167.93	2	QLASK(1)AAR	-0.086282	76136000000
P61832	10	K	>sp|P61832|H3_ASPFU Histone H3 OS=Neosartorya fumigata (strain ATCC MYA-4609 / Af293 / CBS 101355 / FGSC A1100) GN=hhtA PE=3 SV=2	1	4.09921e-06	153.05	2	K(1)STGGK(1)APR	-1.1119	24712000000
P61832	15	K	>sp|P61832|H3_ASPFU Histone H3 OS=Neosartorya fumigata (strain ATCC MYA-4609 / Af293 / CBS 101355 / FGSC A1100) GN=hhtA PE=3 SV=2	1	4.09921e-06	153.05	2	STGGK(1)APR	0.32827	25339000000
P61832	57	K	>sp|P61832|H3_ASPFU Histone H3 OS=Neosartorya fumigata (strain ATCC MYA-4609 / Af293 / CBS 101355 / FGSC A1100) GN=hhtA PE=3 SV=2	1	1.3237e-08	173.19	2	YQK(1)STELLIR	-0.61147	46396000000
P61832	43	K	>sp|P61832|H3_ASPFU Histone H3 OS=Neosartorya fumigata (strain ATCC MYA-4609 / Af293 / CBS 101355 / FGSC A1100) GN=hhtA PE=3 SV=2	1	0.00628527	76.064	2	YK(1)PGTVALR	-0.049765	35894000
P61832	80	K	>sp|P61832|H3_ASPFU Histone H3 OS=Neosartorya fumigata (strain ATCC MYA-4609 / Af293 / CBS 101355 / FGSC A1100) GN=hhtA PE=3 SV=2	1	0.00126234	88.338	2	EIAQDFK(1)SDLR	-0.32488	187010000
P61832	28	K	>sp|P61832|H3_ASPFU Histone H3 OS=Neosartorya fumigata (strain ATCC MYA-4609 / Af293 / CBS 101355 / FGSC A1100) GN=hhtA PE=3 SV=2	1	1.18474e-10	139.58	2	K(1)AAPSTGGVK(0.909)K(0.091)PHR	-0.50317	1134500000
P61832	37	K	>sp|P61832|H3_ASPFU Histone H3 OS=Neosartorya fumigata (strain ATCC MYA-4609 / Af293 / CBS 101355 / FGSC A1100) GN=hhtA PE=3 SV=2	1	1.18474e-10	139.58	2	K(1)AAPSTGGVK(1)K	0.31282	1120700000
P61832	19	K	>sp|P61832|H3_ASPFU Histone H3 OS=Neosartorya fumigata (strain ATCC MYA-4609 / Af293 / CBS 101355 / FGSC A1100) GN=hhtA PE=3 SV=2	1	2.14223e-07	170.47	2	K(1)QLASK(1)AAR	2.5372	60550000000
P61832	24	K	>sp|P61832|H3_ASPFU Histone H3 OS=Neosartorya fumigata (strain ATCC MYA-4609 / Af293 / CBS 101355 / FGSC A1100) GN=hhtA PE=3 SV=2	1	2.14223e-07	170.47	2	QLASK(1)AAR	-0.35169	69927000000
P61832	10	K	>sp|P61832|H3_ASPFU Histone H3 OS=Neosartorya fumigata (strain ATCC MYA-4609 / Af293 / CBS 101355 / FGSC A1100) GN=hhtA PE=3 SV=2	1	1.03098e-13	140.45	2	K(1)STGGK(1)APR	-0.1584	22709000000
P61832	15	K	>sp|P61832|H3_ASPFU Histone H3 OS=Neosartorya fumigata (strain ATCC MYA-4609 / Af293 / CBS 101355 / FGSC A1100) GN=hhtA PE=3 SV=2	1	1.03098e-13	141.27	2	STGGK(1)APR	-0.59303	23323000000
P61832	57	K	>sp|P61832|H3_ASPFU Histone H3 OS=Neosartorya fumigata (strain ATCC MYA-4609 / Af293 / CBS 101355 / FGSC A1100) GN=hhtA PE=3 SV=2	1	3.62133e-15	184.34	2	YQK(1)STELLIRK	-0.16557	8355700000
P61832	43	K	>sp|P61832|H3_ASPFU Histone H3 OS=Neosartorya fumigata (strain ATCC MYA-4609 / Af293 / CBS 101355 / FGSC A1100) GN=hhtA PE=3 SV=2	1	0.0387698	58.246	2	YK(1)PGTVALR	0.31549	5638200
P61832	80	K	>sp|P61832|H3_ASPFU Histone H3 OS=Neosartorya fumigata (strain ATCC MYA-4609 / Af293 / CBS 101355 / FGSC A1100) GN=hhtA PE=3 SV=2	1	0.000689682	98.156	2	EIAQDFK(1)SDLR	0.31769	278810000
P61832	28	K	>sp|P61832|H3_ASPFU Histone H3 OS=Neosartorya fumigata (strain ATCC MYA-4609 / Af293 / CBS 101355 / FGSC A1100) GN=hhtA PE=3 SV=2	1	4.62589e-08	138.19	3	K(1)AAPSTGGVK(0.871)K(0.129)PHR	0.48563	1001800000
P61832	37	K	>sp|P61832|H3_ASPFU Histone H3 OS=Neosartorya fumigata (strain ATCC MYA-4609 / Af293 / CBS 101355 / FGSC A1100) GN=hhtA PE=3 SV=2	1	4.62589e-08	138.19	2	K(1)AAPSTGGVK(1)K	0.029133	1001800000
P61832	38	K	>sp|P61832|H3_ASPFU Histone H3 OS=Neosartorya fumigata (strain ATCC MYA-4609 / Af293 / CBS 101355 / FGSC A1100) GN=hhtA PE=3 SV=2	0.5762	2.52035e-07	113.76	2	K(1)AAPSTGGVK(0.424)K(0.576)PHR	4.3819	0
P61832	19	K	>sp|P61832|H3_ASPFU Histone H3 OS=Neosartorya fumigata (strain ATCC MYA-4609 / Af293 / CBS 101355 / FGSC A1100) GN=hhtA PE=3 SV=2	1	2.44917e-07	164.97	2	K(1)QLASK(1)AAR	-0.72775	66748000000
P61832	24	K	>sp|P61832|H3_ASPFU Histone H3 OS=Neosartorya fumigata (strain ATCC MYA-4609 / Af293 / CBS 101355 / FGSC A1100) GN=hhtA PE=3 SV=2	1	1.07816e-07	177.7	2	QLASK(1)AAR	-0.26647	76512000000
P61832	10	K	>sp|P61832|H3_ASPFU Histone H3 OS=Neosartorya fumigata (strain ATCC MYA-4609 / Af293 / CBS 101355 / FGSC A1100) GN=hhtA PE=3 SV=2	1	0.000474509	135.55	2	K(1)STGGK(1)APR	-0.20969	31295000000
P61832	15	K	>sp|P61832|H3_ASPFU Histone H3 OS=Neosartorya fumigata (strain ATCC MYA-4609 / Af293 / CBS 101355 / FGSC A1100) GN=hhtA PE=3 SV=2	1	0.000474509	135.55	2	STGGK(1)APR	0.28254	31524000000
P61832	57	K	>sp|P61832|H3_ASPFU Histone H3 OS=Neosartorya fumigata (strain ATCC MYA-4609 / Af293 / CBS 101355 / FGSC A1100) GN=hhtA PE=3 SV=2	1	4.15884e-12	179.19	2	YQK(1)STELLIR	0.84095	42646000000
P61832	43	K	>sp|P61832|H3_ASPFU Histone H3 OS=Neosartorya fumigata (strain ATCC MYA-4609 / Af293 / CBS 101355 / FGSC A1100) GN=hhtA PE=3 SV=2	1	0.011839	66.299	2	YK(1)PGTVALR	0.28554	57562000
P67875	107	K	>sp|P67875|RNMG_ASPFU Ribonuclease mitogillin OS=Neosartorya fumigata (strain ATCC MYA-4609 / Af293 / CBS 101355 / FGSC A1100) GN=mitF PE=1 SV=1	1	0.000274772	79.804	2	ADCDRPPK(1)HSQNGMGK	0.035342	20756000
P67875	40	K	>sp|P67875|RNMG_ASPFU Ribonuclease mitogillin OS=Neosartorya fumigata (strain ATCC MYA-4609 / Af293 / CBS 101355 / FGSC A1100) GN=mitF PE=1 SV=1	1	5.11531e-21	159.34	2	ATWTCINQQLNPK(1)TNK	0.2474	16539000
P67875	99	K	>sp|P67875|RNMG_ASPFU Ribonuclease mitogillin OS=Neosartorya fumigata (strain ATCC MYA-4609 / Af293 / CBS 101355 / FGSC A1100) GN=mitF PE=1 SV=1	1	1.7438e-06	151.26	3	TPIK(1)FGK(1)ADCDRPPK	1.3223	3768800000
P67875	47	K	>sp|P67875|RNMG_ASPFU Ribonuclease mitogillin OS=Neosartorya fumigata (strain ATCC MYA-4609 / Af293 / CBS 101355 / FGSC A1100) GN=mitF PE=1 SV=1	1	0.00716954	111.61	2	TNKWEDK(1)R	0.15045	313360000
P67875	96	K	>sp|P67875|RNMG_ASPFU Ribonuclease mitogillin OS=Neosartorya fumigata (strain ATCC MYA-4609 / Af293 / CBS 101355 / FGSC A1100) GN=mitF PE=1 SV=1	1	0.000478096	75.243	3	TPIK(1)FGK(1)ADCDRPPK	1.3223	488520000
P67875	107	K	>sp|P67875|RNMG_ASPFU Ribonuclease mitogillin OS=Neosartorya fumigata (strain ATCC MYA-4609 / Af293 / CBS 101355 / FGSC A1100) GN=mitF PE=1 SV=1	1	0.000362914	84.195	3	ADCDRPPK(1)HSQNGMGK	0.042521	9731900
P67875	99	K	>sp|P67875|RNMG_ASPFU Ribonuclease mitogillin OS=Neosartorya fumigata (strain ATCC MYA-4609 / Af293 / CBS 101355 / FGSC A1100) GN=mitF PE=1 SV=1	1	6.3815e-08	148.18	3	FGK(1)ADCDRPPK	0.16997	2844500000
P67875	47	K	>sp|P67875|RNMG_ASPFU Ribonuclease mitogillin OS=Neosartorya fumigata (strain ATCC MYA-4609 / Af293 / CBS 101355 / FGSC A1100) GN=mitF PE=1 SV=1	0.999993	0.0123119	66.27	3	TNKWEDK(1)R	-0.76585	68985000
P67875	155	K	>sp|P67875|RNMG_ASPFU Ribonuclease mitogillin OS=Neosartorya fumigata (strain ATCC MYA-4609 / Af293 / CBS 101355 / FGSC A1100) GN=mitF PE=1 SV=1	1	6.09277e-09	126.77	3	VIYTYPNK(1)VFCGIVAHQR	3.1466	9326700
P67875	107	K	>sp|P67875|RNMG_ASPFU Ribonuclease mitogillin OS=Neosartorya fumigata (strain ATCC MYA-4609 / Af293 / CBS 101355 / FGSC A1100) GN=mitF PE=1 SV=1	1	0.00140777	74.141	2	ADCDRPPK(1)HSQNGMGK	0.4154	1533700
P67875	40	K	>sp|P67875|RNMG_ASPFU Ribonuclease mitogillin OS=Neosartorya fumigata (strain ATCC MYA-4609 / Af293 / CBS 101355 / FGSC A1100) GN=mitF PE=1 SV=1	1	0.000777407	69.431	3	ATWTCINQQLNPK(1)TNK	0.25297	4780400
P67875	99	K	>sp|P67875|RNMG_ASPFU Ribonuclease mitogillin OS=Neosartorya fumigata (strain ATCC MYA-4609 / Af293 / CBS 101355 / FGSC A1100) GN=mitF PE=1 SV=1	1	1.5392e-06	147.26	3	FGK(1)ADCDRPPK	-0.47703	3251300000
P67875	96	K	>sp|P67875|RNMG_ASPFU Ribonuclease mitogillin OS=Neosartorya fumigata (strain ATCC MYA-4609 / Af293 / CBS 101355 / FGSC A1100) GN=mitF PE=1 SV=1	1	0.0315152	72.922	2	TPIK(1)FGK	-1.525	337270000
P67875	47	K	>sp|P67875|RNMG_ASPFU Ribonuclease mitogillin OS=Neosartorya fumigata (strain ATCC MYA-4609 / Af293 / CBS 101355 / FGSC A1100) GN=mitF PE=1 SV=1	1	0.00582899	109.44	2	TNKWEDK(1)R	-0.15973	263260000
P87184	239	K	>sp|P87184|ALP2_ASPFU Alkaline protease 2 OS=Neosartorya fumigata (strain ATCC MYA-4609 / Af293 / CBS 101355 / FGSC A1100) GN=alp2 PE=1 SV=1	1	0.000841203	95.775	2	ANLYAVK(1)VLR	-0.21755	8210700
P87184	412	K	>sp|P87184|ALP2_ASPFU Alkaline protease 2 OS=Neosartorya fumigata (strain ATCC MYA-4609 / Af293 / CBS 101355 / FGSC A1100) GN=alp2 PE=1 SV=1	1	1.04123e-05	109.6	2	DSAFAVDELTPK(1)K	-2.5855	39346000
P87184	291	K	>sp|P87184|ALP2_ASPFU Alkaline protease 2 OS=Neosartorya fumigata (strain ATCC MYA-4609 / Af293 / CBS 101355 / FGSC A1100) GN=alp2 PE=1 SV=1	1	3.46517e-14	143.43	2	GSVANMSLGGGK(1)SR	0.18414	44589000
P87184	239	K	>sp|P87184|ALP2_ASPFU Alkaline protease 2 OS=Neosartorya fumigata (strain ATCC MYA-4609 / Af293 / CBS 101355 / FGSC A1100) GN=alp2 PE=1 SV=1	1	0.00179225	88.392	2	ANLYAVK(1)VLR	-1.6382	12894000
P87184	412	K	>sp|P87184|ALP2_ASPFU Alkaline protease 2 OS=Neosartorya fumigata (strain ATCC MYA-4609 / Af293 / CBS 101355 / FGSC A1100) GN=alp2 PE=1 SV=1	1	8.03376e-11	131.79	2	DSAFAVDELTPK(1)K	-2.4045	29857000
P87184	291	K	>sp|P87184|ALP2_ASPFU Alkaline protease 2 OS=Neosartorya fumigata (strain ATCC MYA-4609 / Af293 / CBS 101355 / FGSC A1100) GN=alp2 PE=1 SV=1	1	8.81234e-11	141	2	GSVANMSLGGGK(1)SR	1.24	27910000
P87184	239	K	>sp|P87184|ALP2_ASPFU Alkaline protease 2 OS=Neosartorya fumigata (strain ATCC MYA-4609 / Af293 / CBS 101355 / FGSC A1100) GN=alp2 PE=1 SV=1	1	0.00511446	75.387	2	ANLYAVK(1)VLR	-0.49595	9913200
P87184	412	K	>sp|P87184|ALP2_ASPFU Alkaline protease 2 OS=Neosartorya fumigata (strain ATCC MYA-4609 / Af293 / CBS 101355 / FGSC A1100) GN=alp2 PE=1 SV=1	1	5.39227e-13	153.81	2	DSAFAVDELTPK(1)K	-2.2633	27327000
P87184	291	K	>sp|P87184|ALP2_ASPFU Alkaline protease 2 OS=Neosartorya fumigata (strain ATCC MYA-4609 / Af293 / CBS 101355 / FGSC A1100) GN=alp2 PE=1 SV=1	1	1.28183e-07	133.48	2	GSVANMSLGGGK(1)SR	0.87685	32291000
P87184	231	K	>sp|P87184|ALP2_ASPFU Alkaline protease 2 OS=Neosartorya fumigata (strain ATCC MYA-4609 / Af293 / CBS 101355 / FGSC A1100) GN=alp2 PE=1 SV=1	1	0.040832	102.3	2	KYGVAK(1)K	0.19017	148820000
Q4U3E8	239	K	>sp|Q4U3E8|MPG1_ASPFU Mannose-1-phosphate guanyltransferase OS=Neosartorya fumigata (strain ATCC MYA-4609 / Af293 / CBS 101355 / FGSC A1100) GN=mpg1 PE=2 SV=1	1	1.70787e-32	199.37	2	DFLTGTCLYLTSLAK(1)R	0.095528	33290000
Q4U3E8	137	K	>sp|Q4U3E8|MPG1_ASPFU Mannose-1-phosphate guanyltransferase OS=Neosartorya fumigata (strain ATCC MYA-4609 / Af293 / CBS 101355 / FGSC A1100) GN=mpg1 PE=2 SV=1	1	3.94965e-15	147.09	2	HGDEGTIVVTK(1)VDEPSK	-0.045508	14372000
Q4U3E8	126	K	>sp|Q4U3E8|MPG1_ASPFU Mannose-1-phosphate guanyltransferase OS=Neosartorya fumigata (strain ATCC MYA-4609 / Af293 / CBS 101355 / FGSC A1100) GN=mpg1 PE=2 SV=1	1	7.85156e-12	162.93	3	K(1)HGDEGTIVVTK	-0.19448	79498000
Q4U3E8	125	K	>sp|Q4U3E8|MPG1_ASPFU Mannose-1-phosphate guanyltransferase OS=Neosartorya fumigata (strain ATCC MYA-4609 / Af293 / CBS 101355 / FGSC A1100) GN=mpg1 PE=2 SV=1	1	0.0348912	69.716	2	QLAEFHK(1)K	1.8926	126500000
Q4U3E8	239	K	>sp|Q4U3E8|MPG1_ASPFU Mannose-1-phosphate guanyltransferase OS=Neosartorya fumigata (strain ATCC MYA-4609 / Af293 / CBS 101355 / FGSC A1100) GN=mpg1 PE=2 SV=1	1	5.39534e-07	120.77	2	DFLTGTCLYLTSLAK(1)R	0.78162	15876000
Q4U3E8	137	K	>sp|Q4U3E8|MPG1_ASPFU Mannose-1-phosphate guanyltransferase OS=Neosartorya fumigata (strain ATCC MYA-4609 / Af293 / CBS 101355 / FGSC A1100) GN=mpg1 PE=2 SV=1	1	9.05051e-46	212.9	3	HGDEGTIVVTK(1)VDEPSK	0.038463	16667000
Q4U3E8	126	K	>sp|Q4U3E8|MPG1_ASPFU Mannose-1-phosphate guanyltransferase OS=Neosartorya fumigata (strain ATCC MYA-4609 / Af293 / CBS 101355 / FGSC A1100) GN=mpg1 PE=2 SV=1	1	1.98644e-12	151.7	3	K(1)HGDEGTIVVTK	-0.21327	39533000
Q4U3E8	239	K	>sp|Q4U3E8|MPG1_ASPFU Mannose-1-phosphate guanyltransferase OS=Neosartorya fumigata (strain ATCC MYA-4609 / Af293 / CBS 101355 / FGSC A1100) GN=mpg1 PE=2 SV=1	1	1.19887e-40	219.52	2	DFLTGTCLYLTSLAK(1)R	0.43401	25469000
Q4U3E8	137	K	>sp|Q4U3E8|MPG1_ASPFU Mannose-1-phosphate guanyltransferase OS=Neosartorya fumigata (strain ATCC MYA-4609 / Af293 / CBS 101355 / FGSC A1100) GN=mpg1 PE=2 SV=1	1	3.67827e-89	274.23	2	HGDEGTIVVTK(1)VDEPSK	0.14552	18963000
Q4U3E8	126	K	>sp|Q4U3E8|MPG1_ASPFU Mannose-1-phosphate guanyltransferase OS=Neosartorya fumigata (strain ATCC MYA-4609 / Af293 / CBS 101355 / FGSC A1100) GN=mpg1 PE=2 SV=1	1	6.52237e-21	190.27	3	K(1)HGDEGTIVVTK	-0.28537	87364000
Q4W8X7	93	K	>tr|Q4W8X7|Q4W8X7_ASPFU NmrA-like family protein OS=Neosartorya fumigata (strain ATCC MYA-4609 / Af293 / CBS 101355 / FGSC A1100) GN=AFUA_6G00230 PE=4 SV=1	1	1.26914e-12	163.62	2	LVDAAVQSGVK(1)R	1.1288	15149000
Q4W8X7	93	K	>tr|Q4W8X7|Q4W8X7_ASPFU NmrA-like family protein OS=Neosartorya fumigata (strain ATCC MYA-4609 / Af293 / CBS 101355 / FGSC A1100) GN=AFUA_6G00230 PE=4 SV=1	1	5.92703e-10	135.86	2	LVDAAVQSGVK(1)R	0.42624	10343000
Q4W8X7	93	K	>tr|Q4W8X7|Q4W8X7_ASPFU NmrA-like family protein OS=Neosartorya fumigata (strain ATCC MYA-4609 / Af293 / CBS 101355 / FGSC A1100) GN=AFUA_6G00230 PE=4 SV=1	1	3.44332e-05	120.57	2	LVDAAVQSGVK(1)R	1.4365	6256100
Q4W943	346	K	>tr|Q4W943|Q4W943_ASPFU F-box domain protein OS=Neosartorya fumigata (strain ATCC MYA-4609 / Af293 / CBS 101355 / FGSC A1100) GN=AFUA_4G00200 PE=4 SV=1	1	0.0131187	92.187	2	TK(1)LPHLR	0.11025	27791000
Q4W943	346	K	>tr|Q4W943|Q4W943_ASPFU F-box domain protein OS=Neosartorya fumigata (strain ATCC MYA-4609 / Af293 / CBS 101355 / FGSC A1100) GN=AFUA_4G00200 PE=4 SV=1	1	0.0219244	87.754	2	TK(1)LPHLR	-0.26235	16521000
Q4W946	120	K	>sp|Q4W946|ENCD_ASPFU 2-oxoglutarate-Fe(II) type oxidoreductase OS=Neosartorya fumigata (strain ATCC MYA-4609 / Af293 / CBS 101355 / FGSC A1100) GN=encD PE=1 SV=2	1	0.000118056	60.938	3	EGLFLGPDLAEDHPYCVQK(1)K	0.047997	3242800
Q4W946	60	K	>sp|Q4W946|ENCD_ASPFU 2-oxoglutarate-Fe(II) type oxidoreductase OS=Neosartorya fumigata (strain ATCC MYA-4609 / Af293 / CBS 101355 / FGSC A1100) GN=encD PE=1 SV=2	1	0.0117972	103.91	2	TFDCAK(1)R	0.27047	37710000
Q4W946	120	K	>sp|Q4W946|ENCD_ASPFU 2-oxoglutarate-Fe(II) type oxidoreductase OS=Neosartorya fumigata (strain ATCC MYA-4609 / Af293 / CBS 101355 / FGSC A1100) GN=encD PE=1 SV=2	1	5.05462e-15	137.69	3	EGLFLGPDLAEDHPYCVQK(1)K	-1.0784	6581100
Q4W946	120	K	>sp|Q4W946|ENCD_ASPFU 2-oxoglutarate-Fe(II) type oxidoreductase OS=Neosartorya fumigata (strain ATCC MYA-4609 / Af293 / CBS 101355 / FGSC A1100) GN=encD PE=1 SV=2	1	1.715e-12	123.63	3	EGLFLGPDLAEDHPYCVQK(1)K	0.046373	13613000
Q4W946	60	K	>sp|Q4W946|ENCD_ASPFU 2-oxoglutarate-Fe(II) type oxidoreductase OS=Neosartorya fumigata (strain ATCC MYA-4609 / Af293 / CBS 101355 / FGSC A1100) GN=encD PE=1 SV=2	1	0.00753637	111.65	2	TFDCAK(1)R	0.36667	28153000
Q4W979	266	K	>tr|Q4W979|Q4W979_ASPFU NAD binding Rossmann fold oxidoreductase, putative OS=Neosartorya fumigata (strain ATCC MYA-4609 / Af293 / CBS 101355 / FGSC A1100) GN=AFUA_4G00560 PE=4 SV=1	1	0.0437744	48.423	2	FYGK(1)ENAER	0.6807	8775800
Q4W986	318	K	>tr|Q4W986|Q4W986_ASPFU Aminotransferase, putative OS=Neosartorya fumigata (strain ATCC MYA-4609 / Af293 / CBS 101355 / FGSC A1100) GN=AFUA_4G00630 PE=4 SV=1	1	0.0333343	70.69	2	LNCEK(1)LK	-1.4783	28621000
Q4W986	76	K	>tr|Q4W986|Q4W986_ASPFU Aminotransferase, putative OS=Neosartorya fumigata (strain ATCC MYA-4609 / Af293 / CBS 101355 / FGSC A1100) GN=AFUA_4G00630 PE=4 SV=1	1	7.27823e-06	113.76	2	SLTYNDGASGSK(1)R	0.76564	4142300
Q4W986	318	K	>tr|Q4W986|Q4W986_ASPFU Aminotransferase, putative OS=Neosartorya fumigata (strain ATCC MYA-4609 / Af293 / CBS 101355 / FGSC A1100) GN=AFUA_4G00630 PE=4 SV=1	1	0.00676179	121.31	2	LNCEK(1)LK	-1.9267	24846000
Q4W986	76	K	>tr|Q4W986|Q4W986_ASPFU Aminotransferase, putative OS=Neosartorya fumigata (strain ATCC MYA-4609 / Af293 / CBS 101355 / FGSC A1100) GN=AFUA_4G00630 PE=4 SV=1	1	3.7939e-11	139.78	2	SLTYNDGASGSK(1)R	0.28399	6695300
Q4W986	76	K	>tr|Q4W986|Q4W986_ASPFU Aminotransferase, putative OS=Neosartorya fumigata (strain ATCC MYA-4609 / Af293 / CBS 101355 / FGSC A1100) GN=AFUA_4G00630 PE=4 SV=1	1	1.67454e-06	129.37	2	SLTYNDGASGSK(1)R	0.18847	4914900
Q4W989	780	K	>tr|Q4W989|Q4W989_ASPFU Sensor histidine kinase/response regulator, putative OS=Neosartorya fumigata (strain ATCC MYA-4609 / Af293 / CBS 101355 / FGSC A1100) GN=AFUA_4G00660 PE=4 SV=1	1	0.0236847	65.224	2	DTLLVDGK(1)R	-0.075079	4469700
Q4W9B7	270	K	>sp|Q4W9B7|MED17_ASPFU Mediator of RNA polymerase II transcription subunit 17 OS=Neosartorya fumigata (strain ATCC MYA-4609 / Af293 / CBS 101355 / FGSC A1100) GN=srb4 PE=3 SV=1	0.999791	0.0245711	41.695	3	VKDCGIITGCSK(1)PYR	-1.8588	4863000
Q4W9B7	53	K	>sp|Q4W9B7|MED17_ASPFU Mediator of RNA polymerase II transcription subunit 17 OS=Neosartorya fumigata (strain ATCC MYA-4609 / Af293 / CBS 101355 / FGSC A1100) GN=srb4 PE=3 SV=1	1	0.0099867	106.36	2	IEEEK(1)SK	0.62601	11339000
Q4W9B8	101	K	>sp|Q4W9B8|PFKA_ASPFU ATP-dependent 6-phosphofructokinase OS=Neosartorya fumigata (strain ATCC MYA-4609 / Af293 / CBS 101355 / FGSC A1100) GN=pfkA PE=3 SV=1	1	0.00113377	123.69	2	AAK(1)NMVLR	1.4075	90394000
Q4W9B8	636	K	>sp|Q4W9B8|PFKA_ASPFU ATP-dependent 6-phosphofructokinase OS=Neosartorya fumigata (strain ATCC MYA-4609 / Af293 / CBS 101355 / FGSC A1100) GN=pfkA PE=3 SV=1	1	0.00196825	119.56	2	AGK(1)LILR	-0.27359	2784800
Q4W9B8	401	K	>sp|Q4W9B8|PFKA_ASPFU ATP-dependent 6-phosphofructokinase OS=Neosartorya fumigata (strain ATCC MYA-4609 / Af293 / CBS 101355 / FGSC A1100) GN=pfkA PE=3 SV=1	1	0.0022728	99.442	2	MILPQDK(1)R	0.90156	41678000
Q4W9B8	496	K	>sp|Q4W9B8|PFKA_ASPFU ATP-dependent 6-phosphofructokinase OS=Neosartorya fumigata (strain ATCC MYA-4609 / Af293 / CBS 101355 / FGSC A1100) GN=pfkA PE=3 SV=1	1	2.27152e-06	102.89	3	SLPSEDFETTAMCFEK(1)YK	0.18068	136400000
Q4W9B8	12	K	>sp|Q4W9B8|PFKA_ASPFU ATP-dependent 6-phosphofructokinase OS=Neosartorya fumigata (strain ATCC MYA-4609 / Af293 / CBS 101355 / FGSC A1100) GN=pfkA PE=3 SV=1	1	3.80156e-06	106.26	2	SSTQAPVEPPK(1)R	-0.55493	19452000
Q4W9B8	355	K	>sp|Q4W9B8|PFKA_ASPFU ATP-dependent 6-phosphofructokinase OS=Neosartorya fumigata (strain ATCC MYA-4609 / Af293 / CBS 101355 / FGSC A1100) GN=pfkA PE=3 SV=1	1	9.21086e-21	158.93	2	TPLVDAVQETK(1)HVAK	0.45685	9230600
Q4W9B8	101	K	>sp|Q4W9B8|PFKA_ASPFU ATP-dependent 6-phosphofructokinase OS=Neosartorya fumigata (strain ATCC MYA-4609 / Af293 / CBS 101355 / FGSC A1100) GN=pfkA PE=3 SV=1	1	0.00403147	123.69	2	AAK(1)NMVLR	1.3698	57701000
Q4W9B8	636	K	>sp|Q4W9B8|PFKA_ASPFU ATP-dependent 6-phosphofructokinase OS=Neosartorya fumigata (strain ATCC MYA-4609 / Af293 / CBS 101355 / FGSC A1100) GN=pfkA PE=3 SV=1	1	0.0336308	81.613	2	AGK(1)LILR	1.1465	1516200
Q4W9B8	401	K	>sp|Q4W9B8|PFKA_ASPFU ATP-dependent 6-phosphofructokinase OS=Neosartorya fumigata (strain ATCC MYA-4609 / Af293 / CBS 101355 / FGSC A1100) GN=pfkA PE=3 SV=1	1	0.00126244	123.72	2	MILPQDK(1)R	1.2825	41003000
Q4W9B8	496	K	>sp|Q4W9B8|PFKA_ASPFU ATP-dependent 6-phosphofructokinase OS=Neosartorya fumigata (strain ATCC MYA-4609 / Af293 / CBS 101355 / FGSC A1100) GN=pfkA PE=3 SV=1	1	0.000276715	73.138	2	SLPSEDFETTAMCFEK(1)YK	1.1823	10151000
Q4W9B8	12	K	>sp|Q4W9B8|PFKA_ASPFU ATP-dependent 6-phosphofructokinase OS=Neosartorya fumigata (strain ATCC MYA-4609 / Af293 / CBS 101355 / FGSC A1100) GN=pfkA PE=3 SV=1	1	1.19867e-10	138.45	2	SSTQAPVEPPK(1)RR	-0.60572	19641000
Q4W9B8	101	K	>sp|Q4W9B8|PFKA_ASPFU ATP-dependent 6-phosphofructokinase OS=Neosartorya fumigata (strain ATCC MYA-4609 / Af293 / CBS 101355 / FGSC A1100) GN=pfkA PE=3 SV=1	1	0.00285357	120.46	2	AAK(1)NMVLR	0.67388	71174000
Q4W9B8	636	K	>sp|Q4W9B8|PFKA_ASPFU ATP-dependent 6-phosphofructokinase OS=Neosartorya fumigata (strain ATCC MYA-4609 / Af293 / CBS 101355 / FGSC A1100) GN=pfkA PE=3 SV=1	1	0.0453931	65.777	2	AGK(1)LILR	0.61279	1648800
Q4W9B8	401	K	>sp|Q4W9B8|PFKA_ASPFU ATP-dependent 6-phosphofructokinase OS=Neosartorya fumigata (strain ATCC MYA-4609 / Af293 / CBS 101355 / FGSC A1100) GN=pfkA PE=3 SV=1	1	0.000939268	127.46	2	MILPQDK(1)R	0.58191	37669000
Q4W9B8	496	K	>sp|Q4W9B8|PFKA_ASPFU ATP-dependent 6-phosphofructokinase OS=Neosartorya fumigata (strain ATCC MYA-4609 / Af293 / CBS 101355 / FGSC A1100) GN=pfkA PE=3 SV=1	1	0.0016389	65.423	2	SLPSEDFETTAMCFEK(1)YK	-0.36455	8289900
Q4W9B8	12	K	>sp|Q4W9B8|PFKA_ASPFU ATP-dependent 6-phosphofructokinase OS=Neosartorya fumigata (strain ATCC MYA-4609 / Af293 / CBS 101355 / FGSC A1100) GN=pfkA PE=3 SV=1	1	1.38832e-05	116.24	2	SSTQAPVEPPK(1)RR	-0.74329	18073000
Q4W9B9	416	K	>sp|Q4W9B9|ISN1_ASPFU IMP-specific 5'-nucleotidase 1 OS=Neosartorya fumigata (strain ATCC MYA-4609 / Af293 / CBS 101355 / FGSC A1100) GN=isn1 PE=3 SV=1	1	4.14384e-31	175.8	3	TLHVGDQFLSAGANDFK(1)AR	-0.26126	6827100
Q4W9I4	172	K	>tr|Q4W9I4|Q4W9I4_ASPFU Rab GTPase SrgA, putative OS=Neosartorya fumigata (strain ATCC MYA-4609 / Af293 / CBS 101355 / FGSC A1100) GN=AFUA_4G04810 PE=4 SV=1	1	0.000769009	96.229	2	AFYSLASAIK(1)K	-0.41296	15847000
Q4W9I4	57	K	>tr|Q4W9I4|Q4W9I4_ASPFU Rab GTPase SrgA, putative OS=Neosartorya fumigata (strain ATCC MYA-4609 / Af293 / CBS 101355 / FGSC A1100) GN=AFUA_4G04810 PE=4 SV=1	1	0.0170359	88.294	2	TIELDGK(1)R	-0.61367	39782000
Q4W9I4	57	K	>tr|Q4W9I4|Q4W9I4_ASPFU Rab GTPase SrgA, putative OS=Neosartorya fumigata (strain ATCC MYA-4609 / Af293 / CBS 101355 / FGSC A1100) GN=AFUA_4G04810 PE=4 SV=1	1	0.00601757	99.136	2	TIELDGK(1)R	-0.63748	31955000
Q4W9I4	172	K	>tr|Q4W9I4|Q4W9I4_ASPFU Rab GTPase SrgA, putative OS=Neosartorya fumigata (strain ATCC MYA-4609 / Af293 / CBS 101355 / FGSC A1100) GN=AFUA_4G04810 PE=4 SV=1	1	0.00490186	72.531	2	AFYSLASAIK(1)K	-0.15566	9321300
Q4W9I4	57	K	>tr|Q4W9I4|Q4W9I4_ASPFU Rab GTPase SrgA, putative OS=Neosartorya fumigata (strain ATCC MYA-4609 / Af293 / CBS 101355 / FGSC A1100) GN=AFUA_4G04810 PE=4 SV=1	1	0.013725	89.355	2	TIELDGK(1)R	-0.56169	42592000
Q4W9I5	751	K	>tr|Q4W9I5|Q4W9I5_ASPFU AAA family ATPase, putative OS=Neosartorya fumigata (strain ATCC MYA-4609 / Af293 / CBS 101355 / FGSC A1100) GN=AFUA_4G04800 PE=4 SV=1	1	0.00442729	61.48	3	SVK(1)SECHASIK	-0.71373	20757000
Q4W9I5	751	K	>tr|Q4W9I5|Q4W9I5_ASPFU AAA family ATPase, putative OS=Neosartorya fumigata (strain ATCC MYA-4609 / Af293 / CBS 101355 / FGSC A1100) GN=AFUA_4G04800 PE=4 SV=1	1	7.78365e-06	118.61	2	SVK(1)SECHASIK	1.044	44986000
Q4W9I5	751	K	>tr|Q4W9I5|Q4W9I5_ASPFU AAA family ATPase, putative OS=Neosartorya fumigata (strain ATCC MYA-4609 / Af293 / CBS 101355 / FGSC A1100) GN=AFUA_4G04800 PE=4 SV=1	1	0.0027534	63.966	3	SVK(1)SECHASIK	-1.3679	25864000
Q4W9J1	79	K	>tr|Q4W9J1|Q4W9J1_ASPFU Ran exchange factor Prp20/Pim1, putative OS=Neosartorya fumigata (strain ATCC MYA-4609 / Af293 / CBS 101355 / FGSC A1100) GN=AFUA_4G04740 PE=4 SV=1	1	0.000621347	92.856	2	ATSASAAAATK(1)K	0.07084	43429000
Q4W9J1	349	K	>tr|Q4W9J1|Q4W9J1_ASPFU Ran exchange factor Prp20/Pim1, putative OS=Neosartorya fumigata (strain ATCC MYA-4609 / Af293 / CBS 101355 / FGSC A1100) GN=AFUA_4G04740 PE=4 SV=1	1	6.0534e-21	121.84	4	EFGLPK(1)NIVHVSCGAFHSFAVDATGK	-0.69016	71242000
Q4W9J1	40	K	>tr|Q4W9J1|Q4W9J1_ASPFU Ran exchange factor Prp20/Pim1, putative OS=Neosartorya fumigata (strain ATCC MYA-4609 / Af293 / CBS 101355 / FGSC A1100) GN=AFUA_4G04740 PE=4 SV=1	1	6.57886e-07	117.3	2	TANK(1)GQPAK(1)TTAASQLK	0.30042	24956000
Q4W9J1	63	K	>tr|Q4W9J1|Q4W9J1_ASPFU Ran exchange factor Prp20/Pim1, putative OS=Neosartorya fumigata (strain ATCC MYA-4609 / Af293 / CBS 101355 / FGSC A1100) GN=AFUA_4G04740 PE=4 SV=1	1	5.76682e-11	143.93	2	QSQATDASAK(1)SR	-0.040518	3132900
Q4W9J1	35	K	>tr|Q4W9J1|Q4W9J1_ASPFU Ran exchange factor Prp20/Pim1, putative OS=Neosartorya fumigata (strain ATCC MYA-4609 / Af293 / CBS 101355 / FGSC A1100) GN=AFUA_4G04740 PE=4 SV=1	1	6.57886e-07	117.3	2	TANK(1)GQPAK(1)TTAASQLK	0.30042	19696000
Q4W9J1	295	K	>tr|Q4W9J1|Q4W9J1_ASPFU Ran exchange factor Prp20/Pim1, putative OS=Neosartorya fumigata (strain ATCC MYA-4609 / Af293 / CBS 101355 / FGSC A1100) GN=AFUA_4G04740 PE=4 SV=1	1	0.00292678	75.589	2	VQPTPTLIPSLK(1)K	-0.64644	30709000
Q4W9J1	79	K	>tr|Q4W9J1|Q4W9J1_ASPFU Ran exchange factor Prp20/Pim1, putative OS=Neosartorya fumigata (strain ATCC MYA-4609 / Af293 / CBS 101355 / FGSC A1100) GN=AFUA_4G04740 PE=4 SV=1	1	0.0135256	59.227	2	ATSASAAAATK(1)K	0.16087	48688000
Q4W9J1	349	K	>tr|Q4W9J1|Q4W9J1_ASPFU Ran exchange factor Prp20/Pim1, putative OS=Neosartorya fumigata (strain ATCC MYA-4609 / Af293 / CBS 101355 / FGSC A1100) GN=AFUA_4G04740 PE=4 SV=1	1	9.91826e-18	109.19	3	EFGLPK(1)NIVHVSCGAFHSFAVDATGK	-0.24911	13961000
Q4W9J1	40	K	>tr|Q4W9J1|Q4W9J1_ASPFU Ran exchange factor Prp20/Pim1, putative OS=Neosartorya fumigata (strain ATCC MYA-4609 / Af293 / CBS 101355 / FGSC A1100) GN=AFUA_4G04740 PE=4 SV=1	1	8.57459e-12	141.18	3	TANK(1)GQPAK(1)TTAASQLK	-0.18307	33491000
Q4W9J1	298	K	>tr|Q4W9J1|Q4W9J1_ASPFU Ran exchange factor Prp20/Pim1, putative OS=Neosartorya fumigata (strain ATCC MYA-4609 / Af293 / CBS 101355 / FGSC A1100) GN=AFUA_4G04740 PE=4 SV=1	1	4.75865e-17	154.55	2	IK(1)HLACGDNHVLALDEK	1.0002	96892000
Q4W9J1	63	K	>tr|Q4W9J1|Q4W9J1_ASPFU Ran exchange factor Prp20/Pim1, putative OS=Neosartorya fumigata (strain ATCC MYA-4609 / Af293 / CBS 101355 / FGSC A1100) GN=AFUA_4G04740 PE=4 SV=1	1	0.00176038	87.519	2	QSQATDASAK(1)SR	-0.15156	4007500
Q4W9J1	35	K	>tr|Q4W9J1|Q4W9J1_ASPFU Ran exchange factor Prp20/Pim1, putative OS=Neosartorya fumigata (strain ATCC MYA-4609 / Af293 / CBS 101355 / FGSC A1100) GN=AFUA_4G04740 PE=4 SV=1	1	8.57459e-12	141.18	3	TANK(1)GQPAK(1)TTAASQLK	-0.18307	23462000
Q4W9J1	295	K	>tr|Q4W9J1|Q4W9J1_ASPFU Ran exchange factor Prp20/Pim1, putative OS=Neosartorya fumigata (strain ATCC MYA-4609 / Af293 / CBS 101355 / FGSC A1100) GN=AFUA_4G04740 PE=4 SV=1	1	0.0328513	46.318	2	VQPTPTLIPSLK(1)K	0.75493	23503000
Q4W9J1	105	K	>tr|Q4W9J1|Q4W9J1_ASPFU Ran exchange factor Prp20/Pim1, putative OS=Neosartorya fumigata (strain ATCC MYA-4609 / Af293 / CBS 101355 / FGSC A1100) GN=AFUA_4G04740 PE=4 SV=1	0.880642	0.0496618	73.499	2	VTQPPVK(0.881)K(0.119)PK	0.26284	9966200
Q4W9J1	106	K	>tr|Q4W9J1|Q4W9J1_ASPFU Ran exchange factor Prp20/Pim1, putative OS=Neosartorya fumigata (strain ATCC MYA-4609 / Af293 / CBS 101355 / FGSC A1100) GN=AFUA_4G04740 PE=4 SV=1	0.871437	0.035336	41.399	3	VTQPPVK(0.129)K(0.871)PK	0.43273	16823000
Q4W9J1	79	K	>tr|Q4W9J1|Q4W9J1_ASPFU Ran exchange factor Prp20/Pim1, putative OS=Neosartorya fumigata (strain ATCC MYA-4609 / Af293 / CBS 101355 / FGSC A1100) GN=AFUA_4G04740 PE=4 SV=1	1	0.00511251	66.989	2	ATSASAAAATK(1)K	0.82336	54763000
Q4W9J1	349	K	>tr|Q4W9J1|Q4W9J1_ASPFU Ran exchange factor Prp20/Pim1, putative OS=Neosartorya fumigata (strain ATCC MYA-4609 / Af293 / CBS 101355 / FGSC A1100) GN=AFUA_4G04740 PE=4 SV=1	1	6.96631e-20	126.47	3	EFGLPK(1)NIVHVSCGAFHSFAVDATGK	-1.1443	54833000
Q4W9J1	298	K	>tr|Q4W9J1|Q4W9J1_ASPFU Ran exchange factor Prp20/Pim1, putative OS=Neosartorya fumigata (strain ATCC MYA-4609 / Af293 / CBS 101355 / FGSC A1100) GN=AFUA_4G04740 PE=4 SV=1	1	5.36989e-09	118.72	2	IK(1)HLACGDNHVLALDEK	0.10209	66624000
Q4W9J1	63	K	>tr|Q4W9J1|Q4W9J1_ASPFU Ran exchange factor Prp20/Pim1, putative OS=Neosartorya fumigata (strain ATCC MYA-4609 / Af293 / CBS 101355 / FGSC A1100) GN=AFUA_4G04740 PE=4 SV=1	1	0.000102671	96.673	2	KQSQATDASAK(1)SR	0.68253	0
Q4W9J1	35	K	>tr|Q4W9J1|Q4W9J1_ASPFU Ran exchange factor Prp20/Pim1, putative OS=Neosartorya fumigata (strain ATCC MYA-4609 / Af293 / CBS 101355 / FGSC A1100) GN=AFUA_4G04740 PE=4 SV=1	1	4.32991e-09	128.11	2	TANK(1)GQPAK(1)TTAASQLK	-0.084059	7825500
Q4W9J1	40	K	>tr|Q4W9J1|Q4W9J1_ASPFU Ran exchange factor Prp20/Pim1, putative OS=Neosartorya fumigata (strain ATCC MYA-4609 / Af293 / CBS 101355 / FGSC A1100) GN=AFUA_4G04740 PE=4 SV=1	1	4.32991e-09	128.11	2	TANK(1)GQPAK(1)TTAASQLK	-0.084059	7825500
Q4W9J1	295	K	>tr|Q4W9J1|Q4W9J1_ASPFU Ran exchange factor Prp20/Pim1, putative OS=Neosartorya fumigata (strain ATCC MYA-4609 / Af293 / CBS 101355 / FGSC A1100) GN=AFUA_4G04740 PE=4 SV=1	1	0.00448648	67.234	2	VQPTPTLIPSLK(1)K	-0.095392	22437000
Q4W9J1	106	K	>tr|Q4W9J1|Q4W9J1_ASPFU Ran exchange factor Prp20/Pim1, putative OS=Neosartorya fumigata (strain ATCC MYA-4609 / Af293 / CBS 101355 / FGSC A1100) GN=AFUA_4G04740 PE=4 SV=1	0.873302	0.017604	46.352	3	VTQPPVK(0.127)K(0.873)PK	-0.024628	18274000
Q4W9J3	289	K	>tr|Q4W9J3|Q4W9J3_ASPFU Nuclear pore protein (Nic96), putative OS=Neosartorya fumigata (strain ATCC MYA-4609 / Af293 / CBS 101355 / FGSC A1100) GN=AFUA_4G04720 PE=4 SV=1	1	0.000840555	83.806	2	SGLGK(1)SVIGNPGTGR	0.066902	7896900
Q4W9J3	568	K	>tr|Q4W9J3|Q4W9J3_ASPFU Nuclear pore protein (Nic96), putative OS=Neosartorya fumigata (strain ATCC MYA-4609 / Af293 / CBS 101355 / FGSC A1100) GN=AFUA_4G04720 PE=4 SV=1	1	0.0183234	65.224	2	MACYK(1)IIGR	-1.117	979580
Q4W9J3	289	K	>tr|Q4W9J3|Q4W9J3_ASPFU Nuclear pore protein (Nic96), putative OS=Neosartorya fumigata (strain ATCC MYA-4609 / Af293 / CBS 101355 / FGSC A1100) GN=AFUA_4G04720 PE=4 SV=1	1	2.91372e-05	106.82	2	SGLGK(1)SVIGNPGTGR	-0.77351	5765800
Q4W9J7	604	K	>tr|Q4W9J7|Q4W9J7_ASPFU FGGY-family carbohydrate kinase, putative OS=Neosartorya fumigata (strain ATCC MYA-4609 / Af293 / CBS 101355 / FGSC A1100) GN=AFUA_4G04680 PE=4 SV=1	1	0.0108368	85.212	2	ALLNVK(1)YK	-0.26459	21020000
Q4W9J7	604	K	>tr|Q4W9J7|Q4W9J7_ASPFU FGGY-family carbohydrate kinase, putative OS=Neosartorya fumigata (strain ATCC MYA-4609 / Af293 / CBS 101355 / FGSC A1100) GN=AFUA_4G04680 PE=4 SV=1	1	0.0171229	84.568	2	ALLNVK(1)YK	0.49712	17890000
Q4W9J7	604	K	>tr|Q4W9J7|Q4W9J7_ASPFU FGGY-family carbohydrate kinase, putative OS=Neosartorya fumigata (strain ATCC MYA-4609 / Af293 / CBS 101355 / FGSC A1100) GN=AFUA_4G04680 PE=4 SV=1	1	0.0132975	83.313	2	ALLNVK(1)YK	0.81691	30382000
Q4W9J7	150	K	>tr|Q4W9J7|Q4W9J7_ASPFU FGGY-family carbohydrate kinase, putative OS=Neosartorya fumigata (strain ATCC MYA-4609 / Af293 / CBS 101355 / FGSC A1100) GN=AFUA_4G04680 PE=4 SV=1	1	0.0326612	45.433	2	INATK(1)HNLLR	-0.26978	2414000
Q4W9J8	405	K	>tr|Q4W9J8|Q4W9J8_ASPFU Calcium permease family membrane transporter OS=Neosartorya fumigata (strain ATCC MYA-4609 / Af293 / CBS 101355 / FGSC A1100) GN=AFUA_4G04670 PE=3 SV=1	1	0.0138606	92.838	2	ESNLHSK(1)R	0.14422	5752600
Q4W9J8	405	K	>tr|Q4W9J8|Q4W9J8_ASPFU Calcium permease family membrane transporter OS=Neosartorya fumigata (strain ATCC MYA-4609 / Af293 / CBS 101355 / FGSC A1100) GN=AFUA_4G04670 PE=3 SV=1	1	0.0402872	60.892	2	ESNLHSK(1)R	-1.5212	4277600
Q4W9J8	405	K	>tr|Q4W9J8|Q4W9J8_ASPFU Calcium permease family membrane transporter OS=Neosartorya fumigata (strain ATCC MYA-4609 / Af293 / CBS 101355 / FGSC A1100) GN=AFUA_4G04670 PE=3 SV=1	1	0.00958572	98.055	2	ESNLHSK(1)R	-0.25802	4074000
Q4W9J9	376	K	>tr|Q4W9J9|Q4W9J9_ASPFU Proteasome regulatory particle subunit Rpt6, putative OS=Neosartorya fumigata (strain ATCC MYA-4609 / Af293 / CBS 101355 / FGSC A1100) GN=AFUA_4G04660 PE=3 SV=1	0.999917	1.75875e-17	171.26	2	ILNK(1)HDDKEVAVSK	0.66226	51132000
Q4W9J9	273	K	>tr|Q4W9J9|Q4W9J9_ASPFU Proteasome regulatory particle subunit Rpt6, putative OS=Neosartorya fumigata (strain ATCC MYA-4609 / Af293 / CBS 101355 / FGSC A1100) GN=AFUA_4G04660 PE=3 SV=1	1	0.00078167	88.596	2	NIK(1)IIMATNR	0.536	5098000
Q4W9J9	329	K	>tr|Q4W9J9|Q4W9J9_ASPFU Proteasome regulatory particle subunit Rpt6, putative OS=Neosartorya fumigata (strain ATCC MYA-4609 / Af293 / CBS 101355 / FGSC A1100) GN=AFUA_4G04660 PE=3 SV=1	1	0.00856146	68.786	2	GINLTK(1)IAEK	-0.22851	5061000
Q4W9J9	376	K	>tr|Q4W9J9|Q4W9J9_ASPFU Proteasome regulatory particle subunit Rpt6, putative OS=Neosartorya fumigata (strain ATCC MYA-4609 / Af293 / CBS 101355 / FGSC A1100) GN=AFUA_4G04660 PE=3 SV=1	0.999998	1.54863e-20	163.9	2	ILNK(1)HDDKEVAVSK	1.0997	8957400
Q4W9J9	273	K	>tr|Q4W9J9|Q4W9J9_ASPFU Proteasome regulatory particle subunit Rpt6, putative OS=Neosartorya fumigata (strain ATCC MYA-4609 / Af293 / CBS 101355 / FGSC A1100) GN=AFUA_4G04660 PE=3 SV=1	1	0.00082804	88.596	2	NIK(1)IIMATNR	0.11579	7983700
Q4W9J9	376	K	>tr|Q4W9J9|Q4W9J9_ASPFU Proteasome regulatory particle subunit Rpt6, putative OS=Neosartorya fumigata (strain ATCC MYA-4609 / Af293 / CBS 101355 / FGSC A1100) GN=AFUA_4G04660 PE=3 SV=1	0.999546	1.39698e-08	136.57	2	ILNK(1)HDDKEVAVSK	0.27906	55038000
Q4W9J9	273	K	>tr|Q4W9J9|Q4W9J9_ASPFU Proteasome regulatory particle subunit Rpt6, putative OS=Neosartorya fumigata (strain ATCC MYA-4609 / Af293 / CBS 101355 / FGSC A1100) GN=AFUA_4G04660 PE=3 SV=1	1	0.0021787	76.332	2	NIK(1)IIMATNR	1.7813	7544500
Q4W9K3	452	K	>tr|Q4W9K3|Q4W9K3_ASPFU Mitochondrial outer membrane protein (Sam50), putative OS=Neosartorya fumigata (strain ATCC MYA-4609 / Af293 / CBS 101355 / FGSC A1100) GN=AFUA_4G04620 PE=4 SV=2	1	0.0229797	66.351	2	VGADK(1)PLR	0.26406	3156700
Q4W9L3	124	K	>tr|Q4W9L3|Q4W9L3_ASPFU Succinate--CoA ligase [ADP-forming] subunit beta, mitochondrial OS=Neosartorya fumigata (strain ATCC MYA-4609 / Af293 / CBS 101355 / FGSC A1100) GN=AFUA_4G04520 PE=3 SV=1	1	4.63427e-05	111.86	2	LITK(1)QTGAAGR	0.20851	10920000
Q4W9L3	46	K	>tr|Q4W9L3|Q4W9L3_ASPFU Succinate--CoA ligase [ADP-forming] subunit beta, mitochondrial OS=Neosartorya fumigata (strain ATCC MYA-4609 / Af293 / CBS 101355 / FGSC A1100) GN=AFUA_4G04520 PE=3 SV=1	1	0.0181744	61.815	2	LLK(1)SYGVGVPK	2.3018	0
Q4W9L3	426	K	>tr|Q4W9L3|Q4W9L3_ASPFU Succinate--CoA ligase [ADP-forming] subunit beta, mitochondrial OS=Neosartorya fumigata (strain ATCC MYA-4609 / Af293 / CBS 101355 / FGSC A1100) GN=AFUA_4G04520 PE=3 SV=1	1	0.00929748	69.275	2	SVQFSK(1)VVK	2.2649	6736000
Q4W9L3	46	K	>tr|Q4W9L3|Q4W9L3_ASPFU Succinate--CoA ligase [ADP-forming] subunit beta, mitochondrial OS=Neosartorya fumigata (strain ATCC MYA-4609 / Af293 / CBS 101355 / FGSC A1100) GN=AFUA_4G04520 PE=3 SV=1	1	0.0329986	54.286	2	LLK(1)SYGVGVPK	-1.5438	6965800
Q4W9L3	426	K	>tr|Q4W9L3|Q4W9L3_ASPFU Succinate--CoA ligase [ADP-forming] subunit beta, mitochondrial OS=Neosartorya fumigata (strain ATCC MYA-4609 / Af293 / CBS 101355 / FGSC A1100) GN=AFUA_4G04520 PE=3 SV=1	1	0.0327429	60.102	2	SVQFSK(1)VVK	1.104	3639400
Q4W9L3	124	K	>tr|Q4W9L3|Q4W9L3_ASPFU Succinate--CoA ligase [ADP-forming] subunit beta, mitochondrial OS=Neosartorya fumigata (strain ATCC MYA-4609 / Af293 / CBS 101355 / FGSC A1100) GN=AFUA_4G04520 PE=3 SV=1	1	0.0285552	52.391	2	LITK(1)QTGAAGR	-0.32856	1780700
Q4W9L3	46	K	>tr|Q4W9L3|Q4W9L3_ASPFU Succinate--CoA ligase [ADP-forming] subunit beta, mitochondrial OS=Neosartorya fumigata (strain ATCC MYA-4609 / Af293 / CBS 101355 / FGSC A1100) GN=AFUA_4G04520 PE=3 SV=1	1	0.00215799	79.659	2	LLK(1)SYGVGVPK	-0.26358	7052700
Q4W9L9	155	K	>tr|Q4W9L9|Q4W9L9_ASPFU 60S ribosomal protein L13 OS=Neosartorya fumigata (strain ATCC MYA-4609 / Af293 / CBS 101355 / FGSC A1100) GN=AFUA_4G04460 PE=3 SV=2	1	2.88523e-09	130.72	2	AAFAAEGK(1)TEGYATK	-0.44148	9930600
Q4W9L9	162	K	>tr|Q4W9L9|Q4W9L9_ASPFU 60S ribosomal protein L13 OS=Neosartorya fumigata (strain ATCC MYA-4609 / Af293 / CBS 101355 / FGSC A1100) GN=AFUA_4G04460 PE=3 SV=2	1	0.00193359	71.08	2	TEGYATK(1)LGATFPVK	-0.31254	3215100
Q4W9L9	64	K	>tr|Q4W9L9|Q4W9L9_ASPFU 60S ribosomal protein L13 OS=Neosartorya fumigata (strain ATCC MYA-4609 / Af293 / CBS 101355 / FGSC A1100) GN=AFUA_4G04460 PE=3 SV=2	1	0.0010359	130.22	2	CPTVK(1)YNR	0.27624	64236000
Q4W9L9	170	K	>tr|Q4W9L9|Q4W9L9_ASPFU 60S ribosomal protein L13 OS=Neosartorya fumigata (strain ATCC MYA-4609 / Af293 / CBS 101355 / FGSC A1100) GN=AFUA_4G04460 PE=3 SV=2	1	2.10248e-08	96.373	3	LGATFPVK(1)NISAAEAVTEVK	0.54973	31297000
Q4W9L9	182	K	>tr|Q4W9L9|Q4W9L9_ASPFU 60S ribosomal protein L13 OS=Neosartorya fumigata (strain ATCC MYA-4609 / Af293 / CBS 101355 / FGSC A1100) GN=AFUA_4G04460 PE=3 SV=2	1	4.77273e-06	117.08	3	NISAAEAVTEVK(1)R	-2.6199	90416000
Q4W9L9	120	K	>tr|Q4W9L9|Q4W9L9_ASPFU 60S ribosomal protein L13 OS=Neosartorya fumigata (strain ATCC MYA-4609 / Af293 / CBS 101355 / FGSC A1100) GN=AFUA_4G04460 PE=3 SV=2	1	0.00416722	127.12	2	LKDYK(1)AR	-0.33362	563590000
Q4W9L9	53	K	>tr|Q4W9L9|Q4W9L9_ASPFU 60S ribosomal protein L13 OS=Neosartorya fumigata (strain ATCC MYA-4609 / Af293 / CBS 101355 / FGSC A1100) GN=AFUA_4G04460 PE=3 SV=2	1	0.00341772	69.275	3	PVDK(1)LRPVVR	-0.69798	22937000
Q4W9L9	155	K	>tr|Q4W9L9|Q4W9L9_ASPFU 60S ribosomal protein L13 OS=Neosartorya fumigata (strain ATCC MYA-4609 / Af293 / CBS 101355 / FGSC A1100) GN=AFUA_4G04460 PE=3 SV=2	1	0.00164725	88.768	2	AAFAAEGK(1)TEGYATK	0.036919	7253500
Q4W9L9	162	K	>tr|Q4W9L9|Q4W9L9_ASPFU 60S ribosomal protein L13 OS=Neosartorya fumigata (strain ATCC MYA-4609 / Af293 / CBS 101355 / FGSC A1100) GN=AFUA_4G04460 PE=3 SV=2	1	0.00386386	69.261	2	TEGYATK(1)LGATFPVK	-0.33332	844470
Q4W9L9	64	K	>tr|Q4W9L9|Q4W9L9_ASPFU 60S ribosomal protein L13 OS=Neosartorya fumigata (strain ATCC MYA-4609 / Af293 / CBS 101355 / FGSC A1100) GN=AFUA_4G04460 PE=3 SV=2	1	0.00232549	130.27	2	CPTVK(1)YNR	0.14886	58387000
Q4W9L9	87	K	>tr|Q4W9L9|Q4W9L9_ASPFU 60S ribosomal protein L13 OS=Neosartorya fumigata (strain ATCC MYA-4609 / Af293 / CBS 101355 / FGSC A1100) GN=AFUA_4G04460 PE=3 SV=2	1	0.0245336	83.364	2	EAGIPK(1)K	-0.58859	376150000
Q4W9L9	170	K	>tr|Q4W9L9|Q4W9L9_ASPFU 60S ribosomal protein L13 OS=Neosartorya fumigata (strain ATCC MYA-4609 / Af293 / CBS 101355 / FGSC A1100) GN=AFUA_4G04460 PE=3 SV=2	1	1.2322e-11	126.26	2	LGATFPVK(1)NISAAEAVTEVK	0.099981	25565000
Q4W9L9	53	K	>tr|Q4W9L9|Q4W9L9_ASPFU 60S ribosomal protein L13 OS=Neosartorya fumigata (strain ATCC MYA-4609 / Af293 / CBS 101355 / FGSC A1100) GN=AFUA_4G04460 PE=3 SV=2	1	0.00292921	68.657	3	PVDK(1)LRPVVR	-0.046377	8960800
Q4W9L9	53	K	>tr|Q4W9L9|Q4W9L9_ASPFU 60S ribosomal protein L13 OS=Neosartorya fumigata (strain ATCC MYA-4609 / Af293 / CBS 101355 / FGSC A1100) GN=AFUA_4G04460 PE=3 SV=2	1	0.0111001	61.11	3	PVDK(1)LRPVVR	-0.068207	20592000
Q4W9L9	64	K	>tr|Q4W9L9|Q4W9L9_ASPFU 60S ribosomal protein L13 OS=Neosartorya fumigata (strain ATCC MYA-4609 / Af293 / CBS 101355 / FGSC A1100) GN=AFUA_4G04460 PE=3 SV=2	1	0.00335045	116.73	2	CPTVK(1)YNR	-0.82686	54087000
Q4W9L9	87	K	>tr|Q4W9L9|Q4W9L9_ASPFU 60S ribosomal protein L13 OS=Neosartorya fumigata (strain ATCC MYA-4609 / Af293 / CBS 101355 / FGSC A1100) GN=AFUA_4G04460 PE=3 SV=2	1	0.0476382	71.342	2	EAGIPK(1)K	0.69394	24100000
Q4W9L9	170	K	>tr|Q4W9L9|Q4W9L9_ASPFU 60S ribosomal protein L13 OS=Neosartorya fumigata (strain ATCC MYA-4609 / Af293 / CBS 101355 / FGSC A1100) GN=AFUA_4G04460 PE=3 SV=2	1	4.92172e-17	148.69	2	LGATFPVK(1)NISAAEAVTEVK	-0.035077	68739000
Q4W9L9	182	K	>tr|Q4W9L9|Q4W9L9_ASPFU 60S ribosomal protein L13 OS=Neosartorya fumigata (strain ATCC MYA-4609 / Af293 / CBS 101355 / FGSC A1100) GN=AFUA_4G04460 PE=3 SV=2	1	5.09174e-06	118.52	3	NISAAEAVTEVK(1)R	-2.0861	73093000
Q4W9L9	120	K	>tr|Q4W9L9|Q4W9L9_ASPFU 60S ribosomal protein L13 OS=Neosartorya fumigata (strain ATCC MYA-4609 / Af293 / CBS 101355 / FGSC A1100) GN=AFUA_4G04460 PE=3 SV=2	1	0.0101752	139.31	2	LKDYK(1)AR	0.00956	453990000
Q4W9L9	162	K	>tr|Q4W9L9|Q4W9L9_ASPFU 60S ribosomal protein L13 OS=Neosartorya fumigata (strain ATCC MYA-4609 / Af293 / CBS 101355 / FGSC A1100) GN=AFUA_4G04460 PE=3 SV=2	1	4.344e-05	101.53	2	TEGYATK(1)LGATFPVK	-0.24133	3241400
Q4W9M1	939	K	>tr|Q4W9M1|Q4W9M1_ASPFU Conserved leucine-rich repeat protein OS=Neosartorya fumigata (strain ATCC MYA-4609 / Af293 / CBS 101355 / FGSC A1100) GN=AFUA_4G04440 PE=4 SV=1	1	0.000318532	102.65	2	AEGCSK(1)NWGTGSPLR	0.21815	3909900
Q4W9M2	315	K	>tr|Q4W9M2|Q4W9M2_ASPFU Uncharacterized protein OS=Neosartorya fumigata (strain ATCC MYA-4609 / Af293 / CBS 101355 / FGSC A1100) GN=AFUA_4G04430 PE=4 SV=1	1	0.00585086	78.098	2	CAQYLDK(1)AK	-1.3477	6047500
Q4W9M2	315	K	>tr|Q4W9M2|Q4W9M2_ASPFU Uncharacterized protein OS=Neosartorya fumigata (strain ATCC MYA-4609 / Af293 / CBS 101355 / FGSC A1100) GN=AFUA_4G04430 PE=4 SV=1	1	0.00953451	77.192	2	CAQYLDK(1)AK	-1.503	4539700
Q4W9M2	315	K	>tr|Q4W9M2|Q4W9M2_ASPFU Uncharacterized protein OS=Neosartorya fumigata (strain ATCC MYA-4609 / Af293 / CBS 101355 / FGSC A1100) GN=AFUA_4G04430 PE=4 SV=1	1	0.00251259	99.815	2	CAQYLDK(1)AK	-1.5982	5554500
Q4W9M5	329	K	>tr|Q4W9M5|Q4W9M5_ASPFU 3-hydroxybutyryl-CoA dehydrogenase, putative OS=Neosartorya fumigata (strain ATCC MYA-4609 / Af293 / CBS 101355 / FGSC A1100) GN=AFUA_4G04410 PE=4 SV=1	1	0.000456687	92.538	2	MVDAGWLGK(1)K	0.8586	10639000
Q4W9M5	329	K	>tr|Q4W9M5|Q4W9M5_ASPFU 3-hydroxybutyryl-CoA dehydrogenase, putative OS=Neosartorya fumigata (strain ATCC MYA-4609 / Af293 / CBS 101355 / FGSC A1100) GN=AFUA_4G04410 PE=4 SV=1	1	0.00108998	74.841	2	MVDAGWLGK(1)K	0.86447	3097600
Q4W9M5	329	K	>tr|Q4W9M5|Q4W9M5_ASPFU 3-hydroxybutyryl-CoA dehydrogenase, putative OS=Neosartorya fumigata (strain ATCC MYA-4609 / Af293 / CBS 101355 / FGSC A1100) GN=AFUA_4G04410 PE=4 SV=1	1	0.00273927	85.355	2	MVDAGWLGK(1)K	0.44272	7610900
Q4W9N1	1250	K	>tr|Q4W9N1|Q4W9N1_ASPFU DEAD helicases superfamily protein (Aquarius), putative OS=Neosartorya fumigata (strain ATCC MYA-4609 / Af293 / CBS 101355 / FGSC A1100) GN=AFUA_4G04350 PE=4 SV=1	1	0.000524787	93.561	2	CAK(1)NALFGMPK	-1.2206	17166000
Q4W9N1	1092	K	>tr|Q4W9N1|Q4W9N1_ASPFU DEAD helicases superfamily protein (Aquarius), putative OS=Neosartorya fumigata (strain ATCC MYA-4609 / Af293 / CBS 101355 / FGSC A1100) GN=AFUA_4G04350 PE=4 SV=1	1	0.0176886	87.476	2	NGELPLK(1)R	-0.90047	7310000
Q4W9N1	765	K	>tr|Q4W9N1|Q4W9N1_ASPFU DEAD helicases superfamily protein (Aquarius), putative OS=Neosartorya fumigata (strain ATCC MYA-4609 / Af293 / CBS 101355 / FGSC A1100) GN=AFUA_4G04350 PE=4 SV=1	1	0.0380876	55.249	2	APSETSLK(1)K	0.98325	92562000
Q4W9N1	1250	K	>tr|Q4W9N1|Q4W9N1_ASPFU DEAD helicases superfamily protein (Aquarius), putative OS=Neosartorya fumigata (strain ATCC MYA-4609 / Af293 / CBS 101355 / FGSC A1100) GN=AFUA_4G04350 PE=4 SV=1	1	0.00145849	86.344	2	CAK(1)NALFGMPK	-0.67193	5552400
Q4W9N1	1092	K	>tr|Q4W9N1|Q4W9N1_ASPFU DEAD helicases superfamily protein (Aquarius), putative OS=Neosartorya fumigata (strain ATCC MYA-4609 / Af293 / CBS 101355 / FGSC A1100) GN=AFUA_4G04350 PE=4 SV=1	1	0.0138006	83.948	2	NGELPLK(1)R	-1.3501	8719900
Q4W9N1	765	K	>tr|Q4W9N1|Q4W9N1_ASPFU DEAD helicases superfamily protein (Aquarius), putative OS=Neosartorya fumigata (strain ATCC MYA-4609 / Af293 / CBS 101355 / FGSC A1100) GN=AFUA_4G04350 PE=4 SV=1	1	0.0439261	54.419	2	APSETSLK(1)K	0.29832	92895000
Q4W9N1	1250	K	>tr|Q4W9N1|Q4W9N1_ASPFU DEAD helicases superfamily protein (Aquarius), putative OS=Neosartorya fumigata (strain ATCC MYA-4609 / Af293 / CBS 101355 / FGSC A1100) GN=AFUA_4G04350 PE=4 SV=1	1	0.00223039	78.342	2	CAK(1)NALFGMPK	-0.55786	15132000
Q4W9N1	1092	K	>tr|Q4W9N1|Q4W9N1_ASPFU DEAD helicases superfamily protein (Aquarius), putative OS=Neosartorya fumigata (strain ATCC MYA-4609 / Af293 / CBS 101355 / FGSC A1100) GN=AFUA_4G04350 PE=4 SV=1	1	0.014541	87.639	2	NGELPLK(1)R	-0.78566	5130900
Q4W9N6	135	K	>tr|Q4W9N6|Q4W9N6_ASPFU Alanine racemase family protein, putative OS=Neosartorya fumigata (strain ATCC MYA-4609 / Af293 / CBS 101355 / FGSC A1100) GN=AFUA_4G04300 PE=3 SV=1	1	0.00302716	74.987	2	GLWAVESVDSEK(1)K	-0.57771	1772700
Q4W9N8	213	K	>tr|Q4W9N8|Q4W9N8_ASPFU AN1 zinc finger protein OS=Neosartorya fumigata (strain ATCC MYA-4609 / Af293 / CBS 101355 / FGSC A1100) GN=AFUA_4G04280 PE=4 SV=1	1	0.0457027	52.247	2	GDAGIPADK(1)R	1.6684	3045800
Q4W9N9	141	K	>tr|Q4W9N9|Q4W9N9_ASPFU Thymidylate synthase OS=Neosartorya fumigata (strain ATCC MYA-4609 / Af293 / CBS 101355 / FGSC A1100) GN=AFUA_4G04270 PE=3 SV=1	1	0.00692241	55.314	3	EFLDK(1)VGLGHR	-0.8546	2531200
Q4W9P4	128	K	>sp|Q4W9P4|LAP1_ASPFU Leucine aminopeptidase 1 OS=Neosartorya fumigata (strain ATCC MYA-4609 / Af293 / CBS 101355 / FGSC A1100) GN=lap1 PE=3 SV=2	1	0.000246372	146.79	2	YYK(1)SQTGIR	0.20766	8762200
Q4W9P4	128	K	>sp|Q4W9P4|LAP1_ASPFU Leucine aminopeptidase 1 OS=Neosartorya fumigata (strain ATCC MYA-4609 / Af293 / CBS 101355 / FGSC A1100) GN=lap1 PE=3 SV=2	1	0.0158025	68.657	2	YYK(1)SQTGIR	-0.27016	5706300
Q4W9Q2	229	K	>tr|Q4W9Q2|Q4W9Q2_ASPFU Mitochondrial ATPase (Afg1), putative OS=Neosartorya fumigata (strain ATCC MYA-4609 / Af293 / CBS 101355 / FGSC A1100) GN=AFUA_4G04130 PE=4 SV=1	1	0.000568531	80.312	3	IHFHNFMQDVHK(1)R	-2.2285	6670400
Q4W9Q3	413	K	>tr|Q4W9Q3|Q4W9Q3_ASPFU Protein kinase activator Bem1, putative OS=Neosartorya fumigata (strain ATCC MYA-4609 / Af293 / CBS 101355 / FGSC A1100) GN=AFUA_4G04120 PE=4 SV=2	1	0.0422899	75.416	2	RQNLDEYIK(1)K	0.55231	3793500
Q4W9Q4	462	K	>tr|Q4W9Q4|Q4W9Q4_ASPFU SAC3/GANP domain protein OS=Neosartorya fumigata (strain ATCC MYA-4609 / Af293 / CBS 101355 / FGSC A1100) GN=AFUA_4G04110 PE=4 SV=1	1	0.0281029	75.213	2	AYK(1)PDVK	0.24706	28408000
Q4W9R6	377	K	>tr|Q4W9R6|Q4W9R6_ASPFU Chromosome segregation protein (Pcs1), putative OS=Neosartorya fumigata (strain ATCC MYA-4609 / Af293 / CBS 101355 / FGSC A1100) GN=AFUA_4G03980 PE=4 SV=1	1	0.0291829	51.276	2	ALQTK(1)LAAAR	0.019536	187490000
Q4W9R6	303	K	>tr|Q4W9R6|Q4W9R6_ASPFU Chromosome segregation protein (Pcs1), putative OS=Neosartorya fumigata (strain ATCC MYA-4609 / Af293 / CBS 101355 / FGSC A1100) GN=AFUA_4G03980 PE=4 SV=1	1	0.000833553	77.068	2	EIGIVEANANMEK(1)LR	-3.08	3869000
Q4W9R6	523	K	>tr|Q4W9R6|Q4W9R6_ASPFU Chromosome segregation protein (Pcs1), putative OS=Neosartorya fumigata (strain ATCC MYA-4609 / Af293 / CBS 101355 / FGSC A1100) GN=AFUA_4G03980 PE=4 SV=1	1	0.0267662	76.1	2	VIDALTK(1)R	0.71915	2771800
Q4W9R6	377	K	>tr|Q4W9R6|Q4W9R6_ASPFU Chromosome segregation protein (Pcs1), putative OS=Neosartorya fumigata (strain ATCC MYA-4609 / Af293 / CBS 101355 / FGSC A1100) GN=AFUA_4G03980 PE=4 SV=1	1	0.00862395	68.657	2	ALQTK(1)LAAAR	0.39196	166090000
Q4W9R6	377	K	>tr|Q4W9R6|Q4W9R6_ASPFU Chromosome segregation protein (Pcs1), putative OS=Neosartorya fumigata (strain ATCC MYA-4609 / Af293 / CBS 101355 / FGSC A1100) GN=AFUA_4G03980 PE=4 SV=1	1	0.0373449	50.108	2	ALQTK(1)LAAAR	0.11601	190940000
Q4W9S0	83	K	>tr|Q4W9S0|Q4W9S0_ASPFU Ferric-chelate reductase, putative OS=Neosartorya fumigata (strain ATCC MYA-4609 / Af293 / CBS 101355 / FGSC A1100) GN=AFUA_4G03940 PE=4 SV=2	1	0.0060366	114.02	2	APLPVK(1)R	-0.11687	31226000
Q4W9S0	83	K	>tr|Q4W9S0|Q4W9S0_ASPFU Ferric-chelate reductase, putative OS=Neosartorya fumigata (strain ATCC MYA-4609 / Af293 / CBS 101355 / FGSC A1100) GN=AFUA_4G03940 PE=4 SV=2	1	0.0163683	90.986	2	APLPVK(1)R	-0.041051	25290000
Q4W9S0	83	K	>tr|Q4W9S0|Q4W9S0_ASPFU Ferric-chelate reductase, putative OS=Neosartorya fumigata (strain ATCC MYA-4609 / Af293 / CBS 101355 / FGSC A1100) GN=AFUA_4G03940 PE=4 SV=2	1	0.0139684	113.5	2	RAPLPVK(1)R	-0.46254	64551000
Q4W9S1	112	K	>tr|Q4W9S1|Q4W9S1_ASPFU Cysteine synthase B, putative OS=Neosartorya fumigata (strain ATCC MYA-4609 / Af293 / CBS 101355 / FGSC A1100) GN=AFUA_4G03930 PE=4 SV=1	1	0.00383708	70.728	2	AFLSNK(1)TSDAK	2.3089	6193500
Q4W9S1	117	K	>tr|Q4W9S1|Q4W9S1_ASPFU Cysteine synthase B, putative OS=Neosartorya fumigata (strain ATCC MYA-4609 / Af293 / CBS 101355 / FGSC A1100) GN=AFUA_4G03930 PE=4 SV=1	1	0.0280731	75.243	2	TSDAK(1)LK	0.063731	9548500
Q4W9S1	70	K	>tr|Q4W9S1|Q4W9S1_ASPFU Cysteine synthase B, putative OS=Neosartorya fumigata (strain ATCC MYA-4609 / Af293 / CBS 101355 / FGSC A1100) GN=AFUA_4G03930 PE=4 SV=1	1	0.0260954	56.205	2	AMPALNMLEK(1)K	-1.2074	2681200
Q4W9S1	70	K	>tr|Q4W9S1|Q4W9S1_ASPFU Cysteine synthase B, putative OS=Neosartorya fumigata (strain ATCC MYA-4609 / Af293 / CBS 101355 / FGSC A1100) GN=AFUA_4G03930 PE=4 SV=1	1	0.00889522	56.205	2	AMPALNMLEK(1)K	1.9005	4903600
Q4W9S1	117	K	>tr|Q4W9S1|Q4W9S1_ASPFU Cysteine synthase B, putative OS=Neosartorya fumigata (strain ATCC MYA-4609 / Af293 / CBS 101355 / FGSC A1100) GN=AFUA_4G03930 PE=4 SV=1	1	0.0340124	75.109	2	TSDAK(1)LK	0.33268	7973800
Q4W9S4	108	K	>tr|Q4W9S4|Q4W9S4_ASPFU Peroxisomal multifunctional beta-oxidation protein (MFP), putative OS=Neosartorya fumigata (strain ATCC MYA-4609 / Af293 / CBS 101355 / FGSC A1100) GN=AFUA_4G03900 PE=4 SV=1	1	0.00547543	96.111	2	DVSFK(1)NMK	-0.022846	4954100
Q4W9S4	838	K	>tr|Q4W9S4|Q4W9S4_ASPFU Peroxisomal multifunctional beta-oxidation protein (MFP), putative OS=Neosartorya fumigata (strain ATCC MYA-4609 / Af293 / CBS 101355 / FGSC A1100) GN=AFUA_4G03900 PE=4 SV=1	1	8.76615e-06	135.55	2	HVFNK(1)FGAFK	-0.47923	23839000
Q4W9S4	312	K	>tr|Q4W9S4|Q4W9S4_ASPFU Peroxisomal multifunctional beta-oxidation protein (MFP), putative OS=Neosartorya fumigata (strain ATCC MYA-4609 / Af293 / CBS 101355 / FGSC A1100) GN=AFUA_4G03900 PE=4 SV=1	1	0.00142878	69.516	2	TPSAPAGEEPDLK(1)GK	2.2598	3468700
Q4W9S4	843	K	>tr|Q4W9S4|Q4W9S4_ASPFU Peroxisomal multifunctional beta-oxidation protein (MFP), putative OS=Neosartorya fumigata (strain ATCC MYA-4609 / Af293 / CBS 101355 / FGSC A1100) GN=AFUA_4G03900 PE=4 SV=1	1	0.0246142	76.605	2	FGAFK(1)SLK	2.8622	6080600
Q4W9S4	838	K	>tr|Q4W9S4|Q4W9S4_ASPFU Peroxisomal multifunctional beta-oxidation protein (MFP), putative OS=Neosartorya fumigata (strain ATCC MYA-4609 / Af293 / CBS 101355 / FGSC A1100) GN=AFUA_4G03900 PE=4 SV=1	1	9.44139e-06	127.76	2	HVFNK(1)FGAFK	0.97854	9668700
Q4W9S4	108	K	>tr|Q4W9S4|Q4W9S4_ASPFU Peroxisomal multifunctional beta-oxidation protein (MFP), putative OS=Neosartorya fumigata (strain ATCC MYA-4609 / Af293 / CBS 101355 / FGSC A1100) GN=AFUA_4G03900 PE=4 SV=1	1	0.0377352	46.334	2	DVSFK(1)NMK	1.3263	8555800
Q4W9S4	843	K	>tr|Q4W9S4|Q4W9S4_ASPFU Peroxisomal multifunctional beta-oxidation protein (MFP), putative OS=Neosartorya fumigata (strain ATCC MYA-4609 / Af293 / CBS 101355 / FGSC A1100) GN=AFUA_4G03900 PE=4 SV=1	1	0.0121236	86.332	2	FGAFK(1)SLK	2.4003	6405500
Q4W9S4	838	K	>tr|Q4W9S4|Q4W9S4_ASPFU Peroxisomal multifunctional beta-oxidation protein (MFP), putative OS=Neosartorya fumigata (strain ATCC MYA-4609 / Af293 / CBS 101355 / FGSC A1100) GN=AFUA_4G03900 PE=4 SV=1	1	0.000635805	105.52	2	HVFNK(1)FGAFK	0.90586	9934300
Q4W9S4	312	K	>tr|Q4W9S4|Q4W9S4_ASPFU Peroxisomal multifunctional beta-oxidation protein (MFP), putative OS=Neosartorya fumigata (strain ATCC MYA-4609 / Af293 / CBS 101355 / FGSC A1100) GN=AFUA_4G03900 PE=4 SV=1	1	5.36936e-05	100.4	2	TPSAPAGEEPDLK(1)GK	1.5413	3007700
Q4W9S6	274	K	>tr|Q4W9S6|Q4W9S6_ASPFU 60S ribosomal protein L7 OS=Neosartorya fumigata (strain ATCC MYA-4609 / Af293 / CBS 101355 / FGSC A1100) GN=AFUA_4G03880 PE=4 SV=1	1	5.19513e-14	153.51	2	FK(1)HYIEGGDTGNR	0.13972	163670000
Q4W9S6	272	K	>tr|Q4W9S6|Q4W9S6_ASPFU 60S ribosomal protein L7 OS=Neosartorya fumigata (strain ATCC MYA-4609 / Af293 / CBS 101355 / FGSC A1100) GN=AFUA_4G03880 PE=4 SV=1	0.5	0.00159486	72.681	4	K(0.5)FK(0.5)HYIEGGDTGNR	1.1267	8881300
Q4W9S6	107	K	>tr|Q4W9S6|Q4W9S6_ASPFU 60S ribosomal protein L7 OS=Neosartorya fumigata (strain ATCC MYA-4609 / Af293 / CBS 101355 / FGSC A1100) GN=AFUA_4G03880 PE=4 SV=1	1	0.00185634	112.71	2	AEAYVK(1)EYR	-0.65657	6822300
Q4W9S6	274	K	>tr|Q4W9S6|Q4W9S6_ASPFU 60S ribosomal protein L7 OS=Neosartorya fumigata (strain ATCC MYA-4609 / Af293 / CBS 101355 / FGSC A1100) GN=AFUA_4G03880 PE=4 SV=1	1	2.77741e-16	146.96	2	FK(1)HYIEGGDTGNR	0.048794	154280000
Q4W9S6	272	K	>tr|Q4W9S6|Q4W9S6_ASPFU 60S ribosomal protein L7 OS=Neosartorya fumigata (strain ATCC MYA-4609 / Af293 / CBS 101355 / FGSC A1100) GN=AFUA_4G03880 PE=4 SV=1	0.5	0.00303608	64.827	3	K(0.5)FK(0.5)HYIEGGDTGNR	-0.39295	17069000
Q4W9S6	107	K	>tr|Q4W9S6|Q4W9S6_ASPFU 60S ribosomal protein L7 OS=Neosartorya fumigata (strain ATCC MYA-4609 / Af293 / CBS 101355 / FGSC A1100) GN=AFUA_4G03880 PE=4 SV=1	1	0.00483811	83.869	2	AEAYVK(1)EYR	-0.57476	6715300
Q4W9S6	196	K	>tr|Q4W9S6|Q4W9S6_ASPFU 60S ribosomal protein L7 OS=Neosartorya fumigata (strain ATCC MYA-4609 / Af293 / CBS 101355 / FGSC A1100) GN=AFUA_4G03880 PE=4 SV=1	1	1.4528e-09	93.21	3	ATQEMLTIINPYIAYGYPNLK(1)SVR	1.1094	6591400
Q4W9S6	274	K	>tr|Q4W9S6|Q4W9S6_ASPFU 60S ribosomal protein L7 OS=Neosartorya fumigata (strain ATCC MYA-4609 / Af293 / CBS 101355 / FGSC A1100) GN=AFUA_4G03880 PE=4 SV=1	1	4.70805e-27	198.87	4	FK(1)HYIEGGDTGNREENINALIR	0.23772	119290000
Q4W9S8	679	K	>sp|Q4W9S8|EIF3C_ASPFU Eukaryotic translation initiation factor 3 subunit C OS=Neosartorya fumigata (strain ATCC MYA-4609 / Af293 / CBS 101355 / FGSC A1100) GN=nip1 PE=3 SV=1	1	0.0177885	68.657	2	FLAAGDWK(1)K	-0.68952	22270000
Q4W9S8	861	K	>sp|Q4W9S8|EIF3C_ASPFU Eukaryotic translation initiation factor 3 subunit C OS=Neosartorya fumigata (strain ATCC MYA-4609 / Af293 / CBS 101355 / FGSC A1100) GN=nip1 PE=3 SV=1	1	4.80079e-05	90.561	2	RPGGQQFGGGALGGAIK(1)A	0.06541	5678800
Q4W9S8	641	K	>sp|Q4W9S8|EIF3C_ASPFU Eukaryotic translation initiation factor 3 subunit C OS=Neosartorya fumigata (strain ATCC MYA-4609 / Af293 / CBS 101355 / FGSC A1100) GN=nip1 PE=3 SV=1	1	0.0148232	89.142	2	VISK(1)TFR	-1.6908	39401000
Q4W9S8	238	K	>sp|Q4W9S8|EIF3C_ASPFU Eukaryotic translation initiation factor 3 subunit C OS=Neosartorya fumigata (strain ATCC MYA-4609 / Af293 / CBS 101355 / FGSC A1100) GN=nip1 PE=3 SV=1	1	0.000367585	98.943	2	GGK(1)TLQYTPESILK	1.2676	2379100
Q4W9S8	396	K	>sp|Q4W9S8|EIF3C_ASPFU Eukaryotic translation initiation factor 3 subunit C OS=Neosartorya fumigata (strain ATCC MYA-4609 / Af293 / CBS 101355 / FGSC A1100) GN=nip1 PE=3 SV=1	1	6.31651e-06	113.53	2	LSDEK(1)LLYTDLVR	1.5018	2535200
Q4W9S8	861	K	>sp|Q4W9S8|EIF3C_ASPFU Eukaryotic translation initiation factor 3 subunit C OS=Neosartorya fumigata (strain ATCC MYA-4609 / Af293 / CBS 101355 / FGSC A1100) GN=nip1 PE=3 SV=1	1	0.000124543	96.773	2	RPGGQQFGGGALGGAIK(1)A	-0.57666	9058900
Q4W9S8	679	K	>sp|Q4W9S8|EIF3C_ASPFU Eukaryotic translation initiation factor 3 subunit C OS=Neosartorya fumigata (strain ATCC MYA-4609 / Af293 / CBS 101355 / FGSC A1100) GN=nip1 PE=3 SV=1	1	0.0334361	58.699	2	FLAAGDWK(1)K	-1.8759	14232000
Q4W9S8	238	K	>sp|Q4W9S8|EIF3C_ASPFU Eukaryotic translation initiation factor 3 subunit C OS=Neosartorya fumigata (strain ATCC MYA-4609 / Af293 / CBS 101355 / FGSC A1100) GN=nip1 PE=3 SV=1	1	0.00629148	63.185	2	GGK(1)TLQYTPESILK	1.3903	1010000
Q4W9S8	861	K	>sp|Q4W9S8|EIF3C_ASPFU Eukaryotic translation initiation factor 3 subunit C OS=Neosartorya fumigata (strain ATCC MYA-4609 / Af293 / CBS 101355 / FGSC A1100) GN=nip1 PE=3 SV=1	1	0.0035059	70.783	2	RPGGQQFGGGALGGAIK(1)A	0.80665	6310300
Q4W9T8	723	K	>tr|Q4W9T8|Q4W9T8_ASPFU Glycine dehydrogenase OS=Neosartorya fumigata (strain ATCC MYA-4609 / Af293 / CBS 101355 / FGSC A1100) GN=AFUA_4G03760 PE=3 SV=1	1	6.7208e-21	179.33	2	CDTK(1)TGNLDLADLK	0.50188	5276000
Q4W9T8	733	K	>tr|Q4W9T8|Q4W9T8_ASPFU Glycine dehydrogenase OS=Neosartorya fumigata (strain ATCC MYA-4609 / Af293 / CBS 101355 / FGSC A1100) GN=AFUA_4G03760 PE=3 SV=1	1	0.000532755	88.075	2	TGNLDLADLK(1)AK	-0.17263	18151000
Q4W9T8	1031	K	>tr|Q4W9T8|Q4W9T8_ASPFU Glycine dehydrogenase OS=Neosartorya fumigata (strain ATCC MYA-4609 / Af293 / CBS 101355 / FGSC A1100) GN=AFUA_4G03760 PE=3 SV=1	1	0.0484005	48.467	2	EAAAYPLPYLVEK(1)K	0.23809	695980
Q4W9T8	386	K	>tr|Q4W9T8|Q4W9T8_ASPFU Glycine dehydrogenase OS=Neosartorya fumigata (strain ATCC MYA-4609 / Af293 / CBS 101355 / FGSC A1100) GN=AFUA_4G03760 PE=3 SV=1	1	1.64362e-09	91.166	3	FGVPMGFGGPHAAFFACADK(1)YK	-0.11898	40987000
Q4W9T8	690	K	>tr|Q4W9T8|Q4W9T8_ASPFU Glycine dehydrogenase OS=Neosartorya fumigata (strain ATCC MYA-4609 / Af293 / CBS 101355 / FGSC A1100) GN=AFUA_4G03760 PE=3 SV=1	0.999999	0.014609	61.11	2	KYHEANGGEK(1)R	0.80739	0
Q4W9T8	723	K	>tr|Q4W9T8|Q4W9T8_ASPFU Glycine dehydrogenase OS=Neosartorya fumigata (strain ATCC MYA-4609 / Af293 / CBS 101355 / FGSC A1100) GN=AFUA_4G03760 PE=3 SV=1	1	0.000500769	96.707	2	CDTK(1)TGNLDLADLK	1.0048	3360600
Q4W9T8	733	K	>tr|Q4W9T8|Q4W9T8_ASPFU Glycine dehydrogenase OS=Neosartorya fumigata (strain ATCC MYA-4609 / Af293 / CBS 101355 / FGSC A1100) GN=AFUA_4G03760 PE=3 SV=1	1	9.40257e-05	107.65	2	TGNLDLADLK(1)AK	0.54477	18814000
Q4W9T8	386	K	>tr|Q4W9T8|Q4W9T8_ASPFU Glycine dehydrogenase OS=Neosartorya fumigata (strain ATCC MYA-4609 / Af293 / CBS 101355 / FGSC A1100) GN=AFUA_4G03760 PE=3 SV=1	1	6.18267e-08	80.412	3	FGVPMGFGGPHAAFFACADK(1)YK	0.22525	13428000
Q4W9T8	723	K	>tr|Q4W9T8|Q4W9T8_ASPFU Glycine dehydrogenase OS=Neosartorya fumigata (strain ATCC MYA-4609 / Af293 / CBS 101355 / FGSC A1100) GN=AFUA_4G03760 PE=3 SV=1	1	2.36812e-05	110.44	2	CDTK(1)TGNLDLADLK	0.1051	4325600
Q4W9T8	733	K	>tr|Q4W9T8|Q4W9T8_ASPFU Glycine dehydrogenase OS=Neosartorya fumigata (strain ATCC MYA-4609 / Af293 / CBS 101355 / FGSC A1100) GN=AFUA_4G03760 PE=3 SV=1	1	0.000897684	83.204	2	TGNLDLADLK(1)AK	-0.025765	23732000
Q4W9T8	386	K	>tr|Q4W9T8|Q4W9T8_ASPFU Glycine dehydrogenase OS=Neosartorya fumigata (strain ATCC MYA-4609 / Af293 / CBS 101355 / FGSC A1100) GN=AFUA_4G03760 PE=3 SV=1	1	1.04795e-08	88.09	3	FGVPMGFGGPHAAFFACADK(1)YK	0.089828	35618000
Q4W9U9	149	K	>tr|Q4W9U9|Q4W9U9_ASPFU Ribosome associated DnaJ chaperone Zuotin, putative OS=Neosartorya fumigata (strain ATCC MYA-4609 / Af293 / CBS 101355 / FGSC A1100) GN=AFUA_4G03650 PE=4 SV=1	1	7.80892e-06	88.427	3	AALGDRDENDNFFK(1)CIQK	1.1363	3108300
Q4W9U9	163	K	>tr|Q4W9U9|Q4W9U9_ASPFU Ribosome associated DnaJ chaperone Zuotin, putative OS=Neosartorya fumigata (strain ATCC MYA-4609 / Af293 / CBS 101355 / FGSC A1100) GN=AFUA_4G03650 PE=4 SV=1	1	7.37887e-05	113.22	2	AHELLTDPVK(1)R	0.90631	150710000
Q4W9U9	109	K	>tr|Q4W9U9|Q4W9U9_ASPFU Ribosome associated DnaJ chaperone Zuotin, putative OS=Neosartorya fumigata (strain ATCC MYA-4609 / Af293 / CBS 101355 / FGSC A1100) GN=AFUA_4G03650 PE=4 SV=1	1	0.00057522	87.088	2	AQDHYAVLGLSK(1)YR	0.98355	33694000
Q4W9U9	429	K	>tr|Q4W9U9|Q4W9U9_ASPFU Ribosome associated DnaJ chaperone Zuotin, putative OS=Neosartorya fumigata (strain ATCC MYA-4609 / Af293 / CBS 101355 / FGSC A1100) GN=AFUA_4G03650 PE=4 SV=1	1	0.031975	60.398	2	GVWTEEVK(1)R	-1.9432	15518000
Q4W9U9	70	K	>tr|Q4W9U9|Q4W9U9_ASPFU Ribosome associated DnaJ chaperone Zuotin, putative OS=Neosartorya fumigata (strain ATCC MYA-4609 / Af293 / CBS 101355 / FGSC A1100) GN=AFUA_4G03650 PE=4 SV=1	1	0.000737021	120.15	2	IQAQQNVK(1)K	0.25587	9584500
Q4W9U9	181	K	>tr|Q4W9U9|Q4W9U9_ASPFU Ribosome associated DnaJ chaperone Zuotin, putative OS=Neosartorya fumigata (strain ATCC MYA-4609 / Af293 / CBS 101355 / FGSC A1100) GN=AFUA_4G03650 PE=4 SV=1	1	1.12634e-33	197.14	2	QFDSVDEAADVDPPSK(1)K	-0.54017	4255200
Q4W9U9	163	K	>tr|Q4W9U9|Q4W9U9_ASPFU Ribosome associated DnaJ chaperone Zuotin, putative OS=Neosartorya fumigata (strain ATCC MYA-4609 / Af293 / CBS 101355 / FGSC A1100) GN=AFUA_4G03650 PE=4 SV=1	1	4.32959e-05	111.86	2	AHELLTDPVK(1)R	0.75532	138050000
Q4W9U9	109	K	>tr|Q4W9U9|Q4W9U9_ASPFU Ribosome associated DnaJ chaperone Zuotin, putative OS=Neosartorya fumigata (strain ATCC MYA-4609 / Af293 / CBS 101355 / FGSC A1100) GN=AFUA_4G03650 PE=4 SV=1	1	0.00371114	74.141	2	AQDHYAVLGLSK(1)YR	1.9265	1797700
Q4W9U9	181	K	>tr|Q4W9U9|Q4W9U9_ASPFU Ribosome associated DnaJ chaperone Zuotin, putative OS=Neosartorya fumigata (strain ATCC MYA-4609 / Af293 / CBS 101355 / FGSC A1100) GN=AFUA_4G03650 PE=4 SV=1	1	9.67416e-08	119.68	3	RQFDSVDEAADVDPPSK(1)K	0.53047	7802100
Q4W9U9	149	K	>tr|Q4W9U9|Q4W9U9_ASPFU Ribosome associated DnaJ chaperone Zuotin, putative OS=Neosartorya fumigata (strain ATCC MYA-4609 / Af293 / CBS 101355 / FGSC A1100) GN=AFUA_4G03650 PE=4 SV=1	1	1.41642e-05	95.761	3	AALGDRDENDNFFK(1)CIQK	1.338	7083500
Q4W9U9	163	K	>tr|Q4W9U9|Q4W9U9_ASPFU Ribosome associated DnaJ chaperone Zuotin, putative OS=Neosartorya fumigata (strain ATCC MYA-4609 / Af293 / CBS 101355 / FGSC A1100) GN=AFUA_4G03650 PE=4 SV=1	1	0.000578208	105.46	2	AHELLTDPVK(1)R	0.46808	80202000
Q4W9U9	109	K	>tr|Q4W9U9|Q4W9U9_ASPFU Ribosome associated DnaJ chaperone Zuotin, putative OS=Neosartorya fumigata (strain ATCC MYA-4609 / Af293 / CBS 101355 / FGSC A1100) GN=AFUA_4G03650 PE=4 SV=1	1	0.000466268	80.632	2	AQDHYAVLGLSK(1)YR	1.7876	13102000
Q4W9U9	120	K	>tr|Q4W9U9|Q4W9U9_ASPFU Ribosome associated DnaJ chaperone Zuotin, putative OS=Neosartorya fumigata (strain ATCC MYA-4609 / Af293 / CBS 101355 / FGSC A1100) GN=AFUA_4G03650 PE=4 SV=1	1	0.0287411	66.351	2	ATPEQIK(1)R	0.35341	400680000
Q4W9U9	70	K	>tr|Q4W9U9|Q4W9U9_ASPFU Ribosome associated DnaJ chaperone Zuotin, putative OS=Neosartorya fumigata (strain ATCC MYA-4609 / Af293 / CBS 101355 / FGSC A1100) GN=AFUA_4G03650 PE=4 SV=1	1	0.0144387	66.692	2	IQAQQNVK(1)K	0.27816	6800200
Q4W9U9	436	K	>tr|Q4W9U9|Q4W9U9_ASPFU Ribosome associated DnaJ chaperone Zuotin, putative OS=Neosartorya fumigata (strain ATCC MYA-4609 / Af293 / CBS 101355 / FGSC A1100) GN=AFUA_4G03650 PE=4 SV=1	1	0.0406529	59.35	2	LVDAGK(1)LK	0.14534	20817000
Q4W9U9	181	K	>tr|Q4W9U9|Q4W9U9_ASPFU Ribosome associated DnaJ chaperone Zuotin, putative OS=Neosartorya fumigata (strain ATCC MYA-4609 / Af293 / CBS 101355 / FGSC A1100) GN=AFUA_4G03650 PE=4 SV=1	1	6.36303e-05	82.765	3	RQFDSVDEAADVDPPSK(1)K	-0.0052746	5185700
Q4W9V1	24	K	>tr|Q4W9V1|Q4W9V1_ASPFU Sterol 24-C-methyltransferase OS=Neosartorya fumigata (strain ATCC MYA-4609 / Af293 / CBS 101355 / FGSC A1100) GN=AFUA_4G03630 PE=3 SV=1	1	1.32331e-06	151.83	3	AMHGK(1)SAQFR	-0.95862	94352000
Q4W9V1	362	K	>tr|Q4W9V1|Q4W9V1_ASPFU Sterol 24-C-methyltransferase OS=Neosartorya fumigata (strain ATCC MYA-4609 / Af293 / CBS 101355 / FGSC A1100) GN=AFUA_4G03630 PE=3 SV=1	1	1.55116e-30	178.06	3	TADSLAIAGDCLVAGGEK(1)K	1.4083	43469000
Q4W9V1	24	K	>tr|Q4W9V1|Q4W9V1_ASPFU Sterol 24-C-methyltransferase OS=Neosartorya fumigata (strain ATCC MYA-4609 / Af293 / CBS 101355 / FGSC A1100) GN=AFUA_4G03630 PE=3 SV=1	1	6.70738e-06	119.22	2	AMHGK(1)SAQFR	0.86706	78819000
Q4W9V1	362	K	>tr|Q4W9V1|Q4W9V1_ASPFU Sterol 24-C-methyltransferase OS=Neosartorya fumigata (strain ATCC MYA-4609 / Af293 / CBS 101355 / FGSC A1100) GN=AFUA_4G03630 PE=3 SV=1	1	8.70151e-07	105.5	3	TADSLAIAGDCLVAGGEK(1)K	0.99084	43810000
Q4W9V1	24	K	>tr|Q4W9V1|Q4W9V1_ASPFU Sterol 24-C-methyltransferase OS=Neosartorya fumigata (strain ATCC MYA-4609 / Af293 / CBS 101355 / FGSC A1100) GN=AFUA_4G03630 PE=3 SV=1	1	1.55018e-09	157.66	3	AMHGK(1)SAQFR	-0.73023	55515000
Q4W9V1	362	K	>tr|Q4W9V1|Q4W9V1_ASPFU Sterol 24-C-methyltransferase OS=Neosartorya fumigata (strain ATCC MYA-4609 / Af293 / CBS 101355 / FGSC A1100) GN=AFUA_4G03630 PE=3 SV=1	1	6.34106e-21	164.2	3	TADSLAIAGDCLVAGGEK(1)K	0.57657	31120000
Q4W9W8	213	K	>tr|Q4W9W8|Q4W9W8_ASPFU HLH DNA binding domain protein, putative OS=Neosartorya fumigata (strain ATCC MYA-4609 / Af293 / CBS 101355 / FGSC A1100) GN=AFUA_4G03460 PE=4 SV=1	1	0.00212007	78.264	2	AAHNIIEK(1)R	-0.82433	48392000
Q4W9W8	213	K	>tr|Q4W9W8|Q4W9W8_ASPFU HLH DNA binding domain protein, putative OS=Neosartorya fumigata (strain ATCC MYA-4609 / Af293 / CBS 101355 / FGSC A1100) GN=AFUA_4G03460 PE=4 SV=1	1	0.00139889	84.615	2	AAHNIIEK(1)R	0.033411	36242000
Q4W9W8	213	K	>tr|Q4W9W8|Q4W9W8_ASPFU HLH DNA binding domain protein, putative OS=Neosartorya fumigata (strain ATCC MYA-4609 / Af293 / CBS 101355 / FGSC A1100) GN=AFUA_4G03460 PE=4 SV=1	1	0.000822668	99.815	2	AAHNIIEK(1)R	-0.38463	37344000
Q4W9X3	317	K	>tr|Q4W9X3|Q4W9X3_ASPFU Flavohemoprotein OS=Neosartorya fumigata (strain ATCC MYA-4609 / Af293 / CBS 101355 / FGSC A1100) GN=AFUA_4G03410 PE=3 SV=1	1	9.01944e-46	254.47	3	AFK(1)NHITSLEQK	0.2192	355710000
Q4W9X3	317	K	>tr|Q4W9X3|Q4W9X3_ASPFU Flavohemoprotein OS=Neosartorya fumigata (strain ATCC MYA-4609 / Af293 / CBS 101355 / FGSC A1100) GN=AFUA_4G03410 PE=3 SV=1	1	6.9952e-60	266.78	3	AFK(1)NHITSLEQK	-0.42704	291030000
Q4W9X3	317	K	>tr|Q4W9X3|Q4W9X3_ASPFU Flavohemoprotein OS=Neosartorya fumigata (strain ATCC MYA-4609 / Af293 / CBS 101355 / FGSC A1100) GN=AFUA_4G03410 PE=3 SV=1	1	6.00704e-79	292.73	3	AFK(1)NHITSLEQK	0.28524	189850000
Q4W9X3	92	K	>tr|Q4W9X3|Q4W9X3_ASPFU Flavohemoprotein OS=Neosartorya fumigata (strain ATCC MYA-4609 / Af293 / CBS 101355 / FGSC A1100) GN=AFUA_4G03410 PE=3 SV=1	1	1.59602e-05	126.51	2	HASLYIK(1)PDDYK	-0.30758	4113100
Q4W9Z9	204	K	>sp|Q4W9Z9|CWC26_ASPFU Pre-mRNA-splicing factor cwc26 OS=Neosartorya fumigata (strain ATCC MYA-4609 / Af293 / CBS 101355 / FGSC A1100) GN=cwc26 PE=3 SV=1	1	0.00224627	122.13	2	IINVALK(1)R	-0.45303	19680000
Q4W9Z9	204	K	>sp|Q4W9Z9|CWC26_ASPFU Pre-mRNA-splicing factor cwc26 OS=Neosartorya fumigata (strain ATCC MYA-4609 / Af293 / CBS 101355 / FGSC A1100) GN=cwc26 PE=3 SV=1	1	0.00518253	113.5	2	IINVALK(1)R	-0.30731	14729000
Q4W9Z9	204	K	>sp|Q4W9Z9|CWC26_ASPFU Pre-mRNA-splicing factor cwc26 OS=Neosartorya fumigata (strain ATCC MYA-4609 / Af293 / CBS 101355 / FGSC A1100) GN=cwc26 PE=3 SV=1	1	0.00154524	136.11	2	IINVALK(1)R	-0.076302	22690000
Q4WA03	13	K	>tr|Q4WA03|Q4WA03_ASPFU Mitochondrial cytochrome b2, putative OS=Neosartorya fumigata (strain ATCC MYA-4609 / Af293 / CBS 101355 / FGSC A1100) GN=AFUA_4G03120 PE=3 SV=1	1	0.000124557	94.688	2	LTGAEVAK(1)HSSK	-0.2335	34782000
Q4WA03	13	K	>tr|Q4WA03|Q4WA03_ASPFU Mitochondrial cytochrome b2, putative OS=Neosartorya fumigata (strain ATCC MYA-4609 / Af293 / CBS 101355 / FGSC A1100) GN=AFUA_4G03120 PE=3 SV=1	1	0.00026706	90.412	3	LTGAEVAK(1)HSSK	-0.96107	35145000
Q4WA03	13	K	>tr|Q4WA03|Q4WA03_ASPFU Mitochondrial cytochrome b2, putative OS=Neosartorya fumigata (strain ATCC MYA-4609 / Af293 / CBS 101355 / FGSC A1100) GN=AFUA_4G03120 PE=3 SV=1	1	0.000327045	82.069	2	LTGAEVAK(1)HSSK	0.25529	23706000
Q4WA08	1943	K	>tr|Q4WA08|Q4WA08_ASPFU DEAD/DEAH box helicase, putative OS=Neosartorya fumigata (strain ATCC MYA-4609 / Af293 / CBS 101355 / FGSC A1100) GN=AFUA_4G03070 PE=4 SV=1	1	0.00761362	85.676	2	DGELLALK(1)R	0.975	3387300
Q4WA08	427	K	>tr|Q4WA08|Q4WA08_ASPFU DEAD/DEAH box helicase, putative OS=Neosartorya fumigata (strain ATCC MYA-4609 / Af293 / CBS 101355 / FGSC A1100) GN=AFUA_4G03070 PE=4 SV=1	1	0.0273424	55.261	2	ELTGDMQLTK(1)R	-4.3837	3100800
Q4WA08	306	K	>tr|Q4WA08|Q4WA08_ASPFU DEAD/DEAH box helicase, putative OS=Neosartorya fumigata (strain ATCC MYA-4609 / Af293 / CBS 101355 / FGSC A1100) GN=AFUA_4G03070 PE=4 SV=1	1	1.07581e-05	107.09	2	LVEIK(1)SLDGLCR	-0.037457	5073500
Q4WA08	1943	K	>tr|Q4WA08|Q4WA08_ASPFU DEAD/DEAH box helicase, putative OS=Neosartorya fumigata (strain ATCC MYA-4609 / Af293 / CBS 101355 / FGSC A1100) GN=AFUA_4G03070 PE=4 SV=1	1	0.00172858	104.01	2	DGELLALK(1)R	1.0786	1573500
Q4WA08	306	K	>tr|Q4WA08|Q4WA08_ASPFU DEAD/DEAH box helicase, putative OS=Neosartorya fumigata (strain ATCC MYA-4609 / Af293 / CBS 101355 / FGSC A1100) GN=AFUA_4G03070 PE=4 SV=1	1	0.00217252	80.17	2	LVEIK(1)SLDGLCR	-1.2767	2948100
Q4WA08	1943	K	>tr|Q4WA08|Q4WA08_ASPFU DEAD/DEAH box helicase, putative OS=Neosartorya fumigata (strain ATCC MYA-4609 / Af293 / CBS 101355 / FGSC A1100) GN=AFUA_4G03070 PE=4 SV=1	1	0.0304159	59.931	2	DGELLALK(1)R	2.0903	1728700
Q4WA10	83	K	>tr|Q4WA10|Q4WA10_ASPFU Profilin OS=Neosartorya fumigata (strain ATCC MYA-4609 / Af293 / CBS 101355 / FGSC A1100) GN=AFUA_4G03050 PE=3 SV=1	1	0.0304965	52.167	2	FVAIK(1)ADDR	-1.1461	10198000
Q4WA10	83	K	>tr|Q4WA10|Q4WA10_ASPFU Profilin OS=Neosartorya fumigata (strain ATCC MYA-4609 / Af293 / CBS 101355 / FGSC A1100) GN=AFUA_4G03050 PE=3 SV=1	1	0.0442851	56.548	2	FVAIK(1)ADDR	-0.45125	7551900
Q4WA15	1164	K	>sp|Q4WA15|NTE1_ASPFU Lysophospholipase nte1 OS=Neosartorya fumigata (strain ATCC MYA-4609 / Af293 / CBS 101355 / FGSC A1100) GN=nte1 PE=3 SV=1	1	0.00222149	63.181	3	LTAEPTHPETK(1)R	-0.16604	3829600
Q4WA16	81	K	>tr|Q4WA16|Q4WA16_ASPFU Vesicle-mediated transport protein (Imh1), putative OS=Neosartorya fumigata (strain ATCC MYA-4609 / Af293 / CBS 101355 / FGSC A1100) GN=AFUA_4G02990 PE=4 SV=1	1	0.0126325	66.393	2	EACDAVADLK(1)K	0.17875	4528800
Q4WA16	81	K	>tr|Q4WA16|Q4WA16_ASPFU Vesicle-mediated transport protein (Imh1), putative OS=Neosartorya fumigata (strain ATCC MYA-4609 / Af293 / CBS 101355 / FGSC A1100) GN=AFUA_4G02990 PE=4 SV=1	1	0.00162286	80.69	2	EACDAVADLK(1)K	-0.71558	11749000
Q4WA17	160	K	>tr|Q4WA17|Q4WA17_ASPFU Acetyltransferase, GNAT family, putative OS=Neosartorya fumigata (strain ATCC MYA-4609 / Af293 / CBS 101355 / FGSC A1100) GN=AFUA_4G02980 PE=4 SV=1	1	0.0172309	86.472	2	VLEVK(1)GR	-0.57335	11656000
Q4WA18	249	K	>tr|Q4WA18|Q4WA18_ASPFU Plasma membrane channel protein (Aqy1), putative OS=Neosartorya fumigata (strain ATCC MYA-4609 / Af293 / CBS 101355 / FGSC A1100) GN=AFUA_4G02970 PE=4 SV=1	1	0.000406353	147.75	2	GVSAVHEK(1)R	0.67775	13767000
Q4WA18	414	K	>tr|Q4WA18|Q4WA18_ASPFU Plasma membrane channel protein (Aqy1), putative OS=Neosartorya fumigata (strain ATCC MYA-4609 / Af293 / CBS 101355 / FGSC A1100) GN=AFUA_4G02970 PE=4 SV=1	1	0.0358953	85.265	2	EHAIK(1)AR	0.53568	1889000
Q4WA18	34	K	>tr|Q4WA18|Q4WA18_ASPFU Plasma membrane channel protein (Aqy1), putative OS=Neosartorya fumigata (strain ATCC MYA-4609 / Af293 / CBS 101355 / FGSC A1100) GN=AFUA_4G02970 PE=4 SV=1	1	0.00685252	61.409	2	FNYGDIDTPEAIK(1)K	1.0602	1503800
Q4WA18	249	K	>tr|Q4WA18|Q4WA18_ASPFU Plasma membrane channel protein (Aqy1), putative OS=Neosartorya fumigata (strain ATCC MYA-4609 / Af293 / CBS 101355 / FGSC A1100) GN=AFUA_4G02970 PE=4 SV=1	1	0.00012447	142	2	GVSAVHEK(1)R	0.044497	9212300
Q4WA18	249	K	>tr|Q4WA18|Q4WA18_ASPFU Plasma membrane channel protein (Aqy1), putative OS=Neosartorya fumigata (strain ATCC MYA-4609 / Af293 / CBS 101355 / FGSC A1100) GN=AFUA_4G02970 PE=4 SV=1	1	0.0141203	67.334	2	GVSAVHEK(1)R	0.0099627	13148000
Q4WA31	97	K	>tr|Q4WA31|Q4WA31_ASPFU NmrA-like family protein, putative OS=Neosartorya fumigata (strain ATCC MYA-4609 / Af293 / CBS 101355 / FGSC A1100) GN=AFUA_4G02840 PE=4 SV=1	1	0.0136504	93.143	2	NFVEAAK(1)R	0.29689	21736000
Q4WA31	97	K	>tr|Q4WA31|Q4WA31_ASPFU NmrA-like family protein, putative OS=Neosartorya fumigata (strain ATCC MYA-4609 / Af293 / CBS 101355 / FGSC A1100) GN=AFUA_4G02840 PE=4 SV=1	1	0.00150476	136.8	2	NFVEAAK(1)R	-0.16631	29329000
Q4WA31	97	K	>tr|Q4WA31|Q4WA31_ASPFU NmrA-like family protein, putative OS=Neosartorya fumigata (strain ATCC MYA-4609 / Af293 / CBS 101355 / FGSC A1100) GN=AFUA_4G02840 PE=4 SV=1	1	0.00563914	111.17	2	NFVEAAK(1)R	0.13022	23491000
Q4WA34	219	K	>tr|Q4WA34|Q4WA34_ASPFU Oxidoreductase, putative OS=Neosartorya fumigata (strain ATCC MYA-4609 / Af293 / CBS 101355 / FGSC A1100) GN=AFUA_4G02810 PE=4 SV=1	1	0.00156386	80.688	2	AAVCAMAK(1)AR	0.49373	5747800
Q4WA34	219	K	>tr|Q4WA34|Q4WA34_ASPFU Oxidoreductase, putative OS=Neosartorya fumigata (strain ATCC MYA-4609 / Af293 / CBS 101355 / FGSC A1100) GN=AFUA_4G02810 PE=4 SV=1	1	0.00140577	80.231	2	AAVCAMAK(1)AR	-1.2642	9495000
Q4WA34	219	K	>tr|Q4WA34|Q4WA34_ASPFU Oxidoreductase, putative OS=Neosartorya fumigata (strain ATCC MYA-4609 / Af293 / CBS 101355 / FGSC A1100) GN=AFUA_4G02810 PE=4 SV=1	1	0.00764984	61.56	2	AAVCAMAK(1)AR	0.28087	7148400
Q4WA80	428	K	>tr|Q4WA80|Q4WA80_ASPFU Uncharacterized protein OS=Neosartorya fumigata (strain ATCC MYA-4609 / Af293 / CBS 101355 / FGSC A1100) GN=AFUA_7G00350 PE=4 SV=1	1	0.0437254	79.146	2	AFYHLK(1)K	-0.20218	11014000
Q4WA80	428	K	>tr|Q4WA80|Q4WA80_ASPFU Uncharacterized protein OS=Neosartorya fumigata (strain ATCC MYA-4609 / Af293 / CBS 101355 / FGSC A1100) GN=AFUA_7G00350 PE=4 SV=1	1	0.0448406	70.716	2	AFYHLK(1)K	-0.105	7248800
Q4WAE4	210	K	>tr|Q4WAE4|Q4WAE4_ASPFU Alcohol dehydrogenase, putative OS=Neosartorya fumigata (strain ATCC MYA-4609 / Af293 / CBS 101355 / FGSC A1100) GN=AFUA_7G01010 PE=3 SV=1	1	0.0113212	67.385	2	VIAIDGGDEK(1)R	0.052236	68386000
Q4WAE4	210	K	>tr|Q4WAE4|Q4WAE4_ASPFU Alcohol dehydrogenase, putative OS=Neosartorya fumigata (strain ATCC MYA-4609 / Af293 / CBS 101355 / FGSC A1100) GN=AFUA_7G01010 PE=3 SV=1	1	0.0237713	58.172	2	VIAIDGGDEK(1)R	-0.53067	38543000
Q4WAG4	47	K	>tr|Q4WAG4|Q4WAG4_ASPFU Farnesyl-diphosphate farnesyltransferase, putative OS=Neosartorya fumigata (strain ATCC MYA-4609 / Af293 / CBS 101355 / FGSC A1100) GN=AFUA_7G01220 PE=4 SV=1	1	1.34033e-06	126.12	2	TCFK(1)FLDLTSR	0.62154	14414000
Q4WAG4	137	K	>tr|Q4WAG4|Q4WAG4_ASPFU Farnesyl-diphosphate farnesyltransferase, putative OS=Neosartorya fumigata (strain ATCC MYA-4609 / Af293 / CBS 101355 / FGSC A1100) GN=AFUA_7G01220 PE=4 SV=1	1	7.14381e-06	100.45	3	DRELLVQFHNVITEFK(1)R	0.28107	2663300
Q4WAG4	47	K	>tr|Q4WAG4|Q4WAG4_ASPFU Farnesyl-diphosphate farnesyltransferase, putative OS=Neosartorya fumigata (strain ATCC MYA-4609 / Af293 / CBS 101355 / FGSC A1100) GN=AFUA_7G01220 PE=4 SV=1	1	6.02367e-12	176.18	2	TCFK(1)FLDLTSR	0.37813	19542000
Q4WAG4	47	K	>tr|Q4WAG4|Q4WAG4_ASPFU Farnesyl-diphosphate farnesyltransferase, putative OS=Neosartorya fumigata (strain ATCC MYA-4609 / Af293 / CBS 101355 / FGSC A1100) GN=AFUA_7G01220 PE=4 SV=1	1	0.000161623	115.92	2	TCFK(1)FLDLTSR	-0.051745	16092000
Q4WAG5	408	K	>tr|Q4WAG5|Q4WAG5_ASPFU DnaJ domain protein OS=Neosartorya fumigata (strain ATCC MYA-4609 / Af293 / CBS 101355 / FGSC A1100) GN=AFUA_7G01230 PE=4 SV=1	1	5.41821e-05	116.03	2	DVCDQVLGDK(1)R	-0.15287	87380000
Q4WAG5	408	K	>tr|Q4WAG5|Q4WAG5_ASPFU DnaJ domain protein OS=Neosartorya fumigata (strain ATCC MYA-4609 / Af293 / CBS 101355 / FGSC A1100) GN=AFUA_7G01230 PE=4 SV=1	1	0.000241077	100.38	2	DVCDQVLGDK(1)R	-0.42289	105290000
Q4WAG5	408	K	>tr|Q4WAG5|Q4WAG5_ASPFU DnaJ domain protein OS=Neosartorya fumigata (strain ATCC MYA-4609 / Af293 / CBS 101355 / FGSC A1100) GN=AFUA_7G01230 PE=4 SV=1	1	2.06909e-07	150.06	3	DVCDQVLGDK(1)R	0.91199	69572000
Q4WAG8	515	K	>tr|Q4WAG8|Q4WAG8_ASPFU Uncharacterized protein OS=Neosartorya fumigata (strain ATCC MYA-4609 / Af293 / CBS 101355 / FGSC A1100) GN=AFUA_7G01260 PE=4 SV=1	1	0.00168575	125.25	2	INQSLK(1)R	0.44368	9128400
Q4WAG8	515	K	>tr|Q4WAG8|Q4WAG8_ASPFU Uncharacterized protein OS=Neosartorya fumigata (strain ATCC MYA-4609 / Af293 / CBS 101355 / FGSC A1100) GN=AFUA_7G01260 PE=4 SV=1	1	0.00944233	97.798	2	INQSLK(1)R	-0.38235	7446100
Q4WAG8	515	K	>tr|Q4WAG8|Q4WAG8_ASPFU Uncharacterized protein OS=Neosartorya fumigata (strain ATCC MYA-4609 / Af293 / CBS 101355 / FGSC A1100) GN=AFUA_7G01260 PE=4 SV=1	1	0.00581916	113.89	2	INQSLK(1)R	-0.27778	9184000
Q4WAH3	367	K	>tr|Q4WAH3|Q4WAH3_ASPFU C6 transcription factor, putative OS=Neosartorya fumigata (strain ATCC MYA-4609 / Af293 / CBS 101355 / FGSC A1100) GN=AFUA_7G01310 PE=4 SV=1	1	0.0184537	64.207	2	LSAMDLK(1)R	-1.9813	49774000
Q4WAH3	367	K	>tr|Q4WAH3|Q4WAH3_ASPFU C6 transcription factor, putative OS=Neosartorya fumigata (strain ATCC MYA-4609 / Af293 / CBS 101355 / FGSC A1100) GN=AFUA_7G01310 PE=4 SV=1	1	0.0376805	44.349	2	LSAMDLK(1)R	-0.78905	62586000
Q4WAH3	367	K	>tr|Q4WAH3|Q4WAH3_ASPFU C6 transcription factor, putative OS=Neosartorya fumigata (strain ATCC MYA-4609 / Af293 / CBS 101355 / FGSC A1100) GN=AFUA_7G01310 PE=4 SV=1	1	0.0343505	47.574	2	LSAMDLK(1)R	-0.39958	67485000
Q4WAH9	47	K	>tr|Q4WAH9|Q4WAH9_ASPFU Thiosulfate sulfurtransferase, putative OS=Neosartorya fumigata (strain ATCC MYA-4609 / Af293 / CBS 101355 / FGSC A1100) GN=AFUA_7G01370 PE=4 SV=1	1	0.000717635	150.4	2	ELHEALK(1)K	-0.50968	27790000
Q4WAH9	276	K	>tr|Q4WAH9|Q4WAH9_ASPFU Thiosulfate sulfurtransferase, putative OS=Neosartorya fumigata (strain ATCC MYA-4609 / Af293 / CBS 101355 / FGSC A1100) GN=AFUA_7G01370 PE=4 SV=1	1	1.13746e-10	143.31	3	VFQK(1)HEVDETK	-0.64741	26824000
Q4WAH9	335	K	>tr|Q4WAH9|Q4WAH9_ASPFU Thiosulfate sulfurtransferase, putative OS=Neosartorya fumigata (strain ATCC MYA-4609 / Af293 / CBS 101355 / FGSC A1100) GN=AFUA_7G01370 PE=4 SV=1	1	0.000613563	97.813	2	VNDSEGLIK(1)K	-0.40305	11646000
Q4WAH9	47	K	>tr|Q4WAH9|Q4WAH9_ASPFU Thiosulfate sulfurtransferase, putative OS=Neosartorya fumigata (strain ATCC MYA-4609 / Af293 / CBS 101355 / FGSC A1100) GN=AFUA_7G01370 PE=4 SV=1	1	5.16406e-05	166.16	2	ELHEALK(1)K	-0.92346	95059000
Q4WAH9	276	K	>tr|Q4WAH9|Q4WAH9_ASPFU Thiosulfate sulfurtransferase, putative OS=Neosartorya fumigata (strain ATCC MYA-4609 / Af293 / CBS 101355 / FGSC A1100) GN=AFUA_7G01370 PE=4 SV=1	1	0.000105303	96.756	3	VFQK(1)HEVDETK	-1.4818	40571000
Q4WAH9	335	K	>tr|Q4WAH9|Q4WAH9_ASPFU Thiosulfate sulfurtransferase, putative OS=Neosartorya fumigata (strain ATCC MYA-4609 / Af293 / CBS 101355 / FGSC A1100) GN=AFUA_7G01370 PE=4 SV=1	1	0.0328132	53.08	2	VNDSEGLIK(1)K	0.28107	11127000
Q4WAH9	47	K	>tr|Q4WAH9|Q4WAH9_ASPFU Thiosulfate sulfurtransferase, putative OS=Neosartorya fumigata (strain ATCC MYA-4609 / Af293 / CBS 101355 / FGSC A1100) GN=AFUA_7G01370 PE=4 SV=1	1	0.000159121	166.16	2	ELHEALK(1)K	-1.0429	28757000
Q4WAH9	276	K	>tr|Q4WAH9|Q4WAH9_ASPFU Thiosulfate sulfurtransferase, putative OS=Neosartorya fumigata (strain ATCC MYA-4609 / Af293 / CBS 101355 / FGSC A1100) GN=AFUA_7G01370 PE=4 SV=1	1	5.1519e-13	166.62	3	VFQK(1)HEVDETK	-0.73274	33651000
Q4WAI2	1141	K	>tr|Q4WAI2|Q4WAI2_ASPFU Kinesin family protein (BimC), putative OS=Neosartorya fumigata (strain ATCC MYA-4609 / Af293 / CBS 101355 / FGSC A1100) GN=AFUA_7G01400 PE=3 SV=1	1	2.67999e-15	139.38	3	VSLSTDKPTEIEEPDAPPAK(1)R	-0.017518	15200000
Q4WAI2	1141	K	>tr|Q4WAI2|Q4WAI2_ASPFU Kinesin family protein (BimC), putative OS=Neosartorya fumigata (strain ATCC MYA-4609 / Af293 / CBS 101355 / FGSC A1100) GN=AFUA_7G01400 PE=3 SV=1	1	2.58495e-23	156.15	3	VSLSTDKPTEIEEPDAPPAK(1)R	0.1836	9178600
Q4WAI4	843	K	>tr|Q4WAI4|Q4WAI4_ASPFU Isoleucyl-tRNA synthetase, putative OS=Neosartorya fumigata (strain ATCC MYA-4609 / Af293 / CBS 101355 / FGSC A1100) GN=AFUA_7G01420 PE=3 SV=1	1	0.00549866	63.216	2	LQCEHPLK(1)R	0.14522	67988000
Q4WAI4	843	K	>tr|Q4WAI4|Q4WAI4_ASPFU Isoleucyl-tRNA synthetase, putative OS=Neosartorya fumigata (strain ATCC MYA-4609 / Af293 / CBS 101355 / FGSC A1100) GN=AFUA_7G01420 PE=3 SV=1	1	0.00600131	62.463	3	LQCEHPLK(1)R	-0.40535	43898000
Q4WAI8	46	K	>tr|Q4WAI8|Q4WAI8_ASPFU Ribosomal protein S5 OS=Neosartorya fumigata (strain ATCC MYA-4609 / Af293 / CBS 101355 / FGSC A1100) GN=AFUA_7G01460 PE=3 SV=1	1	0.00138428	88.056	2	EWQPVTK(1)LGR	0.93115	10580000
Q4WAI8	81	K	>tr|Q4WAI8|Q4WAI8_ASPFU Ribosomal protein S5 OS=Neosartorya fumigata (strain ATCC MYA-4609 / Af293 / CBS 101355 / FGSC A1100) GN=AFUA_7G01460 PE=3 SV=1	1	0.00162689	75.589	2	EYQIVDFFLPK(1)LK	0.056679	50344000
Q4WAI8	83	K	>tr|Q4WAI8|Q4WAI8_ASPFU Ribosomal protein S5 OS=Neosartorya fumigata (strain ATCC MYA-4609 / Af293 / CBS 101355 / FGSC A1100) GN=AFUA_7G01460 PE=3 SV=1	1	0.0133054	91.853	2	LK(1)DEVMK	-0.11153	4103500
Q4WAI8	191	K	>tr|Q4WAI8|Q4WAI8_ASPFU Ribosomal protein S5 OS=Neosartorya fumigata (strain ATCC MYA-4609 / Af293 / CBS 101355 / FGSC A1100) GN=AFUA_7G01460 PE=3 SV=1	1	0.000125275	103.76	2	GTGLVASPAVK(1)R	-0.2611	2086800000
Q4WAI8	46	K	>tr|Q4WAI8|Q4WAI8_ASPFU Ribosomal protein S5 OS=Neosartorya fumigata (strain ATCC MYA-4609 / Af293 / CBS 101355 / FGSC A1100) GN=AFUA_7G01460 PE=3 SV=1	1	1.29682e-05	125.75	2	EWQPVTK(1)LGR	0.032105	24549000
Q4WAI8	81	K	>tr|Q4WAI8|Q4WAI8_ASPFU Ribosomal protein S5 OS=Neosartorya fumigata (strain ATCC MYA-4609 / Af293 / CBS 101355 / FGSC A1100) GN=AFUA_7G01460 PE=3 SV=1	1	0.00211795	82.069	2	EYQIVDFFLPK(1)LK	0.1125	41275000
Q4WAI8	191	K	>tr|Q4WAI8|Q4WAI8_ASPFU Ribosomal protein S5 OS=Neosartorya fumigata (strain ATCC MYA-4609 / Af293 / CBS 101355 / FGSC A1100) GN=AFUA_7G01460 PE=3 SV=1	1	0.000400545	83.652	3	GTGLVASPAVK(1)R	0.5247	1998700000
Q4WAI8	46	K	>tr|Q4WAI8|Q4WAI8_ASPFU Ribosomal protein S5 OS=Neosartorya fumigata (strain ATCC MYA-4609 / Af293 / CBS 101355 / FGSC A1100) GN=AFUA_7G01460 PE=3 SV=1	1	0.000555961	108.43	2	EWQPVTK(1)LGR	0.35088	34795000
Q4WAI8	81	K	>tr|Q4WAI8|Q4WAI8_ASPFU Ribosomal protein S5 OS=Neosartorya fumigata (strain ATCC MYA-4609 / Af293 / CBS 101355 / FGSC A1100) GN=AFUA_7G01460 PE=3 SV=1	1	0.00241862	74.133	2	EYQIVDFFLPK(1)LK	0.15798	82327000
Q4WAI8	191	K	>tr|Q4WAI8|Q4WAI8_ASPFU Ribosomal protein S5 OS=Neosartorya fumigata (strain ATCC MYA-4609 / Af293 / CBS 101355 / FGSC A1100) GN=AFUA_7G01460 PE=3 SV=1	1	0.000318991	105.03	2	GTGLVASPAVK(1)R	-0.82415	2374000000
Q4WAI9	48	K	>tr|Q4WAI9|Q4WAI9_ASPFU Integral membrane protein, Mpv17/PMP22 family, putative OS=Neosartorya fumigata (strain ATCC MYA-4609 / Af293 / CBS 101355 / FGSC A1100) GN=AFUA_7G01470 PE=3 SV=1	1	0.0186852	42.336	3	GFDK(1)HDLAR	0.38134	0
Q4WAJ0	132	K	>tr|Q4WAJ0|Q4WAJ0_ASPFU Cap binding protein OS=Neosartorya fumigata (strain ATCC MYA-4609 / Af293 / CBS 101355 / FGSC A1100) GN=AFUA_7G01480 PE=3 SV=1	1	0.02944	42.864	3	ADYHLFK(1)K	1.0779	62654000
Q4WAJ0	145	K	>tr|Q4WAJ0|Q4WAJ0_ASPFU Cap binding protein OS=Neosartorya fumigata (strain ATCC MYA-4609 / Af293 / CBS 101355 / FGSC A1100) GN=AFUA_7G01480 PE=3 SV=1	1	0.00073345	70.41	3	GIRPEWEDPQNK(1)HGGK	0.14137	40277000
Q4WAJ0	145	K	>tr|Q4WAJ0|Q4WAJ0_ASPFU Cap binding protein OS=Neosartorya fumigata (strain ATCC MYA-4609 / Af293 / CBS 101355 / FGSC A1100) GN=AFUA_7G01480 PE=3 SV=1	1	0.000783009	66.436	3	GIRPEWEDPQNK(1)HGGK	0.93811	14555000
Q4WAJ0	145	K	>tr|Q4WAJ0|Q4WAJ0_ASPFU Cap binding protein OS=Neosartorya fumigata (strain ATCC MYA-4609 / Af293 / CBS 101355 / FGSC A1100) GN=AFUA_7G01480 PE=3 SV=1	1	0.000755116	74.301	4	GIRPEWEDPQNK(1)HGGK	0.19788	10963000
Q4WAJ3	128	K	>tr|Q4WAJ3|Q4WAJ3_ASPFU SNARE domain protein OS=Neosartorya fumigata (strain ATCC MYA-4609 / Af293 / CBS 101355 / FGSC A1100) GN=AFUA_7G01510 PE=4 SV=1	1	0.00723269	102.46	2	AQSDFQK(1)R	0.34335	28293000
Q4WAJ3	128	K	>tr|Q4WAJ3|Q4WAJ3_ASPFU SNARE domain protein OS=Neosartorya fumigata (strain ATCC MYA-4609 / Af293 / CBS 101355 / FGSC A1100) GN=AFUA_7G01510 PE=4 SV=1	1	0.00163942	133.86	2	AQSDFQK(1)R	0.089204	28709000
Q4WAJ3	128	K	>tr|Q4WAJ3|Q4WAJ3_ASPFU SNARE domain protein OS=Neosartorya fumigata (strain ATCC MYA-4609 / Af293 / CBS 101355 / FGSC A1100) GN=AFUA_7G01510 PE=4 SV=1	1	0.0129096	91.069	2	AQSDFQK(1)R	-0.22705	29072000
Q4WAJ5	161	K	>tr|Q4WAJ5|Q4WAJ5_ASPFU AMP-binding enzyme, putative OS=Neosartorya fumigata (strain ATCC MYA-4609 / Af293 / CBS 101355 / FGSC A1100) GN=AFUA_7G01530 PE=4 SV=1	1	0.00413392	86.136	2	VLVATQK(1)YR	0.18225	8441800
Q4WAJ5	161	K	>tr|Q4WAJ5|Q4WAJ5_ASPFU AMP-binding enzyme, putative OS=Neosartorya fumigata (strain ATCC MYA-4609 / Af293 / CBS 101355 / FGSC A1100) GN=AFUA_7G01530 PE=4 SV=1	1	0.000144778	137.14	2	VLVATQK(1)YR	-0.12349	8328500
Q4WAJ7	790	K	>tr|Q4WAJ7|Q4WAJ7_ASPFU Mitochondrial exoribonuclease Cyt-4, putative OS=Neosartorya fumigata (strain ATCC MYA-4609 / Af293 / CBS 101355 / FGSC A1100) GN=AFUA_7G01550 PE=4 SV=1	1	0.00254328	55.011	3	LQDVDPHEVPDLTK(1)R	1.2502	9154800
Q4WAL7	134	K	>tr|Q4WAL7|Q4WAL7_ASPFU DUF218 domain protein OS=Neosartorya fumigata (strain ATCC MYA-4609 / Af293 / CBS 101355 / FGSC A1100) GN=AFUA_7G01750 PE=4 SV=1	1	0.000432797	95.981	2	STNCGANAIETK(1)R	0.15981	8779900
Q4WAL7	134	K	>tr|Q4WAL7|Q4WAL7_ASPFU DUF218 domain protein OS=Neosartorya fumigata (strain ATCC MYA-4609 / Af293 / CBS 101355 / FGSC A1100) GN=AFUA_7G01750 PE=4 SV=1	1	4.58805e-07	121.53	2	STNCGANAIETK(1)R	-0.12867	7534600
Q4WAL7	134	K	>tr|Q4WAL7|Q4WAL7_ASPFU DUF218 domain protein OS=Neosartorya fumigata (strain ATCC MYA-4609 / Af293 / CBS 101355 / FGSC A1100) GN=AFUA_7G01750 PE=4 SV=1	1	1.26395e-05	115.68	2	STNCGANAIETK(1)R	-0.29771	7157300
Q4WAM5	76	K	>tr|Q4WAM5|Q4WAM5_ASPFU UTP-glucose-1-phosphate uridylyltransferase Ugp1, putative OS=Neosartorya fumigata (strain ATCC MYA-4609 / Af293 / CBS 101355 / FGSC A1100) GN=AFUA_7G01830 PE=4 SV=1	1	0.0136705	105.52	2	RFLNDK(1)AK	0.19257	189680000
Q4WAM5	400	K	>tr|Q4WAM5|Q4WAM5_ASPFU UTP-glucose-1-phosphate uridylyltransferase Ugp1, putative OS=Neosartorya fumigata (strain ATCC MYA-4609 / Af293 / CBS 101355 / FGSC A1100) GN=AFUA_7G01830 PE=4 SV=1	1	0.001665	74.475	2	FLPVK(1)TCSDLLLVK	-0.27184	6462600
Q4WAM5	409	K	>tr|Q4WAM5|Q4WAM5_ASPFU UTP-glucose-1-phosphate uridylyltransferase Ugp1, putative OS=Neosartorya fumigata (strain ATCC MYA-4609 / Af293 / CBS 101355 / FGSC A1100) GN=AFUA_7G01830 PE=4 SV=1	1	3.07169e-14	145.1	3	TCSDLLLVK(1)SDLYR	-2.8	25369000
Q4WAM5	299	K	>tr|Q4WAM5|Q4WAM5_ASPFU UTP-glucose-1-phosphate uridylyltransferase Ugp1, putative OS=Neosartorya fumigata (strain ATCC MYA-4609 / Af293 / CBS 101355 / FGSC A1100) GN=AFUA_7G01830 PE=4 SV=1	1	0.0161846	53.448	2	GGTIIDYEGK(1)AR	0.11397	114270000
Q4WAM5	384	K	>tr|Q4WAM5|Q4WAM5_ASPFU UTP-glucose-1-phosphate uridylyltransferase Ugp1, putative OS=Neosartorya fumigata (strain ATCC MYA-4609 / Af293 / CBS 101355 / FGSC A1100) GN=AFUA_7G01830 PE=4 SV=1	1	9.173e-46	254.34	2	HFK(1)NAHGVNVPR	0.39477	3558500000
Q4WAM5	447	K	>tr|Q4WAM5|Q4WAM5_ASPFU UTP-glucose-1-phosphate uridylyltransferase Ugp1, putative OS=Neosartorya fumigata (strain ATCC MYA-4609 / Af293 / CBS 101355 / FGSC A1100) GN=AFUA_7G01830 PE=4 SV=1	1	1.86219e-13	197.96	2	VSDFQK(1)R	-0.73366	613400000
Q4WAM5	440	K	>tr|Q4WAM5|Q4WAM5_ASPFU UTP-glucose-1-phosphate uridylyltransferase Ugp1, putative OS=Neosartorya fumigata (strain ATCC MYA-4609 / Af293 / CBS 101355 / FGSC A1100) GN=AFUA_7G01830 PE=4 SV=1	1	0.040173	81.191	2	LGSDFK(1)K	-0.19035	351020000
Q4WAM5	132	K	>tr|Q4WAM5|Q4WAM5_ASPFU UTP-glucose-1-phosphate uridylyltransferase Ugp1, putative OS=Neosartorya fumigata (strain ATCC MYA-4609 / Af293 / CBS 101355 / FGSC A1100) GN=AFUA_7G01830 PE=4 SV=1	1	1.19648e-06	77.959	3	LNGGLGTSMGCVGPK(1)SVIEVR	-2.304	5848400
Q4WAM5	55	K	>tr|Q4WAM5|Q4WAM5_ASPFU UTP-glucose-1-phosphate uridylyltransferase Ugp1, putative OS=Neosartorya fumigata (strain ATCC MYA-4609 / Af293 / CBS 101355 / FGSC A1100) GN=AFUA_7G01830 PE=4 SV=1	0.5	1.47494e-07	107.98	3	NALNALAETVPDPEEK(0.5)K(0.5)R	0.16589	9240200
Q4WAM5	56	K	>tr|Q4WAM5|Q4WAM5_ASPFU UTP-glucose-1-phosphate uridylyltransferase Ugp1, putative OS=Neosartorya fumigata (strain ATCC MYA-4609 / Af293 / CBS 101355 / FGSC A1100) GN=AFUA_7G01830 PE=4 SV=1	0.5	1.47494e-07	107.98	3	NALNALAETVPDPEEK(0.5)K(0.5)R	0.16589	9240200
Q4WAM5	317	K	>tr|Q4WAM5|Q4WAM5_ASPFU UTP-glucose-1-phosphate uridylyltransferase Ugp1, putative OS=Neosartorya fumigata (strain ATCC MYA-4609 / Af293 / CBS 101355 / FGSC A1100) GN=AFUA_7G01830 PE=4 SV=1	1	0.00193706	87.184	2	EHVNEFK(1)SIK	0.11839	98973000
Q4WAM5	76	K	>tr|Q4WAM5|Q4WAM5_ASPFU UTP-glucose-1-phosphate uridylyltransferase Ugp1, putative OS=Neosartorya fumigata (strain ATCC MYA-4609 / Af293 / CBS 101355 / FGSC A1100) GN=AFUA_7G01830 PE=4 SV=1	1	0.0118769	98.418	2	FLNDK(1)AK	0.095056	185700000
Q4WAM5	400	K	>tr|Q4WAM5|Q4WAM5_ASPFU UTP-glucose-1-phosphate uridylyltransferase Ugp1, putative OS=Neosartorya fumigata (strain ATCC MYA-4609 / Af293 / CBS 101355 / FGSC A1100) GN=AFUA_7G01830 PE=4 SV=1	1	0.000991221	93.243	2	FLPVK(1)TCSDLLLVK	-0.22345	15566000
Q4WAM5	409	K	>tr|Q4WAM5|Q4WAM5_ASPFU UTP-glucose-1-phosphate uridylyltransferase Ugp1, putative OS=Neosartorya fumigata (strain ATCC MYA-4609 / Af293 / CBS 101355 / FGSC A1100) GN=AFUA_7G01830 PE=4 SV=1	1	2.34608e-16	156.24	2	TCSDLLLVK(1)SDLYR	-1.8128	10968000
Q4WAM5	299	K	>tr|Q4WAM5|Q4WAM5_ASPFU UTP-glucose-1-phosphate uridylyltransferase Ugp1, putative OS=Neosartorya fumigata (strain ATCC MYA-4609 / Af293 / CBS 101355 / FGSC A1100) GN=AFUA_7G01830 PE=4 SV=1	1	0.0134417	61.11	2	GGTIIDYEGK(1)AR	0.79985	55577000
Q4WAM5	384	K	>tr|Q4WAM5|Q4WAM5_ASPFU UTP-glucose-1-phosphate uridylyltransferase Ugp1, putative OS=Neosartorya fumigata (strain ATCC MYA-4609 / Af293 / CBS 101355 / FGSC A1100) GN=AFUA_7G01830 PE=4 SV=1	1	8.22995e-48	236.69	2	HFK(1)NAHGVNVPR	0.43364	2949600000
Q4WAM5	447	K	>tr|Q4WAM5|Q4WAM5_ASPFU UTP-glucose-1-phosphate uridylyltransferase Ugp1, putative OS=Neosartorya fumigata (strain ATCC MYA-4609 / Af293 / CBS 101355 / FGSC A1100) GN=AFUA_7G01830 PE=4 SV=1	1	0.00403593	145.04	2	VSDFQK(1)R	-0.56966	483670000
Q4WAM5	440	K	>tr|Q4WAM5|Q4WAM5_ASPFU UTP-glucose-1-phosphate uridylyltransferase Ugp1, putative OS=Neosartorya fumigata (strain ATCC MYA-4609 / Af293 / CBS 101355 / FGSC A1100) GN=AFUA_7G01830 PE=4 SV=1	1	0.00906822	99.799	2	LGSDFK(1)K	-0.30049	366200000
Q4WAM5	132	K	>tr|Q4WAM5|Q4WAM5_ASPFU UTP-glucose-1-phosphate uridylyltransferase Ugp1, putative OS=Neosartorya fumigata (strain ATCC MYA-4609 / Af293 / CBS 101355 / FGSC A1100) GN=AFUA_7G01830 PE=4 SV=1	1	0.00108986	51.876	2	LNGGLGTSMGCVGPK(1)SVIEVR	-1.8364	3688900
Q4WAM5	55	K	>tr|Q4WAM5|Q4WAM5_ASPFU UTP-glucose-1-phosphate uridylyltransferase Ugp1, putative OS=Neosartorya fumigata (strain ATCC MYA-4609 / Af293 / CBS 101355 / FGSC A1100) GN=AFUA_7G01830 PE=4 SV=1	0.5	1.4082e-08	123.59	2	NALNALAETVPDPEEK(0.5)K(0.5)R	-0.47256	9604300
Q4WAM5	56	K	>tr|Q4WAM5|Q4WAM5_ASPFU UTP-glucose-1-phosphate uridylyltransferase Ugp1, putative OS=Neosartorya fumigata (strain ATCC MYA-4609 / Af293 / CBS 101355 / FGSC A1100) GN=AFUA_7G01830 PE=4 SV=1	0.5	1.4082e-08	123.59	2	NALNALAETVPDPEEK(0.5)K(0.5)R	-0.47256	9604300
Q4WAM5	317	K	>tr|Q4WAM5|Q4WAM5_ASPFU UTP-glucose-1-phosphate uridylyltransferase Ugp1, putative OS=Neosartorya fumigata (strain ATCC MYA-4609 / Af293 / CBS 101355 / FGSC A1100) GN=AFUA_7G01830 PE=4 SV=1	1	0.00365951	79.659	3	EHVNEFK(1)SIK	-1.328	148760000
Q4WAM5	76	K	>tr|Q4WAM5|Q4WAM5_ASPFU UTP-glucose-1-phosphate uridylyltransferase Ugp1, putative OS=Neosartorya fumigata (strain ATCC MYA-4609 / Af293 / CBS 101355 / FGSC A1100) GN=AFUA_7G01830 PE=4 SV=1	1	0.0197746	90.777	2	RFLNDK(1)AK	0.21769	216490000
Q4WAM5	400	K	>tr|Q4WAM5|Q4WAM5_ASPFU UTP-glucose-1-phosphate uridylyltransferase Ugp1, putative OS=Neosartorya fumigata (strain ATCC MYA-4609 / Af293 / CBS 101355 / FGSC A1100) GN=AFUA_7G01830 PE=4 SV=1	1	0.000815929	88.075	2	FLPVK(1)TCSDLLLVK	0.0056364	12118000
Q4WAM5	409	K	>tr|Q4WAM5|Q4WAM5_ASPFU UTP-glucose-1-phosphate uridylyltransferase Ugp1, putative OS=Neosartorya fumigata (strain ATCC MYA-4609 / Af293 / CBS 101355 / FGSC A1100) GN=AFUA_7G01830 PE=4 SV=1	1	2.96168e-06	117.2	2	TCSDLLLVK(1)SDLYR	-0.56325	2047600
Q4WAM5	299	K	>tr|Q4WAM5|Q4WAM5_ASPFU UTP-glucose-1-phosphate uridylyltransferase Ugp1, putative OS=Neosartorya fumigata (strain ATCC MYA-4609 / Af293 / CBS 101355 / FGSC A1100) GN=AFUA_7G01830 PE=4 SV=1	1	0.0101441	62.088	2	GGTIIDYEGK(1)AR	0.60176	82375000
Q4WAM5	384	K	>tr|Q4WAM5|Q4WAM5_ASPFU UTP-glucose-1-phosphate uridylyltransferase Ugp1, putative OS=Neosartorya fumigata (strain ATCC MYA-4609 / Af293 / CBS 101355 / FGSC A1100) GN=AFUA_7G01830 PE=4 SV=1	1	2.39534e-33	222.18	4	HFK(1)NAHGVNVPR	-0.31376	3226200000
Q4WAM5	447	K	>tr|Q4WAM5|Q4WAM5_ASPFU UTP-glucose-1-phosphate uridylyltransferase Ugp1, putative OS=Neosartorya fumigata (strain ATCC MYA-4609 / Af293 / CBS 101355 / FGSC A1100) GN=AFUA_7G01830 PE=4 SV=1	1	0.00146392	149.65	2	VSDFQK(1)R	-0.34308	556580000
Q4WAM5	440	K	>tr|Q4WAM5|Q4WAM5_ASPFU UTP-glucose-1-phosphate uridylyltransferase Ugp1, putative OS=Neosartorya fumigata (strain ATCC MYA-4609 / Af293 / CBS 101355 / FGSC A1100) GN=AFUA_7G01830 PE=4 SV=1	1	0.0356103	80.229	2	LGSDFK(1)K	-0.197	370000000
Q4WAM5	55	K	>tr|Q4WAM5|Q4WAM5_ASPFU UTP-glucose-1-phosphate uridylyltransferase Ugp1, putative OS=Neosartorya fumigata (strain ATCC MYA-4609 / Af293 / CBS 101355 / FGSC A1100) GN=AFUA_7G01830 PE=4 SV=1	0.5	0.000462624	65.949	3	NALNALAETVPDPEEK(0.5)K(0.5)R	1.2612	6967200
Q4WAM5	56	K	>tr|Q4WAM5|Q4WAM5_ASPFU UTP-glucose-1-phosphate uridylyltransferase Ugp1, putative OS=Neosartorya fumigata (strain ATCC MYA-4609 / Af293 / CBS 101355 / FGSC A1100) GN=AFUA_7G01830 PE=4 SV=1	0.5	0.000462624	65.949	3	NALNALAETVPDPEEK(0.5)K(0.5)R	1.2612	6967200
Q4WAM6	660	K	>tr|Q4WAM6|Q4WAM6_ASPFU Membrane bound C2 domain protein (Vp115), putative OS=Neosartorya fumigata (strain ATCC MYA-4609 / Af293 / CBS 101355 / FGSC A1100) GN=AFUA_7G01840 PE=4 SV=1	1	0.0458499	77.923	2	EIHITK(1)K	-0.20279	20043000
Q4WAM6	987	K	>tr|Q4WAM6|Q4WAM6_ASPFU Membrane bound C2 domain protein (Vp115), putative OS=Neosartorya fumigata (strain ATCC MYA-4609 / Af293 / CBS 101355 / FGSC A1100) GN=AFUA_7G01840 PE=4 SV=1	1	0.00756631	58.885	2	EVPK(1)TYIGPEDLSK	-0.52951	2608800
Q4WAM6	766	K	>tr|Q4WAM6|Q4WAM6_ASPFU Membrane bound C2 domain protein (Vp115), putative OS=Neosartorya fumigata (strain ATCC MYA-4609 / Af293 / CBS 101355 / FGSC A1100) GN=AFUA_7G01840 PE=4 SV=1	1	0.00129579	88.596	2	FHFK(1)SATDLR	0.59599	20901000
Q4WAM6	1297	K	>tr|Q4WAM6|Q4WAM6_ASPFU Membrane bound C2 domain protein (Vp115), putative OS=Neosartorya fumigata (strain ATCC MYA-4609 / Af293 / CBS 101355 / FGSC A1100) GN=AFUA_7G01840 PE=4 SV=1	1	0.0139939	48.467	3	GASFLK(1)HGIMSR	-0.14604	14749000
Q4WAM6	1160	K	>tr|Q4WAM6|Q4WAM6_ASPFU Membrane bound C2 domain protein (Vp115), putative OS=Neosartorya fumigata (strain ATCC MYA-4609 / Af293 / CBS 101355 / FGSC A1100) GN=AFUA_7G01840 PE=4 SV=1	1	0.000239135	101.39	2	NGFSDPYCK(1)FR	0.32412	7185800
Q4WAM6	315	K	>tr|Q4WAM6|Q4WAM6_ASPFU Membrane bound C2 domain protein (Vp115), putative OS=Neosartorya fumigata (strain ATCC MYA-4609 / Af293 / CBS 101355 / FGSC A1100) GN=AFUA_7G01840 PE=4 SV=1	1	0.00230905	82.417	2	TFILGSK(1)PPR	-0.22288	18321000
Q4WAM6	1121	K	>tr|Q4WAM6|Q4WAM6_ASPFU Membrane bound C2 domain protein (Vp115), putative OS=Neosartorya fumigata (strain ATCC MYA-4609 / Af293 / CBS 101355 / FGSC A1100) GN=AFUA_7G01840 PE=4 SV=1	1	0.0357396	58.981	2	YIPVK(1)MK	-0.6296	14291000
Q4WAM6	987	K	>tr|Q4WAM6|Q4WAM6_ASPFU Membrane bound C2 domain protein (Vp115), putative OS=Neosartorya fumigata (strain ATCC MYA-4609 / Af293 / CBS 101355 / FGSC A1100) GN=AFUA_7G01840 PE=4 SV=1	1	0.000782594	94.717	2	EVPK(1)TYIGPEDLSK	-0.071731	2367500
Q4WAM6	766	K	>tr|Q4WAM6|Q4WAM6_ASPFU Membrane bound C2 domain protein (Vp115), putative OS=Neosartorya fumigata (strain ATCC MYA-4609 / Af293 / CBS 101355 / FGSC A1100) GN=AFUA_7G01840 PE=4 SV=1	1	9.32623e-06	127.83	2	FHFK(1)SATDLR	-0.62569	26342000
Q4WAM6	1160	K	>tr|Q4WAM6|Q4WAM6_ASPFU Membrane bound C2 domain protein (Vp115), putative OS=Neosartorya fumigata (strain ATCC MYA-4609 / Af293 / CBS 101355 / FGSC A1100) GN=AFUA_7G01840 PE=4 SV=1	1	4.54577e-06	124.42	2	NGFSDPYCK(1)FR	0.83755	5504400
Q4WAM6	315	K	>tr|Q4WAM6|Q4WAM6_ASPFU Membrane bound C2 domain protein (Vp115), putative OS=Neosartorya fumigata (strain ATCC MYA-4609 / Af293 / CBS 101355 / FGSC A1100) GN=AFUA_7G01840 PE=4 SV=1	1	0.00233546	83.862	2	TFILGSK(1)PPR	-1.432	23950000
Q4WAM6	987	K	>tr|Q4WAM6|Q4WAM6_ASPFU Membrane bound C2 domain protein (Vp115), putative OS=Neosartorya fumigata (strain ATCC MYA-4609 / Af293 / CBS 101355 / FGSC A1100) GN=AFUA_7G01840 PE=4 SV=1	1	0.00122749	82.651	2	EVPK(1)TYIGPEDLSK	-2.6634	0
Q4WAM6	766	K	>tr|Q4WAM6|Q4WAM6_ASPFU Membrane bound C2 domain protein (Vp115), putative OS=Neosartorya fumigata (strain ATCC MYA-4609 / Af293 / CBS 101355 / FGSC A1100) GN=AFUA_7G01840 PE=4 SV=1	1	2.54537e-06	145.28	3	FHFK(1)SATDLR	-0.89092	33747000
Q4WAM6	1160	K	>tr|Q4WAM6|Q4WAM6_ASPFU Membrane bound C2 domain protein (Vp115), putative OS=Neosartorya fumigata (strain ATCC MYA-4609 / Af293 / CBS 101355 / FGSC A1100) GN=AFUA_7G01840 PE=4 SV=1	1	6.89463e-05	124.42	2	NGFSDPYCK(1)FR	1.1937	7555000
Q4WAM6	315	K	>tr|Q4WAM6|Q4WAM6_ASPFU Membrane bound C2 domain protein (Vp115), putative OS=Neosartorya fumigata (strain ATCC MYA-4609 / Af293 / CBS 101355 / FGSC A1100) GN=AFUA_7G01840 PE=4 SV=1	1	0.0061999	72.2	2	TFILGSK(1)PPR	-0.60236	23000000
Q4WAM6	1121	K	>tr|Q4WAM6|Q4WAM6_ASPFU Membrane bound C2 domain protein (Vp115), putative OS=Neosartorya fumigata (strain ATCC MYA-4609 / Af293 / CBS 101355 / FGSC A1100) GN=AFUA_7G01840 PE=4 SV=1	1	0.04438	49.358	2	YIPVK(1)MK	-0.20889	14188000
Q4WAM7	204	K	>tr|Q4WAM7|Q4WAM7_ASPFU DNA-directed RNA polymerase III subunit Rpc34, putative OS=Neosartorya fumigata (strain ATCC MYA-4609 / Af293 / CBS 101355 / FGSC A1100) GN=AFUA_7G01850 PE=4 SV=1	1	6.27924e-06	120.29	2	SWYEVPATGNK(1)R	-0.4986	61374000
Q4WAM7	135	K	>tr|Q4WAM7|Q4WAM7_ASPFU DNA-directed RNA polymerase III subunit Rpc34, putative OS=Neosartorya fumigata (strain ATCC MYA-4609 / Af293 / CBS 101355 / FGSC A1100) GN=AFUA_7G01850 PE=4 SV=1	1	0.0158019	62.463	2	SLEGK(1)SYIK	-0.81697	5471000
Q4WAM7	204	K	>tr|Q4WAM7|Q4WAM7_ASPFU DNA-directed RNA polymerase III subunit Rpc34, putative OS=Neosartorya fumigata (strain ATCC MYA-4609 / Af293 / CBS 101355 / FGSC A1100) GN=AFUA_7G01850 PE=4 SV=1	1	4.88808e-10	137.8	2	SWYEVPATGNK(1)R	-0.62289	41659000
Q4WAM7	24	K	>tr|Q4WAM7|Q4WAM7_ASPFU DNA-directed RNA polymerase III subunit Rpc34, putative OS=Neosartorya fumigata (strain ATCC MYA-4609 / Af293 / CBS 101355 / FGSC A1100) GN=AFUA_7G01850 PE=4 SV=1	1	0.00587767	101.54	2	LYDECLK(1)R	-0.18713	41389000
Q4WAM7	204	K	>tr|Q4WAM7|Q4WAM7_ASPFU DNA-directed RNA polymerase III subunit Rpc34, putative OS=Neosartorya fumigata (strain ATCC MYA-4609 / Af293 / CBS 101355 / FGSC A1100) GN=AFUA_7G01850 PE=4 SV=1	1	1.41522e-05	118.51	2	SWYEVPATGNK(1)R	1.0525	36213000
Q4WAM7	24	K	>tr|Q4WAM7|Q4WAM7_ASPFU DNA-directed RNA polymerase III subunit Rpc34, putative OS=Neosartorya fumigata (strain ATCC MYA-4609 / Af293 / CBS 101355 / FGSC A1100) GN=AFUA_7G01850 PE=4 SV=1	1	0.0205866	77.732	2	LYDECLK(1)R	-0.4818	49069000
Q4WAM8	334	K	>tr|Q4WAM8|Q4WAM8_ASPFU Heat shock protein (Sti1), putative OS=Neosartorya fumigata (strain ATCC MYA-4609 / Af293 / CBS 101355 / FGSC A1100) GN=AFUA_7G01860 PE=4 SV=1	1	0.0311913	61.602	2	ADFK(1)VIAK	1.1049	7342700
Q4WAM8	399	K	>tr|Q4WAM8|Q4WAM8_ASPFU Heat shock protein (Sti1), putative OS=Neosartorya fumigata (strain ATCC MYA-4609 / Af293 / CBS 101355 / FGSC A1100) GN=AFUA_7G01860 PE=4 SV=1	1	6.4606e-06	107.99	2	EAYIDPVEAEK(1)AR	-1.2848	10600000
Q4WAM8	275	K	>tr|Q4WAM8|Q4WAM8_ASPFU Heat shock protein (Sti1), putative OS=Neosartorya fumigata (strain ATCC MYA-4609 / Af293 / CBS 101355 / FGSC A1100) GN=AFUA_7G01860 PE=4 SV=1	1	0.0188114	87.123	2	KIGNDFYK(1)K	-0.00059421	10100000
Q4WAM8	154	K	>tr|Q4WAM8|Q4WAM8_ASPFU Heat shock protein (Sti1), putative OS=Neosartorya fumigata (strain ATCC MYA-4609 / Af293 / CBS 101355 / FGSC A1100) GN=AFUA_7G01860 PE=4 SV=1	1	3.47501e-07	102.39	3	LASNPK(1)TSHLLADADFMAK	-1.0167	8711400
Q4WAM8	375	K	>tr|Q4WAM8|Q4WAM8_ASPFU Heat shock protein (Sti1), putative OS=Neosartorya fumigata (strain ATCC MYA-4609 / Af293 / CBS 101355 / FGSC A1100) GN=AFUA_7G01860 PE=4 SV=1	1	0.000548087	114.97	2	TPDALTK(1)LR	-1.5357	34595000
Q4WAM8	399	K	>tr|Q4WAM8|Q4WAM8_ASPFU Heat shock protein (Sti1), putative OS=Neosartorya fumigata (strain ATCC MYA-4609 / Af293 / CBS 101355 / FGSC A1100) GN=AFUA_7G01860 PE=4 SV=1	1	4.17995e-17	135.94	2	EAYIDPVEAEK(1)AR	-0.56325	0
Q4WAM8	275	K	>tr|Q4WAM8|Q4WAM8_ASPFU Heat shock protein (Sti1), putative OS=Neosartorya fumigata (strain ATCC MYA-4609 / Af293 / CBS 101355 / FGSC A1100) GN=AFUA_7G01860 PE=4 SV=1	1	0.0423268	86.344	2	KIGNDFYK(1)K	-0.39817	15248000
Q4WAM8	154	K	>tr|Q4WAM8|Q4WAM8_ASPFU Heat shock protein (Sti1), putative OS=Neosartorya fumigata (strain ATCC MYA-4609 / Af293 / CBS 101355 / FGSC A1100) GN=AFUA_7G01860 PE=4 SV=1	1	0.000139451	63.302	3	LASNPK(1)TSHLLADADFMAK	-1.1649	2667700
Q4WAM8	375	K	>tr|Q4WAM8|Q4WAM8_ASPFU Heat shock protein (Sti1), putative OS=Neosartorya fumigata (strain ATCC MYA-4609 / Af293 / CBS 101355 / FGSC A1100) GN=AFUA_7G01860 PE=4 SV=1	1	0.00603936	83.883	2	TPDALTK(1)LR	-0.58615	37454000
Q4WAM8	399	K	>tr|Q4WAM8|Q4WAM8_ASPFU Heat shock protein (Sti1), putative OS=Neosartorya fumigata (strain ATCC MYA-4609 / Af293 / CBS 101355 / FGSC A1100) GN=AFUA_7G01860 PE=4 SV=1	1	1.01436e-08	135.94	2	EAYIDPVEAEK(1)AR	-2.8321	7647500
Q4WAM8	275	K	>tr|Q4WAM8|Q4WAM8_ASPFU Heat shock protein (Sti1), putative OS=Neosartorya fumigata (strain ATCC MYA-4609 / Af293 / CBS 101355 / FGSC A1100) GN=AFUA_7G01860 PE=4 SV=1	0.999999	0.017622	67.93	2	KIGNDFYK(1)K	-0.1231	3600000
Q4WAM8	154	K	>tr|Q4WAM8|Q4WAM8_ASPFU Heat shock protein (Sti1), putative OS=Neosartorya fumigata (strain ATCC MYA-4609 / Af293 / CBS 101355 / FGSC A1100) GN=AFUA_7G01860 PE=4 SV=1	1	2.24982e-06	97.256	3	LASNPK(1)TSHLLADADFMAK	0.21187	9035100
Q4WAM8	118	K	>tr|Q4WAM8|Q4WAM8_ASPFU Heat shock protein (Sti1), putative OS=Neosartorya fumigata (strain ATCC MYA-4609 / Af293 / CBS 101355 / FGSC A1100) GN=AFUA_7G01860 PE=4 SV=1	1	0.000773812	155	2	SGLNAVK(1)R	0.03135	39023000
Q4WAM8	375	K	>tr|Q4WAM8|Q4WAM8_ASPFU Heat shock protein (Sti1), putative OS=Neosartorya fumigata (strain ATCC MYA-4609 / Af293 / CBS 101355 / FGSC A1100) GN=AFUA_7G01860 PE=4 SV=1	1	0.00193095	114.4	2	TPDALTK(1)LR	-0.36539	36110000
Q4WAN0	378	K	>tr|Q4WAN0|Q4WAN0_ASPFU Nicotinate phosphoribosyltransferase OS=Neosartorya fumigata (strain ATCC MYA-4609 / Af293 / CBS 101355 / FGSC A1100) GN=AFUA_7G01880 PE=4 SV=1	1	0.000316359	99.276	2	DFYDNEGIK(1)EK	-0.81732	3354700
Q4WAN0	81	K	>tr|Q4WAN0|Q4WAN0_ASPFU Nicotinate phosphoribosyltransferase OS=Neosartorya fumigata (strain ATCC MYA-4609 / Af293 / CBS 101355 / FGSC A1100) GN=AFUA_7G01880 PE=4 SV=1	1	8.49473e-05	111.63	2	VTDEEIAFLK(1)K	1.4933	45082000
Q4WAN0	378	K	>tr|Q4WAN0|Q4WAN0_ASPFU Nicotinate phosphoribosyltransferase OS=Neosartorya fumigata (strain ATCC MYA-4609 / Af293 / CBS 101355 / FGSC A1100) GN=AFUA_7G01880 PE=4 SV=1	1	0.00795917	66.023	2	DFYDNEGIK(1)EK	-0.26709	2901600
Q4WAN0	467	K	>tr|Q4WAN0|Q4WAN0_ASPFU Nicotinate phosphoribosyltransferase OS=Neosartorya fumigata (strain ATCC MYA-4609 / Af293 / CBS 101355 / FGSC A1100) GN=AFUA_7G01880 PE=4 SV=1	1	0.0428454	60.019	2	NMVQEVK(1)K	-0.82306	2509500
Q4WAN0	81	K	>tr|Q4WAN0|Q4WAN0_ASPFU Nicotinate phosphoribosyltransferase OS=Neosartorya fumigata (strain ATCC MYA-4609 / Af293 / CBS 101355 / FGSC A1100) GN=AFUA_7G01880 PE=4 SV=1	1	0.000212282	102.05	2	VTDEEIAFLK(1)K	0.87218	41094000
Q4WAN0	81	K	>tr|Q4WAN0|Q4WAN0_ASPFU Nicotinate phosphoribosyltransferase OS=Neosartorya fumigata (strain ATCC MYA-4609 / Af293 / CBS 101355 / FGSC A1100) GN=AFUA_7G01880 PE=4 SV=1	1	0.0131108	97.163	2	VTDEEIAFLK(1)K	0.41957	0
Q4WAN3	18	K	>tr|Q4WAN3|Q4WAN3_ASPFU DUF1716 domain protein OS=Neosartorya fumigata (strain ATCC MYA-4609 / Af293 / CBS 101355 / FGSC A1100) GN=AFUA_7G01910 PE=4 SV=2	0.999956	0.0185385	48.442	3	KPLSAASAK(1)R	-0.45068	2925700
Q4WAN3	18	K	>tr|Q4WAN3|Q4WAN3_ASPFU DUF1716 domain protein OS=Neosartorya fumigata (strain ATCC MYA-4609 / Af293 / CBS 101355 / FGSC A1100) GN=AFUA_7G01910 PE=4 SV=2	0.999931	0.0172973	46.524	3	KPLSAASAK(1)R	-0.20211	3357300
Q4WAN4	424	K	>tr|Q4WAN4|Q4WAN4_ASPFU DNA-directed RNA polymerase subunit beta OS=Neosartorya fumigata (strain ATCC MYA-4609 / Af293 / CBS 101355 / FGSC A1100) GN=AFUA_7G01920 PE=3 SV=1	1	0.00034036	91.961	3	DVDDRDHFGK(1)K	-0.94465	11874000
Q4WAN4	1217	K	>tr|Q4WAN4|Q4WAN4_ASPFU DNA-directed RNA polymerase subunit beta OS=Neosartorya fumigata (strain ATCC MYA-4609 / Af293 / CBS 101355 / FGSC A1100) GN=AFUA_7G01920 PE=3 SV=1	1	0.0103845	97.071	2	LCNNK(1)HR	-0.033227	12638000
Q4WAN4	191	K	>tr|Q4WAN4|Q4WAN4_ASPFU DNA-directed RNA polymerase subunit beta OS=Neosartorya fumigata (strain ATCC MYA-4609 / Af293 / CBS 101355 / FGSC A1100) GN=AFUA_7G01920 PE=3 SV=1	1	0.0137549	70.816	2	MPIMLK(1)SK	0.044782	101310000
Q4WAN4	243	K	>tr|Q4WAN4|Q4WAN4_ASPFU DNA-directed RNA polymerase subunit beta OS=Neosartorya fumigata (strain ATCC MYA-4609 / Af293 / CBS 101355 / FGSC A1100) GN=AFUA_7G01920 PE=3 SV=1	1	0.0113212	67.385	2	SAGNTVQVFK(1)K	0.52502	13588000
Q4WAN4	666	K	>tr|Q4WAN4|Q4WAN4_ASPFU DNA-directed RNA polymerase subunit beta OS=Neosartorya fumigata (strain ATCC MYA-4609 / Af293 / CBS 101355 / FGSC A1100) GN=AFUA_7G01920 PE=3 SV=1	1	1.54202e-21	140.73	3	VCRPLFVVDNDPK(1)SENCGSLVLNK	-0.23961	11365000
Q4WAN4	356	K	>tr|Q4WAN4|Q4WAN4_ASPFU DNA-directed RNA polymerase subunit beta OS=Neosartorya fumigata (strain ATCC MYA-4609 / Af293 / CBS 101355 / FGSC A1100) GN=AFUA_7G01920 PE=3 SV=1	1	6.01552e-05	81.771	2	EVALDFIAK(1)R	0.3275	0
Q4WAN4	191	K	>tr|Q4WAN4|Q4WAN4_ASPFU DNA-directed RNA polymerase subunit beta OS=Neosartorya fumigata (strain ATCC MYA-4609 / Af293 / CBS 101355 / FGSC A1100) GN=AFUA_7G01920 PE=3 SV=1	1	0.00223091	120.87	2	MPIMLK(1)SK	-0.57756	120700000
Q4WAN4	243	K	>tr|Q4WAN4|Q4WAN4_ASPFU DNA-directed RNA polymerase subunit beta OS=Neosartorya fumigata (strain ATCC MYA-4609 / Af293 / CBS 101355 / FGSC A1100) GN=AFUA_7G01920 PE=3 SV=1	1	0.00427272	72.29	2	SAGNTVQVFK(1)K	0.832	10199000
Q4WAN4	1177	K	>tr|Q4WAN4|Q4WAN4_ASPFU DNA-directed RNA polymerase subunit beta OS=Neosartorya fumigata (strain ATCC MYA-4609 / Af293 / CBS 101355 / FGSC A1100) GN=AFUA_7G01920 PE=3 SV=1	1	0.00805164	47.548	3	DCMIAHGASAFLK(1)ER	0.31673	2739500
Q4WAN4	1217	K	>tr|Q4WAN4|Q4WAN4_ASPFU DNA-directed RNA polymerase subunit beta OS=Neosartorya fumigata (strain ATCC MYA-4609 / Af293 / CBS 101355 / FGSC A1100) GN=AFUA_7G01920 PE=3 SV=1	1	0.019626	90.986	2	LCNNK(1)HR	-0.75504	10630000
Q4WAN4	191	K	>tr|Q4WAN4|Q4WAN4_ASPFU DNA-directed RNA polymerase subunit beta OS=Neosartorya fumigata (strain ATCC MYA-4609 / Af293 / CBS 101355 / FGSC A1100) GN=AFUA_7G01920 PE=3 SV=1	1	0.00477292	90.601	2	MPIMLK(1)SK	-0.83941	90880000
Q4WAN4	666	K	>tr|Q4WAN4|Q4WAN4_ASPFU DNA-directed RNA polymerase subunit beta OS=Neosartorya fumigata (strain ATCC MYA-4609 / Af293 / CBS 101355 / FGSC A1100) GN=AFUA_7G01920 PE=3 SV=1	1	4.03291e-16	129.85	3	VCRPLFVVDNDPK(1)SENCGSLVLNK	0.029243	6747400
Q4WAN6	537	K	>tr|Q4WAN6|Q4WAN6_ASPFU Nuclear pore complex subunit Nup85, putative OS=Neosartorya fumigata (strain ATCC MYA-4609 / Af293 / CBS 101355 / FGSC A1100) GN=AFUA_7G01940 PE=4 SV=1	1	0.00741376	67.385	2	VDFSFTK(1)SAR	2.5534	2163600
Q4WAN6	537	K	>tr|Q4WAN6|Q4WAN6_ASPFU Nuclear pore complex subunit Nup85, putative OS=Neosartorya fumigata (strain ATCC MYA-4609 / Af293 / CBS 101355 / FGSC A1100) GN=AFUA_7G01940 PE=4 SV=1	1	0.0228974	58.172	2	VDFSFTK(1)SAR	2.7421	4172400
Q4WAP5	56	K	>tr|Q4WAP5|Q4WAP5_ASPFU Uncharacterized protein OS=Neosartorya fumigata (strain ATCC MYA-4609 / Af293 / CBS 101355 / FGSC A1100) GN=AFUA_7G02020 PE=4 SV=2	1	0.0168885	45.829	3	FEAEHSSGYK(1)K	-3.0098	8979600
Q4WAP9	124	K	>tr|Q4WAP9|Q4WAP9_ASPFU AIF-like mitochondrial oxidoreductase (Nfrl), putative OS=Neosartorya fumigata (strain ATCC MYA-4609 / Af293 / CBS 101355 / FGSC A1100) GN=AFUA_7G02070 PE=4 SV=1	1	0.00635502	65.219	2	DPVFK(1)CSPSTGEK	-1.6375	2235800
Q4WAQ1	155	K	>tr|Q4WAQ1|Q4WAQ1_ASPFU Membrane associated DnaJ chaperone, putative OS=Neosartorya fumigata (strain ATCC MYA-4609 / Af293 / CBS 101355 / FGSC A1100) GN=AFUA_7G02090 PE=4 SV=1	1	0.00360809	76.563	2	LAQDTLLDPAK(1)R	0.68206	2443400
Q4WAQ1	127	K	>tr|Q4WAQ1|Q4WAQ1_ASPFU Membrane associated DnaJ chaperone, putative OS=Neosartorya fumigata (strain ATCC MYA-4609 / Af293 / CBS 101355 / FGSC A1100) GN=AFUA_7G02090 PE=4 SV=1	1	0.0187662	49.189	3	LAAQHHPDK(1)R	0.25408	2221200
Q4WAQ1	127	K	>tr|Q4WAQ1|Q4WAQ1_ASPFU Membrane associated DnaJ chaperone, putative OS=Neosartorya fumigata (strain ATCC MYA-4609 / Af293 / CBS 101355 / FGSC A1100) GN=AFUA_7G02090 PE=4 SV=1	1	0.008238	53.237	3	LAAQHHPDK(1)R	-0.08652	4279500
Q4WAQ6	53	K	>tr|Q4WAQ6|Q4WAQ6_ASPFU 40S ribosomal protein S24 OS=Neosartorya fumigata (strain ATCC MYA-4609 / Af293 / CBS 101355 / FGSC A1100) GN=AFUA_7G02140 PE=3 SV=2	1	0.000435311	89.301	2	ANK(1)DQVSVFGFR	-4.2039	2579700
Q4WAQ6	44	K	>tr|Q4WAQ6|Q4WAQ6_ASPFU 40S ribosomal protein S24 OS=Neosartorya fumigata (strain ATCC MYA-4609 / Af293 / CBS 101355 / FGSC A1100) GN=AFUA_7G02140 PE=3 SV=2	1	0.0310614	61.691	2	EK(1)LAELYK	-1.3501	11649000
Q4WAQ6	50	K	>tr|Q4WAQ6|Q4WAQ6_ASPFU 40S ribosomal protein S24 OS=Neosartorya fumigata (strain ATCC MYA-4609 / Af293 / CBS 101355 / FGSC A1100) GN=AFUA_7G02140 PE=3 SV=2	1	0.00702373	72.607	2	LAELYK(1)ANK	2.179	2878300
Q4WAQ6	100	K	>tr|Q4WAQ6|Q4WAQ6_ASPFU 40S ribosomal protein S24 OS=Neosartorya fumigata (strain ATCC MYA-4609 / Af293 / CBS 101355 / FGSC A1100) GN=AFUA_7G02140 PE=3 SV=2	1	0.000337439	128.27	2	IGAATK(1)VEK	-0.39097	361860000
Q4WAQ6	85	K	>tr|Q4WAQ6|Q4WAQ6_ASPFU 40S ribosomal protein S24 OS=Neosartorya fumigata (strain ATCC MYA-4609 / Af293 / CBS 101355 / FGSC A1100) GN=AFUA_7G02140 PE=3 SV=2	1	0.00120589	132.57	2	K(1)FEPHYR	-0.089488	34526000
Q4WAQ6	84	K	>tr|Q4WAQ6|Q4WAQ6_ASPFU 40S ribosomal protein S24 OS=Neosartorya fumigata (strain ATCC MYA-4609 / Af293 / CBS 101355 / FGSC A1100) GN=AFUA_7G02140 PE=3 SV=2	1	1.82865e-09	134.14	2	STGFALIYDSHEALK(1)K	-0.0011554	1305100000
Q4WAQ6	69	K	>tr|Q4WAQ6|Q4WAQ6_ASPFU 40S ribosomal protein S24 OS=Neosartorya fumigata (strain ATCC MYA-4609 / Af293 / CBS 101355 / FGSC A1100) GN=AFUA_7G02140 PE=3 SV=2	1	5.58812e-15	138	2	TQYGGGK(1)STGFALIYDSHEALK	-0.0040707	257150000
Q4WAQ6	53	K	>tr|Q4WAQ6|Q4WAQ6_ASPFU 40S ribosomal protein S24 OS=Neosartorya fumigata (strain ATCC MYA-4609 / Af293 / CBS 101355 / FGSC A1100) GN=AFUA_7G02140 PE=3 SV=2	1	0.00810989	58.04	2	ANK(1)DQVSVFGFR	1.4996	0
Q4WAQ6	100	K	>tr|Q4WAQ6|Q4WAQ6_ASPFU 40S ribosomal protein S24 OS=Neosartorya fumigata (strain ATCC MYA-4609 / Af293 / CBS 101355 / FGSC A1100) GN=AFUA_7G02140 PE=3 SV=2	1	0.00325079	94.409	2	IGAATK(1)VEK	-0.32905	259320000
Q4WAQ6	85	K	>tr|Q4WAQ6|Q4WAQ6_ASPFU 40S ribosomal protein S24 OS=Neosartorya fumigata (strain ATCC MYA-4609 / Af293 / CBS 101355 / FGSC A1100) GN=AFUA_7G02140 PE=3 SV=2	1	0.00697249	111.01	2	K(1)FEPHYR	0.22714	21564000
Q4WAQ6	84	K	>tr|Q4WAQ6|Q4WAQ6_ASPFU 40S ribosomal protein S24 OS=Neosartorya fumigata (strain ATCC MYA-4609 / Af293 / CBS 101355 / FGSC A1100) GN=AFUA_7G02140 PE=3 SV=2	1	9.34598e-08	128.74	2	STGFALIYDSHEALK(1)K	0.91796	705950000
Q4WAQ6	69	K	>tr|Q4WAQ6|Q4WAQ6_ASPFU 40S ribosomal protein S24 OS=Neosartorya fumigata (strain ATCC MYA-4609 / Af293 / CBS 101355 / FGSC A1100) GN=AFUA_7G02140 PE=3 SV=2	1	1.6464e-15	115.83	3	TQYGGGK(1)STGFALIYDSHEALK	-0.49321	144700000
Q4WAQ6	44	K	>tr|Q4WAQ6|Q4WAQ6_ASPFU 40S ribosomal protein S24 OS=Neosartorya fumigata (strain ATCC MYA-4609 / Af293 / CBS 101355 / FGSC A1100) GN=AFUA_7G02140 PE=3 SV=2	1	0.021764	68.371	2	EK(1)LAELYK	-1.0416	11159000
Q4WAQ6	50	K	>tr|Q4WAQ6|Q4WAQ6_ASPFU 40S ribosomal protein S24 OS=Neosartorya fumigata (strain ATCC MYA-4609 / Af293 / CBS 101355 / FGSC A1100) GN=AFUA_7G02140 PE=3 SV=2	1	0.00959273	71.614	2	LAELYK(1)ANK	1.6858	2581300
Q4WAQ6	100	K	>tr|Q4WAQ6|Q4WAQ6_ASPFU 40S ribosomal protein S24 OS=Neosartorya fumigata (strain ATCC MYA-4609 / Af293 / CBS 101355 / FGSC A1100) GN=AFUA_7G02140 PE=3 SV=2	1	0.00191135	114.97	2	IGAATK(1)VEK	-0.89185	299300000
Q4WAQ6	85	K	>tr|Q4WAQ6|Q4WAQ6_ASPFU 40S ribosomal protein S24 OS=Neosartorya fumigata (strain ATCC MYA-4609 / Af293 / CBS 101355 / FGSC A1100) GN=AFUA_7G02140 PE=3 SV=2	1	0.00348817	124.83	2	K(1)FEPHYR	0.6137	29210000
Q4WAQ6	84	K	>tr|Q4WAQ6|Q4WAQ6_ASPFU 40S ribosomal protein S24 OS=Neosartorya fumigata (strain ATCC MYA-4609 / Af293 / CBS 101355 / FGSC A1100) GN=AFUA_7G02140 PE=3 SV=2	1	1.11458e-08	130.01	2	STGFALIYDSHEALK(1)K	0.70588	1036400000
Q4WAQ6	69	K	>tr|Q4WAQ6|Q4WAQ6_ASPFU 40S ribosomal protein S24 OS=Neosartorya fumigata (strain ATCC MYA-4609 / Af293 / CBS 101355 / FGSC A1100) GN=AFUA_7G02140 PE=3 SV=2	1	2.06158e-27	162.22	2	TQYGGGK(1)STGFALIYDSHEALK	0.11839	218140000
Q4WAQ9	30	K	>sp|Q4WAQ9|PPIL4_ASPFU Peptidyl-prolyl cis-trans isomerase-like 4 OS=Neosartorya fumigata (strain ATCC MYA-4609 / Af293 / CBS 101355 / FGSC A1100) GN=cyp6 PE=3 SV=1	1	0.00230905	82.417	2	ACENFLK(1)LCK	-0.13866	3234200
Q4WAQ9	341	K	>sp|Q4WAQ9|PPIL4_ASPFU Peptidyl-prolyl cis-trans isomerase-like 4 OS=Neosartorya fumigata (strain ATCC MYA-4609 / Af293 / CBS 101355 / FGSC A1100) GN=cyp6 PE=3 SV=1	1	0.0405111	73.208	2	NATISK(1)R	-0.32834	5126400
Q4WAQ9	30	K	>sp|Q4WAQ9|PPIL4_ASPFU Peptidyl-prolyl cis-trans isomerase-like 4 OS=Neosartorya fumigata (strain ATCC MYA-4609 / Af293 / CBS 101355 / FGSC A1100) GN=cyp6 PE=3 SV=1	1	0.000359822	115.57	2	ACENFLK(1)LCK	-1.5685	4213800
Q4WAR0	239	K	>tr|Q4WAR0|Q4WAR0_ASPFU UDP-N-acetylglucosamine pyrophosphorylase OS=Neosartorya fumigata (strain ATCC MYA-4609 / Af293 / CBS 101355 / FGSC A1100) GN=AFUA_7G02180 PE=1 SV=1	1	0.00263827	101.54	2	ILMESK(1)FK	-0.97702	252840000
Q4WAR0	350	K	>tr|Q4WAR0|Q4WAR0_ASPFU UDP-N-acetylglucosamine pyrophosphorylase OS=Neosartorya fumigata (strain ATCC MYA-4609 / Af293 / CBS 101355 / FGSC A1100) GN=AFUA_7G02180 PE=1 SV=1	1	0.0121377	82.279	2	QPDVLK(1)FR	1.8433	13018000
Q4WAR0	304	K	>tr|Q4WAR0|Q4WAR0_ASPFU UDP-N-acetylglucosamine pyrophosphorylase OS=Neosartorya fumigata (strain ATCC MYA-4609 / Af293 / CBS 101355 / FGSC A1100) GN=AFUA_7G02180 PE=1 SV=1	1	0.00020191	106.62	2	QVDIATK(1)VVR	2.8425	9004500
Q4WAR0	239	K	>tr|Q4WAR0|Q4WAR0_ASPFU UDP-N-acetylglucosamine pyrophosphorylase OS=Neosartorya fumigata (strain ATCC MYA-4609 / Af293 / CBS 101355 / FGSC A1100) GN=AFUA_7G02180 PE=1 SV=1	1	0.0105215	78.516	2	ILMESK(1)FK	-1.1862	143330000
Q4WAR0	304	K	>tr|Q4WAR0|Q4WAR0_ASPFU UDP-N-acetylglucosamine pyrophosphorylase OS=Neosartorya fumigata (strain ATCC MYA-4609 / Af293 / CBS 101355 / FGSC A1100) GN=AFUA_7G02180 PE=1 SV=1	1	3.19336e-05	114.89	2	QVDIATK(1)VVR	3.4537	9165500
Q4WAR0	437	K	>tr|Q4WAR0|Q4WAR0_ASPFU UDP-N-acetylglucosamine pyrophosphorylase OS=Neosartorya fumigata (strain ATCC MYA-4609 / Af293 / CBS 101355 / FGSC A1100) GN=AFUA_7G02180 PE=1 SV=1	1	0.0377721	71.558	2	REDEFSPLK(1)NAR	0.24434	44604000
Q4WAR0	239	K	>tr|Q4WAR0|Q4WAR0_ASPFU UDP-N-acetylglucosamine pyrophosphorylase OS=Neosartorya fumigata (strain ATCC MYA-4609 / Af293 / CBS 101355 / FGSC A1100) GN=AFUA_7G02180 PE=1 SV=1	1	0.00952233	69.812	2	ILMESK(1)FK	0.49266	168910000
Q4WAR0	350	K	>tr|Q4WAR0|Q4WAR0_ASPFU UDP-N-acetylglucosamine pyrophosphorylase OS=Neosartorya fumigata (strain ATCC MYA-4609 / Af293 / CBS 101355 / FGSC A1100) GN=AFUA_7G02180 PE=1 SV=1	1	0.00718855	99.305	2	QPDVLK(1)FR	4.3517	14501000
Q4WAR0	304	K	>tr|Q4WAR0|Q4WAR0_ASPFU UDP-N-acetylglucosamine pyrophosphorylase OS=Neosartorya fumigata (strain ATCC MYA-4609 / Af293 / CBS 101355 / FGSC A1100) GN=AFUA_7G02180 PE=1 SV=1	1	0.00405829	78.488	2	QVDIATK(1)VVR	0.95264	6804300
Q4WAR0	437	K	>tr|Q4WAR0|Q4WAR0_ASPFU UDP-N-acetylglucosamine pyrophosphorylase OS=Neosartorya fumigata (strain ATCC MYA-4609 / Af293 / CBS 101355 / FGSC A1100) GN=AFUA_7G02180 PE=1 SV=1	1	0.00322035	62.088	3	REDEFSPLK(1)NAR	0.29123	48942000
Q4WAR3	88	K	>tr|Q4WAR3|Q4WAR3_ASPFU Ribosomal small subunit assembly protein, putative OS=Neosartorya fumigata (strain ATCC MYA-4609 / Af293 / CBS 101355 / FGSC A1100) GN=AFUA_7G02210 PE=4 SV=1	1	0.00146298	96.229	2	VHFEGVPTK(1)K	1.1909	7362100
Q4WAR3	88	K	>tr|Q4WAR3|Q4WAR3_ASPFU Ribosomal small subunit assembly protein, putative OS=Neosartorya fumigata (strain ATCC MYA-4609 / Af293 / CBS 101355 / FGSC A1100) GN=AFUA_7G02210 PE=4 SV=1	1	0.0105014	66.267	2	VHFEGVPTK(1)K	0.44293	5170100
Q4WAR5	241	K	>tr|Q4WAR5|Q4WAR5_ASPFU mRNA binding post-transcriptional regulator (Csx1), putative OS=Neosartorya fumigata (strain ATCC MYA-4609 / Af293 / CBS 101355 / FGSC A1100) GN=AFUA_7G02230 PE=4 SV=1	1	0.000330932	126.07	2	ISTATPK(1)NK	-1.4075	74108000
Q4WAR5	241	K	>tr|Q4WAR5|Q4WAR5_ASPFU mRNA binding post-transcriptional regulator (Csx1), putative OS=Neosartorya fumigata (strain ATCC MYA-4609 / Af293 / CBS 101355 / FGSC A1100) GN=AFUA_7G02230 PE=4 SV=1	1	0.00408366	91.265	2	ISTATPK(1)NK	-0.13445	83766000
Q4WAR5	189	K	>tr|Q4WAR5|Q4WAR5_ASPFU mRNA binding post-transcriptional regulator (Csx1), putative OS=Neosartorya fumigata (strain ATCC MYA-4609 / Af293 / CBS 101355 / FGSC A1100) GN=AFUA_7G02230 PE=4 SV=1	1	0.0282376	64.268	2	FPSCK(1)SAK	0.025118	4024000
Q4WAR9	68	K	>tr|Q4WAR9|Q4WAR9_ASPFU TRAPP complex component Bet3, putative OS=Neosartorya fumigata (strain ATCC MYA-4609 / Af293 / CBS 101355 / FGSC A1100) GN=AFUA_7G02270 PE=4 SV=1	1	0.00174176	69.92	2	LIEDYLAK(1)SGMGR	0.22968	2297800
Q4WAR9	68	K	>tr|Q4WAR9|Q4WAR9_ASPFU TRAPP complex component Bet3, putative OS=Neosartorya fumigata (strain ATCC MYA-4609 / Af293 / CBS 101355 / FGSC A1100) GN=AFUA_7G02270 PE=4 SV=1	1	0.000116935	97.273	2	LIEDYLAK(1)SGMGR	0.096774	8250200
Q4WAR9	68	K	>tr|Q4WAR9|Q4WAR9_ASPFU TRAPP complex component Bet3, putative OS=Neosartorya fumigata (strain ATCC MYA-4609 / Af293 / CBS 101355 / FGSC A1100) GN=AFUA_7G02270 PE=4 SV=1	1	0.00123894	72.321	2	LIEDYLAK(1)SGMGR	-0.79969	7652600
Q4WAS1	958	K	>tr|Q4WAS1|Q4WAS1_ASPFU alpha-1,2-Mannosidase OS=Neosartorya fumigata (strain ATCC MYA-4609 / Af293 / CBS 101355 / FGSC A1100) GN=AFUA_7G02290 PE=3 SV=1	1	0.000526077	73.891	2	EIAQSHQVLVIK(1)R	-1.0155	1122700
Q4WAS3	124	K	>tr|Q4WAS3|Q4WAS3_ASPFU Adenine phosphoribosyltransferase 1 OS=Neosartorya fumigata (strain ATCC MYA-4609 / Af293 / CBS 101355 / FGSC A1100) GN=AFUA_7G02310 PE=3 SV=1	1	0.000159091	99.927	2	GK(1)LPGPCETQGYEK	-0.070473	3451800
Q4WAS3	124	K	>tr|Q4WAS3|Q4WAS3_ASPFU Adenine phosphoribosyltransferase 1 OS=Neosartorya fumigata (strain ATCC MYA-4609 / Af293 / CBS 101355 / FGSC A1100) GN=AFUA_7G02310 PE=3 SV=1	1	0.00276104	80.746	2	GK(1)LPGPCETQGYEK	-1.666	1814900
Q4WAS3	38	K	>tr|Q4WAS3|Q4WAS3_ASPFU Adenine phosphoribosyltransferase 1 OS=Neosartorya fumigata (strain ATCC MYA-4609 / Af293 / CBS 101355 / FGSC A1100) GN=AFUA_7G02310 PE=3 SV=1	1	0.0102657	65.278	2	TTELSGLK(1)VR	0.81584	19303000
Q4WAS3	124	K	>tr|Q4WAS3|Q4WAS3_ASPFU Adenine phosphoribosyltransferase 1 OS=Neosartorya fumigata (strain ATCC MYA-4609 / Af293 / CBS 101355 / FGSC A1100) GN=AFUA_7G02310 PE=3 SV=1	1	0.00503466	65.038	2	GK(1)LPGPCETQGYEK	-1.8459	2729500
Q4WAS6	143	K	>tr|Q4WAS6|Q4WAS6_ASPFU L-PSP endoribonuclease family protein (Hmf1), putative OS=Neosartorya fumigata (strain ATCC MYA-4609 / Af293 / CBS 101355 / FGSC A1100) GN=AFUA_7G02340 PE=4 SV=1	1	0.0141544	77.732	2	FFTHK(1)PAR	0.30986	45632000
Q4WAS6	143	K	>tr|Q4WAS6|Q4WAS6_ASPFU L-PSP endoribonuclease family protein (Hmf1), putative OS=Neosartorya fumigata (strain ATCC MYA-4609 / Af293 / CBS 101355 / FGSC A1100) GN=AFUA_7G02340 PE=4 SV=1	1	0.0279237	73.665	2	FFTHK(1)PAR	0.3845	130000000
Q4WAS6	143	K	>tr|Q4WAS6|Q4WAS6_ASPFU L-PSP endoribonuclease family protein (Hmf1), putative OS=Neosartorya fumigata (strain ATCC MYA-4609 / Af293 / CBS 101355 / FGSC A1100) GN=AFUA_7G02340 PE=4 SV=1	1	0.0149265	80.438	2	FFTHK(1)PAR	2.7532	32583000
Q4WAS8	65	K	>tr|Q4WAS8|Q4WAS8_ASPFU Uncharacterized protein OS=Neosartorya fumigata (strain ATCC MYA-4609 / Af293 / CBS 101355 / FGSC A1100) GN=AFUA_7G02360 PE=4 SV=1	1	0.00234286	73.927	2	DPYGDWWDK(1)QER	0.88501	2029000
Q4WAS8	65	K	>tr|Q4WAS8|Q4WAS8_ASPFU Uncharacterized protein OS=Neosartorya fumigata (strain ATCC MYA-4609 / Af293 / CBS 101355 / FGSC A1100) GN=AFUA_7G02360 PE=4 SV=1	1	0.00114363	85.554	2	DPYGDWWDK(1)QER	-1.5949	0
Q4WAS9	1370	K	>sp|Q4WAS9|SWR1_ASPFU Helicase swr1 OS=Neosartorya fumigata (strain ATCC MYA-4609 / Af293 / CBS 101355 / FGSC A1100) GN=swr1 PE=3 SV=1	1	0.0121445	73.885	2	LSIAFPDK(1)R	-3.1743	6703000
Q4WAS9	1370	K	>sp|Q4WAS9|SWR1_ASPFU Helicase swr1 OS=Neosartorya fumigata (strain ATCC MYA-4609 / Af293 / CBS 101355 / FGSC A1100) GN=swr1 PE=3 SV=1	1	0.00249385	94.692	2	LSIAFPDK(1)R	-3.0794	4327900
Q4WAS9	1370	K	>sp|Q4WAS9|SWR1_ASPFU Helicase swr1 OS=Neosartorya fumigata (strain ATCC MYA-4609 / Af293 / CBS 101355 / FGSC A1100) GN=swr1 PE=3 SV=1	1	0.00277915	105.98	2	LSIAFPDK(1)R	-2.0769	5328400
Q4WAU0	392	K	>tr|Q4WAU0|Q4WAU0_ASPFU Oxysterol binding protein (Osh1), putative OS=Neosartorya fumigata (strain ATCC MYA-4609 / Af293 / CBS 101355 / FGSC A1100) GN=AFUA_7G02480 PE=3 SV=1	1	0.0153848	70.056	2	ANHVVEAK(1)R	0.29576	5110200
Q4WAU0	392	K	>tr|Q4WAU0|Q4WAU0_ASPFU Oxysterol binding protein (Osh1), putative OS=Neosartorya fumigata (strain ATCC MYA-4609 / Af293 / CBS 101355 / FGSC A1100) GN=AFUA_7G02480 PE=3 SV=1	1	0.0124091	68.657	2	ANHVVEAK(1)R	1.5401	3871300
Q4WAU0	392	K	>tr|Q4WAU0|Q4WAU0_ASPFU Oxysterol binding protein (Osh1), putative OS=Neosartorya fumigata (strain ATCC MYA-4609 / Af293 / CBS 101355 / FGSC A1100) GN=AFUA_7G02480 PE=3 SV=1	1	0.0127841	70.028	2	ANHVVEAK(1)R	1.3134	4144800
Q4WAU1	75	K	>tr|Q4WAU1|Q4WAU1_ASPFU Mitochondrial molecular chaperone (Atp12), putative OS=Neosartorya fumigata (strain ATCC MYA-4609 / Af293 / CBS 101355 / FGSC A1100) GN=AFUA_7G02490 PE=4 SV=1	1	0.0266703	64.711	2	FWK(1)NVDVR	0.67753	6067300
Q4WAU1	158	K	>tr|Q4WAU1|Q4WAU1_ASPFU Mitochondrial molecular chaperone (Atp12), putative OS=Neosartorya fumigata (strain ATCC MYA-4609 / Af293 / CBS 101355 / FGSC A1100) GN=AFUA_7G02490 PE=4 SV=1	1	0.000300931	78.081	3	QALK(1)NHLIPLTSLTAR	0.42726	10329000
Q4WAU3	255	K	>tr|Q4WAU3|Q4WAU3_ASPFU Uncharacterized protein OS=Neosartorya fumigata (strain ATCC MYA-4609 / Af293 / CBS 101355 / FGSC A1100) GN=AFUA_7G02510 PE=4 SV=1	1	3.62559e-21	171.81	2	LPEHLSGAPGTACK(1)R	-0.34668	7840000
Q4WAU3	255	K	>tr|Q4WAU3|Q4WAU3_ASPFU Uncharacterized protein OS=Neosartorya fumigata (strain ATCC MYA-4609 / Af293 / CBS 101355 / FGSC A1100) GN=AFUA_7G02510 PE=4 SV=1	1	0.00215434	80.738	2	LPEHLSGAPGTACK(1)R	-1.6933	13120000
Q4WAU3	255	K	>tr|Q4WAU3|Q4WAU3_ASPFU Uncharacterized protein OS=Neosartorya fumigata (strain ATCC MYA-4609 / Af293 / CBS 101355 / FGSC A1100) GN=AFUA_7G02510 PE=4 SV=1	1	2.30909e-11	137.21	2	LPEHLSGAPGTACK(1)R	-0.61413	14518000
Q4WAU8	549	K	>tr|Q4WAU8|Q4WAU8_ASPFU D-lactate dehydrogenase (Cytochrome) OS=Neosartorya fumigata (strain ATCC MYA-4609 / Af293 / CBS 101355 / FGSC A1100) GN=AFUA_7G02560 PE=4 SV=1	1	3.09396e-10	79.88	3	AVEMEGTVTGEHGVGLIK(1)R	-0.15529	0
Q4WAU8	595	K	>tr|Q4WAU8|Q4WAU8_ASPFU D-lactate dehydrogenase (Cytochrome) OS=Neosartorya fumigata (strain ATCC MYA-4609 / Af293 / CBS 101355 / FGSC A1100) GN=AFUA_7G02560 PE=4 SV=1	1	0.00274795	77.124	2	VEQPTTVELK(1)K	0.43409	11692000
Q4WAU8	549	K	>tr|Q4WAU8|Q4WAU8_ASPFU D-lactate dehydrogenase (Cytochrome) OS=Neosartorya fumigata (strain ATCC MYA-4609 / Af293 / CBS 101355 / FGSC A1100) GN=AFUA_7G02560 PE=4 SV=1	1	1.98994e-08	114.96	3	AVEMEGTVTGEHGVGLIK(1)R	0.12008	3662000
Q4WAU8	595	K	>tr|Q4WAU8|Q4WAU8_ASPFU D-lactate dehydrogenase (Cytochrome) OS=Neosartorya fumigata (strain ATCC MYA-4609 / Af293 / CBS 101355 / FGSC A1100) GN=AFUA_7G02560 PE=4 SV=1	1	0.00614293	68.515	2	VEQPTTVELK(1)K	-0.98714	9051600
Q4WAU9	588	K	>tr|Q4WAU9|Q4WAU9_ASPFU NIMA-interacting protein TinC OS=Neosartorya fumigata (strain ATCC MYA-4609 / Af293 / CBS 101355 / FGSC A1100) GN=AFUA_7G02570 PE=4 SV=1	0.999978	6.13373e-05	68.164	3	EGVHDSGHGCGKPLTLHK(1)AK	0.068695	5430600
Q4WAU9	342	K	>tr|Q4WAU9|Q4WAU9_ASPFU NIMA-interacting protein TinC OS=Neosartorya fumigata (strain ATCC MYA-4609 / Af293 / CBS 101355 / FGSC A1100) GN=AFUA_7G02570 PE=4 SV=1	1	0.0263214	77.058	2	MDEFK(1)AK	0.63503	3665300
Q4WAV3	12	K	>tr|Q4WAV3|Q4WAV3_ASPFU WD repeat protein OS=Neosartorya fumigata (strain ATCC MYA-4609 / Af293 / CBS 101355 / FGSC A1100) GN=AFUA_7G02610 PE=4 SV=1	1	1.06981e-06	118.61	2	SGSSLAPGHTK(1)R	-1.5136	14503000
Q4WAV3	12	K	>tr|Q4WAV3|Q4WAV3_ASPFU WD repeat protein OS=Neosartorya fumigata (strain ATCC MYA-4609 / Af293 / CBS 101355 / FGSC A1100) GN=AFUA_7G02610 PE=4 SV=1	1	1.3461e-07	125.82	2	SGSSLAPGHTK(1)R	0.17657	14390000
Q4WAV3	12	K	>tr|Q4WAV3|Q4WAV3_ASPFU WD repeat protein OS=Neosartorya fumigata (strain ATCC MYA-4609 / Af293 / CBS 101355 / FGSC A1100) GN=AFUA_7G02610 PE=4 SV=1	1	2.28782e-08	134.99	2	SGSSLAPGHTK(1)R	-0.042217	13465000
Q4WAV4	41	K	>tr|Q4WAV4|Q4WAV4_ASPFU DNA-directed RNA polymerases N/8 kDa subunit superfamily OS=Neosartorya fumigata (strain ATCC MYA-4609 / Af293 / CBS 101355 / FGSC A1100) GN=AFUA_7G02620 PE=3 SV=1	1	5.89709e-10	86.539	3	YLQLLDDGIPDGDAMDQLGCK(1)R	0.28462	16342000
Q4WAV4	41	K	>tr|Q4WAV4|Q4WAV4_ASPFU DNA-directed RNA polymerases N/8 kDa subunit superfamily OS=Neosartorya fumigata (strain ATCC MYA-4609 / Af293 / CBS 101355 / FGSC A1100) GN=AFUA_7G02620 PE=3 SV=1	1	1.80073e-09	97.69	3	YLQLLDDGIPDGDAMDQLGCK(1)R	0.74067	28355000
Q4WAV7	255	K	>tr|Q4WAV7|Q4WAV7_ASPFU Oxidoreductase, 2OG-Fe(II) oxygenase family, putative OS=Neosartorya fumigata (strain ATCC MYA-4609 / Af293 / CBS 101355 / FGSC A1100) GN=AFUA_8G00110 PE=3 SV=2	1	0.0185331	68.224	2	VVAPPGAK(1)R	0.86727	23937000
Q4WAV7	170	K	>tr|Q4WAV7|Q4WAV7_ASPFU Oxidoreductase, 2OG-Fe(II) oxygenase family, putative OS=Neosartorya fumigata (strain ATCC MYA-4609 / Af293 / CBS 101355 / FGSC A1100) GN=AFUA_8G00110 PE=3 SV=2	1	0.00302091	62.338	3	FVYK(1)FPIHEPGK	0.16899	2811000
Q4WAV7	255	K	>tr|Q4WAV7|Q4WAV7_ASPFU Oxidoreductase, 2OG-Fe(II) oxygenase family, putative OS=Neosartorya fumigata (strain ATCC MYA-4609 / Af293 / CBS 101355 / FGSC A1100) GN=AFUA_8G00110 PE=3 SV=2	1	0.00617088	79.474	2	VVAPPGAK(1)R	0.65587	24429000
Q4WAV7	170	K	>tr|Q4WAV7|Q4WAV7_ASPFU Oxidoreductase, 2OG-Fe(II) oxygenase family, putative OS=Neosartorya fumigata (strain ATCC MYA-4609 / Af293 / CBS 101355 / FGSC A1100) GN=AFUA_8G00110 PE=3 SV=2	1	0.00713512	51.726	3	FVYK(1)FPIHEPGK	0.2026	4789200
Q4WAV7	255	K	>tr|Q4WAV7|Q4WAV7_ASPFU Oxidoreductase, 2OG-Fe(II) oxygenase family, putative OS=Neosartorya fumigata (strain ATCC MYA-4609 / Af293 / CBS 101355 / FGSC A1100) GN=AFUA_8G00110 PE=3 SV=2	1	0.0218662	63.419	2	VVAPPGAK(1)R	0.92719	28699000
Q4WAV8	322	K	>tr|Q4WAV8|Q4WAV8_ASPFU Uncharacterized protein OS=Neosartorya fumigata (strain ATCC MYA-4609 / Af293 / CBS 101355 / FGSC A1100) GN=AFUA_8G00120 PE=4 SV=2	1	0.0225872	43.297	3	TVFLVHDK(1)R	0.22204	4186800
Q4WAV8	322	K	>tr|Q4WAV8|Q4WAV8_ASPFU Uncharacterized protein OS=Neosartorya fumigata (strain ATCC MYA-4609 / Af293 / CBS 101355 / FGSC A1100) GN=AFUA_8G00120 PE=4 SV=2	1	0.0178162	47.561	3	TVFLVHDK(1)R	0.47892	3684100
Q4WAV8	384	K	>tr|Q4WAV8|Q4WAV8_ASPFU Uncharacterized protein OS=Neosartorya fumigata (strain ATCC MYA-4609 / Af293 / CBS 101355 / FGSC A1100) GN=AFUA_8G00120 PE=4 SV=2	1	0.0175259	70.912	2	HMLK(1)PVR	-0.81936	1213300
Q4WAV8	322	K	>tr|Q4WAV8|Q4WAV8_ASPFU Uncharacterized protein OS=Neosartorya fumigata (strain ATCC MYA-4609 / Af293 / CBS 101355 / FGSC A1100) GN=AFUA_8G00120 PE=4 SV=2	1	0.0208992	43.297	3	TVFLVHDK(1)R	-0.0031568	3442900
Q4WAW2	143	K	>tr|Q4WAW2|Q4WAW2_ASPFU Uncharacterized protein OS=Neosartorya fumigata (strain ATCC MYA-4609 / Af293 / CBS 101355 / FGSC A1100) GN=AFUA_8G00160 PE=4 SV=1	1	0.0377436	68.625	2	HTISATK(1)R	-1.6329	1683900
Q4WAW5	387	K	>sp|Q4WAW5|FTMC_ASPFU Tryprostatin B 6-hydroxylase OS=Neosartorya fumigata (strain ATCC MYA-4609 / Af293 / CBS 101355 / FGSC A1100) GN=ftmP450-1 PE=3 SV=2	1	0.0205103	57.532	2	HLDEVDK(1)LR	2.7077	5600300
Q4WAW7	209	K	>sp|Q4WAW7|FTMB_ASPFU Tryprostatin B synthase OS=Neosartorya fumigata (strain ATCC MYA-4609 / Af293 / CBS 101355 / FGSC A1100) GN=ftmPT1 PE=1 SV=2	1	6.32355e-05	103.83	2	AYFYPQPK(1)SAVTGR	1.1381	20453000
Q4WAW7	209	K	>sp|Q4WAW7|FTMB_ASPFU Tryprostatin B synthase OS=Neosartorya fumigata (strain ATCC MYA-4609 / Af293 / CBS 101355 / FGSC A1100) GN=ftmPT1 PE=1 SV=2	1	5.24751e-05	111.83	2	AYFYPQPK(1)SAVTGR	0.16788	24592000
Q4WAW7	209	K	>sp|Q4WAW7|FTMB_ASPFU Tryprostatin B synthase OS=Neosartorya fumigata (strain ATCC MYA-4609 / Af293 / CBS 101355 / FGSC A1100) GN=ftmPT1 PE=1 SV=2	1	0.00101938	84.753	2	AYFYPQPK(1)SAVTGR	1.0455	13404000
Q4WAX0	266	K	>sp|Q4WAX0|FTMG_ASPFU Fumitremorgin C monooxygenase OS=Neosartorya fumigata (strain ATCC MYA-4609 / Af293 / CBS 101355 / FGSC A1100) GN=ftmP450-3 PE=3 SV=1	1	1.62607e-05	130.41	2	AYCSDQPTK(1)R	2.2094	9708400
Q4WAX0	266	K	>sp|Q4WAX0|FTMG_ASPFU Fumitremorgin C monooxygenase OS=Neosartorya fumigata (strain ATCC MYA-4609 / Af293 / CBS 101355 / FGSC A1100) GN=ftmP450-3 PE=3 SV=1	1	2.21554e-05	117.02	2	AYCSDQPTK(1)R	1.5594	7450400
Q4WAX0	266	K	>sp|Q4WAX0|FTMG_ASPFU Fumitremorgin C monooxygenase OS=Neosartorya fumigata (strain ATCC MYA-4609 / Af293 / CBS 101355 / FGSC A1100) GN=ftmP450-3 PE=3 SV=1	1	0.00628387	75.652	2	AYCSDQPTK(1)R	1.5238	10390000
Q4WAY3	262	K	>sp|Q4WAY3|FMAB_ASPFU Fumagillin dodecapentaenoate synthase OS=Neosartorya fumigata (strain ATCC MYA-4609 / Af293 / CBS 101355 / FGSC A1100) GN=af370 PE=1 SV=2	1	5.38541e-07	152.54	2	AEAVNAVYLK(1)R	0.92476	6443200
Q4WAY3	702	K	>sp|Q4WAY3|FMAB_ASPFU Fumagillin dodecapentaenoate synthase OS=Neosartorya fumigata (strain ATCC MYA-4609 / Af293 / CBS 101355 / FGSC A1100) GN=af370 PE=1 SV=2	1	0.000531718	78.814	2	GLAGK(1)SALATSPK	-1.0327	0
Q4WAY3	262	K	>sp|Q4WAY3|FMAB_ASPFU Fumagillin dodecapentaenoate synthase OS=Neosartorya fumigata (strain ATCC MYA-4609 / Af293 / CBS 101355 / FGSC A1100) GN=af370 PE=1 SV=2	1	3.04943e-14	182.28	2	AEAVNAVYLK(1)R	1.2379	7400800
Q4WAY3	262	K	>sp|Q4WAY3|FMAB_ASPFU Fumagillin dodecapentaenoate synthase OS=Neosartorya fumigata (strain ATCC MYA-4609 / Af293 / CBS 101355 / FGSC A1100) GN=af370 PE=1 SV=2	1	2.96808e-07	149.33	2	AEAVNAVYLK(1)R	1.8674	5384000
Q4WAY7	286	K	>sp|Q4WAY7|MAP21_ASPFU Methionine aminopeptidase 2-1 OS=Neosartorya fumigata (strain ATCC MYA-4609 / Af293 / CBS 101355 / FGSC A1100) GN=AFUA_8G00410 PE=3 SV=2	1	0.0337	70.525	2	GK(1)TYPIK	1.3336	7134100
Q4WAY7	316	K	>sp|Q4WAY7|MAP21_ASPFU Methionine aminopeptidase 2-1 OS=Neosartorya fumigata (strain ATCC MYA-4609 / Af293 / CBS 101355 / FGSC A1100) GN=AFUA_8G00410 PE=3 SV=2	1	0.00599982	60.345	2	NVPFVK(1)SNDMTK	1.0714	6710800
Q4WAY7	375	K	>sp|Q4WAY7|MAP21_ASPFU Methionine aminopeptidase 2-1 OS=Neosartorya fumigata (strain ATCC MYA-4609 / Af293 / CBS 101355 / FGSC A1100) GN=AFUA_8G00410 PE=3 SV=2	1	0.0387938	68.224	2	SLLTAIK(1)K	0.46731	20964000
Q4WAY7	375	K	>sp|Q4WAY7|MAP21_ASPFU Methionine aminopeptidase 2-1 OS=Neosartorya fumigata (strain ATCC MYA-4609 / Af293 / CBS 101355 / FGSC A1100) GN=AFUA_8G00410 PE=3 SV=2	1	0.0280912	66.692	2	SLLTAIK(1)K	0.081322	12976000
Q4WAY7	286	K	>sp|Q4WAY7|MAP21_ASPFU Methionine aminopeptidase 2-1 OS=Neosartorya fumigata (strain ATCC MYA-4609 / Af293 / CBS 101355 / FGSC A1100) GN=AFUA_8G00410 PE=3 SV=2	1	0.0362002	82.671	2	GK(1)TYPIK	1.6553	5977400
Q4WAY7	316	K	>sp|Q4WAY7|MAP21_ASPFU Methionine aminopeptidase 2-1 OS=Neosartorya fumigata (strain ATCC MYA-4609 / Af293 / CBS 101355 / FGSC A1100) GN=AFUA_8G00410 PE=3 SV=2	1	0.00914235	54.871	2	NVPFVK(1)SNDMTK	0.94373	6439200
Q4WAY7	375	K	>sp|Q4WAY7|MAP21_ASPFU Methionine aminopeptidase 2-1 OS=Neosartorya fumigata (strain ATCC MYA-4609 / Af293 / CBS 101355 / FGSC A1100) GN=AFUA_8G00410 PE=3 SV=2	1	0.027325	68.224	2	SLLTAIK(1)K	0.50797	22824000
Q4WAY8	101	K	>sp|Q4WAY8|FUMR_ASPFU C6 finger transcription factor fumR OS=Neosartorya fumigata (strain ATCC MYA-4609 / Af293 / CBS 101355 / FGSC A1100) GN=fumR PE=1 SV=1	1	0.00607784	104.76	2	CHGQK(1)LR	0.82134	5150800
Q4WAY8	101	K	>sp|Q4WAY8|FUMR_ASPFU C6 finger transcription factor fumR OS=Neosartorya fumigata (strain ATCC MYA-4609 / Af293 / CBS 101355 / FGSC A1100) GN=fumR PE=1 SV=1	1	0.00890431	110.9	2	CHGQK(1)LR	0.51936	4153600
Q4WAY9	7	K	>tr|Q4WAY9|Q4WAY9_ASPFU Uncharacterized protein OS=Neosartorya fumigata (strain ATCC MYA-4609 / Af293 / CBS 101355 / FGSC A1100) GN=AFUA_8G00430 PE=4 SV=1	1	0.00290534	100.19	2	AETLQK(1)K	-0.5888	40542000
Q4WAY9	7	K	>tr|Q4WAY9|Q4WAY9_ASPFU Uncharacterized protein OS=Neosartorya fumigata (strain ATCC MYA-4609 / Af293 / CBS 101355 / FGSC A1100) GN=AFUA_8G00430 PE=4 SV=1	1	0.00461912	91.9	2	AETLQK(1)K	-0.55871	32581000
Q4WAZ0	178	K	>sp|Q4WAZ0|PSOF_ASPFU Dual-functional monooxygenase/methyltransferase psoF OS=Neosartorya fumigata (strain ATCC MYA-4609 / Af293 / CBS 101355 / FGSC A1100) GN=psoF PE=1 SV=1	1	1.35014e-08	88.872	3	GEVYQTSTWPAHEIEFENK(1)R	0.33482	8101300
Q4WAZ0	250	K	>sp|Q4WAZ0|PSOF_ASPFU Dual-functional monooxygenase/methyltransferase psoF OS=Neosartorya fumigata (strain ATCC MYA-4609 / Af293 / CBS 101355 / FGSC A1100) GN=psoF PE=1 SV=1	1	0.0100563	60.178	2	NLAGHAVK(1)HSGR	0.51919	3167600
Q4WAZ0	224	K	>sp|Q4WAZ0|PSOF_ASPFU Dual-functional monooxygenase/methyltransferase psoF OS=Neosartorya fumigata (strain ATCC MYA-4609 / Af293 / CBS 101355 / FGSC A1100) GN=psoF PE=1 SV=1	0.5	1.58172e-15	142.58	3	TPNYVIPAQNYPLDEK(0.5)K(0.5)R	-0.13223	8439100
Q4WAZ0	225	K	>sp|Q4WAZ0|PSOF_ASPFU Dual-functional monooxygenase/methyltransferase psoF OS=Neosartorya fumigata (strain ATCC MYA-4609 / Af293 / CBS 101355 / FGSC A1100) GN=psoF PE=1 SV=1	0.5	1.58172e-15	142.58	3	TPNYVIPAQNYPLDEK(0.5)K(0.5)R	-0.13223	8439100
Q4WAZ0	178	K	>sp|Q4WAZ0|PSOF_ASPFU Dual-functional monooxygenase/methyltransferase psoF OS=Neosartorya fumigata (strain ATCC MYA-4609 / Af293 / CBS 101355 / FGSC A1100) GN=psoF PE=1 SV=1	1	5.83756e-08	84.946	3	GEVYQTSTWPAHEIEFENK(1)R	0.74311	4247400
Q4WAZ0	250	K	>sp|Q4WAZ0|PSOF_ASPFU Dual-functional monooxygenase/methyltransferase psoF OS=Neosartorya fumigata (strain ATCC MYA-4609 / Af293 / CBS 101355 / FGSC A1100) GN=psoF PE=1 SV=1	1	0.0046731	71.879	2	NLAGHAVK(1)HSGR	0.89381	21468000
Q4WAZ0	224	K	>sp|Q4WAZ0|PSOF_ASPFU Dual-functional monooxygenase/methyltransferase psoF OS=Neosartorya fumigata (strain ATCC MYA-4609 / Af293 / CBS 101355 / FGSC A1100) GN=psoF PE=1 SV=1	0.507399	4.182e-06	99.011	3	TPNYVIPAQNYPLDEK(0.507)K(0.493)R	1.2315	3456700
Q4WAZ0	581	K	>sp|Q4WAZ0|PSOF_ASPFU Dual-functional monooxygenase/methyltransferase psoF OS=Neosartorya fumigata (strain ATCC MYA-4609 / Af293 / CBS 101355 / FGSC A1100) GN=psoF PE=1 SV=1	1	0.0180498	54.259	2	VGMTPAEK(1)SK	-0.65795	2040900
Q4WAZ0	178	K	>sp|Q4WAZ0|PSOF_ASPFU Dual-functional monooxygenase/methyltransferase psoF OS=Neosartorya fumigata (strain ATCC MYA-4609 / Af293 / CBS 101355 / FGSC A1100) GN=psoF PE=1 SV=1	1	0.00516174	48.616	3	GEVYQTSTWPAHEIEFENK(1)R	-0.816	1535000
Q4WAZ0	250	K	>sp|Q4WAZ0|PSOF_ASPFU Dual-functional monooxygenase/methyltransferase psoF OS=Neosartorya fumigata (strain ATCC MYA-4609 / Af293 / CBS 101355 / FGSC A1100) GN=psoF PE=1 SV=1	1	0.00815228	50.116	2	NLAGHAVK(1)HSGR	0.25102	14112000
Q4WAZ0	225	K	>sp|Q4WAZ0|PSOF_ASPFU Dual-functional monooxygenase/methyltransferase psoF OS=Neosartorya fumigata (strain ATCC MYA-4609 / Af293 / CBS 101355 / FGSC A1100) GN=psoF PE=1 SV=1	0.570896	8.47469e-10	119.76	3	TPNYVIPAQNYPLDEK(0.429)K(0.571)R	-0.84792	11098000
Q4WAZ1	263	K	>tr|Q4WAZ1|Q4WAZ1_ASPFU Methionine aminopeptidase OS=Neosartorya fumigata (strain ATCC MYA-4609 / Af293 / CBS 101355 / FGSC A1100) GN=AFUA_8G00460 PE=3 SV=1	1	0.0266703	64.711	2	EFGK(1)IIEK	-0.30879	27193000
Q4WAZ1	267	K	>tr|Q4WAZ1|Q4WAZ1_ASPFU Methionine aminopeptidase OS=Neosartorya fumigata (strain ATCC MYA-4609 / Af293 / CBS 101355 / FGSC A1100) GN=AFUA_8G00460 PE=3 SV=1	1	0.00397104	86.898	2	IIEK(1)HAASR	0.17234	102030000
Q4WAZ1	44	K	>tr|Q4WAZ1|Q4WAZ1_ASPFU Methionine aminopeptidase OS=Neosartorya fumigata (strain ATCC MYA-4609 / Af293 / CBS 101355 / FGSC A1100) GN=AFUA_8G00460 PE=3 SV=1	1	6.92795e-09	138.45	2	GSYFCSQECFK(1)K	-0.51419	62522000
Q4WAZ1	113	K	>tr|Q4WAZ1|Q4WAZ1_ASPFU Methionine aminopeptidase OS=Neosartorya fumigata (strain ATCC MYA-4609 / Af293 / CBS 101355 / FGSC A1100) GN=AFUA_8G00460 PE=3 SV=1	1	0.0477524	47.302	2	SK(1)WDLLDEK	1.9092	1556300
Q4WAZ1	44	K	>tr|Q4WAZ1|Q4WAZ1_ASPFU Methionine aminopeptidase OS=Neosartorya fumigata (strain ATCC MYA-4609 / Af293 / CBS 101355 / FGSC A1100) GN=AFUA_8G00460 PE=3 SV=1	1	7.26641e-10	130.56	2	GSYFCSQECFK(1)K	-0.50966	57799000
Q4WAZ1	267	K	>tr|Q4WAZ1|Q4WAZ1_ASPFU Methionine aminopeptidase OS=Neosartorya fumigata (strain ATCC MYA-4609 / Af293 / CBS 101355 / FGSC A1100) GN=AFUA_8G00460 PE=3 SV=1	1	0.00212349	105.98	3	IIEK(1)HAASR	-0.48831	76995000
Q4WAZ1	113	K	>tr|Q4WAZ1|Q4WAZ1_ASPFU Methionine aminopeptidase OS=Neosartorya fumigata (strain ATCC MYA-4609 / Af293 / CBS 101355 / FGSC A1100) GN=AFUA_8G00460 PE=3 SV=1	1	0.0442851	56.548	2	SK(1)WDLLDEK	2.1181	1770800
Q4WAZ1	177	K	>tr|Q4WAZ1|Q4WAZ1_ASPFU Methionine aminopeptidase OS=Neosartorya fumigata (strain ATCC MYA-4609 / Af293 / CBS 101355 / FGSC A1100) GN=AFUA_8G00460 PE=3 SV=1	1	1.45406e-07	62.213	4	DSYPSPLNYNHFPK(1)SICTSPNEVVCHGIPDQR	0.51844	15648000
Q4WAZ1	44	K	>tr|Q4WAZ1|Q4WAZ1_ASPFU Methionine aminopeptidase OS=Neosartorya fumigata (strain ATCC MYA-4609 / Af293 / CBS 101355 / FGSC A1100) GN=AFUA_8G00460 PE=3 SV=1	1	1.41697e-05	128.88	2	GSYFCSQECFK(1)K	0.67973	97500000
Q4WAZ1	267	K	>tr|Q4WAZ1|Q4WAZ1_ASPFU Methionine aminopeptidase OS=Neosartorya fumigata (strain ATCC MYA-4609 / Af293 / CBS 101355 / FGSC A1100) GN=AFUA_8G00460 PE=3 SV=1	1	0.00219982	106.62	3	IIEK(1)HAASR	-0.53171	136530000
Q4WAZ1	113	K	>tr|Q4WAZ1|Q4WAZ1_ASPFU Methionine aminopeptidase OS=Neosartorya fumigata (strain ATCC MYA-4609 / Af293 / CBS 101355 / FGSC A1100) GN=AFUA_8G00460 PE=3 SV=1	1	0.0170804	63.624	2	SK(1)WDLLDEK	1.6835	1290100
Q4WAZ6	263	K	>sp|Q4WAZ6|FMAG_ASPFU Multifunctional cytochrome P450 monooxygenase af510 OS=Neosartorya fumigata (strain ATCC MYA-4609 / Af293 / CBS 101355 / FGSC A1100) GN=af510 PE=1 SV=1	1	1.25771e-23	166.04	2	AINEAAAELPYDFVK(1)R	0.29543	8644000
Q4WAZ6	64	K	>sp|Q4WAZ6|FMAG_ASPFU Multifunctional cytochrome P450 monooxygenase af510 OS=Neosartorya fumigata (strain ATCC MYA-4609 / Af293 / CBS 101355 / FGSC A1100) GN=af510 PE=1 SV=1	1	0.00563911	68.676	2	GQPEYLHWFK(1)HK	0.26781	2126900
Q4WAZ9	1151	K	>sp|Q4WAZ9|PSOA_ASPFU PKS-NRPS hybrid synthetase psoA OS=Neosartorya fumigata (strain ATCC MYA-4609 / Af293 / CBS 101355 / FGSC A1100) GN=NRPS14 PE=2 SV=2	1	0.010533	79.469	2	AMTSMK(1)R	-0.89117	15562000
Q4WAZ9	1327	K	>sp|Q4WAZ9|PSOA_ASPFU PKS-NRPS hybrid synthetase psoA OS=Neosartorya fumigata (strain ATCC MYA-4609 / Af293 / CBS 101355 / FGSC A1100) GN=NRPS14 PE=2 SV=2	1	0.000157002	110.53	2	AVHYYLSK(1)LK	0.45197	52237000
Q4WAZ9	2528	K	>sp|Q4WAZ9|PSOA_ASPFU PKS-NRPS hybrid synthetase psoA OS=Neosartorya fumigata (strain ATCC MYA-4609 / Af293 / CBS 101355 / FGSC A1100) GN=NRPS14 PE=2 SV=2	0.9993	0.021292	41.621	3	LRPWDK(0.001)PSADTK(0.999)R	0.82203	5082800
Q4WAZ9	302	K	>sp|Q4WAZ9|PSOA_ASPFU PKS-NRPS hybrid synthetase psoA OS=Neosartorya fumigata (strain ATCC MYA-4609 / Af293 / CBS 101355 / FGSC A1100) GN=NRPS14 PE=2 SV=2	1	3.53165e-10	120.87	2	TAYK(1)NAGLDLSK	1.1697	0
Q4WAZ9	533	K	>sp|Q4WAZ9|PSOA_ASPFU PKS-NRPS hybrid synthetase psoA OS=Neosartorya fumigata (strain ATCC MYA-4609 / Af293 / CBS 101355 / FGSC A1100) GN=NRPS14 PE=2 SV=2	1	0.00340389	61.127	2	VSIPGTSK(1)ADVLAAIR	1.8693	4133400
Q4WAZ9	1151	K	>sp|Q4WAZ9|PSOA_ASPFU PKS-NRPS hybrid synthetase psoA OS=Neosartorya fumigata (strain ATCC MYA-4609 / Af293 / CBS 101355 / FGSC A1100) GN=NRPS14 PE=2 SV=2	1	0.0265749	60.76	2	AMTSMK(1)R	0.14539	4961600
Q4WAZ9	1327	K	>sp|Q4WAZ9|PSOA_ASPFU PKS-NRPS hybrid synthetase psoA OS=Neosartorya fumigata (strain ATCC MYA-4609 / Af293 / CBS 101355 / FGSC A1100) GN=NRPS14 PE=2 SV=2	1	9.70477e-05	112.36	2	AVHYYLSK(1)LK	1.9596	25424000
Q4WAZ9	302	K	>sp|Q4WAZ9|PSOA_ASPFU PKS-NRPS hybrid synthetase psoA OS=Neosartorya fumigata (strain ATCC MYA-4609 / Af293 / CBS 101355 / FGSC A1100) GN=NRPS14 PE=2 SV=2	1	0.0172243	59.227	2	TAYK(1)NAGLDLSK	1.5312	22396000
Q4WAZ9	533	K	>sp|Q4WAZ9|PSOA_ASPFU PKS-NRPS hybrid synthetase psoA OS=Neosartorya fumigata (strain ATCC MYA-4609 / Af293 / CBS 101355 / FGSC A1100) GN=NRPS14 PE=2 SV=2	1	0.00660251	58.246	2	VSIPGTSK(1)ADVLAAIR	0.15039	2595800
Q4WAZ9	1151	K	>sp|Q4WAZ9|PSOA_ASPFU PKS-NRPS hybrid synthetase psoA OS=Neosartorya fumigata (strain ATCC MYA-4609 / Af293 / CBS 101355 / FGSC A1100) GN=NRPS14 PE=2 SV=2	1	0.0123566	81.297	2	AMTSMK(1)R	0.059152	4553300
Q4WAZ9	1327	K	>sp|Q4WAZ9|PSOA_ASPFU PKS-NRPS hybrid synthetase psoA OS=Neosartorya fumigata (strain ATCC MYA-4609 / Af293 / CBS 101355 / FGSC A1100) GN=NRPS14 PE=2 SV=2	1	0.000270724	119.53	2	AVHYYLSK(1)LK	-0.40425	38783000
Q4WAZ9	302	K	>sp|Q4WAZ9|PSOA_ASPFU PKS-NRPS hybrid synthetase psoA OS=Neosartorya fumigata (strain ATCC MYA-4609 / Af293 / CBS 101355 / FGSC A1100) GN=NRPS14 PE=2 SV=2	1	0.0006393	90.412	2	TAYK(1)NAGLDLSK	0.93606	16680000
Q4WAZ9	533	K	>sp|Q4WAZ9|PSOA_ASPFU PKS-NRPS hybrid synthetase psoA OS=Neosartorya fumigata (strain ATCC MYA-4609 / Af293 / CBS 101355 / FGSC A1100) GN=NRPS14 PE=2 SV=2	1	0.00915318	50.831	2	VSIPGTSK(1)ADVLAAIR	0.18227	3049700
Q4WB00	47	K	>sp|Q4WB00|PSOC_ASPFU Methyltransferase psoC OS=Neosartorya fumigata (strain ATCC MYA-4609 / Af293 / CBS 101355 / FGSC A1100) GN=psoC PE=1 SV=1	1	0.012165	48.527	2	LVVAPLDMSEPGK(1)K	-0.59549	11506000
Q4WB00	9	K	>sp|Q4WB00|PSOC_ASPFU Methyltransferase psoC OS=Neosartorya fumigata (strain ATCC MYA-4609 / Af293 / CBS 101355 / FGSC A1100) GN=psoC PE=1 SV=1	1	0.000627233	87.667	2	MDNFMEMTK(1)K	-0.21191	9007100
Q4WB00	193	K	>sp|Q4WB00|PSOC_ASPFU Methyltransferase psoC OS=Neosartorya fumigata (strain ATCC MYA-4609 / Af293 / CBS 101355 / FGSC A1100) GN=psoC PE=1 SV=1	1	2.61776e-06	114.64	2	SMLEDAGLK(1)NVQEK	-1.6169	5696500
Q4WB00	206	K	>sp|Q4WB00|PSOC_ASPFU Methyltransferase psoC OS=Neosartorya fumigata (strain ATCC MYA-4609 / Af293 / CBS 101355 / FGSC A1100) GN=psoC PE=1 SV=1	1	0.0104455	97.798	2	VIVNLGK(1)K	-0.22132	74553000
Q4WB00	47	K	>sp|Q4WB00|PSOC_ASPFU Methyltransferase psoC OS=Neosartorya fumigata (strain ATCC MYA-4609 / Af293 / CBS 101355 / FGSC A1100) GN=psoC PE=1 SV=1	1	0.00153382	65.956	2	LVVAPLDMSEPGK(1)K	0.29938	7893900
Q4WB00	9	K	>sp|Q4WB00|PSOC_ASPFU Methyltransferase psoC OS=Neosartorya fumigata (strain ATCC MYA-4609 / Af293 / CBS 101355 / FGSC A1100) GN=psoC PE=1 SV=1	1	0.000253489	93.345	2	MDNFMEMTK(1)K	0.79001	6341100
Q4WB00	193	K	>sp|Q4WB00|PSOC_ASPFU Methyltransferase psoC OS=Neosartorya fumigata (strain ATCC MYA-4609 / Af293 / CBS 101355 / FGSC A1100) GN=psoC PE=1 SV=1	1	0.00289664	79.804	2	SMLEDAGLK(1)NVQEK	-1.514	1378800
Q4WB00	235	K	>sp|Q4WB00|PSOC_ASPFU Methyltransferase psoC OS=Neosartorya fumigata (strain ATCC MYA-4609 / Af293 / CBS 101355 / FGSC A1100) GN=psoC PE=1 SV=1	1	3.60285e-24	171.78	3	TVK(1)SSFTGEQLDALPAR	-0.18461	27863000
Q4WB00	206	K	>sp|Q4WB00|PSOC_ASPFU Methyltransferase psoC OS=Neosartorya fumigata (strain ATCC MYA-4609 / Af293 / CBS 101355 / FGSC A1100) GN=psoC PE=1 SV=1	1	0.0130777	85.212	2	VIVNLGK(1)K	-0.2323	55545000
Q4WB00	47	K	>sp|Q4WB00|PSOC_ASPFU Methyltransferase psoC OS=Neosartorya fumigata (strain ATCC MYA-4609 / Af293 / CBS 101355 / FGSC A1100) GN=psoC PE=1 SV=1	1	0.00244591	60.55	2	LVVAPLDMSEPGK(1)K	-0.63712	7192400
Q4WB00	9	K	>sp|Q4WB00|PSOC_ASPFU Methyltransferase psoC OS=Neosartorya fumigata (strain ATCC MYA-4609 / Af293 / CBS 101355 / FGSC A1100) GN=psoC PE=1 SV=1	1	0.00180341	80.245	2	MDNFMEMTK(1)K	-0.54288	8313600
Q4WB00	193	K	>sp|Q4WB00|PSOC_ASPFU Methyltransferase psoC OS=Neosartorya fumigata (strain ATCC MYA-4609 / Af293 / CBS 101355 / FGSC A1100) GN=psoC PE=1 SV=1	1	0.000255617	97.223	2	SMLEDAGLK(1)NVQEK	-1.8431	4335200
Q4WB00	235	K	>sp|Q4WB00|PSOC_ASPFU Methyltransferase psoC OS=Neosartorya fumigata (strain ATCC MYA-4609 / Af293 / CBS 101355 / FGSC A1100) GN=psoC PE=1 SV=1	1	3.20752e-06	104.88	2	TVK(1)SSFTGEQLDALPAR	-1.9322	7374200
Q4WB01	513	K	>sp|Q4WB01|PSOD_ASPFU Cytochrome P450 monooxygenase psoD OS=Neosartorya fumigata (strain ATCC MYA-4609 / Af293 / CBS 101355 / FGSC A1100) GN=psoD PE=1 SV=2	1	0.000246811	99.815	3	IVEEAAK(1)HLK	0.7393	4804100
Q4WB01	492	K	>sp|Q4WB01|PSOD_ASPFU Cytochrome P450 monooxygenase psoD OS=Neosartorya fumigata (strain ATCC MYA-4609 / Af293 / CBS 101355 / FGSC A1100) GN=psoD PE=1 SV=2	1	0.0042795	110.34	2	PLK(1)FGCR	-0.28996	59357000
Q4WB01	513	K	>sp|Q4WB01|PSOD_ASPFU Cytochrome P450 monooxygenase psoD OS=Neosartorya fumigata (strain ATCC MYA-4609 / Af293 / CBS 101355 / FGSC A1100) GN=psoD PE=1 SV=2	1	0.00154688	74.841	3	IVEEAAK(1)HLK	0.66846	5104300
Q4WB01	513	K	>sp|Q4WB01|PSOD_ASPFU Cytochrome P450 monooxygenase psoD OS=Neosartorya fumigata (strain ATCC MYA-4609 / Af293 / CBS 101355 / FGSC A1100) GN=psoD PE=1 SV=2	1	0.000244695	99.815	3	IVEEAAK(1)HLK	-0.19321	3696200
Q4WB01	492	K	>sp|Q4WB01|PSOD_ASPFU Cytochrome P450 monooxygenase psoD OS=Neosartorya fumigata (strain ATCC MYA-4609 / Af293 / CBS 101355 / FGSC A1100) GN=psoD PE=1 SV=2	1	0.00625236	111.28	2	PLK(1)FGCR	-0.34293	39666000
Q4WB06	288	K	>tr|Q4WB06|Q4WB06_ASPFU Cell surface protein Mas1, putative OS=Neosartorya fumigata (strain ATCC MYA-4609 / Af293 / CBS 101355 / FGSC A1100) GN=AFUA_8G00610 PE=4 SV=2	1	0.000310741	94.09	2	CTGTVGAAK(1)NVCILR	-0.67858	4160900
Q4WB06	288	K	>tr|Q4WB06|Q4WB06_ASPFU Cell surface protein Mas1, putative OS=Neosartorya fumigata (strain ATCC MYA-4609 / Af293 / CBS 101355 / FGSC A1100) GN=AFUA_8G00610 PE=4 SV=2	1	9.72827e-11	141.65	2	CTGTVGAAK(1)NVCILR	-0.93455	6022200
Q4WB06	288	K	>tr|Q4WB06|Q4WB06_ASPFU Cell surface protein Mas1, putative OS=Neosartorya fumigata (strain ATCC MYA-4609 / Af293 / CBS 101355 / FGSC A1100) GN=AFUA_8G00610 PE=4 SV=2	1	1.18398e-15	151.74	2	CTGTVGAAK(1)NVCILR	-2.3965	3846500
Q4WB16	64	K	>tr|Q4WB16|Q4WB16_ASPFU Secreted antimicrobial peptide, putative OS=Neosartorya fumigata (strain ATCC MYA-4609 / Af293 / CBS 101355 / FGSC A1100) GN=AFUA_8G00710 PE=4 SV=2	1	0.0135319	64.841	2	ATASFYK(1)GR	0.41772	29482000
Q4WB16	64	K	>tr|Q4WB16|Q4WB16_ASPFU Secreted antimicrobial peptide, putative OS=Neosartorya fumigata (strain ATCC MYA-4609 / Af293 / CBS 101355 / FGSC A1100) GN=AFUA_8G00710 PE=4 SV=2	1	0.0208519	57.55	2	ATASFYK(1)GR	0.87577	21838000
Q4WB17	6	K	>tr|Q4WB17|Q4WB17_ASPFU Amino acid transporter, putative OS=Neosartorya fumigata (strain ATCC MYA-4609 / Af293 / CBS 101355 / FGSC A1100) GN=AFUA_8G00720 PE=4 SV=2	1	0.0316686	86.086	2	MMLWLK(1)R	-1.6479	1606000
Q4WB23	407	K	>tr|Q4WB23|Q4WB23_ASPFU Uncharacterized protein OS=Neosartorya fumigata (strain ATCC MYA-4609 / Af293 / CBS 101355 / FGSC A1100) GN=AFUA_8G00780 PE=4 SV=1	1	0.00486615	53.981	2	IFVGPPGTGK(1)STVAR	0.69399	6534600
Q4WB23	624	K	>tr|Q4WB23|Q4WB23_ASPFU Uncharacterized protein OS=Neosartorya fumigata (strain ATCC MYA-4609 / Af293 / CBS 101355 / FGSC A1100) GN=AFUA_8G00780 PE=4 SV=1	1	0.00487298	81.625	2	SK(1)LDFREELK	-1.145	0
Q4WB30	212	K	>tr|Q4WB30|Q4WB30_ASPFU Dihydroorotase, homodimeric type OS=Neosartorya fumigata (strain ATCC MYA-4609 / Af293 / CBS 101355 / FGSC A1100) GN=AFUA_8G00850 PE=4 SV=1	1	1.57358e-13	132.14	2	AVCSGDPK(1)FFFGSDSAPHPR	0.8877	675520000
Q4WB30	212	K	>tr|Q4WB30|Q4WB30_ASPFU Dihydroorotase, homodimeric type OS=Neosartorya fumigata (strain ATCC MYA-4609 / Af293 / CBS 101355 / FGSC A1100) GN=AFUA_8G00850 PE=4 SV=1	1	1.1875e-19	148.85	2	AVCSGDPK(1)FFFGSDSAPHPR	0.43449	365860000
Q4WB30	212	K	>tr|Q4WB30|Q4WB30_ASPFU Dihydroorotase, homodimeric type OS=Neosartorya fumigata (strain ATCC MYA-4609 / Af293 / CBS 101355 / FGSC A1100) GN=AFUA_8G00850 PE=4 SV=1	1	4.5306e-23	157.57	2	AVCSGDPK(1)FFFGSDSAPHPR	0.27554	371850000
Q4WB35	136	K	>tr|Q4WB35|Q4WB35_ASPFU Uncharacterized protein OS=Neosartorya fumigata (strain ATCC MYA-4609 / Af293 / CBS 101355 / FGSC A1100) GN=AFUA_8G00910 PE=4 SV=1	1	0.0242772	60.436	2	DALGIPK(1)K	1.9575	0
Q4WB75	518	K	>tr|Q4WB75|Q4WB75_ASPFU Ferric-chelate reductase (Fre2), putative OS=Neosartorya fumigata (strain ATCC MYA-4609 / Af293 / CBS 101355 / FGSC A1100) GN=AFUA_8G01310 PE=4 SV=1	1	0.0118834	67.252	2	YLSK(1)NGTSVTR	-1.8824	0
Q4WB75	518	K	>tr|Q4WB75|Q4WB75_ASPFU Ferric-chelate reductase (Fre2), putative OS=Neosartorya fumigata (strain ATCC MYA-4609 / Af293 / CBS 101355 / FGSC A1100) GN=AFUA_8G01310 PE=4 SV=1	1	0.00032538	99.539	2	YLSK(1)NGTSVTR	-1.7047	5135400
Q4WB75	629	K	>tr|Q4WB75|Q4WB75_ASPFU Ferric-chelate reductase (Fre2), putative OS=Neosartorya fumigata (strain ATCC MYA-4609 / Af293 / CBS 101355 / FGSC A1100) GN=AFUA_8G01310 PE=4 SV=1	1	0.0219244	87.754	2	ALIK(1)SAR	0.49322	4056100
Q4WB80	244	K	>tr|Q4WB80|Q4WB80_ASPFU Uncharacterized protein OS=Neosartorya fumigata (strain ATCC MYA-4609 / Af293 / CBS 101355 / FGSC A1100) GN=AFUA_8G01360 PE=4 SV=1	1	0.00111782	90.913	2	PAAVTCPAIK(1)R	-0.20846	15260000
Q4WB80	244	K	>tr|Q4WB80|Q4WB80_ASPFU Uncharacterized protein OS=Neosartorya fumigata (strain ATCC MYA-4609 / Af293 / CBS 101355 / FGSC A1100) GN=AFUA_8G01360 PE=4 SV=1	1	0.00148694	81.923	2	PAAVTCPAIK(1)R	-0.27603	14429000
Q4WB80	244	K	>tr|Q4WB80|Q4WB80_ASPFU Uncharacterized protein OS=Neosartorya fumigata (strain ATCC MYA-4609 / Af293 / CBS 101355 / FGSC A1100) GN=AFUA_8G01360 PE=4 SV=1	1	0.00455112	73.666	2	PAAVTCPAIK(1)R	-0.02885	9420800
Q4WBC4	249	K	>tr|Q4WBC4|Q4WBC4_ASPFU Thiosulfate sulfurtransferase, putative OS=Neosartorya fumigata (strain ATCC MYA-4609 / Af293 / CBS 101355 / FGSC A1100) GN=AFUA_8G01800 PE=4 SV=1	1	0.00130627	131.04	2	LAEVFK(1)R	-0.19482	20153000
Q4WBC4	249	K	>tr|Q4WBC4|Q4WBC4_ASPFU Thiosulfate sulfurtransferase, putative OS=Neosartorya fumigata (strain ATCC MYA-4609 / Af293 / CBS 101355 / FGSC A1100) GN=AFUA_8G01800 PE=4 SV=1	1	0.00378558	116.54	2	LAEVFK(1)R	-0.17435	18972000
Q4WBD8	349	K	>tr|Q4WBD8|Q4WBD8_ASPFU C6 finger domain protein, putative OS=Neosartorya fumigata (strain ATCC MYA-4609 / Af293 / CBS 101355 / FGSC A1100) GN=AFUA_8G01940 PE=4 SV=1	1	0.00700801	62.464	2	YNK(1)DNMLK	-2.3047	0
Q4WBF4	62	K	>tr|Q4WBF4|Q4WBF4_ASPFU Beta-glucosidase OS=Neosartorya fumigata (strain ATCC MYA-4609 / Af293 / CBS 101355 / FGSC A1100) GN=AFUA_8G02100 PE=3 SV=1	1	0.0265253	76.847	2	AK(1)ALVAR	-0.36881	7325600000
Q4WBF4	62	K	>tr|Q4WBF4|Q4WBF4_ASPFU Beta-glucosidase OS=Neosartorya fumigata (strain ATCC MYA-4609 / Af293 / CBS 101355 / FGSC A1100) GN=AFUA_8G02100 PE=3 SV=1	1	0.030042	84.244	2	AK(1)ALVAR	-0.38107	7010400000
Q4WBF4	62	K	>tr|Q4WBF4|Q4WBF4_ASPFU Beta-glucosidase OS=Neosartorya fumigata (strain ATCC MYA-4609 / Af293 / CBS 101355 / FGSC A1100) GN=AFUA_8G02100 PE=3 SV=1	1	0.0321322	76.847	2	AK(1)ALVAR	0.65038	7831500000
Q4WBI7	188	K	>tr|Q4WBI7|Q4WBI7_ASPFU Zinc-binding alcohol dehydrogenase, putative OS=Neosartorya fumigata (strain ATCC MYA-4609 / Af293 / CBS 101355 / FGSC A1100) GN=AFUA_8G02430 PE=3 SV=1	1	0.00116849	111.17	2	HYGCGPGK(1)K	0.71216	29386000
Q4WBI7	188	K	>tr|Q4WBI7|Q4WBI7_ASPFU Zinc-binding alcohol dehydrogenase, putative OS=Neosartorya fumigata (strain ATCC MYA-4609 / Af293 / CBS 101355 / FGSC A1100) GN=AFUA_8G02430 PE=3 SV=1	1	0.000311364	133.86	2	HYGCGPGK(1)K	-0.27248	50173000
Q4WBI7	188	K	>tr|Q4WBI7|Q4WBI7_ASPFU Zinc-binding alcohol dehydrogenase, putative OS=Neosartorya fumigata (strain ATCC MYA-4609 / Af293 / CBS 101355 / FGSC A1100) GN=AFUA_8G02430 PE=3 SV=1	1	0.00536331	87.639	2	HYGCGPGK(1)K	-0.18339	35332000
Q4WBL6	129	K	>sp|Q4WBL6|DENR_ASPFU Translation machinery-associated protein 22 OS=Neosartorya fumigata (strain ATCC MYA-4609 / Af293 / CBS 101355 / FGSC A1100) GN=tma22 PE=3 SV=2	1	0.0153857	42.059	3	HVTVITGLEVHGLENK(1)K	0.44581	3792400
Q4WBL6	15	K	>sp|Q4WBL6|DENR_ASPFU Translation machinery-associated protein 22 OS=Neosartorya fumigata (strain ATCC MYA-4609 / Af293 / CBS 101355 / FGSC A1100) GN=tma22 PE=3 SV=2	1	1.48168e-10	139.21	3	SEVAQNSPAEVQAK(1)K	0.28655	20323000
Q4WBL6	37	K	>sp|Q4WBL6|DENR_ASPFU Translation machinery-associated protein 22 OS=Neosartorya fumigata (strain ATCC MYA-4609 / Af293 / CBS 101355 / FGSC A1100) GN=tma22 PE=3 SV=2	1	2.33419e-07	77.221	3	VVYCGVCTLPPEYCEFGGTAK(1)K	-0.41695	6600200
Q4WBL6	15	K	>sp|Q4WBL6|DENR_ASPFU Translation machinery-associated protein 22 OS=Neosartorya fumigata (strain ATCC MYA-4609 / Af293 / CBS 101355 / FGSC A1100) GN=tma22 PE=3 SV=2	1	1.35587e-11	143.97	3	SEVAQNSPAEVQAK(1)K	2.9946	26209000
Q4WBL6	37	K	>sp|Q4WBL6|DENR_ASPFU Translation machinery-associated protein 22 OS=Neosartorya fumigata (strain ATCC MYA-4609 / Af293 / CBS 101355 / FGSC A1100) GN=tma22 PE=3 SV=2	1	1.95025e-06	64.377	3	VVYCGVCTLPPEYCEFGGTAK(1)K	4.1603	3500700
Q4WBL6	15	K	>sp|Q4WBL6|DENR_ASPFU Translation machinery-associated protein 22 OS=Neosartorya fumigata (strain ATCC MYA-4609 / Af293 / CBS 101355 / FGSC A1100) GN=tma22 PE=3 SV=2	1	1.08222e-16	162.37	2	SEVAQNSPAEVQAK(1)K	-0.17613	9634200
Q4WBM0	32	K	>tr|Q4WBM0|Q4WBM0_ASPFU Cytidine deaminase OS=Neosartorya fumigata (strain ATCC MYA-4609 / Af293 / CBS 101355 / FGSC A1100) GN=AFUA_8G02770 PE=3 SV=1	1	7.18045e-06	119.34	3	ANAYCPYSK(1)FR	-1.5178	446890000
Q4WBM0	32	K	>tr|Q4WBM0|Q4WBM0_ASPFU Cytidine deaminase OS=Neosartorya fumigata (strain ATCC MYA-4609 / Af293 / CBS 101355 / FGSC A1100) GN=AFUA_8G02770 PE=3 SV=1	1	0.000239934	103.43	2	ANAYCPYSK(1)FR	-0.12845	177010000
Q4WBM1	157	K	>sp|Q4WBM1|VPS10_ASPFU Vacuolar protein sorting/targeting protein 10 OS=Neosartorya fumigata (strain ATCC MYA-4609 / Af293 / CBS 101355 / FGSC A1100) GN=vps10 PE=3 SV=1	1	0.00705935	60.55	2	LCIVK(1)SYYTTDDFK	-1.2177	2258400
Q4WBM1	860	K	>sp|Q4WBM1|VPS10_ASPFU Vacuolar protein sorting/targeting protein 10 OS=Neosartorya fumigata (strain ATCC MYA-4609 / Af293 / CBS 101355 / FGSC A1100) GN=vps10 PE=3 SV=1	1	7.18702e-17	158.01	2	LIFCQQYENENK(1)K	-0.3723	4304300
Q4WBM1	157	K	>sp|Q4WBM1|VPS10_ASPFU Vacuolar protein sorting/targeting protein 10 OS=Neosartorya fumigata (strain ATCC MYA-4609 / Af293 / CBS 101355 / FGSC A1100) GN=vps10 PE=3 SV=1	1	1.12845e-06	124.07	2	LCIVK(1)SYYTTDDFK	-1.9007	2719400
Q4WBM1	860	K	>sp|Q4WBM1|VPS10_ASPFU Vacuolar protein sorting/targeting protein 10 OS=Neosartorya fumigata (strain ATCC MYA-4609 / Af293 / CBS 101355 / FGSC A1100) GN=vps10 PE=3 SV=1	1	2.77656e-19	177.1	2	LIFCQQYENENK(1)K	-1.0848	3768500
Q4WBM4	328	K	>tr|Q4WBM4|Q4WBM4_ASPFU ELMO/CED-12 family protein OS=Neosartorya fumigata (strain ATCC MYA-4609 / Af293 / CBS 101355 / FGSC A1100) GN=AFUA_8G02810 PE=4 SV=1	0.995303	0.000721877	74.987	3	MLLEQSAK(0.005)PGQK(0.995)R	-0.19917	2389800
Q4WBM7	320	K	>tr|Q4WBM7|Q4WBM7_ASPFU Dynamin-like GTPase Dnm1, putative OS=Neosartorya fumigata (strain ATCC MYA-4609 / Af293 / CBS 101355 / FGSC A1100) GN=AFUA_8G02840 PE=3 SV=1	1	0.00109642	147.62	3	DRLPDIK(1)AR	-0.98237	38215000
Q4WBM7	320	K	>tr|Q4WBM7|Q4WBM7_ASPFU Dynamin-like GTPase Dnm1, putative OS=Neosartorya fumigata (strain ATCC MYA-4609 / Af293 / CBS 101355 / FGSC A1100) GN=AFUA_8G02840 PE=3 SV=1	1	0.00446501	123.62	3	DRLPDIK(1)AR	-1.0476	34396000
Q4WBM7	320	K	>tr|Q4WBM7|Q4WBM7_ASPFU Dynamin-like GTPase Dnm1, putative OS=Neosartorya fumigata (strain ATCC MYA-4609 / Af293 / CBS 101355 / FGSC A1100) GN=AFUA_8G02840 PE=3 SV=1	1	1.51075e-05	159.09	3	DRLPDIK(1)AR	-1.4487	27646000
Q4WBM9	793	K	>tr|Q4WBM9|Q4WBM9_ASPFU AMP deaminase Amd1, putative OS=Neosartorya fumigata (strain ATCC MYA-4609 / Af293 / CBS 101355 / FGSC A1100) GN=AFUA_8G02860 PE=3 SV=1	1	4.56385e-21	161.08	3	GVAGNNVAK(1)SNVPDIR	-0.27802	17180000
Q4WBM9	793	K	>tr|Q4WBM9|Q4WBM9_ASPFU AMP deaminase Amd1, putative OS=Neosartorya fumigata (strain ATCC MYA-4609 / Af293 / CBS 101355 / FGSC A1100) GN=AFUA_8G02860 PE=3 SV=1	1	4.92542e-11	141.55	2	GVAGNNVAK(1)SNVPDIR	0.66248	7123500
Q4WBQ3	187	K	>tr|Q4WBQ3|Q4WBQ3_ASPFU Hydroxymethylglutaryl-CoA synthase, putative OS=Neosartorya fumigata (strain ATCC MYA-4609 / Af293 / CBS 101355 / FGSC A1100) GN=AFUA_8G07210 PE=4 SV=2	1	4.3588e-11	155.14	2	GSCMK(1)HVYDFYK	1.5428	278800000
Q4WBQ3	91	K	>tr|Q4WBQ3|Q4WBQ3_ASPFU Hydroxymethylglutaryl-CoA synthase, putative OS=Neosartorya fumigata (strain ATCC MYA-4609 / Af293 / CBS 101355 / FGSC A1100) GN=AFUA_8G07210 PE=4 SV=2	1	1.11435e-11	145	3	LEVGTETLLDK(1)AK	0.90491	94665000
Q4WBQ3	412	K	>tr|Q4WBQ3|Q4WBQ3_ASPFU Hydroxymethylglutaryl-CoA synthase, putative OS=Neosartorya fumigata (strain ATCC MYA-4609 / Af293 / CBS 101355 / FGSC A1100) GN=AFUA_8G07210 PE=4 SV=2	1	3.09069e-06	114.31	2	TAVSPEFYDQMCK(1)LR	-0.13087	7044000
Q4WBQ3	187	K	>tr|Q4WBQ3|Q4WBQ3_ASPFU Hydroxymethylglutaryl-CoA synthase, putative OS=Neosartorya fumigata (strain ATCC MYA-4609 / Af293 / CBS 101355 / FGSC A1100) GN=AFUA_8G07210 PE=4 SV=2	1	3.55051e-12	146.96	2	GSCMK(1)HVYDFYK	-0.23006	391120000
Q4WBQ3	315	K	>tr|Q4WBQ3|Q4WBQ3_ASPFU Hydroxymethylglutaryl-CoA synthase, putative OS=Neosartorya fumigata (strain ATCC MYA-4609 / Af293 / CBS 101355 / FGSC A1100) GN=AFUA_8G07210 PE=4 SV=2	1	0.0167742	67.334	2	LCVSLTK(1)ER	-1.5321	16356000
Q4WBQ3	91	K	>tr|Q4WBQ3|Q4WBQ3_ASPFU Hydroxymethylglutaryl-CoA synthase, putative OS=Neosartorya fumigata (strain ATCC MYA-4609 / Af293 / CBS 101355 / FGSC A1100) GN=AFUA_8G07210 PE=4 SV=2	1	7.22265e-11	136.24	2	LEVGTETLLDK(1)AK	0.85637	45219000
Q4WBQ3	412	K	>tr|Q4WBQ3|Q4WBQ3_ASPFU Hydroxymethylglutaryl-CoA synthase, putative OS=Neosartorya fumigata (strain ATCC MYA-4609 / Af293 / CBS 101355 / FGSC A1100) GN=AFUA_8G07210 PE=4 SV=2	1	0.000484532	93.237	2	TAVSPEFYDQMCK(1)LR	-0.55465	5331200
Q4WBQ3	187	K	>tr|Q4WBQ3|Q4WBQ3_ASPFU Hydroxymethylglutaryl-CoA synthase, putative OS=Neosartorya fumigata (strain ATCC MYA-4609 / Af293 / CBS 101355 / FGSC A1100) GN=AFUA_8G07210 PE=4 SV=2	1	3.74712e-12	157.86	2	GSCMK(1)HVYDFYK	0.10003	302880000
Q4WBQ3	315	K	>tr|Q4WBQ3|Q4WBQ3_ASPFU Hydroxymethylglutaryl-CoA synthase, putative OS=Neosartorya fumigata (strain ATCC MYA-4609 / Af293 / CBS 101355 / FGSC A1100) GN=AFUA_8G07210 PE=4 SV=2	1	0.000137073	137.95	2	LCVSLTK(1)ER	-0.33285	15420000
Q4WBQ3	91	K	>tr|Q4WBQ3|Q4WBQ3_ASPFU Hydroxymethylglutaryl-CoA synthase, putative OS=Neosartorya fumigata (strain ATCC MYA-4609 / Af293 / CBS 101355 / FGSC A1100) GN=AFUA_8G07210 PE=4 SV=2	1	0.00083294	71.558	3	LEVGTETLLDK(1)AK	0.684	6913600
Q4WBQ4	54	K	>tr|Q4WBQ4|Q4WBQ4_ASPFU Amino acid transporter, putative OS=Neosartorya fumigata (strain ATCC MYA-4609 / Af293 / CBS 101355 / FGSC A1100) GN=AFUA_8G07200 PE=4 SV=2	1	4.24141e-06	157.59	2	HIYEHGIK(1)K	0.65538	11038000
Q4WBQ4	54	K	>tr|Q4WBQ4|Q4WBQ4_ASPFU Amino acid transporter, putative OS=Neosartorya fumigata (strain ATCC MYA-4609 / Af293 / CBS 101355 / FGSC A1100) GN=AFUA_8G07200 PE=4 SV=2	1	0.00214034	118.71	2	HIYEHGIK(1)K	0.64675	8937600
Q4WBR1	222	K	>tr|Q4WBR1|Q4WBR1_ASPFU AhpC/TSA family thioredoxin peroxidase, putative OS=Neosartorya fumigata (strain ATCC MYA-4609 / Af293 / CBS 101355 / FGSC A1100) GN=AFUA_8G07130 PE=4 SV=1	1	0.000364141	102.4	2	VIDALQAADK(1)K	1.2801	51429000
Q4WBR1	222	K	>tr|Q4WBR1|Q4WBR1_ASPFU AhpC/TSA family thioredoxin peroxidase, putative OS=Neosartorya fumigata (strain ATCC MYA-4609 / Af293 / CBS 101355 / FGSC A1100) GN=AFUA_8G07130 PE=4 SV=1	1	0.0101763	50.354	3	VIDALQAADK(1)K	0.51509	2418800
Q4WBR1	191	K	>tr|Q4WBR1|Q4WBR1_ASPFU AhpC/TSA family thioredoxin peroxidase, putative OS=Neosartorya fumigata (strain ATCC MYA-4609 / Af293 / CBS 101355 / FGSC A1100) GN=AFUA_8G07130 PE=4 SV=1	1	0.00662942	74.841	2	AVFIIDPAK(1)K	0.44135	33210000
Q4WBR1	222	K	>tr|Q4WBR1|Q4WBR1_ASPFU AhpC/TSA family thioredoxin peroxidase, putative OS=Neosartorya fumigata (strain ATCC MYA-4609 / Af293 / CBS 101355 / FGSC A1100) GN=AFUA_8G07130 PE=4 SV=1	1	0.000412221	110.08	2	VIDALQAADK(1)K	0.53973	31816000
Q4WBR3	225	K	>tr|Q4WBR3|Q4WBR3_ASPFU Alanyl-tRNA synthetase, putative OS=Neosartorya fumigata (strain ATCC MYA-4609 / Af293 / CBS 101355 / FGSC A1100) GN=AFUA_8G07110 PE=4 SV=1	1	0.000783603	86.114	2	GAVAVAPGEK(1)FR	0.090617	10128000
Q4WBR3	225	K	>tr|Q4WBR3|Q4WBR3_ASPFU Alanyl-tRNA synthetase, putative OS=Neosartorya fumigata (strain ATCC MYA-4609 / Af293 / CBS 101355 / FGSC A1100) GN=AFUA_8G07110 PE=4 SV=1	1	0.0017226	83.182	2	GAVAVAPGEK(1)FR	-0.060048	12511000
Q4WBU2	587	K	>tr|Q4WBU2|Q4WBU2_ASPFU Uncharacterized protein OS=Neosartorya fumigata (strain ATCC MYA-4609 / Af293 / CBS 101355 / FGSC A1100) GN=AFUA_8G06810 PE=4 SV=1	0.999957	0.00515939	53.491	3	EIHGKDDEAIADLK(1)R	0.77923	3119500
Q4WBU2	587	K	>tr|Q4WBU2|Q4WBU2_ASPFU Uncharacterized protein OS=Neosartorya fumigata (strain ATCC MYA-4609 / Af293 / CBS 101355 / FGSC A1100) GN=AFUA_8G06810 PE=4 SV=1	1	9.34299e-05	104.2	3	EIHGKDDEAIADLK(1)R	-0.25914	6622600
Q4WBU2	621	K	>tr|Q4WBU2|Q4WBU2_ASPFU Uncharacterized protein OS=Neosartorya fumigata (strain ATCC MYA-4609 / Af293 / CBS 101355 / FGSC A1100) GN=AFUA_8G06810 PE=4 SV=1	1	0.0317143	63.816	2	EPGPCTK(1)R	0.36205	2547300
Q4WBX7	383	K	>tr|Q4WBX7|Q4WBX7_ASPFU Fructosyl amino acid oxidase, putative OS=Neosartorya fumigata (strain ATCC MYA-4609 / Af293 / CBS 101355 / FGSC A1100) GN=AFUA_8G06440 PE=4 SV=1	1	0.0292039	62.969	2	YIAK(1)SFQR	-0.56225	9156200
Q4WBX7	383	K	>tr|Q4WBX7|Q4WBX7_ASPFU Fructosyl amino acid oxidase, putative OS=Neosartorya fumigata (strain ATCC MYA-4609 / Af293 / CBS 101355 / FGSC A1100) GN=AFUA_8G06440 PE=4 SV=1	1	0.0170565	76.679	2	YIAK(1)SFQR	-0.13003	9628700
Q4WC18	242	K	>tr|Q4WC18|Q4WC18_ASPFU Glutamate decarboxylase OS=Neosartorya fumigata (strain ATCC MYA-4609 / Af293 / CBS 101355 / FGSC A1100) GN=AFUA_8G06020 PE=3 SV=1	1	0.00403999	82.803	2	AINDLLIHK(1)K	0.67267	19261000
Q4WC18	242	K	>tr|Q4WC18|Q4WC18_ASPFU Glutamate decarboxylase OS=Neosartorya fumigata (strain ATCC MYA-4609 / Af293 / CBS 101355 / FGSC A1100) GN=AFUA_8G06020 PE=3 SV=1	1	0.00629146	58.699	3	AINDLLIHK(1)K	0.70206	9954700
Q4WC18	242	K	>tr|Q4WC18|Q4WC18_ASPFU Glutamate decarboxylase OS=Neosartorya fumigata (strain ATCC MYA-4609 / Af293 / CBS 101355 / FGSC A1100) GN=AFUA_8G06020 PE=3 SV=1	1	0.00720093	73.499	2	AINDLLIHK(1)K	1.3136	17646000
Q4WC19	38	K	>tr|Q4WC19|Q4WC19_ASPFU C6 transcription factor, putative OS=Neosartorya fumigata (strain ATCC MYA-4609 / Af293 / CBS 101355 / FGSC A1100) GN=AFUA_8G06010 PE=4 SV=2	1	0.00667875	48.216	3	GK(1)SDVCVYHPSPMTR	-0.0042297	3827500
Q4WC49	97	K	>tr|Q4WC49|Q4WC49_ASPFU DUF567 domain protein OS=Neosartorya fumigata (strain ATCC MYA-4609 / Af293 / CBS 101355 / FGSC A1100) GN=AFUA_8G05720 PE=4 SV=1	1	5.85681e-11	127.94	3	EHLHIHTTFAAVDPHGK(1)K	0.31001	6669200
Q4WC49	55	K	>tr|Q4WC49|Q4WC49_ASPFU DUF567 domain protein OS=Neosartorya fumigata (strain ATCC MYA-4609 / Af293 / CBS 101355 / FGSC A1100) GN=AFUA_8G05720 PE=4 SV=1	1	0.000790517	84.605	2	LANGQPIFQIK(1)AK	0.015334	5653800
Q4WC49	129	K	>tr|Q4WC49|Q4WC49_ASPFU DUF567 domain protein OS=Neosartorya fumigata (strain ATCC MYA-4609 / Af293 / CBS 101355 / FGSC A1100) GN=AFUA_8G05720 PE=4 SV=1	1	0.00227494	73.499	2	TGSIETLK(1)MK	0.98362	23613000
Q4WC49	55	K	>tr|Q4WC49|Q4WC49_ASPFU DUF567 domain protein OS=Neosartorya fumigata (strain ATCC MYA-4609 / Af293 / CBS 101355 / FGSC A1100) GN=AFUA_8G05720 PE=4 SV=1	1	0.000698145	93.623	2	LANGQPIFQIK(1)AK	0.5984	3003200
Q4WC49	129	K	>tr|Q4WC49|Q4WC49_ASPFU DUF567 domain protein OS=Neosartorya fumigata (strain ATCC MYA-4609 / Af293 / CBS 101355 / FGSC A1100) GN=AFUA_8G05720 PE=4 SV=1	1	0.00183574	78.342	2	TGSIETLK(1)MK	1.5312	19070000
Q4WC49	97	K	>tr|Q4WC49|Q4WC49_ASPFU DUF567 domain protein OS=Neosartorya fumigata (strain ATCC MYA-4609 / Af293 / CBS 101355 / FGSC A1100) GN=AFUA_8G05720 PE=4 SV=1	1	2.00813e-10	130.33	3	EHLHIHTTFAAVDPHGK(1)K	-0.32218	4058400
Q4WC49	55	K	>tr|Q4WC49|Q4WC49_ASPFU DUF567 domain protein OS=Neosartorya fumigata (strain ATCC MYA-4609 / Af293 / CBS 101355 / FGSC A1100) GN=AFUA_8G05720 PE=4 SV=1	1	7.83982e-05	100.04	2	LANGQPIFQIK(1)AK	0.94583	4443400
Q4WC49	129	K	>tr|Q4WC49|Q4WC49_ASPFU DUF567 domain protein OS=Neosartorya fumigata (strain ATCC MYA-4609 / Af293 / CBS 101355 / FGSC A1100) GN=AFUA_8G05720 PE=4 SV=1	1	0.00146668	93.096	2	TGSIETLK(1)MK	2.1778	43380000
Q4WC54	198	K	>tr|Q4WC54|Q4WC54_ASPFU OPA3 domain protein OS=Neosartorya fumigata (strain ATCC MYA-4609 / Af293 / CBS 101355 / FGSC A1100) GN=AFUA_8G05670 PE=4 SV=1	1	0.00102089	131.22	2	EVIHLK(1)AK	0.39025	5406800
Q4WC54	198	K	>tr|Q4WC54|Q4WC54_ASPFU OPA3 domain protein OS=Neosartorya fumigata (strain ATCC MYA-4609 / Af293 / CBS 101355 / FGSC A1100) GN=AFUA_8G05670 PE=4 SV=1	1	0.00305378	127.46	2	EVIHLK(1)AK	-0.054626	5817400
Q4WC54	198	K	>tr|Q4WC54|Q4WC54_ASPFU OPA3 domain protein OS=Neosartorya fumigata (strain ATCC MYA-4609 / Af293 / CBS 101355 / FGSC A1100) GN=AFUA_8G05670 PE=4 SV=1	1	0.00732982	98.933	2	EVIHLK(1)AK	0.054228	6299900
Q4WC55	773	K	>sp|Q4WC55|MYO1_ASPFU Myosin-1 OS=Neosartorya fumigata (strain ATCC MYA-4609 / Af293 / CBS 101355 / FGSC A1100) GN=myoA PE=3 SV=2	1	0.00422888	70.195	2	TTGGLEFIK(1)LR	0.51459	4314600
Q4WC55	840	K	>sp|Q4WC55|MYO1_ASPFU Myosin-1 OS=Neosartorya fumigata (strain ATCC MYA-4609 / Af293 / CBS 101355 / FGSC A1100) GN=myoA PE=3 SV=2	1	0.0167262	62.166	2	GEVLVSK(1)FGR	-0.13183	7692500
Q4WC55	773	K	>sp|Q4WC55|MYO1_ASPFU Myosin-1 OS=Neosartorya fumigata (strain ATCC MYA-4609 / Af293 / CBS 101355 / FGSC A1100) GN=myoA PE=3 SV=2	1	0.00548278	72.187	2	TTGGLEFIK(1)LR	0.55774	4035600
Q4WC55	773	K	>sp|Q4WC55|MYO1_ASPFU Myosin-1 OS=Neosartorya fumigata (strain ATCC MYA-4609 / Af293 / CBS 101355 / FGSC A1100) GN=myoA PE=3 SV=2	1	0.00894198	64.266	2	TTGGLEFIK(1)LR	0.69149	2824200
Q4WC56	133	K	>tr|Q4WC56|Q4WC56_ASPFU Uncharacterized protein OS=Neosartorya fumigata (strain ATCC MYA-4609 / Af293 / CBS 101355 / FGSC A1100) GN=AFUA_8G05650 PE=4 SV=1	1	1.59875e-06	114.72	2	NAFIGLAMAQAK(1)K	0.28083	19099000
Q4WC56	133	K	>tr|Q4WC56|Q4WC56_ASPFU Uncharacterized protein OS=Neosartorya fumigata (strain ATCC MYA-4609 / Af293 / CBS 101355 / FGSC A1100) GN=AFUA_8G05650 PE=4 SV=1	1	2.92599e-07	116.24	2	NAFIGLAMAQAK(1)K	-0.029023	14567000
Q4WC56	133	K	>tr|Q4WC56|Q4WC56_ASPFU Uncharacterized protein OS=Neosartorya fumigata (strain ATCC MYA-4609 / Af293 / CBS 101355 / FGSC A1100) GN=AFUA_8G05650 PE=4 SV=1	1	2.14813e-05	104.24	2	NAFIGLAMAQAK(1)K	-0.42369	13217000
Q4WC58	505	K	>tr|Q4WC58|Q4WC58_ASPFU Chitin synthase F OS=Neosartorya fumigata (strain ATCC MYA-4609 / Af293 / CBS 101355 / FGSC A1100) GN=AFUA_8G05630 PE=4 SV=1	1	0.00653253	56.569	2	YAASK(1)TSMGADSK	-0.08502	947890
Q4WC59	488	K	>tr|Q4WC59|Q4WC59_ASPFU Chitin synthase activator (Chs3), putative OS=Neosartorya fumigata (strain ATCC MYA-4609 / Af293 / CBS 101355 / FGSC A1100) GN=AFUA_8G05620 PE=4 SV=1	1	0.000185503	89.805	2	ACLAGDMGLGK(1)R	-1.1708	32617000
Q4WC59	488	K	>tr|Q4WC59|Q4WC59_ASPFU Chitin synthase activator (Chs3), putative OS=Neosartorya fumigata (strain ATCC MYA-4609 / Af293 / CBS 101355 / FGSC A1100) GN=AFUA_8G05620 PE=4 SV=1	1	2.62526e-05	108.35	2	ACLAGDMGLGK(1)R	-0.7525	12028000
Q4WC59	488	K	>tr|Q4WC59|Q4WC59_ASPFU Chitin synthase activator (Chs3), putative OS=Neosartorya fumigata (strain ATCC MYA-4609 / Af293 / CBS 101355 / FGSC A1100) GN=AFUA_8G05620 PE=4 SV=1	1	0.0196412	61.932	2	ACLAGDMGLGK(1)R	-2.1064	0
Q4WC60	325	K	>sp|Q4WC60|BTGE_ASPFU Probable beta-glucosidase btgE OS=Neosartorya fumigata (strain ATCC MYA-4609 / Af293 / CBS 101355 / FGSC A1100) GN=btgE PE=3 SV=2	1	0.00046863	88.075	2	DK(1)SSVLSEVAALK	0.46133	4743800
Q4WC60	325	K	>sp|Q4WC60|BTGE_ASPFU Probable beta-glucosidase btgE OS=Neosartorya fumigata (strain ATCC MYA-4609 / Af293 / CBS 101355 / FGSC A1100) GN=btgE PE=3 SV=2	1	0.00199282	83.087	2	DK(1)SSVLSEVAALK	-0.09909	8380300
Q4WC60	325	K	>sp|Q4WC60|BTGE_ASPFU Probable beta-glucosidase btgE OS=Neosartorya fumigata (strain ATCC MYA-4609 / Af293 / CBS 101355 / FGSC A1100) GN=btgE PE=3 SV=2	1	0.00712265	63.185	2	DK(1)SSVLSEVAALK	0.76944	4154000
Q4WC60	336	K	>sp|Q4WC60|BTGE_ASPFU Probable beta-glucosidase btgE OS=Neosartorya fumigata (strain ATCC MYA-4609 / Af293 / CBS 101355 / FGSC A1100) GN=btgE PE=3 SV=2	1	0.0167573	54.09	2	SSVLSEVAALK(1)SK	-1.4941	1629800
Q4WC61	55	K	>tr|Q4WC61|Q4WC61_ASPFU Uncharacterized protein OS=Neosartorya fumigata (strain ATCC MYA-4609 / Af293 / CBS 101355 / FGSC A1100) GN=AFUA_8G05600 PE=4 SV=1	1	8.68712e-13	191.79	2	HYNVDHGWAK(1)R	-1.2822	395840000
Q4WC61	55	K	>tr|Q4WC61|Q4WC61_ASPFU Uncharacterized protein OS=Neosartorya fumigata (strain ATCC MYA-4609 / Af293 / CBS 101355 / FGSC A1100) GN=AFUA_8G05600 PE=4 SV=1	1	4.30175e-34	237.76	3	HYNVDHGWAK(1)R	0.5088	281470000
Q4WC61	55	K	>tr|Q4WC61|Q4WC61_ASPFU Uncharacterized protein OS=Neosartorya fumigata (strain ATCC MYA-4609 / Af293 / CBS 101355 / FGSC A1100) GN=AFUA_8G05600 PE=4 SV=1	1	2.73246e-12	173.72	2	HYNVDHGWAK(1)R	-0.18651	290630000
Q4WC63	8	K	>tr|Q4WC63|Q4WC63_ASPFU Acetyl-coA hydrolase Ach1, putative OS=Neosartorya fumigata (strain ATCC MYA-4609 / Af293 / CBS 101355 / FGSC A1100) GN=AFUA_8G05580 PE=4 SV=1	1	0.000175964	123.79	2	AASALLK(1)SR	0.27116	34841000
Q4WC63	493	K	>tr|Q4WC63|Q4WC63_ASPFU Acetyl-coA hydrolase Ach1, putative OS=Neosartorya fumigata (strain ATCC MYA-4609 / Af293 / CBS 101355 / FGSC A1100) GN=AFUA_8G05580 PE=4 SV=1	1	0.0254637	77.732	2	AEYECLK(1)K	-0.18383	676350000
Q4WC63	335	K	>tr|Q4WC63|Q4WC63_ASPFU Acetyl-coA hydrolase Ach1, putative OS=Neosartorya fumigata (strain ATCC MYA-4609 / Af293 / CBS 101355 / FGSC A1100) GN=AFUA_8G05580 PE=4 SV=1	1	0.00194984	127.02	2	FSPDGFK(1)R	1.1184	59857000
Q4WC63	8	K	>tr|Q4WC63|Q4WC63_ASPFU Acetyl-coA hydrolase Ach1, putative OS=Neosartorya fumigata (strain ATCC MYA-4609 / Af293 / CBS 101355 / FGSC A1100) GN=AFUA_8G05580 PE=4 SV=1	1	0.000161972	127.76	2	AASALLK(1)SR	0.16142	32649000
Q4WC63	493	K	>tr|Q4WC63|Q4WC63_ASPFU Acetyl-coA hydrolase Ach1, putative OS=Neosartorya fumigata (strain ATCC MYA-4609 / Af293 / CBS 101355 / FGSC A1100) GN=AFUA_8G05580 PE=4 SV=1	1	0.0176387	78.516	2	AEYECLK(1)K	0.17496	466000000
Q4WC63	335	K	>tr|Q4WC63|Q4WC63_ASPFU Acetyl-coA hydrolase Ach1, putative OS=Neosartorya fumigata (strain ATCC MYA-4609 / Af293 / CBS 101355 / FGSC A1100) GN=AFUA_8G05580 PE=4 SV=1	1	0.00853038	93.162	2	FSPDGFK(1)R	1.1007	68893000
Q4WC63	8	K	>tr|Q4WC63|Q4WC63_ASPFU Acetyl-coA hydrolase Ach1, putative OS=Neosartorya fumigata (strain ATCC MYA-4609 / Af293 / CBS 101355 / FGSC A1100) GN=AFUA_8G05580 PE=4 SV=1	1	1.22081e-08	174.41	2	AASALLK(1)SR	0.2368	20656000
Q4WC63	493	K	>tr|Q4WC63|Q4WC63_ASPFU Acetyl-coA hydrolase Ach1, putative OS=Neosartorya fumigata (strain ATCC MYA-4609 / Af293 / CBS 101355 / FGSC A1100) GN=AFUA_8G05580 PE=4 SV=1	1	0.0278422	67.494	2	AEYECLK(1)K	-0.29551	412200000
Q4WC63	335	K	>tr|Q4WC63|Q4WC63_ASPFU Acetyl-coA hydrolase Ach1, putative OS=Neosartorya fumigata (strain ATCC MYA-4609 / Af293 / CBS 101355 / FGSC A1100) GN=AFUA_8G05580 PE=4 SV=1	1	0.00265815	127.02	2	FSPDGFK(1)R	1.2763	58637000
Q4WC64	1113	K	>tr|Q4WC64|Q4WC64_ASPFU Transcription factor (Sin3), putative OS=Neosartorya fumigata (strain ATCC MYA-4609 / Af293 / CBS 101355 / FGSC A1100) GN=AFUA_8G05570 PE=4 SV=1	1	1.65203e-06	139.86	2	EYALNESYVK(1)K	0.44381	10487000
Q4WC64	1113	K	>tr|Q4WC64|Q4WC64_ASPFU Transcription factor (Sin3), putative OS=Neosartorya fumigata (strain ATCC MYA-4609 / Af293 / CBS 101355 / FGSC A1100) GN=AFUA_8G05570 PE=4 SV=1	1	7.013e-06	116.55	2	EYALNESYVK(1)K	0.72051	13522000
Q4WC64	1293	K	>tr|Q4WC64|Q4WC64_ASPFU Transcription factor (Sin3), putative OS=Neosartorya fumigata (strain ATCC MYA-4609 / Af293 / CBS 101355 / FGSC A1100) GN=AFUA_8G05570 PE=4 SV=1	1	0.0347754	56.548	2	ITYNPQTK(1)K	-0.33854	3964000
Q4WC64	588	K	>tr|Q4WC64|Q4WC64_ASPFU Transcription factor (Sin3), putative OS=Neosartorya fumigata (strain ATCC MYA-4609 / Af293 / CBS 101355 / FGSC A1100) GN=AFUA_8G05570 PE=4 SV=1	1	2.56803e-09	107.78	3	VADAQAGRPSALQTSNANK(1)R	1.2557	3630400
Q4WC64	1113	K	>tr|Q4WC64|Q4WC64_ASPFU Transcription factor (Sin3), putative OS=Neosartorya fumigata (strain ATCC MYA-4609 / Af293 / CBS 101355 / FGSC A1100) GN=AFUA_8G05570 PE=4 SV=1	1	0.000348289	111.86	2	EYALNESYVK(1)K	-0.2684	11266000
Q4WC64	1293	K	>tr|Q4WC64|Q4WC64_ASPFU Transcription factor (Sin3), putative OS=Neosartorya fumigata (strain ATCC MYA-4609 / Af293 / CBS 101355 / FGSC A1100) GN=AFUA_8G05570 PE=4 SV=1	1	0.00970942	76.228	2	ITYNPQTK(1)K	-0.89191	4736600
Q4WC64	588	K	>tr|Q4WC64|Q4WC64_ASPFU Transcription factor (Sin3), putative OS=Neosartorya fumigata (strain ATCC MYA-4609 / Af293 / CBS 101355 / FGSC A1100) GN=AFUA_8G05570 PE=4 SV=1	1	6.71664e-14	134.29	3	VADAQAGRPSALQTSNANK(1)R	0.97461	6306600
Q4WC65	277	K	>tr|Q4WC65|Q4WC65_ASPFU Protein phosphatase PP2A regulatory subunit B OS=Neosartorya fumigata (strain ATCC MYA-4609 / Af293 / CBS 101355 / FGSC A1100) GN=AFUA_8G05560 PE=3 SV=1	1	3.64775e-05	65.808	3	ALCDEHSK(1)LFEQEEDASSR	0.41023	2734200
Q4WC65	68	K	>tr|Q4WC65|Q4WC65_ASPFU Protein phosphatase PP2A regulatory subunit B OS=Neosartorya fumigata (strain ATCC MYA-4609 / Af293 / CBS 101355 / FGSC A1100) GN=AFUA_8G05560 PE=3 SV=1	1	0.000201071	61.139	4	TCEYK(1)FHTEFQSHEPEFDYLK	-0.30802	8300300
Q4WC67	357	K	>tr|Q4WC67|Q4WC67_ASPFU Fumarate reductase Osm1, putative OS=Neosartorya fumigata (strain ATCC MYA-4609 / Af293 / CBS 101355 / FGSC A1100) GN=AFUA_8G05530 PE=4 SV=1	1	0.00481572	75.819	2	EIGCGEAALK(1)K	-0.33149	301730000
Q4WC67	556	K	>tr|Q4WC67|Q4WC67_ASPFU Fumarate reductase Osm1, putative OS=Neosartorya fumigata (strain ATCC MYA-4609 / Af293 / CBS 101355 / FGSC A1100) GN=AFUA_8G05530 PE=4 SV=1	1	6.51452e-05	97.904	3	IPEKEYTMEEVAK(1)HNK	0.27514	3592100
Q4WC67	370	K	>tr|Q4WC67|Q4WC67_ASPFU Fumarate reductase Osm1, putative OS=Neosartorya fumigata (strain ATCC MYA-4609 / Af293 / CBS 101355 / FGSC A1100) GN=AFUA_8G05530 PE=4 SV=1	1	7.81197e-09	124.07	3	TFDEYNLIAEGK(1)K	0.23256	9218500
Q4WC67	467	K	>tr|Q4WC67|Q4WC67_ASPFU Fumarate reductase Osm1, putative OS=Neosartorya fumigata (strain ATCC MYA-4609 / Af293 / CBS 101355 / FGSC A1100) GN=AFUA_8G05530 PE=4 SV=1	1	6.83589e-13	158.47	2	VAGDSASQYLFK(1)K	-0.06551	63501000
Q4WC67	357	K	>tr|Q4WC67|Q4WC67_ASPFU Fumarate reductase Osm1, putative OS=Neosartorya fumigata (strain ATCC MYA-4609 / Af293 / CBS 101355 / FGSC A1100) GN=AFUA_8G05530 PE=4 SV=1	1	0.00276729	77.062	3	EIGCGEAALK(1)K	-0.5661	248840000
Q4WC67	556	K	>tr|Q4WC67|Q4WC67_ASPFU Fumarate reductase Osm1, putative OS=Neosartorya fumigata (strain ATCC MYA-4609 / Af293 / CBS 101355 / FGSC A1100) GN=AFUA_8G05530 PE=4 SV=1	1	4.08971e-05	104.94	3	IPEKEYTMEEVAK(1)HNK	0.76538	7573000
Q4WC67	370	K	>tr|Q4WC67|Q4WC67_ASPFU Fumarate reductase Osm1, putative OS=Neosartorya fumigata (strain ATCC MYA-4609 / Af293 / CBS 101355 / FGSC A1100) GN=AFUA_8G05530 PE=4 SV=1	1	7.41905e-13	146.79	2	TFDEYNLIAEGK(1)K	-0.4584	5429300
Q4WC67	467	K	>tr|Q4WC67|Q4WC67_ASPFU Fumarate reductase Osm1, putative OS=Neosartorya fumigata (strain ATCC MYA-4609 / Af293 / CBS 101355 / FGSC A1100) GN=AFUA_8G05530 PE=4 SV=1	1	2.10652e-16	147.52	2	VAGDSASQYLFK(1)K	0.44653	191290000
Q4WC67	357	K	>tr|Q4WC67|Q4WC67_ASPFU Fumarate reductase Osm1, putative OS=Neosartorya fumigata (strain ATCC MYA-4609 / Af293 / CBS 101355 / FGSC A1100) GN=AFUA_8G05530 PE=4 SV=1	1	0.00350149	77.062	2	EIGCGEAALK(1)K	-0.1712	216490000
Q4WC67	370	K	>tr|Q4WC67|Q4WC67_ASPFU Fumarate reductase Osm1, putative OS=Neosartorya fumigata (strain ATCC MYA-4609 / Af293 / CBS 101355 / FGSC A1100) GN=AFUA_8G05530 PE=4 SV=1	1	3.36511e-09	147.52	2	TFDEYNLIAEGK(1)K	0.032908	6833900
Q4WC67	467	K	>tr|Q4WC67|Q4WC67_ASPFU Fumarate reductase Osm1, putative OS=Neosartorya fumigata (strain ATCC MYA-4609 / Af293 / CBS 101355 / FGSC A1100) GN=AFUA_8G05530 PE=4 SV=1	1	4.6377e-06	119.96	2	VAGDSASQYLFK(1)K	-0.42636	75601000
Q4WC71	247	K	>tr|Q4WC71|Q4WC71_ASPFU Transcription initiation factor iif, beta subunit OS=Neosartorya fumigata (strain ATCC MYA-4609 / Af293 / CBS 101355 / FGSC A1100) GN=AFUA_8G05490 PE=4 SV=1	1	0.0221772	52.391	2	GAFVQATK(1)PVK	0.90371	4596100
Q4WC71	156	K	>tr|Q4WC71|Q4WC71_ASPFU Transcription initiation factor iif, beta subunit OS=Neosartorya fumigata (strain ATCC MYA-4609 / Af293 / CBS 101355 / FGSC A1100) GN=AFUA_8G05490 PE=4 SV=1	1	0.00123132	91.867	2	SALYEAMK(1)R	-0.17026	5941200
Q4WC76	168	K	>tr|Q4WC76|Q4WC76_ASPFU Mitochondrial ATPase subunit ATP4, putative OS=Neosartorya fumigata (strain ATCC MYA-4609 / Af293 / CBS 101355 / FGSC A1100) GN=AFUA_8G05440 PE=4 SV=1	1	8.83642e-05	116.52	3	ADHTNAVK(1)AR	-0.011921	95427000
Q4WC76	272	K	>tr|Q4WC76|Q4WC76_ASPFU Mitochondrial ATPase subunit ATP4, putative OS=Neosartorya fumigata (strain ATCC MYA-4609 / Af293 / CBS 101355 / FGSC A1100) GN=AFUA_8G05440 PE=4 SV=1	1	0.0174172	74.415	2	VMSAK(1)AQ	-0.76229	2829700
Q4WC76	229	K	>tr|Q4WC76|Q4WC76_ASPFU Mitochondrial ATPase subunit ATP4, putative OS=Neosartorya fumigata (strain ATCC MYA-4609 / Af293 / CBS 101355 / FGSC A1100) GN=AFUA_8G05440 PE=4 SV=1	1	0.00253669	107.29	2	YESQVK(1)QR	-0.067329	41771000
Q4WC76	168	K	>tr|Q4WC76|Q4WC76_ASPFU Mitochondrial ATPase subunit ATP4, putative OS=Neosartorya fumigata (strain ATCC MYA-4609 / Af293 / CBS 101355 / FGSC A1100) GN=AFUA_8G05440 PE=4 SV=1	1	7.43752e-06	117.71	3	ADHTNAVK(1)AR	-0.34443	70114000
Q4WC76	229	K	>tr|Q4WC76|Q4WC76_ASPFU Mitochondrial ATPase subunit ATP4, putative OS=Neosartorya fumigata (strain ATCC MYA-4609 / Af293 / CBS 101355 / FGSC A1100) GN=AFUA_8G05440 PE=4 SV=1	1	0.00173619	139.88	2	YESQVK(1)QR	0.24201	122320000
Q4WC76	151	K	>tr|Q4WC76|Q4WC76_ASPFU Mitochondrial ATPase subunit ATP4, putative OS=Neosartorya fumigata (strain ATCC MYA-4609 / Af293 / CBS 101355 / FGSC A1100) GN=AFUA_8G05440 PE=4 SV=1	1	1.11413e-12	142.54	3	YGGPVYSEWAQGQVQK(1)HK	-1.1867	39908000
Q4WC76	168	K	>tr|Q4WC76|Q4WC76_ASPFU Mitochondrial ATPase subunit ATP4, putative OS=Neosartorya fumigata (strain ATCC MYA-4609 / Af293 / CBS 101355 / FGSC A1100) GN=AFUA_8G05440 PE=4 SV=1	1	4.40281e-05	126.39	3	ADHTNAVK(1)AR	0.20177	50786000
Q4WC76	272	K	>tr|Q4WC76|Q4WC76_ASPFU Mitochondrial ATPase subunit ATP4, putative OS=Neosartorya fumigata (strain ATCC MYA-4609 / Af293 / CBS 101355 / FGSC A1100) GN=AFUA_8G05440 PE=4 SV=1	1	0.0150061	76.035	2	VMSAK(1)AQ	-0.29522	3239500
Q4WC76	229	K	>tr|Q4WC76|Q4WC76_ASPFU Mitochondrial ATPase subunit ATP4, putative OS=Neosartorya fumigata (strain ATCC MYA-4609 / Af293 / CBS 101355 / FGSC A1100) GN=AFUA_8G05440 PE=4 SV=1	1	0.002065	127.56	2	YESQVK(1)QR	1.1934	73189000
Q4WC76	151	K	>tr|Q4WC76|Q4WC76_ASPFU Mitochondrial ATPase subunit ATP4, putative OS=Neosartorya fumigata (strain ATCC MYA-4609 / Af293 / CBS 101355 / FGSC A1100) GN=AFUA_8G05440 PE=4 SV=1	1	0.000341246	68.41	3	YGGPVYSEWAQGQVQK(1)HK	-1.4591	19336000
Q4WC77	26	K	>tr|Q4WC77|Q4WC77_ASPFU Ribosome biogenesis protein Noc4, putative OS=Neosartorya fumigata (strain ATCC MYA-4609 / Af293 / CBS 101355 / FGSC A1100) GN=AFUA_8G05430 PE=4 SV=1	1	0.029979	61.56	2	EGGVPSSK(1)R	1.4188	8663800
Q4WC77	12	K	>tr|Q4WC77|Q4WC77_ASPFU Ribosome biogenesis protein Noc4, putative OS=Neosartorya fumigata (strain ATCC MYA-4609 / Af293 / CBS 101355 / FGSC A1100) GN=AFUA_8G05430 PE=4 SV=1	1	0.0291161	53.448	2	PLPTDAATGSK(1)K	0.052165	12065000
Q4WC77	12	K	>tr|Q4WC77|Q4WC77_ASPFU Ribosome biogenesis protein Noc4, putative OS=Neosartorya fumigata (strain ATCC MYA-4609 / Af293 / CBS 101355 / FGSC A1100) GN=AFUA_8G05430 PE=4 SV=1	1	0.0135256	59.227	2	PLPTDAATGSK(1)K	0.30884	10307000
Q4WC77	12	K	>tr|Q4WC77|Q4WC77_ASPFU Ribosome biogenesis protein Noc4, putative OS=Neosartorya fumigata (strain ATCC MYA-4609 / Af293 / CBS 101355 / FGSC A1100) GN=AFUA_8G05430 PE=4 SV=1	1	0.00249068	77.644	2	PLPTDAATGSK(1)K	-0.1077	12072000
Q4WC83	513	K	>tr|Q4WC83|Q4WC83_ASPFU DNA repair/transcription protein, putative OS=Neosartorya fumigata (strain ATCC MYA-4609 / Af293 / CBS 101355 / FGSC A1100) GN=AFUA_8G05370 PE=4 SV=1	0.832569	0.00355414	62.162	3	AIAALAEISK(0.833)HK(0.167)PR	-1.4816	4986600
Q4WC83	261	K	>tr|Q4WC83|Q4WC83_ASPFU DNA repair/transcription protein, putative OS=Neosartorya fumigata (strain ATCC MYA-4609 / Af293 / CBS 101355 / FGSC A1100) GN=AFUA_8G05370 PE=4 SV=1	1	0.000887799	87.789	2	MDSTSPNVK(1)K	0.63035	2792300
Q4WC83	32	K	>tr|Q4WC83|Q4WC83_ASPFU DNA repair/transcription protein, putative OS=Neosartorya fumigata (strain ATCC MYA-4609 / Af293 / CBS 101355 / FGSC A1100) GN=AFUA_8G05370 PE=4 SV=1	1	0.0334361	58.699	2	VAQDVEYK(1)R	0.078561	6620500
Q4WC85	162	K	>tr|Q4WC85|Q4WC85_ASPFU ER membrane protein complex subunit 3 OS=Neosartorya fumigata (strain ATCC MYA-4609 / Af293 / CBS 101355 / FGSC A1100) GN=AFUA_8G05350 PE=3 SV=1	1	0.0019261	77.185	2	FK(1)SMLQSGVMTR	0.0098898	2471000
Q4WC85	162	K	>tr|Q4WC85|Q4WC85_ASPFU ER membrane protein complex subunit 3 OS=Neosartorya fumigata (strain ATCC MYA-4609 / Af293 / CBS 101355 / FGSC A1100) GN=AFUA_8G05350 PE=3 SV=1	1	0.00346332	75.89	2	FK(1)SMLQSGVMTR	0.04132	1440600
Q4WC86	123	K	>tr|Q4WC86|Q4WC86_ASPFU Signal peptidase complex component, putative OS=Neosartorya fumigata (strain ATCC MYA-4609 / Af293 / CBS 101355 / FGSC A1100) GN=AFUA_8G05340 PE=4 SV=1	1	0.00159595	126.62	2	K(1)HSPLYK	0.13852	14562000
Q4WC86	123	K	>tr|Q4WC86|Q4WC86_ASPFU Signal peptidase complex component, putative OS=Neosartorya fumigata (strain ATCC MYA-4609 / Af293 / CBS 101355 / FGSC A1100) GN=AFUA_8G05340 PE=4 SV=1	1	0.00489088	124.08	2	K(1)HSPLYK	0.27605	21407000
Q4WC86	129	K	>tr|Q4WC86|Q4WC86_ASPFU Signal peptidase complex component, putative OS=Neosartorya fumigata (strain ATCC MYA-4609 / Af293 / CBS 101355 / FGSC A1100) GN=AFUA_8G05340 PE=4 SV=1	1	0.0425556	58.596	2	HSPLYK(1)LR	-1.4978	10260000
Q4WC86	123	K	>tr|Q4WC86|Q4WC86_ASPFU Signal peptidase complex component, putative OS=Neosartorya fumigata (strain ATCC MYA-4609 / Af293 / CBS 101355 / FGSC A1100) GN=AFUA_8G05340 PE=4 SV=1	1	0.00264369	148.99	2	K(1)HSPLYK	0.52966	8351600
Q4WC87	132	K	>tr|Q4WC87|Q4WC87_ASPFU Methylenetetrahydrofolate dehydrogenase OS=Neosartorya fumigata (strain ATCC MYA-4609 / Af293 / CBS 101355 / FGSC A1100) GN=AFUA_8G05330 PE=4 SV=1	1	0.0191251	85.676	2	FLDPETK(1)R	0.10056	408060000
Q4WC87	271	K	>tr|Q4WC87|Q4WC87_ASPFU Methylenetetrahydrofolate dehydrogenase OS=Neosartorya fumigata (strain ATCC MYA-4609 / Af293 / CBS 101355 / FGSC A1100) GN=AFUA_8G05330 PE=4 SV=1	1	0.00520981	81.099	2	NFGPEVK(1)EK	0.020075	23765000
Q4WC87	132	K	>tr|Q4WC87|Q4WC87_ASPFU Methylenetetrahydrofolate dehydrogenase OS=Neosartorya fumigata (strain ATCC MYA-4609 / Af293 / CBS 101355 / FGSC A1100) GN=AFUA_8G05330 PE=4 SV=1	1	0.0128123	85.676	2	FLDPETK(1)R	0.35995	495540000
Q4WC87	132	K	>tr|Q4WC87|Q4WC87_ASPFU Methylenetetrahydrofolate dehydrogenase OS=Neosartorya fumigata (strain ATCC MYA-4609 / Af293 / CBS 101355 / FGSC A1100) GN=AFUA_8G05330 PE=4 SV=1	1	0.0205866	77.732	2	FLDPETK(1)R	0.25262	406780000
Q4WC87	271	K	>tr|Q4WC87|Q4WC87_ASPFU Methylenetetrahydrofolate dehydrogenase OS=Neosartorya fumigata (strain ATCC MYA-4609 / Af293 / CBS 101355 / FGSC A1100) GN=AFUA_8G05330 PE=4 SV=1	1	0.00481105	84.054	2	NFGPEVK(1)EK	0.16658	22956000
Q4WC88	170	K	>tr|Q4WC88|Q4WC88_ASPFU ATP synthase subunit alpha OS=Neosartorya fumigata (strain ATCC MYA-4609 / Af293 / CBS 101355 / FGSC A1100) GN=AFUA_8G05320 PE=3 SV=1	1	4.33868e-06	127.46	2	GPINTK(1)AK	4.1247	597360000
Q4WC88	475	K	>tr|Q4WC88|Q4WC88_ASPFU ATP synthase subunit alpha OS=Neosartorya fumigata (strain ATCC MYA-4609 / Af293 / CBS 101355 / FGSC A1100) GN=AFUA_8G05320 PE=3 SV=1	1	0.0021327	111.95	2	LTELLK(1)QK	-0.96473	528120000
Q4WC88	221	K	>tr|Q4WC88|Q4WC88_ASPFU ATP synthase subunit alpha OS=Neosartorya fumigata (strain ATCC MYA-4609 / Af293 / CBS 101355 / FGSC A1100) GN=AFUA_8G05320 PE=3 SV=1	1	9.28127e-05	99.344	2	QTGK(1)TAVALDAMLNQK	-0.74113	868050
Q4WC88	233	K	>tr|Q4WC88|Q4WC88_ASPFU ATP synthase subunit alpha OS=Neosartorya fumigata (strain ATCC MYA-4609 / Af293 / CBS 101355 / FGSC A1100) GN=AFUA_8G05320 PE=3 SV=1	1	7.47755e-72	283.43	3	TAVALDAMLNQK(1)R	-0.54058	363590000
Q4WC88	243	K	>tr|Q4WC88|Q4WC88_ASPFU ATP synthase subunit alpha OS=Neosartorya fumigata (strain ATCC MYA-4609 / Af293 / CBS 101355 / FGSC A1100) GN=AFUA_8G05320 PE=3 SV=1	1	0.00017452	99.752	3	RWNNSSDESK(1)K	0.309	30738000
Q4WC88	427	K	>tr|Q4WC88|Q4WC88_ASPFU ATP synthase subunit alpha OS=Neosartorya fumigata (strain ATCC MYA-4609 / Af293 / CBS 101355 / FGSC A1100) GN=AFUA_8G05320 PE=3 SV=1	1	6.50173e-05	107.06	2	VGSAAQVK(1)AMK	-0.47984	17274000
Q4WC88	178	K	>tr|Q4WC88|Q4WC88_ASPFU ATP synthase subunit alpha OS=Neosartorya fumigata (strain ATCC MYA-4609 / Af293 / CBS 101355 / FGSC A1100) GN=AFUA_8G05320 PE=3 SV=1	1	0.00649324	69.672	2	AQLK(1)APGILPR	-0.78152	6898600
Q4WC88	170	K	>tr|Q4WC88|Q4WC88_ASPFU ATP synthase subunit alpha OS=Neosartorya fumigata (strain ATCC MYA-4609 / Af293 / CBS 101355 / FGSC A1100) GN=AFUA_8G05320 PE=3 SV=1	1	5.84027e-08	141.52	2	GPINTK(1)AK	2.492	522460000
Q4WC88	475	K	>tr|Q4WC88|Q4WC88_ASPFU ATP synthase subunit alpha OS=Neosartorya fumigata (strain ATCC MYA-4609 / Af293 / CBS 101355 / FGSC A1100) GN=AFUA_8G05320 PE=3 SV=1	1	0.000524386	114.28	2	LTELLK(1)QK	0.20449	516550000
Q4WC88	221	K	>tr|Q4WC88|Q4WC88_ASPFU ATP synthase subunit alpha OS=Neosartorya fumigata (strain ATCC MYA-4609 / Af293 / CBS 101355 / FGSC A1100) GN=AFUA_8G05320 PE=3 SV=1	1	1.99628e-40	203.52	2	QTGK(1)TAVALDAMLNQK	-0.34207	18240000
Q4WC88	233	K	>tr|Q4WC88|Q4WC88_ASPFU ATP synthase subunit alpha OS=Neosartorya fumigata (strain ATCC MYA-4609 / Af293 / CBS 101355 / FGSC A1100) GN=AFUA_8G05320 PE=3 SV=1	1	1.74836e-46	242.97	2	TAVALDAMLNQK(1)R	-0.58717	339450000
Q4WC88	243	K	>tr|Q4WC88|Q4WC88_ASPFU ATP synthase subunit alpha OS=Neosartorya fumigata (strain ATCC MYA-4609 / Af293 / CBS 101355 / FGSC A1100) GN=AFUA_8G05320 PE=3 SV=1	1	0.00181529	101.71	2	RWNNSSDESK(1)K	0.23252	38966000
Q4WC88	264	K	>tr|Q4WC88|Q4WC88_ASPFU ATP synthase subunit alpha OS=Neosartorya fumigata (strain ATCC MYA-4609 / Af293 / CBS 101355 / FGSC A1100) GN=AFUA_8G05320 PE=3 SV=1	1	2.5113e-08	123.92	3	STVAQLVK(1)TLEENDAMK	-0.57868	9891700
Q4WC88	427	K	>tr|Q4WC88|Q4WC88_ASPFU ATP synthase subunit alpha OS=Neosartorya fumigata (strain ATCC MYA-4609 / Af293 / CBS 101355 / FGSC A1100) GN=AFUA_8G05320 PE=3 SV=1	1	0.000160454	107.06	2	VGSAAQVK(1)AMK	-0.2009	19836000
Q4WC88	170	K	>tr|Q4WC88|Q4WC88_ASPFU ATP synthase subunit alpha OS=Neosartorya fumigata (strain ATCC MYA-4609 / Af293 / CBS 101355 / FGSC A1100) GN=AFUA_8G05320 PE=3 SV=1	1	0.00121613	136.75	2	GPINTK(1)AK	2.5697	587140000
Q4WC88	475	K	>tr|Q4WC88|Q4WC88_ASPFU ATP synthase subunit alpha OS=Neosartorya fumigata (strain ATCC MYA-4609 / Af293 / CBS 101355 / FGSC A1100) GN=AFUA_8G05320 PE=3 SV=1	1	0.00528222	103.74	2	LTELLK(1)QK	0.1054	505550000
Q4WC88	221	K	>tr|Q4WC88|Q4WC88_ASPFU ATP synthase subunit alpha OS=Neosartorya fumigata (strain ATCC MYA-4609 / Af293 / CBS 101355 / FGSC A1100) GN=AFUA_8G05320 PE=3 SV=1	1	3.49777e-12	138.09	2	QTGK(1)TAVALDAMLNQK	0.59331	12353000
Q4WC88	233	K	>tr|Q4WC88|Q4WC88_ASPFU ATP synthase subunit alpha OS=Neosartorya fumigata (strain ATCC MYA-4609 / Af293 / CBS 101355 / FGSC A1100) GN=AFUA_8G05320 PE=3 SV=1	1	1.4874e-48	240.8	2	TAVALDAMLNQK(1)R	-0.18858	598850000
Q4WC88	243	K	>tr|Q4WC88|Q4WC88_ASPFU ATP synthase subunit alpha OS=Neosartorya fumigata (strain ATCC MYA-4609 / Af293 / CBS 101355 / FGSC A1100) GN=AFUA_8G05320 PE=3 SV=1	1	0.000288292	110.08	3	RWNNSSDESK(1)K	0.42049	40409000
Q4WC88	427	K	>tr|Q4WC88|Q4WC88_ASPFU ATP synthase subunit alpha OS=Neosartorya fumigata (strain ATCC MYA-4609 / Af293 / CBS 101355 / FGSC A1100) GN=AFUA_8G05320 PE=3 SV=1	1	0.000416451	107.06	2	VGSAAQVK(1)AMK	-0.27704	9664500
Q4WC90	70	K	>tr|Q4WC90|Q4WC90_ASPFU RNA polymerase II subunit 7 OS=Neosartorya fumigata (strain ATCC MYA-4609 / Af293 / CBS 101355 / FGSC A1100) GN=AFUA_8G05300 PE=4 SV=1	1	1.64245e-05	113.4	2	VLPGSGQAEYTIK(1)YR	0.33421	7906600
Q4WC90	70	K	>tr|Q4WC90|Q4WC90_ASPFU RNA polymerase II subunit 7 OS=Neosartorya fumigata (strain ATCC MYA-4609 / Af293 / CBS 101355 / FGSC A1100) GN=AFUA_8G05300 PE=4 SV=1	1	0.000437017	94.487	2	VLPGSGQAEYTIK(1)YR	0.5512	2971700
Q4WC93	59	K	>tr|Q4WC93|Q4WC93_ASPFU C6 transcription factor, putative OS=Neosartorya fumigata (strain ATCC MYA-4609 / Af293 / CBS 101355 / FGSC A1100) GN=AFUA_8G05270 PE=4 SV=1	1	0.00372769	83.862	2	AHPCENCVK(1)R	-0.12493	8281000
Q4WC93	59	K	>tr|Q4WC93|Q4WC93_ASPFU C6 transcription factor, putative OS=Neosartorya fumigata (strain ATCC MYA-4609 / Af293 / CBS 101355 / FGSC A1100) GN=AFUA_8G05270 PE=4 SV=1	1	0.0002096	96.034	3	AHPCENCVK(1)R	-0.41838	16965000
Q4WC93	59	K	>tr|Q4WC93|Q4WC93_ASPFU C6 transcription factor, putative OS=Neosartorya fumigata (strain ATCC MYA-4609 / Af293 / CBS 101355 / FGSC A1100) GN=AFUA_8G05270 PE=4 SV=1	1	1.18439e-06	140.16	3	AHPCENCVK(1)R	-0.4868	14479000
Q4WCA3	328	K	>tr|Q4WCA3|Q4WCA3_ASPFU Oxidoreductin OS=Neosartorya fumigata (strain ATCC MYA-4609 / Af293 / CBS 101355 / FGSC A1100) GN=AFUA_8G05140 PE=4 SV=1	1	1.0041e-05	90.334	3	K(1)HLQNYTFCISDPLQDR	0.094926	7874900
Q4WCA3	400	K	>tr|Q4WCA3|Q4WCA3_ASPFU Oxidoreductin OS=Neosartorya fumigata (strain ATCC MYA-4609 / Af293 / CBS 101355 / FGSC A1100) GN=AFUA_8G05140 PE=4 SV=1	1	1.338e-06	126.19	2	LMDCVGCDK(1)CR	-0.76311	54365000
Q4WCA3	261	K	>tr|Q4WCA3|Q4WCA3_ASPFU Oxidoreductin OS=Neosartorya fumigata (strain ATCC MYA-4609 / Af293 / CBS 101355 / FGSC A1100) GN=AFUA_8G05140 PE=4 SV=1	1	5.73873e-27	183.7	2	SEQLPFDNECLEK(1)R	0.31793	241620000
Q4WCA3	328	K	>tr|Q4WCA3|Q4WCA3_ASPFU Oxidoreductin OS=Neosartorya fumigata (strain ATCC MYA-4609 / Af293 / CBS 101355 / FGSC A1100) GN=AFUA_8G05140 PE=4 SV=1	1	5.18483e-06	100.04	3	K(1)HLQNYTFCISDPLQDR	-0.005851	3179600
Q4WCA3	400	K	>tr|Q4WCA3|Q4WCA3_ASPFU Oxidoreductin OS=Neosartorya fumigata (strain ATCC MYA-4609 / Af293 / CBS 101355 / FGSC A1100) GN=AFUA_8G05140 PE=4 SV=1	1	2.86687e-09	158.05	2	LMDCVGCDK(1)CR	-0.45859	114220000
Q4WCA3	261	K	>tr|Q4WCA3|Q4WCA3_ASPFU Oxidoreductin OS=Neosartorya fumigata (strain ATCC MYA-4609 / Af293 / CBS 101355 / FGSC A1100) GN=AFUA_8G05140 PE=4 SV=1	1	2.04937e-16	155.43	2	SEQLPFDNECLEK(1)R	0.33034	221530000
Q4WCA3	400	K	>tr|Q4WCA3|Q4WCA3_ASPFU Oxidoreductin OS=Neosartorya fumigata (strain ATCC MYA-4609 / Af293 / CBS 101355 / FGSC A1100) GN=AFUA_8G05140 PE=4 SV=1	1	1.43977e-09	155.97	2	LMDCVGCDK(1)CR	-0.32302	84402000
Q4WCA3	261	K	>tr|Q4WCA3|Q4WCA3_ASPFU Oxidoreductin OS=Neosartorya fumigata (strain ATCC MYA-4609 / Af293 / CBS 101355 / FGSC A1100) GN=AFUA_8G05140 PE=4 SV=1	1	2.39671e-16	157.91	2	SEQLPFDNECLEK(1)R	0.1047	163420000
Q4WCC1	9	K	>tr|Q4WCC1|Q4WCC1_ASPFU Small nuclear ribonucleoprotein SmG, putative OS=Neosartorya fumigata (strain ATCC MYA-4609 / Af293 / CBS 101355 / FGSC A1100) GN=AFUA_8G04960 PE=4 SV=1	1	0.000593296	125.68	2	PQAQPELK(1)K	-0.86135	59549000
Q4WCC1	9	K	>tr|Q4WCC1|Q4WCC1_ASPFU Small nuclear ribonucleoprotein SmG, putative OS=Neosartorya fumigata (strain ATCC MYA-4609 / Af293 / CBS 101355 / FGSC A1100) GN=AFUA_8G04960 PE=4 SV=1	1	0.000946321	121.5	2	PQAQPELK(1)K	-0.77815	83195000
Q4WCC1	9	K	>tr|Q4WCC1|Q4WCC1_ASPFU Small nuclear ribonucleoprotein SmG, putative OS=Neosartorya fumigata (strain ATCC MYA-4609 / Af293 / CBS 101355 / FGSC A1100) GN=AFUA_8G04960 PE=4 SV=1	1	0.00459229	91.867	2	PQAQPELK(1)K	-0.72147	69151000
Q4WCC2	667	K	>tr|Q4WCC2|Q4WCC2_ASPFU Transcription initiation factor TFIID subunit TSM1/127kD, putative OS=Neosartorya fumigata (strain ATCC MYA-4609 / Af293 / CBS 101355 / FGSC A1100) GN=AFUA_8G04950 PE=4 SV=1	1	0.0191659	60.255	2	FDIPYNTK(1)YK	0.88793	2870800
Q4WCD5	143	K	>tr|Q4WCD5|Q4WCD5_ASPFU Casein kinase, putative OS=Neosartorya fumigata (strain ATCC MYA-4609 / Af293 / CBS 101355 / FGSC A1100) GN=AFUA_8G04810 PE=3 SV=1	1	0.00139728	67.997	4	ALDFCHSK(1)GIMHR	-1.1687	3976000
Q4WCD5	161	K	>tr|Q4WCD5|Q4WCD5_ASPFU Casein kinase, putative OS=Neosartorya fumigata (strain ATCC MYA-4609 / Af293 / CBS 101355 / FGSC A1100) GN=AFUA_8G04810 PE=3 SV=1	1	3.13256e-05	104.95	4	DVKPHNVMIDHEK(1)R	-0.17691	57668000
Q4WCD5	161	K	>tr|Q4WCD5|Q4WCD5_ASPFU Casein kinase, putative OS=Neosartorya fumigata (strain ATCC MYA-4609 / Af293 / CBS 101355 / FGSC A1100) GN=AFUA_8G04810 PE=3 SV=1	0.999996	0.000913378	59.884	3	DVKPHNVMIDHEK(1)R	-0.16157	6732200
Q4WCD5	161	K	>tr|Q4WCD5|Q4WCD5_ASPFU Casein kinase, putative OS=Neosartorya fumigata (strain ATCC MYA-4609 / Af293 / CBS 101355 / FGSC A1100) GN=AFUA_8G04810 PE=3 SV=1	1	1.09443e-06	131.72	2	DVKPHNVMIDHEK(1)R	2.6576	4618400
Q4WCD6	225	K	>tr|Q4WCD6|Q4WCD6_ASPFU Valyl-tRNA synthetase OS=Neosartorya fumigata (strain ATCC MYA-4609 / Af293 / CBS 101355 / FGSC A1100) GN=AFUA_8G04800 PE=3 SV=1	1	6.97151e-06	112.84	2	DEYHANIK(1)NALR	0.92404	62880000
Q4WCD6	119	K	>tr|Q4WCD6|Q4WCD6_ASPFU Valyl-tRNA synthetase OS=Neosartorya fumigata (strain ATCC MYA-4609 / Af293 / CBS 101355 / FGSC A1100) GN=AFUA_8G04800 PE=3 SV=1	1	0.00043203	89.43	2	DLFK(1)PEFGPDGK	0.82552	6149200
Q4WCD6	211	K	>tr|Q4WCD6|Q4WCD6_ASPFU Valyl-tRNA synthetase OS=Neosartorya fumigata (strain ATCC MYA-4609 / Af293 / CBS 101355 / FGSC A1100) GN=AFUA_8G04800 PE=3 SV=1	1	7.1598e-07	129.82	2	HDLGREEFTK(1)R	0.26236	40230000
Q4WCD6	879	K	>tr|Q4WCD6|Q4WCD6_ASPFU Valyl-tRNA synthetase OS=Neosartorya fumigata (strain ATCC MYA-4609 / Af293 / CBS 101355 / FGSC A1100) GN=AFUA_8G04800 PE=3 SV=1	1	0.0102056	77.072	2	TISIMK(1)AR	0.47864	42681000
Q4WCD6	305	K	>tr|Q4WCD6|Q4WCD6_ASPFU Valyl-tRNA synthetase OS=Neosartorya fumigata (strain ATCC MYA-4609 / Af293 / CBS 101355 / FGSC A1100) GN=AFUA_8G04800 PE=3 SV=1	1	0.000843515	95.094	2	TLLDVPGYDK(1)K	0.26246	61523000
Q4WCD6	440	K	>tr|Q4WCD6|Q4WCD6_ASPFU Valyl-tRNA synthetase OS=Neosartorya fumigata (strain ATCC MYA-4609 / Af293 / CBS 101355 / FGSC A1100) GN=AFUA_8G04800 PE=3 SV=1	1	0.00982382	72.928	2	VIEMLK(1)EK	-0.56666	37060000
Q4WCD6	637	K	>tr|Q4WCD6|Q4WCD6_ASPFU Valyl-tRNA synthetase OS=Neosartorya fumigata (strain ATCC MYA-4609 / Af293 / CBS 101355 / FGSC A1100) GN=AFUA_8G04800 PE=3 SV=1	1	0.00373225	59.709	3	VPFK(1)EVYCHSLIR	0.98869	4107200
Q4WCD6	454	K	>tr|Q4WCD6|Q4WCD6_ASPFU Valyl-tRNA synthetase OS=Neosartorya fumigata (strain ATCC MYA-4609 / Af293 / CBS 101355 / FGSC A1100) GN=AFUA_8G04800 PE=3 SV=1	1	5.5038e-06	128.81	2	WENNPMK(1)IPR	-0.10729	29909000
Q4WCD6	357	K	>tr|Q4WCD6|Q4WCD6_ASPFU Valyl-tRNA synthetase OS=Neosartorya fumigata (strain ATCC MYA-4609 / Af293 / CBS 101355 / FGSC A1100) GN=AFUA_8G04800 PE=3 SV=1	1	0.000748752	97.277	2	YQHLIGK(1)FAR	0.78368	16668000
Q4WCD6	225	K	>tr|Q4WCD6|Q4WCD6_ASPFU Valyl-tRNA synthetase OS=Neosartorya fumigata (strain ATCC MYA-4609 / Af293 / CBS 101355 / FGSC A1100) GN=AFUA_8G04800 PE=3 SV=1	1	0.00105951	74.611	3	DEYHANIK(1)NALR	0.18606	33111000
Q4WCD6	119	K	>tr|Q4WCD6|Q4WCD6_ASPFU Valyl-tRNA synthetase OS=Neosartorya fumigata (strain ATCC MYA-4609 / Af293 / CBS 101355 / FGSC A1100) GN=AFUA_8G04800 PE=3 SV=1	1	7.8246e-05	108.72	2	DLFK(1)PEFGPDGK	-0.24513	2928400
Q4WCD6	211	K	>tr|Q4WCD6|Q4WCD6_ASPFU Valyl-tRNA synthetase OS=Neosartorya fumigata (strain ATCC MYA-4609 / Af293 / CBS 101355 / FGSC A1100) GN=AFUA_8G04800 PE=3 SV=1	1	0.00225668	101.38	2	HDLGREEFTK(1)R	-0.017787	7311000
Q4WCD6	195	K	>tr|Q4WCD6|Q4WCD6_ASPFU Valyl-tRNA synthetase OS=Neosartorya fumigata (strain ATCC MYA-4609 / Af293 / CBS 101355 / FGSC A1100) GN=AFUA_8G04800 PE=3 SV=1	1	0.0275965	54.157	2	MLWK(1)K(1)EK	1.1575	5243600
Q4WCD6	196	K	>tr|Q4WCD6|Q4WCD6_ASPFU Valyl-tRNA synthetase OS=Neosartorya fumigata (strain ATCC MYA-4609 / Af293 / CBS 101355 / FGSC A1100) GN=AFUA_8G04800 PE=3 SV=1	1	0.0275965	54.157	2	MLWK(1)K(1)EK	1.1575	5243600
Q4WCD6	427	K	>tr|Q4WCD6|Q4WCD6_ASPFU Valyl-tRNA synthetase OS=Neosartorya fumigata (strain ATCC MYA-4609 / Af293 / CBS 101355 / FGSC A1100) GN=AFUA_8G04800 PE=3 SV=1	1	0.0166586	48.981	2	NGGPFVGMK(1)R	0.42002	6368900
Q4WCD6	879	K	>tr|Q4WCD6|Q4WCD6_ASPFU Valyl-tRNA synthetase OS=Neosartorya fumigata (strain ATCC MYA-4609 / Af293 / CBS 101355 / FGSC A1100) GN=AFUA_8G04800 PE=3 SV=1	1	0.0169362	66.351	2	TISIMK(1)AR	0.085109	20079000
Q4WCD6	305	K	>tr|Q4WCD6|Q4WCD6_ASPFU Valyl-tRNA synthetase OS=Neosartorya fumigata (strain ATCC MYA-4609 / Af293 / CBS 101355 / FGSC A1100) GN=AFUA_8G04800 PE=3 SV=1	1	0.00126305	84.821	2	TLLDVPGYDK(1)K	0.51304	37858000
Q4WCD6	440	K	>tr|Q4WCD6|Q4WCD6_ASPFU Valyl-tRNA synthetase OS=Neosartorya fumigata (strain ATCC MYA-4609 / Af293 / CBS 101355 / FGSC A1100) GN=AFUA_8G04800 PE=3 SV=1	1	0.0270234	74.464	2	VIEMLK(1)EK	-0.59962	30797000
Q4WCD6	454	K	>tr|Q4WCD6|Q4WCD6_ASPFU Valyl-tRNA synthetase OS=Neosartorya fumigata (strain ATCC MYA-4609 / Af293 / CBS 101355 / FGSC A1100) GN=AFUA_8G04800 PE=3 SV=1	1	0.000198513	104.43	2	WENNPMK(1)IPR	1.1124	22806000
Q4WCD6	357	K	>tr|Q4WCD6|Q4WCD6_ASPFU Valyl-tRNA synthetase OS=Neosartorya fumigata (strain ATCC MYA-4609 / Af293 / CBS 101355 / FGSC A1100) GN=AFUA_8G04800 PE=3 SV=1	1	0.0296819	42.336	3	YQHLIGK(1)FAR	-0.35517	3235500
Q4WCD6	1001	K	>tr|Q4WCD6|Q4WCD6_ASPFU Valyl-tRNA synthetase OS=Neosartorya fumigata (strain ATCC MYA-4609 / Af293 / CBS 101355 / FGSC A1100) GN=AFUA_8G04800 PE=3 SV=1	1	0.036523	72.789	2	ASLEK(1)AR	-0.34803	13309000
Q4WCD6	225	K	>tr|Q4WCD6|Q4WCD6_ASPFU Valyl-tRNA synthetase OS=Neosartorya fumigata (strain ATCC MYA-4609 / Af293 / CBS 101355 / FGSC A1100) GN=AFUA_8G04800 PE=3 SV=1	1	2.03319e-06	131.12	3	DEYHANIK(1)NALR	0.71671	22348000
Q4WCD6	119	K	>tr|Q4WCD6|Q4WCD6_ASPFU Valyl-tRNA synthetase OS=Neosartorya fumigata (strain ATCC MYA-4609 / Af293 / CBS 101355 / FGSC A1100) GN=AFUA_8G04800 PE=3 SV=1	1	0.000668887	89.43	2	DLFK(1)PEFGPDGK	-0.54754	4801100
Q4WCD6	211	K	>tr|Q4WCD6|Q4WCD6_ASPFU Valyl-tRNA synthetase OS=Neosartorya fumigata (strain ATCC MYA-4609 / Af293 / CBS 101355 / FGSC A1100) GN=AFUA_8G04800 PE=3 SV=1	1	7.00537e-06	131.54	3	HDLGREEFTK(1)R	-0.35857	28253000
Q4WCD6	195	K	>tr|Q4WCD6|Q4WCD6_ASPFU Valyl-tRNA synthetase OS=Neosartorya fumigata (strain ATCC MYA-4609 / Af293 / CBS 101355 / FGSC A1100) GN=AFUA_8G04800 PE=3 SV=1	1	0.0402943	53.968	2	MLWK(1)K(1)EK	1.4352	3321900
Q4WCD6	196	K	>tr|Q4WCD6|Q4WCD6_ASPFU Valyl-tRNA synthetase OS=Neosartorya fumigata (strain ATCC MYA-4609 / Af293 / CBS 101355 / FGSC A1100) GN=AFUA_8G04800 PE=3 SV=1	1	0.0402943	53.968	2	MLWK(1)K(1)EK	1.4352	3321900
Q4WCD6	918	K	>tr|Q4WCD6|Q4WCD6_ASPFU Valyl-tRNA synthetase OS=Neosartorya fumigata (strain ATCC MYA-4609 / Af293 / CBS 101355 / FGSC A1100) GN=AFUA_8G04800 PE=3 SV=1	1	0.00515768	67.519	2	SILAQYEIK(1)TK	0.74773	2865800
Q4WCD6	879	K	>tr|Q4WCD6|Q4WCD6_ASPFU Valyl-tRNA synthetase OS=Neosartorya fumigata (strain ATCC MYA-4609 / Af293 / CBS 101355 / FGSC A1100) GN=AFUA_8G04800 PE=3 SV=1	1	0.0104461	66.351	2	TISIMK(1)AR	0.086206	24196000
Q4WCD6	305	K	>tr|Q4WCD6|Q4WCD6_ASPFU Valyl-tRNA synthetase OS=Neosartorya fumigata (strain ATCC MYA-4609 / Af293 / CBS 101355 / FGSC A1100) GN=AFUA_8G04800 PE=3 SV=1	1	0.00121164	90.434	2	TLLDVPGYDK(1)K	0.35704	40789000
Q4WCD6	440	K	>tr|Q4WCD6|Q4WCD6_ASPFU Valyl-tRNA synthetase OS=Neosartorya fumigata (strain ATCC MYA-4609 / Af293 / CBS 101355 / FGSC A1100) GN=AFUA_8G04800 PE=3 SV=1	1	0.00580809	84.615	2	VIEMLK(1)EK	-0.19189	26575000
Q4WCD6	637	K	>tr|Q4WCD6|Q4WCD6_ASPFU Valyl-tRNA synthetase OS=Neosartorya fumigata (strain ATCC MYA-4609 / Af293 / CBS 101355 / FGSC A1100) GN=AFUA_8G04800 PE=3 SV=1	1	0.00555409	51.939	3	VPFK(1)EVYCHSLIR	0.90013	4059000
Q4WCD6	454	K	>tr|Q4WCD6|Q4WCD6_ASPFU Valyl-tRNA synthetase OS=Neosartorya fumigata (strain ATCC MYA-4609 / Af293 / CBS 101355 / FGSC A1100) GN=AFUA_8G04800 PE=3 SV=1	1	0.000137541	117.71	2	WENNPMK(1)IPR	0.079935	14355000
Q4WCD7	28	K	>tr|Q4WCD7|Q4WCD7_ASPFU Ribosome biogenesis protein, putative OS=Neosartorya fumigata (strain ATCC MYA-4609 / Af293 / CBS 101355 / FGSC A1100) GN=AFUA_8G04790 PE=4 SV=1	1	4.7011e-08	134.68	2	AREPQLIEPPK(1)R	-0.35732	23728000
Q4WCD7	95	K	>tr|Q4WCD7|Q4WCD7_ASPFU Ribosome biogenesis protein, putative OS=Neosartorya fumigata (strain ATCC MYA-4609 / Af293 / CBS 101355 / FGSC A1100) GN=AFUA_8G04790 PE=4 SV=1	1	1.31546e-05	108.63	2	NECGIVVFGSSSK(1)K	0.092499	8677100
Q4WCD7	28	K	>tr|Q4WCD7|Q4WCD7_ASPFU Ribosome biogenesis protein, putative OS=Neosartorya fumigata (strain ATCC MYA-4609 / Af293 / CBS 101355 / FGSC A1100) GN=AFUA_8G04790 PE=4 SV=1	1	0.000898907	106.32	2	AREPQLIEPPK(1)R	-0.4488	20377000
Q4WCD7	95	K	>tr|Q4WCD7|Q4WCD7_ASPFU Ribosome biogenesis protein, putative OS=Neosartorya fumigata (strain ATCC MYA-4609 / Af293 / CBS 101355 / FGSC A1100) GN=AFUA_8G04790 PE=4 SV=1	1	0.00232615	79.347	2	NECGIVVFGSSSK(1)K	0.50531	3424800
Q4WCD7	62	K	>tr|Q4WCD7|Q4WCD7_ASPFU Ribosome biogenesis protein, putative OS=Neosartorya fumigata (strain ATCC MYA-4609 / Af293 / CBS 101355 / FGSC A1100) GN=AFUA_8G04790 PE=4 SV=1	1	2.00557e-05	107.69	3	TFHSLTVPHSVLFHK(1)K	0.46123	9043600
Q4WCD7	28	K	>tr|Q4WCD7|Q4WCD7_ASPFU Ribosome biogenesis protein, putative OS=Neosartorya fumigata (strain ATCC MYA-4609 / Af293 / CBS 101355 / FGSC A1100) GN=AFUA_8G04790 PE=4 SV=1	1	0.000181336	116.51	2	AREPQLIEPPK(1)R	-0.25433	19066000
Q4WCD7	62	K	>tr|Q4WCD7|Q4WCD7_ASPFU Ribosome biogenesis protein, putative OS=Neosartorya fumigata (strain ATCC MYA-4609 / Af293 / CBS 101355 / FGSC A1100) GN=AFUA_8G04790 PE=4 SV=1	1	1.32927e-17	167.09	3	TFHSLTVPHSVLFHK(1)K	-0.21152	8095500
Q4WCE2	1196	K	>tr|Q4WCE2|Q4WCE2_ASPFU Pre-mRNA splicing helicase, putative OS=Neosartorya fumigata (strain ATCC MYA-4609 / Af293 / CBS 101355 / FGSC A1100) GN=AFUA_8G04740 PE=4 SV=1	1	0.0357981	58.433	2	DILQK(1)AER	-0.12382	8869500
Q4WCE2	1451	K	>tr|Q4WCE2|Q4WCE2_ASPFU Pre-mRNA splicing helicase, putative OS=Neosartorya fumigata (strain ATCC MYA-4609 / Af293 / CBS 101355 / FGSC A1100) GN=AFUA_8G04740 PE=4 SV=1	1	0.00146564	128.61	2	HADWEK(1)R	0.062534	6285100
Q4WCE2	2149	K	>tr|Q4WCE2|Q4WCE2_ASPFU Pre-mRNA splicing helicase, putative OS=Neosartorya fumigata (strain ATCC MYA-4609 / Af293 / CBS 101355 / FGSC A1100) GN=AFUA_8G04740 PE=4 SV=1	1	0.00147371	128.48	2	NLLAIK(1)R	-0.66987	11493000
Q4WCE2	748	K	>tr|Q4WCE2|Q4WCE2_ASPFU Pre-mRNA splicing helicase, putative OS=Neosartorya fumigata (strain ATCC MYA-4609 / Af293 / CBS 101355 / FGSC A1100) GN=AFUA_8G04740 PE=4 SV=1	1	9.34003e-06	147.62	2	QEFIGVTDK(1)K	0.27422	13482000
Q4WCE2	1234	K	>tr|Q4WCE2|Q4WCE2_ASPFU Pre-mRNA splicing helicase, putative OS=Neosartorya fumigata (strain ATCC MYA-4609 / Af293 / CBS 101355 / FGSC A1100) GN=AFUA_8G04740 PE=4 SV=1	1	0.00304198	73.435	2	TVCDLVSK(1)FPR	-0.13463	5336400
Q4WCE2	1196	K	>tr|Q4WCE2|Q4WCE2_ASPFU Pre-mRNA splicing helicase, putative OS=Neosartorya fumigata (strain ATCC MYA-4609 / Af293 / CBS 101355 / FGSC A1100) GN=AFUA_8G04740 PE=4 SV=1	1	0.0183659	71.451	2	DILQK(1)AER	0.55255	0
Q4WCE2	1451	K	>tr|Q4WCE2|Q4WCE2_ASPFU Pre-mRNA splicing helicase, putative OS=Neosartorya fumigata (strain ATCC MYA-4609 / Af293 / CBS 101355 / FGSC A1100) GN=AFUA_8G04740 PE=4 SV=1	1	0.00755438	107.9	2	HADWEK(1)R	-0.31041	2972700
Q4WCE2	764	K	>tr|Q4WCE2|Q4WCE2_ASPFU Pre-mRNA splicing helicase, putative OS=Neosartorya fumigata (strain ATCC MYA-4609 / Af293 / CBS 101355 / FGSC A1100) GN=AFUA_8G04740 PE=4 SV=1	1	4.60454e-06	100.04	3	MMNDICYNK(1)VLEQVGQR	0.48936	4726300
Q4WCE2	748	K	>tr|Q4WCE2|Q4WCE2_ASPFU Pre-mRNA splicing helicase, putative OS=Neosartorya fumigata (strain ATCC MYA-4609 / Af293 / CBS 101355 / FGSC A1100) GN=AFUA_8G04740 PE=4 SV=1	1	2.19998e-05	117.14	2	QEFIGVTDK(1)K	0.019876	12078000
Q4WCE2	1234	K	>tr|Q4WCE2|Q4WCE2_ASPFU Pre-mRNA splicing helicase, putative OS=Neosartorya fumigata (strain ATCC MYA-4609 / Af293 / CBS 101355 / FGSC A1100) GN=AFUA_8G04740 PE=4 SV=1	1	0.000132084	108.35	2	TVCDLVSK(1)FPR	0.34486	5057500
Q4WCE2	1196	K	>tr|Q4WCE2|Q4WCE2_ASPFU Pre-mRNA splicing helicase, putative OS=Neosartorya fumigata (strain ATCC MYA-4609 / Af293 / CBS 101355 / FGSC A1100) GN=AFUA_8G04740 PE=4 SV=1	1	0.021764	68.371	2	DILQK(1)AER	0.88936	7472300
Q4WCE2	1451	K	>tr|Q4WCE2|Q4WCE2_ASPFU Pre-mRNA splicing helicase, putative OS=Neosartorya fumigata (strain ATCC MYA-4609 / Af293 / CBS 101355 / FGSC A1100) GN=AFUA_8G04740 PE=4 SV=1	1	0.023733	91.9	2	HADWEK(1)R	0.16409	2539400
Q4WCE2	2149	K	>tr|Q4WCE2|Q4WCE2_ASPFU Pre-mRNA splicing helicase, putative OS=Neosartorya fumigata (strain ATCC MYA-4609 / Af293 / CBS 101355 / FGSC A1100) GN=AFUA_8G04740 PE=4 SV=1	1	0.00345672	124.37	2	NLLAIK(1)R	-0.23422	8537500
Q4WCE2	748	K	>tr|Q4WCE2|Q4WCE2_ASPFU Pre-mRNA splicing helicase, putative OS=Neosartorya fumigata (strain ATCC MYA-4609 / Af293 / CBS 101355 / FGSC A1100) GN=AFUA_8G04740 PE=4 SV=1	1	7.51604e-06	136.5	2	QEFIGVTDK(1)K	-0.64148	10722000
Q4WCE3	378	K	>tr|Q4WCE3|Q4WCE3_ASPFU Oligopeptidase family protein OS=Neosartorya fumigata (strain ATCC MYA-4609 / Af293 / CBS 101355 / FGSC A1100) GN=AFUA_8G04730 PE=4 SV=2	1	0.000838857	118.03	2	HSTPDVLK(1)K	0.72867	19860000
Q4WCE3	378	K	>tr|Q4WCE3|Q4WCE3_ASPFU Oligopeptidase family protein OS=Neosartorya fumigata (strain ATCC MYA-4609 / Af293 / CBS 101355 / FGSC A1100) GN=AFUA_8G04730 PE=4 SV=2	1	0.000349112	132.22	2	HSTPDVLK(1)K	1.3906	11344000
Q4WCE3	378	K	>tr|Q4WCE3|Q4WCE3_ASPFU Oligopeptidase family protein OS=Neosartorya fumigata (strain ATCC MYA-4609 / Af293 / CBS 101355 / FGSC A1100) GN=AFUA_8G04730 PE=4 SV=2	1	0.00510991	89.029	2	HSTPDVLK(1)K	-0.65473	11647000
Q4WCE9	61	K	>tr|Q4WCE9|Q4WCE9_ASPFU Serine/threonine protein kinase, putative OS=Neosartorya fumigata (strain ATCC MYA-4609 / Af293 / CBS 101355 / FGSC A1100) GN=AFUA_8G04670 PE=3 SV=1	1	0.0262178	58.699	2	ATSELFALK(1)K	0.34105	24049000
Q4WCE9	61	K	>tr|Q4WCE9|Q4WCE9_ASPFU Serine/threonine protein kinase, putative OS=Neosartorya fumigata (strain ATCC MYA-4609 / Af293 / CBS 101355 / FGSC A1100) GN=AFUA_8G04670 PE=3 SV=1	1	0.0325991	56.404	2	ATSELFALK(1)K	1.0419	15096000
Q4WCF0	47	K	>tr|Q4WCF0|Q4WCF0_ASPFU Noc1p protein, putative OS=Neosartorya fumigata (strain ATCC MYA-4609 / Af293 / CBS 101355 / FGSC A1100) GN=AFUA_8G04660 PE=4 SV=1	1	0.00064883	90.793	2	FAGIELAPEHAK(1)R	0.19291	4346100
Q4WCF0	50	K	>tr|Q4WCF0|Q4WCF0_ASPFU Noc1p protein, putative OS=Neosartorya fumigata (strain ATCC MYA-4609 / Af293 / CBS 101355 / FGSC A1100) GN=AFUA_8G04660 PE=4 SV=1	1	0.0323488	47.302	2	RGK(1)NNGDVEGR	-1.8568	3544800
Q4WCF0	50	K	>tr|Q4WCF0|Q4WCF0_ASPFU Noc1p protein, putative OS=Neosartorya fumigata (strain ATCC MYA-4609 / Af293 / CBS 101355 / FGSC A1100) GN=AFUA_8G04660 PE=4 SV=1	1	0.0083934	52.247	2	RGK(1)NNGDVEGR	-2.5747	3287000
Q4WCF1	141	K	>sp|Q4WCF1|3HAO1_ASPFU 3-hydroxyanthranilate 3,4-dioxygenase 1 OS=Neosartorya fumigata (strain ATCC MYA-4609 / Af293 / CBS 101355 / FGSC A1100) GN=bna1-1 PE=3 SV=1	1	0.000911628	116.52	2	CGEVVWEK(1)R	-1.7781	61309000
Q4WCF1	165	K	>sp|Q4WCF1|3HAO1_ASPFU 3-hydroxyanthranilate 3,4-dioxygenase 1 OS=Neosartorya fumigata (strain ATCC MYA-4609 / Af293 / CBS 101355 / FGSC A1100) GN=bna1-1 PE=3 SV=1	1	5.03949e-13	162.93	2	EVVEEFAADQEK(1)R	-0.10109	18860000
Q4WCF1	141	K	>sp|Q4WCF1|3HAO1_ASPFU 3-hydroxyanthranilate 3,4-dioxygenase 1 OS=Neosartorya fumigata (strain ATCC MYA-4609 / Af293 / CBS 101355 / FGSC A1100) GN=bna1-1 PE=3 SV=1	1	0.00312953	91.636	2	CGEVVWEK(1)R	0.077229	54375000
Q4WCF1	165	K	>sp|Q4WCF1|3HAO1_ASPFU 3-hydroxyanthranilate 3,4-dioxygenase 1 OS=Neosartorya fumigata (strain ATCC MYA-4609 / Af293 / CBS 101355 / FGSC A1100) GN=bna1-1 PE=3 SV=1	1	1.7829e-26	188.09	2	EVVEEFAADQEK(1)R	-0.60722	20023000
Q4WCF1	141	K	>sp|Q4WCF1|3HAO1_ASPFU 3-hydroxyanthranilate 3,4-dioxygenase 1 OS=Neosartorya fumigata (strain ATCC MYA-4609 / Af293 / CBS 101355 / FGSC A1100) GN=bna1-1 PE=3 SV=1	1	0.00226315	117.7	2	CGEVVWEK(1)R	-3.0066	71842000
Q4WCF1	165	K	>sp|Q4WCF1|3HAO1_ASPFU 3-hydroxyanthranilate 3,4-dioxygenase 1 OS=Neosartorya fumigata (strain ATCC MYA-4609 / Af293 / CBS 101355 / FGSC A1100) GN=bna1-1 PE=3 SV=1	1	6.13988e-13	151.74	2	EVVEEFAADQEK(1)R	-0.95574	22681000
Q4WCF2	15	K	>tr|Q4WCF2|Q4WCF2_ASPFU RNA-3'-phosphate cyclase family protein OS=Neosartorya fumigata (strain ATCC MYA-4609 / Af293 / CBS 101355 / FGSC A1100) GN=AFUA_8G04640 PE=4 SV=1	1	7.85044e-05	107.79	3	FTGHK(1)NFVNR	1.8572	9100900
Q4WCF2	201	K	>tr|Q4WCF2|Q4WCF2_ASPFU RNA-3'-phosphate cyclase family protein OS=Neosartorya fumigata (strain ATCC MYA-4609 / Af293 / CBS 101355 / FGSC A1100) GN=AFUA_8G04640 PE=4 SV=1	1	0.000679225	79.492	3	LPK(1)TLHLMNPGR	0.58074	2410500
Q4WCF5	225	K	>tr|Q4WCF5|Q4WCF5_ASPFU DnaJ domain protein OS=Neosartorya fumigata (strain ATCC MYA-4609 / Af293 / CBS 101355 / FGSC A1100) GN=AFUA_8G04610 PE=4 SV=1	1	0.000101278	109.83	2	VAACVK(1)SLAQAFER	0.50134	1455600
Q4WCF8	123	K	>tr|Q4WCF8|Q4WCF8_ASPFU PWWP domain protein OS=Neosartorya fumigata (strain ATCC MYA-4609 / Af293 / CBS 101355 / FGSC A1100) GN=AFUA_8G04570 PE=4 SV=1	1	0.0182866	53.448	2	SASGVPEHK(1)SK	0.22606	10658000
Q4WCF8	491	K	>tr|Q4WCF8|Q4WCF8_ASPFU PWWP domain protein OS=Neosartorya fumigata (strain ATCC MYA-4609 / Af293 / CBS 101355 / FGSC A1100) GN=AFUA_8G04570 PE=4 SV=1	1	1.76384e-05	96.143	2	WK(1)NVLDADTTTTPAEPK	0.8182	5186100
Q4WCF8	123	K	>tr|Q4WCF8|Q4WCF8_ASPFU PWWP domain protein OS=Neosartorya fumigata (strain ATCC MYA-4609 / Af293 / CBS 101355 / FGSC A1100) GN=AFUA_8G04570 PE=4 SV=1	1	0.00542125	72.34	2	SASGVPEHK(1)SK	1.0614	6743900
Q4WCF8	491	K	>tr|Q4WCF8|Q4WCF8_ASPFU PWWP domain protein OS=Neosartorya fumigata (strain ATCC MYA-4609 / Af293 / CBS 101355 / FGSC A1100) GN=AFUA_8G04570 PE=4 SV=1	1	1.41623e-05	104.88	2	WK(1)NVLDADTTTTPAEPK	1.5402	4824600
Q4WCF8	123	K	>tr|Q4WCF8|Q4WCF8_ASPFU PWWP domain protein OS=Neosartorya fumigata (strain ATCC MYA-4609 / Af293 / CBS 101355 / FGSC A1100) GN=AFUA_8G04570 PE=4 SV=1	1	0.00105597	88.021	2	SASGVPEHK(1)SK	1.7894	5922800
Q4WCF8	491	K	>tr|Q4WCF8|Q4WCF8_ASPFU PWWP domain protein OS=Neosartorya fumigata (strain ATCC MYA-4609 / Af293 / CBS 101355 / FGSC A1100) GN=AFUA_8G04570 PE=4 SV=1	1	1.06733e-13	142.39	2	WK(1)NVLDADTTTTPAEPK	1.302	5765300
Q4WCG5	722	K	>tr|Q4WCG5|Q4WCG5_ASPFU Mannosyltransferase PMTI OS=Neosartorya fumigata (strain ATCC MYA-4609 / Af293 / CBS 101355 / FGSC A1100) GN=AFUA_8G04500 PE=4 SV=1	1	0.0130358	47.037	3	AHGSAGHFVTAK(1)ER	-2.9079	9539100
Q4WCG5	584	K	>tr|Q4WCG5|Q4WCG5_ASPFU Mannosyltransferase PMTI OS=Neosartorya fumigata (strain ATCC MYA-4609 / Af293 / CBS 101355 / FGSC A1100) GN=AFUA_8G04500 PE=4 SV=1	1	0.00174285	81.92	2	GVSFWTK(1)NDTR	-0.95745	2159600
Q4WCG5	584	K	>tr|Q4WCG5|Q4WCG5_ASPFU Mannosyltransferase PMTI OS=Neosartorya fumigata (strain ATCC MYA-4609 / Af293 / CBS 101355 / FGSC A1100) GN=AFUA_8G04500 PE=4 SV=1	1	0.0116818	64.827	2	GVSFWTK(1)NDTR	-3.9608	2472100
Q4WCG6	70	K	>tr|Q4WCG6|Q4WCG6_ASPFU Uncharacterized protein OS=Neosartorya fumigata (strain ATCC MYA-4609 / Af293 / CBS 101355 / FGSC A1100) GN=AFUA_8G04490 PE=4 SV=1	1	0.0018601	80.69	2	LLCWDSEK(1)AER	0.57808	0
Q4WCH2	11	K	>tr|Q4WCH2|Q4WCH2_ASPFU Oligosaccharyl transferase subunit (Stt3), putative OS=Neosartorya fumigata (strain ATCC MYA-4609 / Af293 / CBS 101355 / FGSC A1100) GN=AFUA_8G04430 PE=4 SV=1	1	0.0419832	46.069	2	AETPVDVLLK(1)GK	-0.76576	1571800
Q4WCH2	11	K	>tr|Q4WCH2|Q4WCH2_ASPFU Oligosaccharyl transferase subunit (Stt3), putative OS=Neosartorya fumigata (strain ATCC MYA-4609 / Af293 / CBS 101355 / FGSC A1100) GN=AFUA_8G04430 PE=4 SV=1	1	0.00521277	70.089	2	AETPVDVLLK(1)GK	-0.16897	828160
Q4WCH2	11	K	>tr|Q4WCH2|Q4WCH2_ASPFU Oligosaccharyl transferase subunit (Stt3), putative OS=Neosartorya fumigata (strain ATCC MYA-4609 / Af293 / CBS 101355 / FGSC A1100) GN=AFUA_8G04430 PE=4 SV=1	1	0.0320388	54.343	2	AETPVDVLLK(1)GK	-0.18772	0
Q4WCH3	151	K	>tr|Q4WCH3|Q4WCH3_ASPFU mRNA cleavage and polyadenylation specificity factor complex subunit (Pta1), putative OS=Neosartorya fumigata (strain ATCC MYA-4609 / Af293 / CBS 101355 / FGSC A1100) GN=AFUA_8G04420 PE=4 SV=1	1	0.000327727	124.98	2	VCCIK(1)FVQR	0.33838	8401500
Q4WCH3	151	K	>tr|Q4WCH3|Q4WCH3_ASPFU mRNA cleavage and polyadenylation specificity factor complex subunit (Pta1), putative OS=Neosartorya fumigata (strain ATCC MYA-4609 / Af293 / CBS 101355 / FGSC A1100) GN=AFUA_8G04420 PE=4 SV=1	1	0.00183474	113.26	2	VCCIK(1)FVQR	-0.39171	6188900
Q4WCH3	151	K	>tr|Q4WCH3|Q4WCH3_ASPFU mRNA cleavage and polyadenylation specificity factor complex subunit (Pta1), putative OS=Neosartorya fumigata (strain ATCC MYA-4609 / Af293 / CBS 101355 / FGSC A1100) GN=AFUA_8G04420 PE=4 SV=1	1	0.00105432	125.49	2	VCCIK(1)FVQR	-1.6777	7302900
Q4WCH4	352	K	>tr|Q4WCH4|Q4WCH4_ASPFU Uncharacterized protein OS=Neosartorya fumigata (strain ATCC MYA-4609 / Af293 / CBS 101355 / FGSC A1100) GN=AFUA_8G04410 PE=4 SV=1	1	0.00703203	111.82	2	QLECVK(1)R	0.71637	27519000
Q4WCH4	592	K	>tr|Q4WCH4|Q4WCH4_ASPFU Uncharacterized protein OS=Neosartorya fumigata (strain ATCC MYA-4609 / Af293 / CBS 101355 / FGSC A1100) GN=AFUA_8G04410 PE=4 SV=1	1	1.76519e-05	83.751	3	VFENPHASSFTTPAAQK(1)R	1.4955	18461000
Q4WCH4	352	K	>tr|Q4WCH4|Q4WCH4_ASPFU Uncharacterized protein OS=Neosartorya fumigata (strain ATCC MYA-4609 / Af293 / CBS 101355 / FGSC A1100) GN=AFUA_8G04410 PE=4 SV=1	1	0.00443108	127.12	2	QLECVK(1)R	0.2597	30661000
Q4WCH4	592	K	>tr|Q4WCH4|Q4WCH4_ASPFU Uncharacterized protein OS=Neosartorya fumigata (strain ATCC MYA-4609 / Af293 / CBS 101355 / FGSC A1100) GN=AFUA_8G04410 PE=4 SV=1	1	1.64859e-08	119.08	2	VFENPHASSFTTPAAQK(1)R	0.85119	27007000
Q4WCH4	352	K	>tr|Q4WCH4|Q4WCH4_ASPFU Uncharacterized protein OS=Neosartorya fumigata (strain ATCC MYA-4609 / Af293 / CBS 101355 / FGSC A1100) GN=AFUA_8G04410 PE=4 SV=1	1	0.00364397	127.12	2	QLECVK(1)R	-0.17466	25209000
Q4WCH4	592	K	>tr|Q4WCH4|Q4WCH4_ASPFU Uncharacterized protein OS=Neosartorya fumigata (strain ATCC MYA-4609 / Af293 / CBS 101355 / FGSC A1100) GN=AFUA_8G04410 PE=4 SV=1	1	2.32211e-07	111.01	3	VFENPHASSFTTPAAQK(1)R	1.1675	24458000
Q4WCH5	322	K	>sp|Q4WCH5|NOP12_ASPFU Nucleolar protein 12 OS=Neosartorya fumigata (strain ATCC MYA-4609 / Af293 / CBS 101355 / FGSC A1100) GN=nop12 PE=3 SV=1	1	1.68284e-14	154.13	3	VDSVAHPSQIDHK(1)R	-0.29528	138290000
Q4WCH5	322	K	>sp|Q4WCH5|NOP12_ASPFU Nucleolar protein 12 OS=Neosartorya fumigata (strain ATCC MYA-4609 / Af293 / CBS 101355 / FGSC A1100) GN=nop12 PE=3 SV=1	1	3.2081e-16	150.9	2	VDSVAHPSQIDHK(1)R	1.2886	155040000
Q4WCH5	322	K	>sp|Q4WCH5|NOP12_ASPFU Nucleolar protein 12 OS=Neosartorya fumigata (strain ATCC MYA-4609 / Af293 / CBS 101355 / FGSC A1100) GN=nop12 PE=3 SV=1	1	4.75522e-09	137.39	2	VDSVAHPSQIDHK(1)R	0.51323	109320000
Q4WCH7	301	K	>tr|Q4WCH7|Q4WCH7_ASPFU Uncharacterized protein OS=Neosartorya fumigata (strain ATCC MYA-4609 / Af293 / CBS 101355 / FGSC A1100) GN=AFUA_8G04380 PE=4 SV=1	1	0.00048079	94.767	2	FITK(1)VDCSSGK	0.96575	30867000
Q4WCH7	301	K	>tr|Q4WCH7|Q4WCH7_ASPFU Uncharacterized protein OS=Neosartorya fumigata (strain ATCC MYA-4609 / Af293 / CBS 101355 / FGSC A1100) GN=AFUA_8G04380 PE=4 SV=1	1	0.000294826	100.93	2	FITK(1)VDCSSGK	0.38909	33177000
Q4WCH7	301	K	>tr|Q4WCH7|Q4WCH7_ASPFU Uncharacterized protein OS=Neosartorya fumigata (strain ATCC MYA-4609 / Af293 / CBS 101355 / FGSC A1100) GN=AFUA_8G04380 PE=4 SV=1	1	0.000579206	101.39	2	FITK(1)VDCSSGK	-0.025516	26055000
Q4WCI1	261	K	>tr|Q4WCI1|Q4WCI1_ASPFU Cystathionine gamma-lyase OS=Neosartorya fumigata (strain ATCC MYA-4609 / Af293 / CBS 101355 / FGSC A1100) GN=AFUA_8G04340 PE=3 SV=1	1	0.000951846	135.83	2	GLK(1)TLHLR	-0.026132	8066600
Q4WCI1	261	K	>tr|Q4WCI1|Q4WCI1_ASPFU Cystathionine gamma-lyase OS=Neosartorya fumigata (strain ATCC MYA-4609 / Af293 / CBS 101355 / FGSC A1100) GN=AFUA_8G04340 PE=3 SV=1	1	0.00531362	118.74	2	GLK(1)TLHLR	0.029271	9203200
Q4WCI1	261	K	>tr|Q4WCI1|Q4WCI1_ASPFU Cystathionine gamma-lyase OS=Neosartorya fumigata (strain ATCC MYA-4609 / Af293 / CBS 101355 / FGSC A1100) GN=AFUA_8G04340 PE=3 SV=1	1	0.000825691	149.65	2	GLK(1)TLHLR	-0.018571	10982000
Q4WCI4	684	K	>tr|Q4WCI4|Q4WCI4_ASPFU Uncharacterized protein OS=Neosartorya fumigata (strain ATCC MYA-4609 / Af293 / CBS 101355 / FGSC A1100) GN=AFUA_8G04310 PE=4 SV=1	1	1.70417e-11	139.29	3	QQLHEK(1)HDALQSEFDSK	0.74469	8460100
Q4WCI4	788	K	>tr|Q4WCI4|Q4WCI4_ASPFU Uncharacterized protein OS=Neosartorya fumigata (strain ATCC MYA-4609 / Af293 / CBS 101355 / FGSC A1100) GN=AFUA_8G04310 PE=4 SV=1	0.998093	4.80758e-09	136.21	2	ENK(0.998)K(0.002)LEEDNLLK	0.63884	3603400
Q4WCI4	788	K	>tr|Q4WCI4|Q4WCI4_ASPFU Uncharacterized protein OS=Neosartorya fumigata (strain ATCC MYA-4609 / Af293 / CBS 101355 / FGSC A1100) GN=AFUA_8G04310 PE=4 SV=1	0.998322	0.00102703	102.73	2	ENK(0.998)K(0.002)LEEDNLLK	-0.051773	1310500
Q4WCI4	684	K	>tr|Q4WCI4|Q4WCI4_ASPFU Uncharacterized protein OS=Neosartorya fumigata (strain ATCC MYA-4609 / Af293 / CBS 101355 / FGSC A1100) GN=AFUA_8G04310 PE=4 SV=1	1	2.63328e-14	143.83	3	QQLHEK(1)HDALQSEFDSK	0.15984	5545400
Q4WCI8	1177	K	>tr|Q4WCI8|Q4WCI8_ASPFU AAA family ATPase, putative OS=Neosartorya fumigata (strain ATCC MYA-4609 / Af293 / CBS 101355 / FGSC A1100) GN=AFUA_8G04270 PE=4 SV=1	1	0.00178799	81.625	2	AFDK(1)HGVPGLR	-0.18809	8062300
Q4WCI8	1177	K	>tr|Q4WCI8|Q4WCI8_ASPFU AAA family ATPase, putative OS=Neosartorya fumigata (strain ATCC MYA-4609 / Af293 / CBS 101355 / FGSC A1100) GN=AFUA_8G04270 PE=4 SV=1	1	6.23917e-05	111.52	2	AFDK(1)HGVPGLR	-0.058291	4189100
Q4WCI8	1177	K	>tr|Q4WCI8|Q4WCI8_ASPFU AAA family ATPase, putative OS=Neosartorya fumigata (strain ATCC MYA-4609 / Af293 / CBS 101355 / FGSC A1100) GN=AFUA_8G04270 PE=4 SV=1	1	0.000725591	97.163	2	AFDK(1)HGVPGLR	-0.21111	9256000
Q4WCI9	92	K	>tr|Q4WCI9|Q4WCI9_ASPFU Translocation protein (Sec66), putative OS=Neosartorya fumigata (strain ATCC MYA-4609 / Af293 / CBS 101355 / FGSC A1100) GN=AFUA_8G04260 PE=4 SV=1	1	0.0450155	117.31	2	RATEDIK(1)R	1.1334	5383100
Q4WCJ3	108	K	>tr|Q4WCJ3|Q4WCJ3_ASPFU rRNA maturation protein (Nop14), putative OS=Neosartorya fumigata (strain ATCC MYA-4609 / Af293 / CBS 101355 / FGSC A1100) GN=AFUA_8G04220 PE=4 SV=1	1	0.0200503	67.08	3	K(1)NK(1)IGGIVDRR	0.12801	48472000
Q4WCJ3	110	K	>tr|Q4WCJ3|Q4WCJ3_ASPFU rRNA maturation protein (Nop14), putative OS=Neosartorya fumigata (strain ATCC MYA-4609 / Af293 / CBS 101355 / FGSC A1100) GN=AFUA_8G04220 PE=4 SV=1	1	0.0200503	67.08	3	K(1)NK(1)IGGIVDRR	0.12801	48472000
Q4WCJ3	108	K	>tr|Q4WCJ3|Q4WCJ3_ASPFU rRNA maturation protein (Nop14), putative OS=Neosartorya fumigata (strain ATCC MYA-4609 / Af293 / CBS 101355 / FGSC A1100) GN=AFUA_8G04220 PE=4 SV=1	1	0.0344999	52.247	3	K(1)NK(1)IGGIVDRR	-0.31145	108120000
Q4WCJ3	110	K	>tr|Q4WCJ3|Q4WCJ3_ASPFU rRNA maturation protein (Nop14), putative OS=Neosartorya fumigata (strain ATCC MYA-4609 / Af293 / CBS 101355 / FGSC A1100) GN=AFUA_8G04220 PE=4 SV=1	1	0.0344999	52.247	3	K(1)NK(1)IGGIVDRR	-0.31145	108120000
Q4WCJ5	31	K	>tr|Q4WCJ5|Q4WCJ5_ASPFU G-patch domain protein, putative OS=Neosartorya fumigata (strain ATCC MYA-4609 / Af293 / CBS 101355 / FGSC A1100) GN=AFUA_8G04200 PE=4 SV=1	1	0.0438326	71.296	2	ETFAQK(1)K	-0.51591	12637000
Q4WCJ5	31	K	>tr|Q4WCJ5|Q4WCJ5_ASPFU G-patch domain protein, putative OS=Neosartorya fumigata (strain ATCC MYA-4609 / Af293 / CBS 101355 / FGSC A1100) GN=AFUA_8G04200 PE=4 SV=1	1	0.029636	85.265	2	ETFAQK(1)K	0.10498	29204000
Q4WCJ8	195	K	>tr|Q4WCJ8|Q4WCJ8_ASPFU Uncharacterized protein OS=Neosartorya fumigata (strain ATCC MYA-4609 / Af293 / CBS 101355 / FGSC A1100) GN=AFUA_8G04170 PE=4 SV=1	0.999762	0.00990375	53.754	2	QIK(1)K(0.896)K(0.896)K(0.209)K	-0.16412	0
Q4WCJ8	196	K	>tr|Q4WCJ8|Q4WCJ8_ASPFU Uncharacterized protein OS=Neosartorya fumigata (strain ATCC MYA-4609 / Af293 / CBS 101355 / FGSC A1100) GN=AFUA_8G04170 PE=4 SV=1	0.895579	0.00990375	53.754	2	QIK(1)K(0.896)K(0.896)K(0.209)K	-0.16412	0
Q4WCJ8	197	K	>tr|Q4WCJ8|Q4WCJ8_ASPFU Uncharacterized protein OS=Neosartorya fumigata (strain ATCC MYA-4609 / Af293 / CBS 101355 / FGSC A1100) GN=AFUA_8G04170 PE=4 SV=1	0.895579	0.00990375	53.754	2	QIK(1)K(0.896)K(0.896)K(0.209)K	-0.16412	0
Q4WCK1	745	K	>tr|Q4WCK1|Q4WCK1_ASPFU Uncharacterized protein OS=Neosartorya fumigata (strain ATCC MYA-4609 / Af293 / CBS 101355 / FGSC A1100) GN=AFUA_8G04140 PE=4 SV=1	1	1.67032e-09	129.89	2	GNSGGK(1)SGIAVFTPGR	-0.48631	10639000
Q4WCK1	745	K	>tr|Q4WCK1|Q4WCK1_ASPFU Uncharacterized protein OS=Neosartorya fumigata (strain ATCC MYA-4609 / Af293 / CBS 101355 / FGSC A1100) GN=AFUA_8G04140 PE=4 SV=1	1	4.24432e-07	124.45	2	GNSGGK(1)SGIAVFTPGR	0.12493	11385000
Q4WCK1	745	K	>tr|Q4WCK1|Q4WCK1_ASPFU Uncharacterized protein OS=Neosartorya fumigata (strain ATCC MYA-4609 / Af293 / CBS 101355 / FGSC A1100) GN=AFUA_8G04140 PE=4 SV=1	1	1.32624e-06	116.61	2	GNSGGK(1)SGIAVFTPGR	-0.34075	11311000
Q4WCK6	491	K	>tr|Q4WCK6|Q4WCK6_ASPFU Choline oxidase (CodA), putative OS=Neosartorya fumigata (strain ATCC MYA-4609 / Af293 / CBS 101355 / FGSC A1100) GN=AFUA_8G04090 PE=4 SV=1	1	1.35142e-06	94.688	2	DPMAVVDHQLK(1)VR	4.065	4536800
Q4WCK6	40	K	>tr|Q4WCK6|Q4WCK6_ASPFU Choline oxidase (CodA), putative OS=Neosartorya fumigata (strain ATCC MYA-4609 / Af293 / CBS 101355 / FGSC A1100) GN=AFUA_8G04090 PE=4 SV=1	1	0.00447653	95.502	3	LAQYLPNK(1)R	-0.25545	328070000
Q4WCK6	40	K	>tr|Q4WCK6|Q4WCK6_ASPFU Choline oxidase (CodA), putative OS=Neosartorya fumigata (strain ATCC MYA-4609 / Af293 / CBS 101355 / FGSC A1100) GN=AFUA_8G04090 PE=4 SV=1	1	0.00516929	76.221	3	LAQYLPNK(1)R	0.041238	239370000
Q4WCK6	40	K	>tr|Q4WCK6|Q4WCK6_ASPFU Choline oxidase (CodA), putative OS=Neosartorya fumigata (strain ATCC MYA-4609 / Af293 / CBS 101355 / FGSC A1100) GN=AFUA_8G04090 PE=4 SV=1	1	0.00336744	98.582	3	LAQYLPNK(1)R	0.14556	355220000
Q4WCL5	304	K	>tr|Q4WCL5|Q4WCL5_ASPFU Acetyl-CoA acetyltransferase, putative OS=Neosartorya fumigata (strain ATCC MYA-4609 / Af293 / CBS 101355 / FGSC A1100) GN=AFUA_8G04000 PE=3 SV=1	1	0.0413777	43.761	2	FTTAPALAIPK(1)ALK	-0.85164	1194600
Q4WCL5	226	K	>tr|Q4WCL5|Q4WCL5_ASPFU Acetyl-CoA acetyltransferase, putative OS=Neosartorya fumigata (strain ATCC MYA-4609 / Af293 / CBS 101355 / FGSC A1100) GN=AFUA_8G04000 PE=3 SV=1	1	7.40179e-09	100.28	3	GKPDVTVTQDEEPK(1)NLNPEK	0.169	8769700
Q4WCL5	232	K	>tr|Q4WCL5|Q4WCL5_ASPFU Acetyl-CoA acetyltransferase, putative OS=Neosartorya fumigata (strain ATCC MYA-4609 / Af293 / CBS 101355 / FGSC A1100) GN=AFUA_8G04000 PE=3 SV=1	1	0.0161432	73.248	2	NLNPEK(1)LR	0.42137	69499000
Q4WCL5	372	K	>tr|Q4WCL5|Q4WCL5_ASPFU Acetyl-CoA acetyltransferase, putative OS=Neosartorya fumigata (strain ATCC MYA-4609 / Af293 / CBS 101355 / FGSC A1100) GN=AFUA_8G04000 PE=3 SV=1	1	7.77461e-05	103.44	2	ILTTLLGVLK(1)AK	0.16764	2884400
Q4WCL5	226	K	>tr|Q4WCL5|Q4WCL5_ASPFU Acetyl-CoA acetyltransferase, putative OS=Neosartorya fumigata (strain ATCC MYA-4609 / Af293 / CBS 101355 / FGSC A1100) GN=AFUA_8G04000 PE=3 SV=1	0.999524	0.0148758	40.319	3	GKPDVTVTQDEEPK(1)NLNPEK	-1.4487	8458000
Q4WCL5	232	K	>tr|Q4WCL5|Q4WCL5_ASPFU Acetyl-CoA acetyltransferase, putative OS=Neosartorya fumigata (strain ATCC MYA-4609 / Af293 / CBS 101355 / FGSC A1100) GN=AFUA_8G04000 PE=3 SV=1	1	0.0213839	79.474	2	NLNPEK(1)LR	0.92454	75883000
Q4WCL5	372	K	>tr|Q4WCL5|Q4WCL5_ASPFU Acetyl-CoA acetyltransferase, putative OS=Neosartorya fumigata (strain ATCC MYA-4609 / Af293 / CBS 101355 / FGSC A1100) GN=AFUA_8G04000 PE=3 SV=1	1	0.000108441	106.67	2	ILTTLLGVLK(1)AK	-0.47109	6875000
Q4WCL5	226	K	>tr|Q4WCL5|Q4WCL5_ASPFU Acetyl-CoA acetyltransferase, putative OS=Neosartorya fumigata (strain ATCC MYA-4609 / Af293 / CBS 101355 / FGSC A1100) GN=AFUA_8G04000 PE=3 SV=1	1	4.07258e-05	75.064	3	GKPDVTVTQDEEPK(1)NLNPEK	-0.70988	6676100
Q4WCL5	232	K	>tr|Q4WCL5|Q4WCL5_ASPFU Acetyl-CoA acetyltransferase, putative OS=Neosartorya fumigata (strain ATCC MYA-4609 / Af293 / CBS 101355 / FGSC A1100) GN=AFUA_8G04000 PE=3 SV=1	1	0.0103217	91.069	2	NLNPEK(1)LR	0.25599	63497000
Q4WCL5	372	K	>tr|Q4WCL5|Q4WCL5_ASPFU Acetyl-CoA acetyltransferase, putative OS=Neosartorya fumigata (strain ATCC MYA-4609 / Af293 / CBS 101355 / FGSC A1100) GN=AFUA_8G04000 PE=3 SV=1	1	0.00388884	67.999	2	ILTTLLGVLK(1)AK	-0.31717	2372300
Q4WCL6	289	K	>tr|Q4WCL6|Q4WCL6_ASPFU U5 snRNP component Snu114, putative OS=Neosartorya fumigata (strain ATCC MYA-4609 / Af293 / CBS 101355 / FGSC A1100) GN=AFUA_8G03990 PE=4 SV=2	1	0.00135093	84.479	2	IPPNDAYFK(1)LK	-0.60982	3635400
Q4WCL6	289	K	>tr|Q4WCL6|Q4WCL6_ASPFU U5 snRNP component Snu114, putative OS=Neosartorya fumigata (strain ATCC MYA-4609 / Af293 / CBS 101355 / FGSC A1100) GN=AFUA_8G03990 PE=4 SV=2	1	0.00137584	87.184	2	IPPNDAYFK(1)LK	-0.82996	2026000
Q4WCL6	289	K	>tr|Q4WCL6|Q4WCL6_ASPFU U5 snRNP component Snu114, putative OS=Neosartorya fumigata (strain ATCC MYA-4609 / Af293 / CBS 101355 / FGSC A1100) GN=AFUA_8G03990 PE=4 SV=2	1	0.00118394	84.479	2	IPPNDAYFK(1)LK	-0.53335	2331100
Q4WCM0	330	K	>tr|Q4WCM0|Q4WCM0_ASPFU Uncharacterized protein OS=Neosartorya fumigata (strain ATCC MYA-4609 / Af293 / CBS 101355 / FGSC A1100) GN=AFUA_8G03950 PE=4 SV=2	1	4.32726e-05	112.64	2	IAGK(1)SSQFISK	0.52316	23054000
Q4WCM0	330	K	>tr|Q4WCM0|Q4WCM0_ASPFU Uncharacterized protein OS=Neosartorya fumigata (strain ATCC MYA-4609 / Af293 / CBS 101355 / FGSC A1100) GN=AFUA_8G03950 PE=4 SV=2	1	0.000265313	102.28	2	IAGK(1)SSQFISK	0.24514	18076000
Q4WCM0	330	K	>tr|Q4WCM0|Q4WCM0_ASPFU Uncharacterized protein OS=Neosartorya fumigata (strain ATCC MYA-4609 / Af293 / CBS 101355 / FGSC A1100) GN=AFUA_8G03950 PE=4 SV=2	1	0.0001961	114.72	2	IAGK(1)SSQFISK	0.23036	15575000
Q4WCM1	262	K	>tr|Q4WCM1|Q4WCM1_ASPFU Ribosome recycling factor, putative OS=Neosartorya fumigata (strain ATCC MYA-4609 / Af293 / CBS 101355 / FGSC A1100) GN=AFUA_8G03940 PE=4 SV=1	1	0.0287093	73.665	2	ELFDAAK(1)R	-0.45804	13103000
Q4WCM1	262	K	>tr|Q4WCM1|Q4WCM1_ASPFU Ribosome recycling factor, putative OS=Neosartorya fumigata (strain ATCC MYA-4609 / Af293 / CBS 101355 / FGSC A1100) GN=AFUA_8G03940 PE=4 SV=1	1	0.00605695	98.458	2	ELFDAAK(1)R	-0.46676	8565400
Q4WCM1	255	K	>tr|Q4WCM1|Q4WCM1_ASPFU Ribosome recycling factor, putative OS=Neosartorya fumigata (strain ATCC MYA-4609 / Af293 / CBS 101355 / FGSC A1100) GN=AFUA_8G03940 PE=4 SV=1	1	0.0405305	42.788	2	EVK(1)ELFDAAK	0.30864	3837300
Q4WCM2	429	K	>tr|Q4WCM2|Q4WCM2_ASPFU Hsp70 chaperone (HscA), putative OS=Neosartorya fumigata (strain ATCC MYA-4609 / Af293 / CBS 101355 / FGSC A1100) GN=AFUA_8G03930 PE=3 SV=1	1	0.010693	77.662	2	GQTVPTIK(1)K	0.11292	585530000
Q4WCM2	604	K	>tr|Q4WCM2|Q4WCM2_ASPFU Hsp70 chaperone (HscA), putative OS=Neosartorya fumigata (strain ATCC MYA-4609 / Af293 / CBS 101355 / FGSC A1100) GN=AFUA_8G03930 PE=3 SV=1	1	0.0205544	110.31	2	KELALK(1)R	-0.92099	31628000
Q4WCM2	59	K	>tr|Q4WCM2|Q4WCM2_ASPFU Hsp70 chaperone (HscA), putative OS=Neosartorya fumigata (strain ATCC MYA-4609 / Af293 / CBS 101355 / FGSC A1100) GN=AFUA_8G03930 PE=3 SV=1	1	4.67079e-09	124.51	2	LIGEAAK(1)NQAAMNPK	-0.2232	11793000
Q4WCM2	67	K	>tr|Q4WCM2|Q4WCM2_ASPFU Hsp70 chaperone (HscA), putative OS=Neosartorya fumigata (strain ATCC MYA-4609 / Af293 / CBS 101355 / FGSC A1100) GN=AFUA_8G03930 PE=3 SV=1	1	4.16209e-15	155.57	3	NQAAMNPK(1)NTIFDIK	-0.082862	177870000
Q4WCM2	609	K	>tr|Q4WCM2|Q4WCM2_ASPFU Hsp70 chaperone (HscA), putative OS=Neosartorya fumigata (strain ATCC MYA-4609 / Af293 / CBS 101355 / FGSC A1100) GN=AFUA_8G03930 PE=3 SV=1	1	0.00397104	86.898	2	LITK(1)AMATR	0.074467	117670000
Q4WCM2	361	K	>tr|Q4WCM2|Q4WCM2_ASPFU Hsp70 chaperone (HscA), putative OS=Neosartorya fumigata (strain ATCC MYA-4609 / Af293 / CBS 101355 / FGSC A1100) GN=AFUA_8G03930 PE=3 SV=1	1	0.00987393	69.721	2	LLSDFFDGK(1)K	0.22226	93494000
Q4WCM2	74	K	>tr|Q4WCM2|Q4WCM2_ASPFU Hsp70 chaperone (HscA), putative OS=Neosartorya fumigata (strain ATCC MYA-4609 / Af293 / CBS 101355 / FGSC A1100) GN=AFUA_8G03930 PE=3 SV=1	1	0.00456217	88.37	3	NTIFDIK(1)R	-2.7888	0
Q4WCM2	87	K	>tr|Q4WCM2|Q4WCM2_ASPFU Hsp70 chaperone (HscA), putative OS=Neosartorya fumigata (strain ATCC MYA-4609 / Af293 / CBS 101355 / FGSC A1100) GN=AFUA_8G03930 PE=3 SV=1	1	0.00308374	94.309	2	YEDPIVK(1)K	0.1285	229610000
Q4WCM2	539	K	>tr|Q4WCM2|Q4WCM2_ASPFU Hsp70 chaperone (HscA), putative OS=Neosartorya fumigata (strain ATCC MYA-4609 / Af293 / CBS 101355 / FGSC A1100) GN=AFUA_8G03930 PE=3 SV=1	1	0.000610178	128.86	2	SSDEAFTK(1)K	-0.29618	238560000
Q4WCM2	129	K	>tr|Q4WCM2|Q4WCM2_ASPFU Hsp70 chaperone (HscA), putative OS=Neosartorya fumigata (strain ATCC MYA-4609 / Af293 / CBS 101355 / FGSC A1100) GN=AFUA_8G03930 PE=3 SV=1	1	0.00190117	57.788	3	TFSPQEISSMVLMK(1)MK	-1.4054	1571300
Q4WCM2	566	K	>tr|Q4WCM2|Q4WCM2_ASPFU Hsp70 chaperone (HscA), putative OS=Neosartorya fumigata (strain ATCC MYA-4609 / Af293 / CBS 101355 / FGSC A1100) GN=AFUA_8G03930 PE=3 SV=1	1	0.00211692	66.059	2	VEEIISDPTMSLK(1)LK	-0.31101	7799200
Q4WCM2	531	K	>tr|Q4WCM2|Q4WCM2_ASPFU Hsp70 chaperone (HscA), putative OS=Neosartorya fumigata (strain ATCC MYA-4609 / Af293 / CBS 101355 / FGSC A1100) GN=AFUA_8G03930 PE=3 SV=1	1	0.000303799	107.34	2	FK(1)SSDEAFTK	-0.59108	182760000
Q4WCM2	539	K	>tr|Q4WCM2|Q4WCM2_ASPFU Hsp70 chaperone (HscA), putative OS=Neosartorya fumigata (strain ATCC MYA-4609 / Af293 / CBS 101355 / FGSC A1100) GN=AFUA_8G03930 PE=3 SV=1	1	0.0011836	117.7	2	SSDEAFTK(1)K	-0.50105	239960000
Q4WCM2	429	K	>tr|Q4WCM2|Q4WCM2_ASPFU Hsp70 chaperone (HscA), putative OS=Neosartorya fumigata (strain ATCC MYA-4609 / Af293 / CBS 101355 / FGSC A1100) GN=AFUA_8G03930 PE=3 SV=1	1	0.00378292	88.495	2	GQTVPTIK(1)K	0.2144	683760000
Q4WCM2	604	K	>tr|Q4WCM2|Q4WCM2_ASPFU Hsp70 chaperone (HscA), putative OS=Neosartorya fumigata (strain ATCC MYA-4609 / Af293 / CBS 101355 / FGSC A1100) GN=AFUA_8G03930 PE=3 SV=1	1	0.0404389	141.39	2	KELALK(1)R	-1.1285	26357000
Q4WCM2	59	K	>tr|Q4WCM2|Q4WCM2_ASPFU Hsp70 chaperone (HscA), putative OS=Neosartorya fumigata (strain ATCC MYA-4609 / Af293 / CBS 101355 / FGSC A1100) GN=AFUA_8G03930 PE=3 SV=1	1	3.66729e-16	154.1	2	LIGEAAK(1)NQAAMNPK	-0.053629	8553000
Q4WCM2	67	K	>tr|Q4WCM2|Q4WCM2_ASPFU Hsp70 chaperone (HscA), putative OS=Neosartorya fumigata (strain ATCC MYA-4609 / Af293 / CBS 101355 / FGSC A1100) GN=AFUA_8G03930 PE=3 SV=1	1	4.37975e-11	141.85	2	NQAAMNPK(1)NTIFDIK	-0.38136	102440000
Q4WCM2	609	K	>tr|Q4WCM2|Q4WCM2_ASPFU Hsp70 chaperone (HscA), putative OS=Neosartorya fumigata (strain ATCC MYA-4609 / Af293 / CBS 101355 / FGSC A1100) GN=AFUA_8G03930 PE=3 SV=1	1	0.00809766	79.148	2	LITK(1)AMATR	-0.33793	92905000
Q4WCM2	361	K	>tr|Q4WCM2|Q4WCM2_ASPFU Hsp70 chaperone (HscA), putative OS=Neosartorya fumigata (strain ATCC MYA-4609 / Af293 / CBS 101355 / FGSC A1100) GN=AFUA_8G03930 PE=3 SV=1	1	0.000301617	105.4	2	LLSDFFDGK(1)K	-0.28091	148280000
Q4WCM2	74	K	>tr|Q4WCM2|Q4WCM2_ASPFU Hsp70 chaperone (HscA), putative OS=Neosartorya fumigata (strain ATCC MYA-4609 / Af293 / CBS 101355 / FGSC A1100) GN=AFUA_8G03930 PE=3 SV=1	1	0.00235377	127.68	2	NTIFDIK(1)R	0.43998	833390000
Q4WCM2	87	K	>tr|Q4WCM2|Q4WCM2_ASPFU Hsp70 chaperone (HscA), putative OS=Neosartorya fumigata (strain ATCC MYA-4609 / Af293 / CBS 101355 / FGSC A1100) GN=AFUA_8G03930 PE=3 SV=1	1	0.00163628	88.495	2	YEDPIVK(1)K	1.0732	184290000
Q4WCM2	566	K	>tr|Q4WCM2|Q4WCM2_ASPFU Hsp70 chaperone (HscA), putative OS=Neosartorya fumigata (strain ATCC MYA-4609 / Af293 / CBS 101355 / FGSC A1100) GN=AFUA_8G03930 PE=3 SV=1	1	4.78332e-05	110.35	3	VEEIISDPTMSLK(1)LK	-1.7199	88869000
Q4WCM2	246	K	>tr|Q4WCM2|Q4WCM2_ASPFU Hsp70 chaperone (HscA), putative OS=Neosartorya fumigata (strain ATCC MYA-4609 / Af293 / CBS 101355 / FGSC A1100) GN=AFUA_8G03930 PE=3 SV=1	1	8.28541e-12	110.75	4	ATAGDTHLGGQDFDTNLLEHFK(1)K	0.36271	13817000
Q4WCM2	531	K	>tr|Q4WCM2|Q4WCM2_ASPFU Hsp70 chaperone (HscA), putative OS=Neosartorya fumigata (strain ATCC MYA-4609 / Af293 / CBS 101355 / FGSC A1100) GN=AFUA_8G03930 PE=3 SV=1	1	6.30298e-05	131.42	2	FK(1)SSDEAFTK	-0.23359	181220000
Q4WCM2	539	K	>tr|Q4WCM2|Q4WCM2_ASPFU Hsp70 chaperone (HscA), putative OS=Neosartorya fumigata (strain ATCC MYA-4609 / Af293 / CBS 101355 / FGSC A1100) GN=AFUA_8G03930 PE=3 SV=1	1	0.00520718	88.495	2	SSDEAFTK(1)K	-1.4033	145160000
Q4WCM2	429	K	>tr|Q4WCM2|Q4WCM2_ASPFU Hsp70 chaperone (HscA), putative OS=Neosartorya fumigata (strain ATCC MYA-4609 / Af293 / CBS 101355 / FGSC A1100) GN=AFUA_8G03930 PE=3 SV=1	1	0.00520718	88.495	2	GQTVPTIK(1)K	0.097917	525300000
Q4WCM2	604	K	>tr|Q4WCM2|Q4WCM2_ASPFU Hsp70 chaperone (HscA), putative OS=Neosartorya fumigata (strain ATCC MYA-4609 / Af293 / CBS 101355 / FGSC A1100) GN=AFUA_8G03930 PE=3 SV=1	1	0.0205718	111.82	2	KELALK(1)R	-0.65115	20796000
Q4WCM2	59	K	>tr|Q4WCM2|Q4WCM2_ASPFU Hsp70 chaperone (HscA), putative OS=Neosartorya fumigata (strain ATCC MYA-4609 / Af293 / CBS 101355 / FGSC A1100) GN=AFUA_8G03930 PE=3 SV=1	1	8.96849e-12	139.77	2	LIGEAAK(1)NQAAMNPK	-0.27011	10970000
Q4WCM2	67	K	>tr|Q4WCM2|Q4WCM2_ASPFU Hsp70 chaperone (HscA), putative OS=Neosartorya fumigata (strain ATCC MYA-4609 / Af293 / CBS 101355 / FGSC A1100) GN=AFUA_8G03930 PE=3 SV=1	1	1.16538e-15	152	2	NQAAMNPK(1)NTIFDIK	-0.1229	141630000
Q4WCM2	609	K	>tr|Q4WCM2|Q4WCM2_ASPFU Hsp70 chaperone (HscA), putative OS=Neosartorya fumigata (strain ATCC MYA-4609 / Af293 / CBS 101355 / FGSC A1100) GN=AFUA_8G03930 PE=3 SV=1	1	0.00776307	76.228	2	LITK(1)AMATR	0.3413	101490000
Q4WCM2	361	K	>tr|Q4WCM2|Q4WCM2_ASPFU Hsp70 chaperone (HscA), putative OS=Neosartorya fumigata (strain ATCC MYA-4609 / Af293 / CBS 101355 / FGSC A1100) GN=AFUA_8G03930 PE=3 SV=1	1	0.00168628	94.363	2	LLSDFFDGK(1)K	0.5018	164050000
Q4WCM2	74	K	>tr|Q4WCM2|Q4WCM2_ASPFU Hsp70 chaperone (HscA), putative OS=Neosartorya fumigata (strain ATCC MYA-4609 / Af293 / CBS 101355 / FGSC A1100) GN=AFUA_8G03930 PE=3 SV=1	1	0.00163835	102.51	3	NTIFDIK(1)R	-3.1153	3233800
Q4WCM2	87	K	>tr|Q4WCM2|Q4WCM2_ASPFU Hsp70 chaperone (HscA), putative OS=Neosartorya fumigata (strain ATCC MYA-4609 / Af293 / CBS 101355 / FGSC A1100) GN=AFUA_8G03930 PE=3 SV=1	1	0.000797649	99.815	3	RYEDPIVK(1)K	0.15286	210730000
Q4WCM2	566	K	>tr|Q4WCM2|Q4WCM2_ASPFU Hsp70 chaperone (HscA), putative OS=Neosartorya fumigata (strain ATCC MYA-4609 / Af293 / CBS 101355 / FGSC A1100) GN=AFUA_8G03930 PE=3 SV=1	1	0.00110066	78.69	2	VEEIISDPTMSLK(1)LK	0.10658	27567000
Q4WCM6	108	K	>sp|Q4WCM6|PPIH_ASPFU Peptidyl-prolyl cis-trans isomerase H OS=Neosartorya fumigata (strain ATCC MYA-4609 / Af293 / CBS 101355 / FGSC A1100) GN=cyp3 PE=3 SV=2	1	3.08092e-12	166.6	3	FADENFVLK(1)HDR	-0.60528	33217000
Q4WCM6	55	K	>sp|Q4WCM6|PPIH_ASPFU Peptidyl-prolyl cis-trans isomerase H OS=Neosartorya fumigata (strain ATCC MYA-4609 / Af293 / CBS 101355 / FGSC A1100) GN=cyp3 PE=3 SV=2	0.999988	5.78291e-05	83.823	3	FCTGESK(1)NSQGKPQGYK	0.20164	9818100
Q4WCM6	65	K	>sp|Q4WCM6|PPIH_ASPFU Peptidyl-prolyl cis-trans isomerase H OS=Neosartorya fumigata (strain ATCC MYA-4609 / Af293 / CBS 101355 / FGSC A1100) GN=cyp3 PE=3 SV=2	0.999979	0.00149123	92.939	2	NSQGKPQGYK(1)NSK	2.2195	2821000
Q4WCM6	108	K	>sp|Q4WCM6|PPIH_ASPFU Peptidyl-prolyl cis-trans isomerase H OS=Neosartorya fumigata (strain ATCC MYA-4609 / Af293 / CBS 101355 / FGSC A1100) GN=cyp3 PE=3 SV=2	1	0.0145091	46.063	3	FADENFVLK(1)HDR	0.044431	18962000
Q4WCM6	108	K	>sp|Q4WCM6|PPIH_ASPFU Peptidyl-prolyl cis-trans isomerase H OS=Neosartorya fumigata (strain ATCC MYA-4609 / Af293 / CBS 101355 / FGSC A1100) GN=cyp3 PE=3 SV=2	1	4.66499e-17	179.67	3	FADENFVLK(1)HDR	0.34185	25138000
Q4WCM6	55	K	>sp|Q4WCM6|PPIH_ASPFU Peptidyl-prolyl cis-trans isomerase H OS=Neosartorya fumigata (strain ATCC MYA-4609 / Af293 / CBS 101355 / FGSC A1100) GN=cyp3 PE=3 SV=2	1	1.15839e-06	103.13	3	FCTGESK(1)NSQGKPQGYK	-0.34713	8794200
Q4WCM7	137	K	>tr|Q4WCM7|Q4WCM7_ASPFU Alanine--tRNA ligase OS=Neosartorya fumigata (strain ATCC MYA-4609 / Af293 / CBS 101355 / FGSC A1100) GN=ALA1 PE=3 SV=1	1	6.33219e-12	150.85	2	AGGK(1)HNDLDDVGK	-1.3994	17409000
Q4WCM7	926	K	>tr|Q4WCM7|Q4WCM7_ASPFU Alanine--tRNA ligase OS=Neosartorya fumigata (strain ATCC MYA-4609 / Af293 / CBS 101355 / FGSC A1100) GN=ALA1 PE=3 SV=1	1	2.38256e-08	125.82	2	AVSESLNYVK(1)SK	0.20241	80402000
Q4WCM7	691	K	>tr|Q4WCM7|Q4WCM7_ASPFU Alanine--tRNA ligase OS=Neosartorya fumigata (strain ATCC MYA-4609 / Af293 / CBS 101355 / FGSC A1100) GN=ALA1 PE=3 SV=1	1	1.06838e-08	134.13	2	FDFSHK(1)SAVTEK	3.2427	7373400
Q4WCM7	123	K	>tr|Q4WCM7|Q4WCM7_ASPFU Alanine--tRNA ligase OS=Neosartorya fumigata (strain ATCC MYA-4609 / Af293 / CBS 101355 / FGSC A1100) GN=ALA1 PE=3 SV=1	1	0.000324418	123.86	2	LK(1)SAVNSQK	0.43527	15193000
Q4WCM7	818	K	>tr|Q4WCM7|Q4WCM7_ASPFU Alanine--tRNA ligase OS=Neosartorya fumigata (strain ATCC MYA-4609 / Af293 / CBS 101355 / FGSC A1100) GN=ALA1 PE=3 SV=1	1	0.0276401	75.692	2	VAK(1)EFEK	1.1584	12129000
Q4WCM7	137	K	>tr|Q4WCM7|Q4WCM7_ASPFU Alanine--tRNA ligase OS=Neosartorya fumigata (strain ATCC MYA-4609 / Af293 / CBS 101355 / FGSC A1100) GN=ALA1 PE=3 SV=1	1	9.53535e-18	162.88	2	AGGK(1)HNDLDDVGK	-0.086478	22603000
Q4WCM7	926	K	>tr|Q4WCM7|Q4WCM7_ASPFU Alanine--tRNA ligase OS=Neosartorya fumigata (strain ATCC MYA-4609 / Af293 / CBS 101355 / FGSC A1100) GN=ALA1 PE=3 SV=1	1	0.00139942	86.288	2	AVSESLNYVK(1)SK	0.094505	32040000
Q4WCM7	691	K	>tr|Q4WCM7|Q4WCM7_ASPFU Alanine--tRNA ligase OS=Neosartorya fumigata (strain ATCC MYA-4609 / Af293 / CBS 101355 / FGSC A1100) GN=ALA1 PE=3 SV=1	1	4.88164e-16	167.89	2	FDFSHK(1)SAVTEK	2.256	15980000
Q4WCM7	123	K	>tr|Q4WCM7|Q4WCM7_ASPFU Alanine--tRNA ligase OS=Neosartorya fumigata (strain ATCC MYA-4609 / Af293 / CBS 101355 / FGSC A1100) GN=ALA1 PE=3 SV=1	1	0.000399618	133.76	2	LK(1)SAVNSQK	0.35628	11565000
Q4WCM7	932	K	>tr|Q4WCM7|Q4WCM7_ASPFU Alanine--tRNA ligase OS=Neosartorya fumigata (strain ATCC MYA-4609 / Af293 / CBS 101355 / FGSC A1100) GN=ALA1 PE=3 SV=1	1	0.000333854	63.691	3	LQDK(1)TVYVLAADLEQGR	-0.14409	1746900
Q4WCM7	540	K	>tr|Q4WCM7|Q4WCM7_ASPFU Alanine--tRNA ligase OS=Neosartorya fumigata (strain ATCC MYA-4609 / Af293 / CBS 101355 / FGSC A1100) GN=ALA1 PE=3 SV=1	1	0.00434819	63.181	2	MNVVPK(1)TDDSAK	0.39025	3089300
Q4WCM7	121	K	>tr|Q4WCM7|Q4WCM7_ASPFU Alanine--tRNA ligase OS=Neosartorya fumigata (strain ATCC MYA-4609 / Af293 / CBS 101355 / FGSC A1100) GN=ALA1 PE=3 SV=1	1	8.37386e-05	88.427	2	SIFLGTVDPQSDFAK(1)LK	0.87116	3499500
Q4WCM7	292	K	>tr|Q4WCM7|Q4WCM7_ASPFU Alanine--tRNA ligase OS=Neosartorya fumigata (strain ATCC MYA-4609 / Af293 / CBS 101355 / FGSC A1100) GN=ALA1 PE=3 SV=1	1	8.83876e-06	93.776	3	SLRPLPNK(1)HVDTGMGFER	0.58046	33846000
Q4WCM7	818	K	>tr|Q4WCM7|Q4WCM7_ASPFU Alanine--tRNA ligase OS=Neosartorya fumigata (strain ATCC MYA-4609 / Af293 / CBS 101355 / FGSC A1100) GN=ALA1 PE=3 SV=1	1	0.0392823	78.77	2	VAK(1)EFEK	0.75129	14954000
Q4WCM7	137	K	>tr|Q4WCM7|Q4WCM7_ASPFU Alanine--tRNA ligase OS=Neosartorya fumigata (strain ATCC MYA-4609 / Af293 / CBS 101355 / FGSC A1100) GN=ALA1 PE=3 SV=1	1	0.00169563	78.401	3	AGGK(1)HNDLDDVGK	0.19198	65843000
Q4WCM7	926	K	>tr|Q4WCM7|Q4WCM7_ASPFU Alanine--tRNA ligase OS=Neosartorya fumigata (strain ATCC MYA-4609 / Af293 / CBS 101355 / FGSC A1100) GN=ALA1 PE=3 SV=1	1	0.000270196	104.17	2	AVSESLNYVK(1)SK	0.28402	94074000
Q4WCM7	691	K	>tr|Q4WCM7|Q4WCM7_ASPFU Alanine--tRNA ligase OS=Neosartorya fumigata (strain ATCC MYA-4609 / Af293 / CBS 101355 / FGSC A1100) GN=ALA1 PE=3 SV=1	1	8.25171e-17	174.94	3	FDFSHK(1)SAVTEK	-1.2248	15742000
Q4WCM7	123	K	>tr|Q4WCM7|Q4WCM7_ASPFU Alanine--tRNA ligase OS=Neosartorya fumigata (strain ATCC MYA-4609 / Af293 / CBS 101355 / FGSC A1100) GN=ALA1 PE=3 SV=1	1	0.00192909	114.45	2	LK(1)SAVNSQK	0.3213	8762100
Q4WCM7	292	K	>tr|Q4WCM7|Q4WCM7_ASPFU Alanine--tRNA ligase OS=Neosartorya fumigata (strain ATCC MYA-4609 / Af293 / CBS 101355 / FGSC A1100) GN=ALA1 PE=3 SV=1	1	2.1788e-05	99.409	3	SLRPLPNK(1)HVDTGMGFER	-0.15728	14442000
Q4WCP3	307	K	>tr|Q4WCP3|Q4WCP3_ASPFU Dienelactone hydrolase family protein OS=Neosartorya fumigata (strain ATCC MYA-4609 / Af293 / CBS 101355 / FGSC A1100) GN=AFUA_6G01940 PE=4 SV=1	1	3.40913e-05	115	2	GYK(1)TALSFLQK	-0.46093	13928000
Q4WCP3	315	K	>tr|Q4WCP3|Q4WCP3_ASPFU Dienelactone hydrolase family protein OS=Neosartorya fumigata (strain ATCC MYA-4609 / Af293 / CBS 101355 / FGSC A1100) GN=AFUA_6G01940 PE=4 SV=1	1	0.000592618	99.815	2	TALSFLQK(1)HA	0.10671	428620000
Q4WCP3	223	K	>tr|Q4WCP3|Q4WCP3_ASPFU Dienelactone hydrolase family protein OS=Neosartorya fumigata (strain ATCC MYA-4609 / Af293 / CBS 101355 / FGSC A1100) GN=AFUA_6G01940 PE=4 SV=1	1	0.0476827	56.956	2	IACLSSAK(1)DTK	-0.30794	0
Q4WCP3	307	K	>tr|Q4WCP3|Q4WCP3_ASPFU Dienelactone hydrolase family protein OS=Neosartorya fumigata (strain ATCC MYA-4609 / Af293 / CBS 101355 / FGSC A1100) GN=AFUA_6G01940 PE=4 SV=1	1	0.0049023	73.632	2	GYK(1)TALSFLQK	0.72122	4290100
Q4WCP3	315	K	>tr|Q4WCP3|Q4WCP3_ASPFU Dienelactone hydrolase family protein OS=Neosartorya fumigata (strain ATCC MYA-4609 / Af293 / CBS 101355 / FGSC A1100) GN=AFUA_6G01940 PE=4 SV=1	1	0.00424903	77.662	2	TALSFLQK(1)HA	-0.27872	230770000
Q4WCP3	307	K	>tr|Q4WCP3|Q4WCP3_ASPFU Dienelactone hydrolase family protein OS=Neosartorya fumigata (strain ATCC MYA-4609 / Af293 / CBS 101355 / FGSC A1100) GN=AFUA_6G01940 PE=4 SV=1	1	0.000187951	115	2	GYK(1)TALSFLQK	-0.34685	13754000
Q4WCP3	315	K	>tr|Q4WCP3|Q4WCP3_ASPFU Dienelactone hydrolase family protein OS=Neosartorya fumigata (strain ATCC MYA-4609 / Af293 / CBS 101355 / FGSC A1100) GN=AFUA_6G01940 PE=4 SV=1	1	0.00433951	77.662	2	TALSFLQK(1)HA	-0.33712	254620000
Q4WCP6	785	K	>tr|Q4WCP6|Q4WCP6_ASPFU GATA transcriptional activator AreA OS=Neosartorya fumigata (strain ATCC MYA-4609 / Af293 / CBS 101355 / FGSC A1100) GN=AFUA_6G01970 PE=4 SV=1	1	9.74735e-24	174.78	3	TAGATGK(1)SGVVPIAAAPPK	-0.065302	22784000
Q4WCP6	785	K	>tr|Q4WCP6|Q4WCP6_ASPFU GATA transcriptional activator AreA OS=Neosartorya fumigata (strain ATCC MYA-4609 / Af293 / CBS 101355 / FGSC A1100) GN=AFUA_6G01970 PE=4 SV=1	1	2.79041e-34	190.55	3	TAGATGK(1)SGVVPIAAAPPK	0.15351	24694000
Q4WCP6	785	K	>tr|Q4WCP6|Q4WCP6_ASPFU GATA transcriptional activator AreA OS=Neosartorya fumigata (strain ATCC MYA-4609 / Af293 / CBS 101355 / FGSC A1100) GN=AFUA_6G01970 PE=4 SV=1	1	1.34087e-34	194.37	3	TAGATGK(1)SGVVPIAAAPPK	0.060434	37700000
Q4WCQ5	1211	K	>tr|Q4WCQ5|Q4WCQ5_ASPFU tRNA-splicing endonuclease, putative OS=Neosartorya fumigata (strain ATCC MYA-4609 / Af293 / CBS 101355 / FGSC A1100) GN=AFUA_6G02060 PE=4 SV=1	1	0.0235475	81.191	2	VAGINK(1)K(1)R	1.7828	2626600
Q4WCQ5	1212	K	>tr|Q4WCQ5|Q4WCQ5_ASPFU tRNA-splicing endonuclease, putative OS=Neosartorya fumigata (strain ATCC MYA-4609 / Af293 / CBS 101355 / FGSC A1100) GN=AFUA_6G02060 PE=4 SV=1	1	0.0235475	81.191	2	VAGINK(1)K(1)R	1.7828	2626600
Q4WCQ6	640	K	>tr|Q4WCQ6|Q4WCQ6_ASPFU Phospholipid-transporting ATPase OS=Neosartorya fumigata (strain ATCC MYA-4609 / Af293 / CBS 101355 / FGSC A1100) GN=AFUA_6G02070 PE=3 SV=1	1	0.000432957	79.875	2	TGTLTQNVMDFK(1)K	3.3829	2616000
Q4WCQ8	47	K	>tr|Q4WCQ8|Q4WCQ8_ASPFU ATP synthase subunit E, putative OS=Neosartorya fumigata (strain ATCC MYA-4609 / Af293 / CBS 101355 / FGSC A1100) GN=AFUA_6G02090 PE=3 SV=1	1	0.00430655	70.089	2	ADEEFAIEK(1)SK	-0.37047	7378700
Q4WCQ8	162	K	>tr|Q4WCQ8|Q4WCQ8_ASPFU ATP synthase subunit E, putative OS=Neosartorya fumigata (strain ATCC MYA-4609 / Af293 / CBS 101355 / FGSC A1100) GN=AFUA_6G02090 PE=3 SV=1	1	0.00754042	93.267	2	EFK(1)STVGK	0.14215	12127000
Q4WCQ8	116	K	>tr|Q4WCQ8|Q4WCQ8_ASPFU ATP synthase subunit E, putative OS=Neosartorya fumigata (strain ATCC MYA-4609 / Af293 / CBS 101355 / FGSC A1100) GN=AFUA_6G02090 PE=3 SV=1	1	0.0290885	54.023	2	ISTVASQDAK(1)K	-0.11364	34212000
Q4WCQ8	64	K	>tr|Q4WCQ8|Q4WCQ8_ASPFU ATP synthase subunit E, putative OS=Neosartorya fumigata (strain ATCC MYA-4609 / Af293 / CBS 101355 / FGSC A1100) GN=AFUA_6G02090 PE=3 SV=1	1	2.08211e-13	170.26	2	QETAAIDSLYEK(1)K	0.98314	19146000
Q4WCQ8	47	K	>tr|Q4WCQ8|Q4WCQ8_ASPFU ATP synthase subunit E, putative OS=Neosartorya fumigata (strain ATCC MYA-4609 / Af293 / CBS 101355 / FGSC A1100) GN=AFUA_6G02090 PE=3 SV=1	1	0.000435064	96.745	2	ADEEFAIEK(1)SK	0.13376	5930300
Q4WCQ8	224	K	>tr|Q4WCQ8|Q4WCQ8_ASPFU ATP synthase subunit E, putative OS=Neosartorya fumigata (strain ATCC MYA-4609 / Af293 / CBS 101355 / FGSC A1100) GN=AFUA_6G02090 PE=3 SV=1	1	0.00862395	68.657	2	ETLFGK(1)NANR	0.55959	2452800
Q4WCQ8	116	K	>tr|Q4WCQ8|Q4WCQ8_ASPFU ATP synthase subunit E, putative OS=Neosartorya fumigata (strain ATCC MYA-4609 / Af293 / CBS 101355 / FGSC A1100) GN=AFUA_6G02090 PE=3 SV=1	1	0.0378857	47.991	2	ISTVASQDAK(1)K	-0.26314	43931000
Q4WCQ8	64	K	>tr|Q4WCQ8|Q4WCQ8_ASPFU ATP synthase subunit E, putative OS=Neosartorya fumigata (strain ATCC MYA-4609 / Af293 / CBS 101355 / FGSC A1100) GN=AFUA_6G02090 PE=3 SV=1	1	8.05842e-12	145.41	3	QETAAIDSLYEK(1)K	0.30133	16754000
Q4WCQ8	47	K	>tr|Q4WCQ8|Q4WCQ8_ASPFU ATP synthase subunit E, putative OS=Neosartorya fumigata (strain ATCC MYA-4609 / Af293 / CBS 101355 / FGSC A1100) GN=AFUA_6G02090 PE=3 SV=1	1	0.00503962	67.997	2	ADEEFAIEK(1)SK	0.19233	7252500
Q4WCQ8	162	K	>tr|Q4WCQ8|Q4WCQ8_ASPFU ATP synthase subunit E, putative OS=Neosartorya fumigata (strain ATCC MYA-4609 / Af293 / CBS 101355 / FGSC A1100) GN=AFUA_6G02090 PE=3 SV=1	1	0.0129792	84.083	2	EFK(1)STVGK	0.13849	5345200
Q4WCQ8	116	K	>tr|Q4WCQ8|Q4WCQ8_ASPFU ATP synthase subunit E, putative OS=Neosartorya fumigata (strain ATCC MYA-4609 / Af293 / CBS 101355 / FGSC A1100) GN=AFUA_6G02090 PE=3 SV=1	1	0.0297846	55.261	2	ISTVASQDAK(1)K	0.078305	28831000
Q4WCQ8	64	K	>tr|Q4WCQ8|Q4WCQ8_ASPFU ATP synthase subunit E, putative OS=Neosartorya fumigata (strain ATCC MYA-4609 / Af293 / CBS 101355 / FGSC A1100) GN=AFUA_6G02090 PE=3 SV=1	1	0.00153092	81.185	2	QETAAIDSLYEK(1)K	0.45395	13307000
Q4WCR0	74	K	>tr|Q4WCR0|Q4WCR0_ASPFU MADS box transcription factor Mcm1 OS=Neosartorya fumigata (strain ATCC MYA-4609 / Af293 / CBS 101355 / FGSC A1100) GN=AFUA_6G02110 PE=4 SV=1	1	0.00137422	130	2	HITFSK(1)R	0.19987	73719000
Q4WCR0	119	K	>tr|Q4WCR0|Q4WCR0_ASPFU MADS box transcription factor Mcm1 OS=Neosartorya fumigata (strain ATCC MYA-4609 / Af293 / CBS 101355 / FGSC A1100) GN=AFUA_6G02110 PE=4 SV=1	1	0.0182866	53.448	2	LQPLVTK(1)AEGK	-0.72525	7436000
Q4WCR0	74	K	>tr|Q4WCR0|Q4WCR0_ASPFU MADS box transcription factor Mcm1 OS=Neosartorya fumigata (strain ATCC MYA-4609 / Af293 / CBS 101355 / FGSC A1100) GN=AFUA_6G02110 PE=4 SV=1	1	0.00761081	107.59	2	HITFSK(1)R	-0.37231	72254000
Q4WCR0	65	K	>tr|Q4WCR0|Q4WCR0_ASPFU MADS box transcription factor Mcm1 OS=Neosartorya fumigata (strain ATCC MYA-4609 / Af293 / CBS 101355 / FGSC A1100) GN=AFUA_6G02110 PE=4 SV=1	1	0.0339005	75.213	2	FIQDK(1)SR	-0.39722	24812000
Q4WCR0	74	K	>tr|Q4WCR0|Q4WCR0_ASPFU MADS box transcription factor Mcm1 OS=Neosartorya fumigata (strain ATCC MYA-4609 / Af293 / CBS 101355 / FGSC A1100) GN=AFUA_6G02110 PE=4 SV=1	1	0.00341006	123.69	2	HITFSK(1)R	0.060347	72798000
Q4WCR1	282	K	>tr|Q4WCR1|Q4WCR1_ASPFU Uncharacterized protein OS=Neosartorya fumigata (strain ATCC MYA-4609 / Af293 / CBS 101355 / FGSC A1100) GN=AFUA_6G02120 PE=4 SV=1	1	0.025824	89.55	2	LFDVNK(1)K	0.11373	3072900
Q4WCR5	376	K	>tr|Q4WCR5|Q4WCR5_ASPFU 3' exoribonuclease family protein OS=Neosartorya fumigata (strain ATCC MYA-4609 / Af293 / CBS 101355 / FGSC A1100) GN=AFUA_6G02160 PE=4 SV=1	1	0.030416	71.451	2	TVIVK(1)MEK	0.24492	5023500
Q4WCR8	298	K	>tr|Q4WCR8|Q4WCR8_ASPFU SAGA-associated factor 11 OS=Neosartorya fumigata (strain ATCC MYA-4609 / Af293 / CBS 101355 / FGSC A1100) GN=AFUA_6G02190 PE=3 SV=1	0.655736	0.0234531	42.708	3	LSGK(0.656)K(0.344)PPLPPSSK(1)LR	-0.41892	4467500
Q4WCR8	307	K	>tr|Q4WCR8|Q4WCR8_ASPFU SAGA-associated factor 11 OS=Neosartorya fumigata (strain ATCC MYA-4609 / Af293 / CBS 101355 / FGSC A1100) GN=AFUA_6G02190 PE=3 SV=1	0.999885	0.0234531	42.708	3	LSGK(0.656)K(0.344)PPLPPSSK(1)LR	-0.41892	4467500
Q4WCS0	103	K	>tr|Q4WCS0|Q4WCS0_ASPFU Cytochrome P450 monooxygenase, putative OS=Neosartorya fumigata (strain ATCC MYA-4609 / Af293 / CBS 101355 / FGSC A1100) GN=AFUA_6G02210 PE=3 SV=1	1	0.00185307	66.56	3	GLHDIYGHGK(1)R	-0.59981	12641000
Q4WCS0	103	K	>tr|Q4WCS0|Q4WCS0_ASPFU Cytochrome P450 monooxygenase, putative OS=Neosartorya fumigata (strain ATCC MYA-4609 / Af293 / CBS 101355 / FGSC A1100) GN=AFUA_6G02210 PE=3 SV=1	1	0.000124745	104.82	2	GLHDIYGHGK(1)R	1.2074	14549000
Q4WCS2	247	K	>tr|Q4WCS2|Q4WCS2_ASPFU Phosphotransferase OS=Neosartorya fumigata (strain ATCC MYA-4609 / Af293 / CBS 101355 / FGSC A1100) GN=AFUA_6G02230 PE=3 SV=1	1	0.0174491	43.592	3	ITK(1)LQTIEHADYEK	-1.4722	3906300
Q4WCS2	400	K	>tr|Q4WCS2|Q4WCS2_ASPFU Phosphotransferase OS=Neosartorya fumigata (strain ATCC MYA-4609 / Af293 / CBS 101355 / FGSC A1100) GN=AFUA_6G02230 PE=3 SV=1	1	0.00973113	80.165	2	VLVHAIGK(1)R	-0.30534	212100000
[truncated: 10,346 more rows]

## Sheet: 2o
Protein accession	Position	Amino acid	Protein description	Gene name	Localization probability AF293_1	PEP AF293_1	Score AF293_1	Charge AF293_1	Modified sequence AF293_1	Mass error [ppm] AF293_1	MS/MS Counts AF293_1	Intensity AF293_1
[truncated: 18,091 more rows]

[truncated: 2 more sheets: Ac&2o-proteins, Ac&2o-proteins Positions]
